# Supplementary material for: Alternative Polyadenylation Dynamics During the Rice Blast Immune Response
Source: Mol Plant Pathol. 2026 Jun 26;27(7):e70301. doi: 10.1111/mpp.70301 (PMC13305335; doi:10.1111/mpp.70301)
Supplement: Supplementary file 10 — Table S1: List of the 157 continuously shortened genes and their alternative poly(A) site coordinates during the Magnaporthe oryzae infection time course. [file MPP-27-e70301-s017.xlsx]

## Sheet: Supplementary Table S1 List of 
chr	strand	coord	tot_tagnum	CK_01	CK_02	CK_03	B12_01	B12_02	B12_03	b24_01	b24_02	b24_03	b36_01	b36_02	b36_03	b48_01	b48_02	b48_03	gff_id	ftr	ftr_start	ftr_end	transcript	gene	gene_type	ftrs	trspt_cnt	UPA_start	UPA_end	tot_PAnum	tot_ftrs	ref_coord	ref_tagnum	anti_gff_id	anti_strand	anti_ftr	anti_ftr_start	anti_ftr_end	anti_transcript	anti_gene	anti_gene_type
Chr1	+	164275	8	0	0	0	0	0	0	1	0	0	0	0	1	2	4	0	846064	intergenic.igt	156801	176309	LOC_Os01g01312.igt	LOC_Os01g01312.igt	gene-gene	intergenic.igt	1	164256	164278	5	intergenic.igt	164275	3	849290	-	intergenic.pm	164108	166107	LOC_Os01g01340.igt	LOC_Os01g01340.igt	gene-gene
Chr1	+	164505	2	0	0	0	0	0	0	0	0	0	0	0	0	2	0	0	846064	intergenic.igt	156801	176309	LOC_Os01g01312.igt	LOC_Os01g01312.igt	gene-gene	intergenic.igt	1	164505	164505	1	intergenic.igt	164505	2	849290	-	intergenic.pm	164108	166107	LOC_Os01g01340.igt	LOC_Os01g01340.igt	gene-gene
Chr1	+	164741	11	1	0	1	0	0	1	0	2	0	1	1	1	1	2	0	846064	intergenic.igt	156801	176309	LOC_Os01g01312.igt	LOC_Os01g01312.igt	gene-gene	intergenic.igt	1	164738	164798	9	intergenic.igt	164741	2	849290	-	intergenic.pm	164108	166107	LOC_Os01g01340.igt	LOC_Os01g01340.igt	gene-gene
Chr1	+	167186	1	0	1	0	0	0	0	0	0	0	0	0	0	0	0	0	846064	intergenic.igt	156801	176309	LOC_Os01g01312.igt	LOC_Os01g01312.igt	gene-gene	intergenic.igt	1	167186	167186	1	intergenic.igt	167186	1	849290	-	intergenic.igt	166108	168169	LOC_Os01g01340.igt	LOC_Os01g01340.igt	gene-gene
Chr1	+	167399	1	0	1	0	0	0	0	0	0	0	0	0	0	0	0	0	846064	intergenic.igt	156801	176309	LOC_Os01g01312.igt	LOC_Os01g01312.igt	gene-gene	intergenic.igt	1	167399	167399	1	intergenic.igt	167399	1	849290	-	intergenic.igt	166108	168169	LOC_Os01g01340.igt	LOC_Os01g01340.igt	gene-gene
Chr1	+	167799	1	0	0	1	0	0	0	0	0	0	0	0	0	0	0	0	846064	intergenic.igt	156801	176309	LOC_Os01g01312.igt	LOC_Os01g01312.igt	gene-gene	intergenic.igt	1	167799	167799	1	intergenic.igt	167799	1	849290	-	intergenic.igt	166108	168169	LOC_Os01g01340.igt	LOC_Os01g01340.igt	gene-gene
Chr1	+	168029	4	0	0	0	1	2	0	0	0	0	1	0	0	0	0	0	846064	intergenic.igt	156801	176309	LOC_Os01g01312.igt	LOC_Os01g01312.igt	gene-gene	intergenic.igt	1	168018	168029	2	intergenic.igt	168029	3	849290	-	intergenic.igt	166108	168169	LOC_Os01g01340.igt	LOC_Os01g01340.igt	gene-gene
Chr1	+	168097	6	0	2	2	1	0	0	0	0	1	0	0	0	0	0	0	846064	intergenic.igt	156801	176309	LOC_Os01g01312.igt	LOC_Os01g01312.igt	gene-gene	intergenic.igt	1	168097	168147	6	intergenic.igt	168097	1	849290	-	intergenic.igt	166108	168169	LOC_Os01g01340.igt	LOC_Os01g01340.igt	gene-gene
Chr1	+	168184	5	0	0	2	0	0	1	0	0	1	0	1	0	0	0	0	846064	intergenic.igt	156801	176309	LOC_Os01g01312.igt	LOC_Os01g01312.igt	gene-gene	intergenic.igt	1	168184	168244	5	intergenic.igt	168184	1	703	-	3UTR	168170	169598	LOC_Os01g01340.1	LOC_Os01g01340	mRNA-mRNA
Chr1	+	168288	3	0	0	0	0	3	0	0	0	0	0	0	0	0	0	0	846064	intergenic.igt	156801	176309	LOC_Os01g01312.igt	LOC_Os01g01312.igt	gene-gene	intergenic.igt	1	168288	168288	1	intergenic.igt	168288	3	703	-	3UTR	168170	169598	LOC_Os01g01340.1	LOC_Os01g01340	mRNA-mRNA
Chr1	+	168318	1	0	0	0	0	0	1	0	0	0	0	0	0	0	0	0	846064	intergenic.igt	156801	176309	LOC_Os01g01312.igt	LOC_Os01g01312.igt	gene-gene	intergenic.igt	1	168318	168318	1	intergenic.igt	168318	1	703	-	3UTR	168170	169598	LOC_Os01g01340.1	LOC_Os01g01340	mRNA-mRNA
Chr1	+	168358	1	0	0	0	0	0	0	1	0	0	0	0	0	0	0	0	846064	intergenic.igt	156801	176309	LOC_Os01g01312.igt	LOC_Os01g01312.igt	gene-gene	intergenic.igt	1	168358	168358	1	intergenic.igt	168358	1	703	-	3UTR	168170	169598	LOC_Os01g01340.1	LOC_Os01g01340	mRNA-mRNA
Chr1	+	168473	1	0	0	0	0	0	0	0	1	0	0	0	0	0	0	0	846064	intergenic.igt	156801	176309	LOC_Os01g01312.igt	LOC_Os01g01312.igt	gene-gene	intergenic.igt	1	168473	168473	1	intergenic.igt	168473	1	703	-	3UTR	168170	169598	LOC_Os01g01340.1	LOC_Os01g01340	mRNA-mRNA
Chr1	+	168499	2	0	0	2	0	0	0	0	0	0	0	0	0	0	0	0	846064	intergenic.igt	156801	176309	LOC_Os01g01312.igt	LOC_Os01g01312.igt	gene-gene	intergenic.igt	1	168499	168499	1	intergenic.igt	168499	2	703	-	3UTR	168170	169598	LOC_Os01g01340.1	LOC_Os01g01340	mRNA-mRNA
Chr1	+	169618	418926	12832	23612	29186	23954	20751	20109	50923	51948	57395	26223	24583	37761	12349	13381	13919	846064	intergenic.igt	156801	176309	LOC_Os01g01312.igt	LOC_Os01g01312.igt	gene-gene	intergenic.igt	1	168530	170103	1088	intergenic.igt	169618	26364	702	-	CDS	169599	169656	LOC_Os01g01340.1	LOC_Os01g01340	mRNA-mRNA
Chr1	+	170150	5	0	2	0	0	0	0	0	0	3	0	0	0	0	0	0	846064	intergenic.igt	156801	176309	LOC_Os01g01312.igt	LOC_Os01g01312.igt	gene-gene	intergenic.igt	1	170150	170159	2	intergenic.igt	170150	3	700	-	CDS	170091	170260	LOC_Os01g01340.1	LOC_Os01g01340	mRNA-mRNA
Chr1	+	170237	9542	343	774	817	733	553	323	973	1103	1308	598	482	735	243	291	266	846064	intergenic.igt	156801	176309	LOC_Os01g01312.igt	LOC_Os01g01312.igt	gene-gene	intergenic.igt	1	170191	170480	126	intergenic.igt	170237	534	700	-	CDS	170091	170260	LOC_Os01g01340.1	LOC_Os01g01340	mRNA-mRNA
Chr1	+	2261467	1	0	0	1	0	0	0	0	0	0	0	0	0	0	0	0	6086	5UTR	2261455	2261730	LOC_Os01g04880.1	LOC_Os01g04880	mRNA-mRNA	5UTR	2	2261467	2261467	1	5UTR	2261467	1	849455	-	intergenic.igt	2257074	2265176	LOC_Os01g04900.igt	LOC_Os01g04900.igt	gene-gene
Chr1	+	2261496	1	0	0	1	0	0	0	0	0	0	0	0	0	0	0	0	6086	5UTR	2261455	2261730	LOC_Os01g04880.1	LOC_Os01g04880	mRNA-mRNA	5UTR	2	2261496	2261496	1	5UTR	2261496	1	849455	-	intergenic.igt	2257074	2265176	LOC_Os01g04900.igt	LOC_Os01g04900.igt	gene-gene
Chr1	+	2264057	4	0	0	0	0	0	0	4	0	0	0	0	0	0	0	0	901157	intron	2263858	2264295	LOC_Os01g04880.1	LOC_Os01g04880	mRNA-mRNA	intron	2	2264057	2264057	1	intron	2264057	4	849455	-	intergenic.igt	2257074	2265176	LOC_Os01g04900.igt	LOC_Os01g04900.igt	gene-gene
Chr1	+	2264188	1	0	0	0	0	0	0	0	1	0	0	0	0	0	0	0	901157	intron	2263858	2264295	LOC_Os01g04880.1	LOC_Os01g04880	mRNA-mRNA	intron	2	2264188	2264188	1	intron	2264188	1	849455	-	intergenic.igt	2257074	2265176	LOC_Os01g04900.igt	LOC_Os01g04900.igt	gene-gene
Chr1	+	2264561	1	0	0	1	0	0	0	0	0	0	0	0	0	0	0	0	6090	CDS	2264296	2265396	LOC_Os01g04880.1	LOC_Os01g04880	mRNA-mRNA	CDS	2	2264561	2264561	1	CDS	2264561	1	849455	-	intergenic.igt	2257074	2265176	LOC_Os01g04900.igt	LOC_Os01g04900.igt	gene-gene
Chr1	+	2264699	1	0	0	1	0	0	0	0	0	0	0	0	0	0	0	0	6090	CDS	2264296	2265396	LOC_Os01g04880.1	LOC_Os01g04880	mRNA-mRNA	CDS	2	2264699	2264699	1	CDS	2264699	1	849455	-	intergenic.igt	2257074	2265176	LOC_Os01g04900.igt	LOC_Os01g04900.igt	gene-gene
Chr1	+	2265308	4	0	0	0	2	0	0	0	0	0	0	0	0	0	2	0	6090	CDS	2264296	2265396	LOC_Os01g04880.1	LOC_Os01g04880	mRNA-mRNA	CDS	2	2265308	2265332	2	CDS	2265308	2	6166	-	3UTR	2265177	2266649	LOC_Os01g04900.2	LOC_Os01g04900	mRNA-mRNA
Chr1	+	2265376	3	0	0	0	0	3	0	0	0	0	0	0	0	0	0	0	6090	CDS	2264296	2265396	LOC_Os01g04880.1	LOC_Os01g04880	mRNA-mRNA	CDS	2	2265376	2265376	1	CDS	2265376	3	6166	-	3UTR	2265177	2266649	LOC_Os01g04900.2	LOC_Os01g04900	mRNA-mRNA
Chr1	+	2265684	2	0	0	0	0	0	0	0	0	0	0	0	0	2	0	0	6091	CDS	2265483	2265725	LOC_Os01g04880.1	LOC_Os01g04880	mRNA-mRNA	CDS	2	2265684	2265684	1	CDS	2265684	2	6166	-	3UTR	2265177	2266649	LOC_Os01g04900.2	LOC_Os01g04900	mRNA-mRNA
Chr1	+	2265730	5	0	0	2	0	0	0	0	3	0	0	0	0	0	0	0	6092	3UTR	2265726	2267208	LOC_Os01g04880.1	LOC_Os01g04880	mRNA-mRNA	3UTR	2	2265730	2265735	2	3UTR	2265730	3	6166	-	3UTR	2265177	2266649	LOC_Os01g04900.2	LOC_Os01g04900	mRNA-mRNA
Chr1	+	2265969	1464	78	102	114	117	77	98	81	69	80	99	115	129	97	105	103	6092	3UTR	2265726	2267208	LOC_Os01g04880.1	LOC_Os01g04880	mRNA-mRNA	3UTR	2	2265774	2266278	194	3UTR	2265969	89	6166	-	3UTR	2265177	2266649	LOC_Os01g04900.2	LOC_Os01g04900	mRNA-mRNA
Chr1	+	2266521	3864	299	424	462	332	390	230	91	142	170	239	271	259	159	170	226	6092	3UTR	2265726	2267208	LOC_Os01g04880.1	LOC_Os01g04880	mRNA-mRNA	3UTR	2	2266383	2266937	359	3UTR	2266521	143	6166	-	3UTR	2265177	2266649	LOC_Os01g04900.2	LOC_Os01g04900	mRNA-mRNA
Chr1	+	2267175	13	0	1	3	1	2	1	1	2	0	0	0	0	0	1	1	6092	3UTR	2265726	2267208	LOC_Os01g04880.1	LOC_Os01g04880	mRNA-mRNA	3UTR	2	2267170	2267208	9	3UTR	2267175	3	6164	-	CDS	2267044	2267204	LOC_Os01g04900.2	LOC_Os01g04900	mRNA-mRNA
Chr1	+	2267209	1	0	0	0	0	0	0	0	0	0	0	0	0	0	0	1	846227	intergenic.igt	2267209	2269162	LOC_Os01g04880.igt	LOC_Os01g04880.igt	gene-gene	intergenic.igt	1	2267209	2267209	1	intergenic.igt	2267209	1	1022985	-	intron	2267205	2267380	LOC_Os01g04900.2	LOC_Os01g04900	mRNA-mRNA
Chr1	+	2267529	3	0	2	0	0	0	0	0	0	0	0	0	0	0	1	0	846227	intergenic.igt	2267209	2269162	LOC_Os01g04880.igt	LOC_Os01g04880.igt	gene-gene	intergenic.igt	1	2267529	2267543	3	intergenic.igt	2267529	1	6163	-	CDS	2267381	2267588	LOC_Os01g04900.2	LOC_Os01g04900	mRNA-mRNA
Chr1	+	2268102	6	0	0	0	6	0	0	0	0	0	0	0	0	0	0	0	846227	intergenic.igt	2267209	2269162	LOC_Os01g04880.igt	LOC_Os01g04880.igt	gene-gene	intergenic.igt	1	2268084	2268102	2	intergenic.igt	2268102	4	6162	-	CDS	2267959	2268112	LOC_Os01g04900.2	LOC_Os01g04900	mRNA-mRNA
Chr1	+	2270720	3	3	0	0	0	0	0	0	0	0	0	0	0	0	0	0	846227	intergenic.pm	2269163	2271162	LOC_Os01g04880.igt	LOC_Os01g04880.igt	gene-gene	intergenic.pm	1	2270720	2270730	2	intergenic.pm	2270720	2	6153	-	5UTR	2270693	2270754	LOC_Os01g04900.2	LOC_Os01g04900	mRNA-mRNA
Chr1	+	2273220	81	0	3	5	1	1	4	7	2	4	2	3	5	7	15	22	901169	intron	2273001	2273301	LOC_Os01g04910.1	LOC_Os01g04910	mRNA-mRNA	intron	1	2273154	2273257	26	intron	2273220	18	849456	-	intergenic.igt	2273052	2281233	LOC_Os01g04930.igt	LOC_Os01g04930.igt	gene-gene
Chr1	+	2273569	16	3	2	1	0	0	1	0	0	1	6	0	0	0	2	0	6214	3UTR	2273302	2274057	LOC_Os01g04910.1	LOC_Os01g04910	mRNA-mRNA	3UTR	1	2273545	2273583	6	3UTR	2273569	6	849456	-	intergenic.igt	2273052	2281233	LOC_Os01g04930.igt	LOC_Os01g04930.igt	gene-gene
Chr1	+	2273714	683	58	37	37	43	50	46	25	28	16	44	67	102	63	28	39	6214	3UTR	2273302	2274057	LOC_Os01g04910.1	LOC_Os01g04910	mRNA-mRNA	3UTR	1	2273613	2273875	127	3UTR	2273714	32	849456	-	intergenic.igt	2273052	2281233	LOC_Os01g04930.igt	LOC_Os01g04930.igt	gene-gene
Chr1	+	2273975	91	6	11	2	4	3	3	5	4	9	4	5	7	8	13	7	6214	3UTR	2273302	2274057	LOC_Os01g04910.1	LOC_Os01g04910	mRNA-mRNA	3UTR	1	2273931	2273987	24	3UTR	2273975	14	849456	-	intergenic.igt	2273052	2281233	LOC_Os01g04930.igt	LOC_Os01g04930.igt	gene-gene
Chr1	+	2275081	3	0	0	0	0	0	0	0	0	0	0	0	0	3	0	0	6227	5UTR	2275067	2275118	LOC_Os01g04920.1	LOC_Os01g04920	mRNA-mRNA	5UTR	3	2275081	2275081	1	5UTR	2275081	3	849456	-	intergenic.igt	2273052	2281233	LOC_Os01g04930.igt	LOC_Os01g04930.igt	gene-gene
Chr1	+	2278507	1	0	1	0	0	0	0	0	0	0	0	0	0	0	0	0	6238	CDS	2278074	2278578	LOC_Os01g04920.1	LOC_Os01g04920	mRNA-mRNA	CDS	3	2278507	2278507	1	CDS	2278507	1	849456	-	intergenic.igt	2273052	2281233	LOC_Os01g04930.igt	LOC_Os01g04930.igt	gene-gene
Chr1	+	2278541	1	0	0	0	0	0	0	0	0	0	0	0	1	0	0	0	6238	CDS	2278074	2278578	LOC_Os01g04920.1	LOC_Os01g04920	mRNA-mRNA	CDS	3	2278541	2278541	1	CDS	2278541	1	849456	-	intergenic.igt	2273052	2281233	LOC_Os01g04930.igt	LOC_Os01g04930.igt	gene-gene
Chr1	+	2278678	2	0	1	0	0	0	1	0	0	0	0	0	0	0	0	0	6239	3UTR	2278579	2279172	LOC_Os01g04920.1	LOC_Os01g04920	mRNA-mRNA	3UTR	3	2278678	2278686	2	3UTR	2278678	1	849456	-	intergenic.igt	2273052	2281233	LOC_Os01g04930.igt	LOC_Os01g04930.igt	gene-gene
Chr1	+	2278784	897	72	121	150	94	84	52	10	14	8	56	67	108	30	21	10	6239	3UTR	2278579	2279172	LOC_Os01g04920.1	LOC_Os01g04920	mRNA-mRNA	3UTR	3	2278712	2278958	134	3UTR	2278784	47	849456	-	intergenic.igt	2273052	2281233	LOC_Os01g04930.igt	LOC_Os01g04930.igt	gene-gene
Chr1	+	2281689	1	0	0	0	0	0	0	0	0	0	0	0	1	0	0	0	846229	intergenic.igt	2279173	2290110	LOC_Os01g04920.igt	LOC_Os01g04920.igt	gene-gene	intergenic.igt	1	2281689	2281689	1	intergenic.igt	2281689	1	6288	-	3UTR	2281234	2282535	LOC_Os01g04930.1	LOC_Os01g04930	mRNA-mRNA
Chr1	+	2281926	1	0	0	0	0	0	0	0	0	0	0	1	0	0	0	0	846229	intergenic.igt	2279173	2290110	LOC_Os01g04920.igt	LOC_Os01g04920.igt	gene-gene	intergenic.igt	1	2281926	2281926	1	intergenic.igt	2281926	1	6288	-	3UTR	2281234	2282535	LOC_Os01g04930.1	LOC_Os01g04930	mRNA-mRNA
Chr1	+	2281988	1	0	0	0	1	0	0	0	0	0	0	0	0	0	0	0	846229	intergenic.igt	2279173	2290110	LOC_Os01g04920.igt	LOC_Os01g04920.igt	gene-gene	intergenic.igt	1	2281988	2281988	1	intergenic.igt	2281988	1	6288	-	3UTR	2281234	2282535	LOC_Os01g04930.1	LOC_Os01g04930	mRNA-mRNA
Chr1	+	2282583	2000	124	147	171	134	163	136	91	95	98	205	236	247	62	41	50	846229	intergenic.igt	2279173	2290110	LOC_Os01g04920.igt	LOC_Os01g04920.igt	gene-gene	intergenic.igt	1	2282030	2282891	436	intergenic.igt	2282583	37	6287	-	CDS	2282536	2282977	LOC_Os01g04930.1	LOC_Os01g04930	mRNA-mRNA
Chr1	+	2282930	8	0	3	0	5	0	0	0	0	0	0	0	0	0	0	0	846229	intergenic.igt	2279173	2290110	LOC_Os01g04920.igt	LOC_Os01g04920.igt	gene-gene	intergenic.igt	1	2282919	2282934	5	intergenic.igt	2282930	3	6287	-	CDS	2282536	2282977	LOC_Os01g04930.1	LOC_Os01g04930	mRNA-mRNA
Chr1	+	2282999	1	0	0	0	0	0	1	0	0	0	0	0	0	0	0	0	846229	intergenic.igt	2279173	2290110	LOC_Os01g04920.igt	LOC_Os01g04920.igt	gene-gene	intergenic.igt	1	2282999	2282999	1	intergenic.igt	2282999	1	1023008	-	intron	2282978	2283522	LOC_Os01g04930.1	LOC_Os01g04930	mRNA-mRNA
Chr1	+	2283092	1	0	0	0	1	0	0	0	0	0	0	0	0	0	0	0	846229	intergenic.igt	2279173	2290110	LOC_Os01g04920.igt	LOC_Os01g04920.igt	gene-gene	intergenic.igt	1	2283092	2283092	1	intergenic.igt	2283092	1	1023008	-	intron	2282978	2283522	LOC_Os01g04930.1	LOC_Os01g04930	mRNA-mRNA
Chr1	+	2283668	1	0	0	0	0	1	0	0	0	0	0	0	0	0	0	0	846229	intergenic.igt	2279173	2290110	LOC_Os01g04920.igt	LOC_Os01g04920.igt	gene-gene	intergenic.igt	1	2283668	2283668	1	intergenic.igt	2283668	1	6286	-	CDS	2283523	2283965	LOC_Os01g04930.1	LOC_Os01g04930	mRNA-mRNA
Chr1	+	2283790	6	0	0	0	0	0	0	0	0	0	0	6	0	0	0	0	846229	intergenic.igt	2279173	2290110	LOC_Os01g04920.igt	LOC_Os01g04920.igt	gene-gene	intergenic.igt	1	2283790	2283790	1	intergenic.igt	2283790	6	6286	-	CDS	2283523	2283965	LOC_Os01g04930.1	LOC_Os01g04930	mRNA-mRNA
Chr1	+	2284207	3	0	0	0	0	0	0	3	0	0	0	0	0	0	0	0	846229	intergenic.igt	2279173	2290110	LOC_Os01g04920.igt	LOC_Os01g04920.igt	gene-gene	intergenic.igt	1	2284207	2284207	1	intergenic.igt	2284207	3	1023009	-	intron	2284022	2284545	LOC_Os01g04930.1	LOC_Os01g04930	mRNA-mRNA
Chr1	+	2284259	4	0	2	0	0	0	0	0	0	0	0	2	0	0	0	0	846229	intergenic.igt	2279173	2290110	LOC_Os01g04920.igt	LOC_Os01g04920.igt	gene-gene	intergenic.igt	1	2284259	2284261	2	intergenic.igt	2284259	2	1023009	-	intron	2284022	2284545	LOC_Os01g04930.1	LOC_Os01g04930	mRNA-mRNA
Chr1	+	2284688	1	0	0	0	0	0	0	0	1	0	0	0	0	0	0	0	846229	intergenic.igt	2279173	2290110	LOC_Os01g04920.igt	LOC_Os01g04920.igt	gene-gene	intergenic.igt	1	2284688	2284688	1	intergenic.igt	2284688	1	6284	-	5UTR	2284546	2285053	LOC_Os01g04930.1	LOC_Os01g04930	mRNA-mRNA
Chr1	+	7470760	19	1	0	12	0	1	2	0	0	0	0	0	3	0	0	0	19118	5UTR	7470710	7470811	LOC_Os01g13420.1	LOC_Os01g13420	mRNA-mRNA	5UTR	1	7470745	7470807	8	5UTR	7470760	6	849857	-	intergenic.igt	7467535	7477340	LOC_Os01g13430.igt	LOC_Os01g13430.igt	gene-gene
Chr1	+	7470853	2	0	2	0	0	0	0	0	0	0	0	0	0	0	0	0	19119	CDS	7470812	7471020	LOC_Os01g13420.1	LOC_Os01g13420	mRNA-mRNA	CDS	1	7470853	7470866	2	CDS	7470853	1	849857	-	intergenic.igt	7467535	7477340	LOC_Os01g13430.igt	LOC_Os01g13430.igt	gene-gene
Chr1	+	7471057	2	0	0	2	0	0	0	0	0	0	0	0	0	0	0	0	903064	intron	7471021	7472012	LOC_Os01g13420.1	LOC_Os01g13420	mRNA-mRNA	intron	1	7471057	7471057	1	intron	7471057	2	849857	-	intergenic.igt	7467535	7477340	LOC_Os01g13430.igt	LOC_Os01g13430.igt	gene-gene
Chr1	+	7471180	1	0	0	0	0	0	1	0	0	0	0	0	0	0	0	0	903064	intron	7471021	7472012	LOC_Os01g13420.1	LOC_Os01g13420	mRNA-mRNA	intron	1	7471180	7471180	1	intron	7471180	1	849857	-	intergenic.igt	7467535	7477340	LOC_Os01g13430.igt	LOC_Os01g13430.igt	gene-gene
Chr1	+	7471257	1	0	1	0	0	0	0	0	0	0	0	0	0	0	0	0	903064	intron	7471021	7472012	LOC_Os01g13420.1	LOC_Os01g13420	mRNA-mRNA	intron	1	7471257	7471257	1	intron	7471257	1	849857	-	intergenic.igt	7467535	7477340	LOC_Os01g13430.igt	LOC_Os01g13430.igt	gene-gene
Chr1	+	7471392	36	2	6	2	1	1	3	4	1	0	1	0	0	11	2	2	903064	intron	7471021	7472012	LOC_Os01g13420.1	LOC_Os01g13420	mRNA-mRNA	intron	1	7471295	7471422	21	intron	7471392	9	849857	-	intergenic.igt	7467535	7477340	LOC_Os01g13430.igt	LOC_Os01g13430.igt	gene-gene
Chr1	+	7472157	1	0	1	0	0	0	0	0	0	0	0	0	0	0	0	0	19120	CDS	7472013	7472448	LOC_Os01g13420.1	LOC_Os01g13420	mRNA-mRNA	CDS	1	7472157	7472157	1	CDS	7472157	1	849857	-	intergenic.igt	7467535	7477340	LOC_Os01g13430.igt	LOC_Os01g13430.igt	gene-gene
Chr1	+	7472216	4	0	0	0	2	0	0	0	0	0	0	0	0	0	2	0	19120	CDS	7472013	7472448	LOC_Os01g13420.1	LOC_Os01g13420	mRNA-mRNA	CDS	1	7472216	7472232	2	CDS	7472216	2	849857	-	intergenic.igt	7467535	7477340	LOC_Os01g13430.igt	LOC_Os01g13430.igt	gene-gene
Chr1	+	7472311	23	0	0	0	0	0	8	0	1	7	4	0	0	0	3	0	19120	CDS	7472013	7472448	LOC_Os01g13420.1	LOC_Os01g13420	mRNA-mRNA	CDS	1	7472267	7472315	9	CDS	7472311	5	849857	-	intergenic.igt	7467535	7477340	LOC_Os01g13430.igt	LOC_Os01g13430.igt	gene-gene
Chr1	+	7472349	3	0	0	0	0	0	0	0	0	3	0	0	0	0	0	0	19120	CDS	7472013	7472448	LOC_Os01g13420.1	LOC_Os01g13420	mRNA-mRNA	CDS	1	7472349	7472362	2	CDS	7472349	2	849857	-	intergenic.igt	7467535	7477340	LOC_Os01g13430.igt	LOC_Os01g13430.igt	gene-gene
Chr1	+	7472463	52	1	7	2	5	1	3	4	3	3	5	2	0	6	6	4	19121	3UTR	7472449	7473043	LOC_Os01g13420.1	LOC_Os01g13420	mRNA-mRNA	3UTR	1	7472395	7472473	15	3UTR\	CDS	7472463	13	849857	-	intergenic.igt	7467535	7477340	LOC_Os01g13430.igt	LOC_Os01g13430.igt	gene-gene
Chr1	+	7472685	4733	100	184	289	241	281	217	329	377	588	292	307	449	383	379	317	19121	3UTR	7472449	7473043	LOC_Os01g13420.1	LOC_Os01g13420	mRNA-mRNA	3UTR	1	7472499	7472794	201	3UTR	7472685	338	849857	-	intergenic.igt	7467535	7477340	LOC_Os01g13430.igt	LOC_Os01g13430.igt	gene-gene
Chr1	+	7472866	2	0	0	0	0	0	2	0	0	0	0	0	0	0	0	0	19121	3UTR	7472449	7473043	LOC_Os01g13420.1	LOC_Os01g13420	mRNA-mRNA	3UTR	1	7472866	7472866	1	3UTR	7472866	2	849857	-	intergenic.igt	7467535	7477340	LOC_Os01g13430.igt	LOC_Os01g13430.igt	gene-gene
Chr1	+	7472972	92	18	13	14	11	16	3	0	2	1	2	5	5	1	0	1	19121	3UTR	7472449	7473043	LOC_Os01g13420.1	LOC_Os01g13420	mRNA-mRNA	3UTR	1	7472933	7473043	31	3UTR	7472972	12	849857	-	intergenic.igt	7467535	7477340	LOC_Os01g13430.igt	LOC_Os01g13430.igt	gene-gene
Chr1	+	7473174	307	23	49	67	42	63	10	1	0	1	1	14	18	6	3	9	846608	intergenic.igt	7473044	7482909	LOC_Os01g13420.igt	LOC_Os01g13420.igt	gene-gene	intergenic.igt	1	7473045	7473366	111	intergenic.igt	7473174	17	849857	-	intergenic.igt	7467535	7477340	LOC_Os01g13430.igt	LOC_Os01g13430.igt	gene-gene
Chr1	+	7473450	18	0	1	11	3	3	0	0	0	0	0	0	0	0	0	0	846608	intergenic.igt	7473044	7482909	LOC_Os01g13420.igt	LOC_Os01g13420.igt	gene-gene	intergenic.igt	1	7473395	7473451	10	intergenic.igt	7473450	4	849857	-	intergenic.igt	7467535	7477340	LOC_Os01g13430.igt	LOC_Os01g13430.igt	gene-gene
Chr1	+	7473491	5	1	0	0	1	2	0	0	0	0	0	0	0	0	1	0	846608	intergenic.igt	7473044	7482909	LOC_Os01g13420.igt	LOC_Os01g13420.igt	gene-gene	intergenic.igt	1	7473478	7473492	4	intergenic.igt	7473491	2	849857	-	intergenic.igt	7467535	7477340	LOC_Os01g13430.igt	LOC_Os01g13430.igt	gene-gene
Chr1	+	7473664	2	0	0	2	0	0	0	0	0	0	0	0	0	0	0	0	846608	intergenic.igt	7473044	7482909	LOC_Os01g13420.igt	LOC_Os01g13420.igt	gene-gene	intergenic.igt	1	7473664	7473664	1	intergenic.igt	7473664	2	849857	-	intergenic.igt	7467535	7477340	LOC_Os01g13430.igt	LOC_Os01g13430.igt	gene-gene
Chr1	+	7474017	1	0	0	0	1	0	0	0	0	0	0	0	0	0	0	0	846608	intergenic.igt	7473044	7482909	LOC_Os01g13420.igt	LOC_Os01g13420.igt	gene-gene	intergenic.igt	1	7474017	7474017	1	intergenic.igt	7474017	1	849857	-	intergenic.igt	7467535	7477340	LOC_Os01g13430.igt	LOC_Os01g13430.igt	gene-gene
Chr1	+	7474044	1	0	0	0	1	0	0	0	0	0	0	0	0	0	0	0	846608	intergenic.igt	7473044	7482909	LOC_Os01g13420.igt	LOC_Os01g13420.igt	gene-gene	intergenic.igt	1	7474044	7474044	1	intergenic.igt	7474044	1	849857	-	intergenic.igt	7467535	7477340	LOC_Os01g13430.igt	LOC_Os01g13430.igt	gene-gene
Chr1	+	7474854	1	0	0	0	0	0	0	0	0	0	0	0	0	0	0	1	846608	intergenic.igt	7473044	7482909	LOC_Os01g13420.igt	LOC_Os01g13420.igt	gene-gene	intergenic.igt	1	7474854	7474854	1	intergenic.igt	7474854	1	849857	-	intergenic.igt	7467535	7477340	LOC_Os01g13430.igt	LOC_Os01g13430.igt	gene-gene
Chr1	+	7475082	2	0	0	0	0	2	0	0	0	0	0	0	0	0	0	0	846608	intergenic.igt	7473044	7482909	LOC_Os01g13420.igt	LOC_Os01g13420.igt	gene-gene	intergenic.igt	1	7475082	7475082	1	intergenic.igt	7475082	2	849857	-	intergenic.igt	7467535	7477340	LOC_Os01g13430.igt	LOC_Os01g13430.igt	gene-gene
Chr1	+	7477836	31	3	0	0	2	3	2	0	0	0	3	5	5	3	4	1	846608	intergenic.igt	7473044	7482909	LOC_Os01g13420.igt	LOC_Os01g13420.igt	gene-gene	intergenic.igt	1	7477799	7477850	16	intergenic.igt	7477836	7	19128	-	3UTR	7477341	7478220	LOC_Os01g13430.1	LOC_Os01g13430	mRNA-mRNA
Chr1	+	7477960	873	19	16	36	33	41	23	47	47	40	67	122	148	83	77	74	846608	intergenic.igt	7473044	7482909	LOC_Os01g13420.igt	LOC_Os01g13420.igt	gene-gene	intergenic.igt	1	7477877	7478242	176	intergenic.igt	7477960	58	19128	-	3UTR	7477341	7478220	LOC_Os01g13430.1	LOC_Os01g13430	mRNA-mRNA
Chr1	+	7478819	2	0	0	0	0	0	0	0	0	0	0	2	0	0	0	0	846608	intergenic.igt	7473044	7482909	LOC_Os01g13420.igt	LOC_Os01g13420.igt	gene-gene	intergenic.igt	1	7478819	7478819	1	intergenic.igt	7478819	2	1025091	-	intron	7478221	7479736	LOC_Os01g13430.1	LOC_Os01g13430	mRNA-mRNA
Chr1	+	7479916	14	0	2	2	0	0	0	0	0	1	2	0	1	1	4	1	846608	intergenic.igt	7473044	7482909	LOC_Os01g13420.igt	LOC_Os01g13420.igt	gene-gene	intergenic.igt	1	7479886	7479959	10	intergenic.igt	7479916	3	19127	-	CDS	7479737	7482688	LOC_Os01g13430.1	LOC_Os01g13430	mRNA-mRNA
Chr1	+	7480021	4	0	0	0	0	0	2	0	0	0	0	0	1	1	0	0	846608	intergenic.igt	7473044	7482909	LOC_Os01g13420.igt	LOC_Os01g13420.igt	gene-gene	intergenic.igt	1	7479987	7480021	3	intergenic.igt	7480021	2	19127	-	CDS	7479737	7482688	LOC_Os01g13430.1	LOC_Os01g13430	mRNA-mRNA
Chr1	+	7480048	6	0	0	0	0	0	0	0	0	0	0	0	6	0	0	0	846608	intergenic.igt	7473044	7482909	LOC_Os01g13420.igt	LOC_Os01g13420.igt	gene-gene	intergenic.igt	1	7480048	7480053	2	intergenic.igt	7480048	4	19127	-	CDS	7479737	7482688	LOC_Os01g13430.1	LOC_Os01g13430	mRNA-mRNA
Chr1	+	7480081	1	0	0	0	1	0	0	0	0	0	0	0	0	0	0	0	846608	intergenic.igt	7473044	7482909	LOC_Os01g13420.igt	LOC_Os01g13420.igt	gene-gene	intergenic.igt	1	7480081	7480081	1	intergenic.igt	7480081	1	19127	-	CDS	7479737	7482688	LOC_Os01g13430.1	LOC_Os01g13430	mRNA-mRNA
Chr1	+	7480187	2	0	0	0	0	0	0	0	0	0	0	0	1	1	0	0	846608	intergenic.igt	7473044	7482909	LOC_Os01g13420.igt	LOC_Os01g13420.igt	gene-gene	intergenic.igt	1	7480187	7480210	2	intergenic.igt	7480187	1	19127	-	CDS	7479737	7482688	LOC_Os01g13430.1	LOC_Os01g13430	mRNA-mRNA
Chr1	+	7480396	1	1	0	0	0	0	0	0	0	0	0	0	0	0	0	0	846608	intergenic.igt	7473044	7482909	LOC_Os01g13420.igt	LOC_Os01g13420.igt	gene-gene	intergenic.igt	1	7480396	7480396	1	intergenic.igt	7480396	1	19127	-	CDS	7479737	7482688	LOC_Os01g13430.1	LOC_Os01g13430	mRNA-mRNA
Chr1	+	7712948	5	0	0	2	0	0	0	0	0	3	0	0	0	0	0	0	903144	intron	7712802	7713740	LOC_Os01g13760.1	LOC_Os01g13760	mRNA-mRNA	intron	1	7712948	7712956	3	intron	7712948	2	849872	-	intergenic.igt	7695988	7717888	LOC_Os01g13770.igt	LOC_Os01g13770.igt	gene-gene
Chr1	+	7713002	1	0	0	0	0	0	0	0	0	0	0	0	1	0	0	0	903144	intron	7712802	7713740	LOC_Os01g13760.1	LOC_Os01g13760	mRNA-mRNA	intron	1	7713002	7713002	1	intron	7713002	1	849872	-	intergenic.igt	7695988	7717888	LOC_Os01g13770.igt	LOC_Os01g13770.igt	gene-gene
Chr1	+	7713102	2	0	0	0	0	0	0	0	0	2	0	0	0	0	0	0	903144	intron	7712802	7713740	LOC_Os01g13760.1	LOC_Os01g13760	mRNA-mRNA	intron	1	7713102	7713102	1	intron	7713102	2	849872	-	intergenic.igt	7695988	7717888	LOC_Os01g13770.igt	LOC_Os01g13770.igt	gene-gene
Chr1	+	7713216	1	0	0	0	0	0	0	0	0	0	0	0	1	0	0	0	903144	intron	7712802	7713740	LOC_Os01g13760.1	LOC_Os01g13760	mRNA-mRNA	intron	1	7713216	7713216	1	intron	7713216	1	849872	-	intergenic.igt	7695988	7717888	LOC_Os01g13770.igt	LOC_Os01g13770.igt	gene-gene
Chr1	+	7713900	1	0	0	0	0	0	0	0	0	0	0	0	1	0	0	0	19587	CDS	7713741	7714183	LOC_Os01g13760.1	LOC_Os01g13760	mRNA-mRNA	CDS	1	7713900	7713900	1	CDS	7713900	1	849872	-	intergenic.igt	7695988	7717888	LOC_Os01g13770.igt	LOC_Os01g13770.igt	gene-gene
Chr1	+	7714128	2	0	0	2	0	0	0	0	0	0	0	0	0	0	0	0	19587	CDS	7713741	7714183	LOC_Os01g13760.1	LOC_Os01g13760	mRNA-mRNA	CDS	1	7714128	7714128	1	CDS	7714128	2	849872	-	intergenic.igt	7695988	7717888	LOC_Os01g13770.igt	LOC_Os01g13770.igt	gene-gene
Chr1	+	7716985	1	1	0	0	0	0	0	0	0	0	0	0	0	0	0	0	19588	CDS	7716813	7717251	LOC_Os01g13760.1	LOC_Os01g13760	mRNA-mRNA	CDS	1	7716985	7716985	1	CDS	7716985	1	849872	-	intergenic.igt	7695988	7717888	LOC_Os01g13770.igt	LOC_Os01g13770.igt	gene-gene
Chr1	+	7717057	3	0	0	0	0	0	0	0	0	0	0	0	0	1	0	2	19588	CDS	7716813	7717251	LOC_Os01g13760.1	LOC_Os01g13760	mRNA-mRNA	CDS	1	7717043	7717057	2	CDS	7717057	2	849872	-	intergenic.igt	7695988	7717888	LOC_Os01g13770.igt	LOC_Os01g13770.igt	gene-gene
Chr1	+	7717148	1	0	0	0	0	0	0	0	0	0	1	0	0	0	0	0	19588	CDS	7716813	7717251	LOC_Os01g13760.1	LOC_Os01g13760	mRNA-mRNA	CDS	1	7717148	7717148	1	CDS	7717148	1	849872	-	intergenic.igt	7695988	7717888	LOC_Os01g13770.igt	LOC_Os01g13770.igt	gene-gene
Chr1	+	7717461	3195	74	96	122	70	105	128	303	336	352	138	239	271	311	309	341	19589	3UTR	7717252	7720772	LOC_Os01g13760.1	LOC_Os01g13760	mRNA-mRNA	3UTR	1	7717195	7717702	236	3UTR\	CDS	7717461	258	849872	-	intergenic.igt	7695988	7717888	LOC_Os01g13770.igt	LOC_Os01g13770.igt	gene-gene
Chr1	+	7717740	7	0	0	0	0	0	0	2	0	0	1	3	0	0	1	0	19589	3UTR	7717252	7720772	LOC_Os01g13760.1	LOC_Os01g13760	mRNA-mRNA	3UTR	1	7717733	7717740	5	3UTR	7717740	3	849872	-	intergenic.igt	7695988	7717888	LOC_Os01g13770.igt	LOC_Os01g13770.igt	gene-gene
Chr1	+	7717791	4	0	0	0	0	0	0	0	0	0	4	0	0	0	0	0	19589	3UTR	7717252	7720772	LOC_Os01g13760.1	LOC_Os01g13760	mRNA-mRNA	3UTR	1	7717791	7717791	1	3UTR	7717791	4	849872	-	intergenic.igt	7695988	7717888	LOC_Os01g13770.igt	LOC_Os01g13770.igt	gene-gene
Chr1	+	7718457	14093	1769	1945	1294	1076	1475	2201	291	290	320	219	324	949	660	667	613	19589	3UTR	7717252	7720772	LOC_Os01g13760.1	LOC_Os01g13760	mRNA-mRNA	3UTR	1	7718292	7718708	256	3UTR	7718457	1157	19617	-	3UTR	7717889	7718588	LOC_Os01g13770.1	LOC_Os01g13770	mRNA-mRNA
Chr1	+	7718763	1	0	0	0	0	1	0	0	0	0	0	0	0	0	0	0	19589	3UTR	7717252	7720772	LOC_Os01g13760.1	LOC_Os01g13760	mRNA-mRNA	3UTR	1	7718763	7718763	1	3UTR	7718763	1	1025139	-	intron	7718604	7719226	LOC_Os01g13770.1	LOC_Os01g13770	mRNA-mRNA
Chr1	+	7718808	1	0	0	0	1	0	0	0	0	0	0	0	0	0	0	0	19589	3UTR	7717252	7720772	LOC_Os01g13760.1	LOC_Os01g13760	mRNA-mRNA	3UTR	1	7718808	7718808	1	3UTR	7718808	1	1025139	-	intron	7718604	7719226	LOC_Os01g13770.1	LOC_Os01g13770	mRNA-mRNA
Chr1	+	7719038	1	0	0	0	0	1	0	0	0	0	0	0	0	0	0	0	19589	3UTR	7717252	7720772	LOC_Os01g13760.1	LOC_Os01g13760	mRNA-mRNA	3UTR	1	7719038	7719038	1	3UTR	7719038	1	1025139	-	intron	7718604	7719226	LOC_Os01g13770.1	LOC_Os01g13770	mRNA-mRNA
Chr1	+	7719847	60	1	9	6	4	6	1	0	1	3	3	4	6	5	6	5	19589	3UTR	7717252	7720772	LOC_Os01g13760.1	LOC_Os01g13760	mRNA-mRNA	3UTR	1	7719833	7719855	14	3UTR	7719847	17	1025142	-	intron	7719823	7719912	LOC_Os01g13770.1	LOC_Os01g13770	mRNA-mRNA
Chr1	+	7720237	1	0	0	0	0	1	0	0	0	0	0	0	0	0	0	0	19589	3UTR	7717252	7720772	LOC_Os01g13760.1	LOC_Os01g13760	mRNA-mRNA	3UTR	1	7720237	7720237	1	3UTR	7720237	1	1025144	-	intron	7720226	7720450	LOC_Os01g13770.1	LOC_Os01g13770	mRNA-mRNA
Chr1	+	7720780	2	0	0	0	0	0	0	0	0	0	0	0	0	2	0	0	903146	intron	7720773	7720862	LOC_Os01g13760.1	LOC_Os01g13760	mRNA-mRNA	intron	1	7720780	7720780	1	intron	7720780	2	1025146	-	intron	7720758	7720979	LOC_Os01g13770.1	LOC_Os01g13770	mRNA-mRNA
Chr1	+	7722030	1	0	0	0	1	0	0	0	0	0	0	0	0	0	0	0	846624	intergenic.igt	7721554	7722282	LOC_Os01g13760.igt	LOC_Os01g13760.igt	gene-gene	intergenic.igt	1	7722030	7722030	1	intergenic.igt	7722030	1	19605	-	CDS	7721890	7722188	LOC_Os01g13770.1	LOC_Os01g13770	mRNA-mRNA
Chr1	+	7722751	1	0	0	0	0	0	0	0	1	0	0	0	0	0	0	0	846624	intergenic.pm	7722283	7724282	LOC_Os01g13760.igt	LOC_Os01g13760.igt	gene-gene	intergenic.pm	1	7722751	7722751	1	intergenic.pm	7722751	1	849873	-	intergenic.pm	7722452	7724451	LOC_Os01g13820.igt	LOC_Os01g13820.igt	gene-gene
Chr1	+	8336562	1	0	0	0	0	0	0	0	0	0	1	0	0	0	0	0	903374	intron	8336219	8337324	LOC_Os01g14870.1	LOC_Os01g14870	mRNA-mRNA	intron	1	8336562	8336562	1	intron	8336562	1	849923	-	intergenic.igt	8308556	8338533	LOC_Os01g14880.igt	LOC_Os01g14880.igt	gene-gene
Chr1	+	8336732	5	1	0	0	0	1	0	0	0	0	0	3	0	0	0	0	903374	intron	8336219	8337324	LOC_Os01g14870.1	LOC_Os01g14870	mRNA-mRNA	intron	1	8336723	8336733	3	intron	8336732	3	849923	-	intergenic.igt	8308556	8338533	LOC_Os01g14880.igt	LOC_Os01g14880.igt	gene-gene
Chr1	+	8337509	866	30	62	45	31	32	55	76	31	60	57	99	67	62	92	67	21081	3UTR	8337429	8338874	LOC_Os01g14870.1	LOC_Os01g14870	mRNA-mRNA	3UTR	1	8337457	8337703	140	3UTR	8337509	50	849923	-	intergenic.igt	8308556	8338533	LOC_Os01g14880.igt	LOC_Os01g14880.igt	gene-gene
Chr1	+	8338683	117	14	20	22	18	23	5	1	1	1	1	1	4	4	2	0	21081	3UTR	8337429	8338874	LOC_Os01g14870.1	LOC_Os01g14870	mRNA-mRNA	3UTR	1	8338643	8338718	36	3UTR	8338683	15	814367	-	3UTR	8338534	8339181	LOC_Os01g14880.1	LOC_Os01g14880	mRNA-mRNA
Chr1	+	8339720	3	3	0	0	0	0	0	0	0	0	0	0	0	0	0	0	846672	intergenic.igt	8338875	8341760	LOC_Os01g14870.igt	LOC_Os01g14870.igt	gene-gene	intergenic.igt	1	8339715	8339720	2	intergenic.igt	8339720	2	849924	-	intergenic.pm	8339425	8341424	LOC_Os01g14920.igt	LOC_Os01g14920.igt	gene-gene
Chr1	+	8339758	2	0	0	0	0	0	0	0	0	1	0	0	1	0	0	0	846672	intergenic.igt	8338875	8341760	LOC_Os01g14870.igt	LOC_Os01g14870.igt	gene-gene	intergenic.igt	1	8339758	8339764	2	intergenic.igt	8339758	1	849924	-	intergenic.pm	8339425	8341424	LOC_Os01g14920.igt	LOC_Os01g14920.igt	gene-gene
Chr1	+	8340285	3	0	0	0	0	0	0	3	0	0	0	0	0	0	0	0	846672	intergenic.igt	8338875	8341760	LOC_Os01g14870.igt	LOC_Os01g14870.igt	gene-gene	intergenic.igt	1	8340285	8340285	1	intergenic.igt	8340285	3	849924	-	intergenic.pm	8339425	8341424	LOC_Os01g14920.igt	LOC_Os01g14920.igt	gene-gene
Chr1	+	8340346	6	0	0	0	0	0	0	0	0	0	0	0	5	0	1	0	846672	intergenic.igt	8338875	8341760	LOC_Os01g14870.igt	LOC_Os01g14870.igt	gene-gene	intergenic.igt	1	8340332	8340369	3	intergenic.igt	8340346	4	849924	-	intergenic.pm	8339425	8341424	LOC_Os01g14920.igt	LOC_Os01g14920.igt	gene-gene
Chr1	+	8340411	1	0	0	0	0	0	0	0	0	0	0	0	1	0	0	0	846672	intergenic.igt	8338875	8341760	LOC_Os01g14870.igt	LOC_Os01g14870.igt	gene-gene	intergenic.igt	1	8340411	8340411	1	intergenic.igt	8340411	1	849924	-	intergenic.pm	8339425	8341424	LOC_Os01g14920.igt	LOC_Os01g14920.igt	gene-gene
Chr1	+	8340474	1	0	0	0	0	0	1	0	0	0	0	0	0	0	0	0	846672	intergenic.igt	8338875	8341760	LOC_Os01g14870.igt	LOC_Os01g14870.igt	gene-gene	intergenic.igt	1	8340474	8340474	1	intergenic.igt	8340474	1	849924	-	intergenic.pm	8339425	8341424	LOC_Os01g14920.igt	LOC_Os01g14920.igt	gene-gene
Chr1	+	8340500	3	0	0	0	0	3	0	0	0	0	0	0	0	0	0	0	846672	intergenic.igt	8338875	8341760	LOC_Os01g14870.igt	LOC_Os01g14870.igt	gene-gene	intergenic.igt	1	8340500	8340500	1	intergenic.igt	8340500	3	849924	-	intergenic.pm	8339425	8341424	LOC_Os01g14920.igt	LOC_Os01g14920.igt	gene-gene
Chr1	+	9371882	33	0	0	0	2	0	0	4	2	6	5	3	3	2	2	4	903747	intron	9371776	9372576	LOC_Os01g16510.1	LOC_Os01g16510	mRNA-mRNA	intron	1	9371841	9371917	20	intron	9371882	3	850000	-	intergenic.igt	9371034	9373415	LOC_Os01g16520.igt	LOC_Os01g16520.igt	gene-gene
Chr1	+	9371967	2	0	0	0	0	0	0	0	0	0	0	0	2	0	0	0	903747	intron	9371776	9372576	LOC_Os01g16510.1	LOC_Os01g16510	mRNA-mRNA	intron	1	9371967	9371967	1	intron	9371967	2	850000	-	intergenic.igt	9371034	9373415	LOC_Os01g16520.igt	LOC_Os01g16520.igt	gene-gene
Chr1	+	9372035	3	0	0	0	0	0	0	3	0	0	0	0	0	0	0	0	903747	intron	9371776	9372576	LOC_Os01g16510.1	LOC_Os01g16510	mRNA-mRNA	intron	1	9372035	9372035	1	intron	9372035	3	850000	-	intergenic.igt	9371034	9373415	LOC_Os01g16520.igt	LOC_Os01g16520.igt	gene-gene
Chr1	+	9373354	7	0	0	0	0	0	0	0	5	2	0	0	0	0	0	0	23890	CDS	9373229	9373368	LOC_Os01g16510.1	LOC_Os01g16510	mRNA-mRNA	CDS	1	9373354	9373355	2	CDS	9373354	5	850000	-	intergenic.igt	9371034	9373415	LOC_Os01g16520.igt	LOC_Os01g16520.igt	gene-gene
Chr1	+	9373430	1	0	0	0	0	0	0	0	0	1	0	0	0	0	0	0	23891	3UTR	9373369	9373974	LOC_Os01g16510.1	LOC_Os01g16510	mRNA-mRNA	3UTR	1	9373430	9373430	1	3UTR	9373430	1	23909	-	3UTR	9373416	9373902	LOC_Os01g16520.1	LOC_Os01g16520	mRNA-mRNA
Chr1	+	9373483	5	0	0	0	0	0	0	0	0	0	0	5	0	0	0	0	23891	3UTR	9373369	9373974	LOC_Os01g16510.1	LOC_Os01g16510	mRNA-mRNA	3UTR	1	9373482	9373483	2	3UTR	9373483	3	23909	-	3UTR	9373416	9373902	LOC_Os01g16520.1	LOC_Os01g16520	mRNA-mRNA
Chr1	+	9373603	770	16	14	20	11	24	24	56	74	67	57	96	89	81	67	74	23891	3UTR	9373369	9373974	LOC_Os01g16510.1	LOC_Os01g16510	mRNA-mRNA	3UTR	1	9373519	9373762	112	3UTR	9373603	66	23909	-	3UTR	9373416	9373902	LOC_Os01g16520.1	LOC_Os01g16520	mRNA-mRNA
Chr1	+	9373924	277	27	12	20	19	28	15	9	4	8	31	42	18	7	11	26	23891	3UTR	9373369	9373974	LOC_Os01g16510.1	LOC_Os01g16510	mRNA-mRNA	3UTR	1	9373818	9373974	61	3UTR	9373924	31	23908	-	CDS	9373903	9374121	LOC_Os01g16520.1	LOC_Os01g16520	mRNA-mRNA
Chr1	+	9373976	373	18	27	21	22	18	23	10	16	27	39	32	54	15	29	22	846747	intergenic.igt	9373975	9384193	LOC_Os01g16510.igt	LOC_Os01g16510.igt	gene-gene	intergenic.igt	1	9373976	9374177	100	intergenic.igt	9373976	17	23908	-	CDS	9373903	9374121	LOC_Os01g16520.1	LOC_Os01g16520	mRNA-mRNA
Chr1	+	9374203	8	0	0	0	0	0	0	0	0	0	1	0	3	4	0	0	846747	intergenic.igt	9373975	9384193	LOC_Os01g16510.igt	LOC_Os01g16510.igt	gene-gene	intergenic.igt	1	9374203	9374232	4	intergenic.igt	9374203	3	1025896	-	intron	9374122	9374837	LOC_Os01g16520.1	LOC_Os01g16520	mRNA-mRNA
Chr1	+	9374278	38	0	2	2	0	1	2	0	1	0	7	7	9	3	4	0	846747	intergenic.igt	9373975	9384193	LOC_Os01g16510.igt	LOC_Os01g16510.igt	gene-gene	intergenic.igt	1	9374261	9374316	16	intergenic.igt	9374278	6	1025896	-	intron	9374122	9374837	LOC_Os01g16520.1	LOC_Os01g16520	mRNA-mRNA
Chr1	+	9374350	4	0	0	0	0	0	0	0	0	0	0	0	0	0	4	0	846747	intergenic.igt	9373975	9384193	LOC_Os01g16510.igt	LOC_Os01g16510.igt	gene-gene	intergenic.igt	1	9374350	9374356	2	intergenic.igt	9374350	3	1025896	-	intron	9374122	9374837	LOC_Os01g16520.1	LOC_Os01g16520	mRNA-mRNA
Chr1	+	9374401	8	0	1	0	0	0	0	0	0	0	0	0	3	0	0	4	846747	intergenic.igt	9373975	9384193	LOC_Os01g16510.igt	LOC_Os01g16510.igt	gene-gene	intergenic.igt	1	9374381	9374401	3	intergenic.igt	9374401	4	1025896	-	intron	9374122	9374837	LOC_Os01g16520.1	LOC_Os01g16520	mRNA-mRNA
Chr1	+	9374792	1	0	0	0	0	0	0	0	0	0	0	0	0	0	1	0	846747	intergenic.igt	9373975	9384193	LOC_Os01g16510.igt	LOC_Os01g16510.igt	gene-gene	intergenic.igt	1	9374792	9374792	1	intergenic.igt	9374792	1	1025896	-	intron	9374122	9374837	LOC_Os01g16520.1	LOC_Os01g16520	mRNA-mRNA
Chr1	+	9375025	12	0	0	1	0	1	5	0	1	1	0	0	1	0	2	0	846747	intergenic.igt	9373975	9384193	LOC_Os01g16510.igt	LOC_Os01g16510.igt	gene-gene	intergenic.igt	1	9374986	9375041	9	intergenic.igt	9375025	4	23907	-	CDS	9374838	9375302	LOC_Os01g16520.1	LOC_Os01g16520	mRNA-mRNA
Chr1	+	9375121	41	0	2	0	1	3	0	0	5	5	1	8	6	0	3	7	846747	intergenic.igt	9373975	9384193	LOC_Os01g16510.igt	LOC_Os01g16510.igt	gene-gene	intergenic.igt	1	9375066	9375127	17	intergenic.igt	9375121	6	23907	-	CDS	9374838	9375302	LOC_Os01g16520.1	LOC_Os01g16520	mRNA-mRNA
Chr1	+	9375162	1	0	0	0	0	0	0	0	1	0	0	0	0	0	0	0	846747	intergenic.igt	9373975	9384193	LOC_Os01g16510.igt	LOC_Os01g16510.igt	gene-gene	intergenic.igt	1	9375162	9375162	1	intergenic.igt	9375162	1	23907	-	CDS	9374838	9375302	LOC_Os01g16520.1	LOC_Os01g16520	mRNA-mRNA
Chr1	+	9375225	15	1	0	0	2	0	0	0	4	1	1	0	0	0	0	6	846747	intergenic.igt	9373975	9384193	LOC_Os01g16510.igt	LOC_Os01g16510.igt	gene-gene	intergenic.igt	1	9375209	9375251	7	intergenic.igt	9375225	4	23907	-	CDS	9374838	9375302	LOC_Os01g16520.1	LOC_Os01g16520	mRNA-mRNA
Chr1	+	9375279	4	0	0	0	0	0	0	0	0	0	0	0	0	0	4	0	846747	intergenic.igt	9373975	9384193	LOC_Os01g16510.igt	LOC_Os01g16510.igt	gene-gene	intergenic.igt	1	9375279	9375288	3	intergenic.igt	9375279	2	23907	-	CDS	9374838	9375302	LOC_Os01g16520.1	LOC_Os01g16520	mRNA-mRNA
Chr1	+	9376209	1	0	0	0	0	0	0	0	0	0	1	0	0	0	0	0	846747	intergenic.igt	9373975	9384193	LOC_Os01g16510.igt	LOC_Os01g16510.igt	gene-gene	intergenic.igt	1	9376209	9376209	1	intergenic.igt	9376209	1	23906	-	CDS	9375396	9376471	LOC_Os01g16520.1	LOC_Os01g16520	mRNA-mRNA
Chr1	+	9376339	1	0	0	0	0	0	0	0	0	0	0	0	0	0	0	1	846747	intergenic.igt	9373975	9384193	LOC_Os01g16510.igt	LOC_Os01g16510.igt	gene-gene	intergenic.igt	1	9376339	9376339	1	intergenic.igt	9376339	1	23906	-	CDS	9375396	9376471	LOC_Os01g16520.1	LOC_Os01g16520	mRNA-mRNA
Chr1	+	9376423	2	0	0	0	0	0	0	0	0	0	0	0	0	0	0	2	846747	intergenic.igt	9373975	9384193	LOC_Os01g16510.igt	LOC_Os01g16510.igt	gene-gene	intergenic.igt	1	9376423	9376423	1	intergenic.igt	9376423	2	23906	-	CDS	9375396	9376471	LOC_Os01g16520.1	LOC_Os01g16520	mRNA-mRNA
Chr1	+	9378411	1	0	0	0	0	0	0	0	0	1	0	0	0	0	0	0	846747	intergenic.igt	9373975	9384193	LOC_Os01g16510.igt	LOC_Os01g16510.igt	gene-gene	intergenic.igt	1	9378411	9378411	1	intergenic.igt	9378411	1	850001	-	intergenic.pm	9378205	9378563	LOC_Os01g16530.igt	LOC_Os01g16530.igt	gene-gene
Chr1	+	9378977	22	2	1	5	0	0	0	1	1	1	2	1	5	0	1	2	846747	intergenic.igt	9373975	9384193	LOC_Os01g16510.igt	LOC_Os01g16510.igt	gene-gene	intergenic.igt	1	9378908	9379003	13	intergenic.igt	9378977	4	23926	-	3UTR	9378564	9379253	LOC_Os01g16530.1	LOC_Os01g16530	mRNA-mRNA
Chr1	+	9379036	93	6	8	4	4	4	7	6	2	0	4	11	17	12	6	2	846747	intergenic.igt	9373975	9384193	LOC_Os01g16510.igt	LOC_Os01g16510.igt	gene-gene	intergenic.igt	1	9379030	9379080	28	intergenic.igt	9379036	13	23926	-	3UTR	9378564	9379253	LOC_Os01g16530.1	LOC_Os01g16530	mRNA-mRNA
Chr1	+	9379290	2928	149	141	161	164	130	192	100	98	94	232	368	404	176	272	247	846747	intergenic.igt	9373975	9384193	LOC_Os01g16510.igt	LOC_Os01g16510.igt	gene-gene	intergenic.igt	1	9379109	9379360	230	intergenic.igt	9379290	161	23925	-	CDS	9379254	9379325	LOC_Os01g16530.1	LOC_Os01g16530	mRNA-mRNA
Chr1	+	9379528	3	0	0	0	0	1	0	0	1	0	0	0	1	0	0	0	846747	intergenic.igt	9373975	9384193	LOC_Os01g16510.igt	LOC_Os01g16510.igt	gene-gene	intergenic.igt	1	9379528	9379547	3	intergenic.igt	9379528	1	1025903	-	intron	9379523	9380664	LOC_Os01g16530.1	LOC_Os01g16530	mRNA-mRNA
Chr1	+	9379597	5	0	2	0	0	0	0	0	0	0	0	0	0	0	0	3	846747	intergenic.igt	9373975	9384193	LOC_Os01g16510.igt	LOC_Os01g16510.igt	gene-gene	intergenic.igt	1	9379577	9379597	2	intergenic.igt	9379597	3	1025903	-	intron	9379523	9380664	LOC_Os01g16530.1	LOC_Os01g16530	mRNA-mRNA
Chr1	+	9379747	1	0	0	0	0	0	0	0	0	0	0	1	0	0	0	0	846747	intergenic.igt	9373975	9384193	LOC_Os01g16510.igt	LOC_Os01g16510.igt	gene-gene	intergenic.igt	1	9379747	9379747	1	intergenic.igt	9379747	1	1025903	-	intron	9379523	9380664	LOC_Os01g16530.1	LOC_Os01g16530	mRNA-mRNA
Chr1	+	9380679	1	0	0	0	0	0	0	0	0	0	0	0	1	0	0	0	846747	intergenic.igt	9373975	9384193	LOC_Os01g16510.igt	LOC_Os01g16510.igt	gene-gene	intergenic.igt	1	9380679	9380679	1	intergenic.igt	9380679	1	23923	-	CDS	9380665	9380742	LOC_Os01g16530.1	LOC_Os01g16530	mRNA-mRNA
Chr1	+	9381116	21	1	2	1	0	1	0	0	4	8	0	0	0	0	3	1	846747	intergenic.igt	9373975	9384193	LOC_Os01g16510.igt	LOC_Os01g16510.igt	gene-gene	intergenic.igt	1	9381104	9381138	11	intergenic.igt	9381116	4	1025905	-	intron	9381111	9382201	LOC_Os01g16530.1	LOC_Os01g16530	mRNA-mRNA
Chr1	+	9381826	2	0	1	0	0	0	0	0	0	0	0	0	0	0	1	0	846747	intergenic.igt	9373975	9384193	LOC_Os01g16510.igt	LOC_Os01g16510.igt	gene-gene	intergenic.igt	1	9381826	9381844	2	intergenic.igt	9381826	1	1025905	-	intron	9381111	9382201	LOC_Os01g16530.1	LOC_Os01g16530	mRNA-mRNA
Chr1	+	9382796	6	0	0	0	0	0	1	0	0	0	0	5	0	0	0	0	846747	intergenic.igt	9373975	9384193	LOC_Os01g16510.igt	LOC_Os01g16510.igt	gene-gene	intergenic.igt	1	9382796	9382798	2	intergenic.igt	9382796	5	23920	-	CDS	9382643	9382846	LOC_Os01g16530.1	LOC_Os01g16530	mRNA-mRNA
Chr1	+	9382823	2	1	0	0	0	0	0	0	0	0	1	0	0	0	0	0	846747	intergenic.igt	9373975	9384193	LOC_Os01g16510.igt	LOC_Os01g16510.igt	gene-gene	intergenic.igt	1	9382823	9382840	2	intergenic.igt	9382823	1	23920	-	CDS	9382643	9382846	LOC_Os01g16530.1	LOC_Os01g16530	mRNA-mRNA
Chr1	+	9383867	1	0	0	0	0	0	0	0	0	0	0	0	0	0	1	0	846747	intergenic.igt	9373975	9384193	LOC_Os01g16510.igt	LOC_Os01g16510.igt	gene-gene	intergenic.igt	1	9383867	9383867	1	intergenic.igt	9383867	1	850002	-	intergenic.pm	9383184	9385183	LOC_Os01g16550.igt	LOC_Os01g16550.igt	gene-gene
Chr1	+	9383985	3	1	0	0	0	0	0	0	0	0	0	0	2	0	0	0	846747	intergenic.igt	9373975	9384193	LOC_Os01g16510.igt	LOC_Os01g16510.igt	gene-gene	intergenic.igt	1	9383985	9383988	2	intergenic.igt	9383985	2	850002	-	intergenic.pm	9383184	9385183	LOC_Os01g16550.igt	LOC_Os01g16550.igt	gene-gene
Chr1	+	9384018	5	0	0	0	0	0	1	0	0	0	1	0	3	0	0	0	846747	intergenic.igt	9373975	9384193	LOC_Os01g16510.igt	LOC_Os01g16510.igt	gene-gene	intergenic.igt	1	9384018	9384060	3	intergenic.igt	9384018	3	850002	-	intergenic.pm	9383184	9385183	LOC_Os01g16550.igt	LOC_Os01g16550.igt	gene-gene
Chr1	+	14752600	1	0	0	0	0	1	0	0	0	0	0	0	0	0	0	0	905194	intron	14752583	14754034	LOC_Os01g26020.1	LOC_Os01g26020	mRNA-mRNA	intron	1	14752600	14752600	1	intron	14752600	1	850383	-	intergenic.igt	14750153	14754472	LOC_Os01g26039.igt	LOC_Os01g26039.igt	gene-gene
Chr1	+	14754180	1	1	0	0	0	0	0	0	0	0	0	0	0	0	0	0	34045	CDS	14754035	14754301	LOC_Os01g26020.1	LOC_Os01g26020	mRNA-mRNA	CDS	1	14754180	14754180	1	CDS	14754180	1	850383	-	intergenic.igt	14750153	14754472	LOC_Os01g26039.igt	LOC_Os01g26039.igt	gene-gene
Chr1	+	14754218	2	0	0	0	0	0	0	0	0	0	2	0	0	0	0	0	34045	CDS	14754035	14754301	LOC_Os01g26020.1	LOC_Os01g26020	mRNA-mRNA	CDS	1	14754218	14754218	1	CDS	14754218	2	850383	-	intergenic.igt	14750153	14754472	LOC_Os01g26039.igt	LOC_Os01g26039.igt	gene-gene
Chr1	+	14754253	3	0	0	0	0	0	0	0	1	0	0	0	2	0	0	0	34045	CDS	14754035	14754301	LOC_Os01g26020.1	LOC_Os01g26020	mRNA-mRNA	CDS	1	14754253	14754258	2	CDS	14754253	2	850383	-	intergenic.igt	14750153	14754472	LOC_Os01g26039.igt	LOC_Os01g26039.igt	gene-gene
Chr1	+	14754580	1262	54	56	55	78	53	63	92	75	123	75	105	133	119	71	110	34046	3UTR	14754302	14754930	LOC_Os01g26020.1	LOC_Os01g26020	mRNA-mRNA	3UTR	1	14754337	14754660	179	3UTR	14754580	56	34076	-	3UTR	14754473	14755136	LOC_Os01g26039.1	LOC_Os01g26039	mRNA-mRNA
Chr1	+	14754848	11	3	1	0	0	6	0	0	0	0	0	1	0	0	0	0	34046	3UTR	14754302	14754930	LOC_Os01g26020.1	LOC_Os01g26020	mRNA-mRNA	3UTR	1	14754838	14754881	7	3UTR	14754848	3	34076	-	3UTR	14754473	14755136	LOC_Os01g26039.1	LOC_Os01g26039	mRNA-mRNA
Chr1	+	14754924	72	11	9	13	12	12	7	0	1	0	1	3	2	0	1	0	34046	3UTR	14754302	14754930	LOC_Os01g26020.1	LOC_Os01g26020	mRNA-mRNA	3UTR	1	14754918	14754930	12	3UTR	14754924	13	34076	-	3UTR	14754473	14755136	LOC_Os01g26039.1	LOC_Os01g26039	mRNA-mRNA
Chr1	+	14755017	3803	455	621	788	491	625	389	1	2	12	65	134	172	1	27	20	847124	intergenic.igt	14754931	14765282	LOC_Os01g26020.igt	LOC_Os01g26020.igt	gene-gene	intergenic.igt	1	14754931	14755459	322	intergenic.igt	14755017	185	34076	-	3UTR	14754473	14755136	LOC_Os01g26039.1	LOC_Os01g26039	mRNA-mRNA
Chr1	+	14755572	1	0	0	0	0	0	0	0	1	0	0	0	0	0	0	0	847124	intergenic.igt	14754931	14765282	LOC_Os01g26020.igt	LOC_Os01g26020.igt	gene-gene	intergenic.igt	1	14755572	14755572	1	intergenic.igt	14755572	1	1027423	-	intron	14755438	14755690	LOC_Os01g26039.1	LOC_Os01g26039	mRNA-mRNA
Chr1	+	14756563	2	0	0	1	0	1	0	0	0	0	0	0	0	0	0	0	847124	intergenic.igt	14754931	14765282	LOC_Os01g26020.igt	LOC_Os01g26020.igt	gene-gene	intergenic.igt	1	14756563	14756564	2	intergenic.igt	14756563	1	34072	-	CDS	14756420	14756789	LOC_Os01g26039.1	LOC_Os01g26039	mRNA-mRNA
Chr1	+	14756725	2	0	0	0	0	2	0	0	0	0	0	0	0	0	0	0	847124	intergenic.igt	14754931	14765282	LOC_Os01g26020.igt	LOC_Os01g26020.igt	gene-gene	intergenic.igt	1	14756725	14756734	2	intergenic.igt	14756725	1	34072	-	CDS	14756420	14756789	LOC_Os01g26039.1	LOC_Os01g26039	mRNA-mRNA
Chr1	+	14757354	1	0	1	0	0	0	0	0	0	0	0	0	0	0	0	0	847124	intergenic.igt	14754931	14765282	LOC_Os01g26020.igt	LOC_Os01g26020.igt	gene-gene	intergenic.igt	1	14757354	14757354	1	intergenic.igt	14757354	1	1027428	-	intron	14757267	14757377	LOC_Os01g26039.1	LOC_Os01g26039	mRNA-mRNA
Chr1	+	14757421	2	0	0	2	0	0	0	0	0	0	0	0	0	0	0	0	847124	intergenic.igt	14754931	14765282	LOC_Os01g26020.igt	LOC_Os01g26020.igt	gene-gene	intergenic.igt	1	14757421	14757421	1	intergenic.igt	14757421	2	34069	-	CDS	14757378	14757499	LOC_Os01g26039.1	LOC_Os01g26039	mRNA-mRNA
Chr1	+	14759336	4	0	0	0	0	0	0	0	0	0	0	4	0	0	0	0	847124	intergenic.igt	14754931	14765282	LOC_Os01g26020.igt	LOC_Os01g26020.igt	gene-gene	intergenic.igt	1	14759336	14759336	1	intergenic.igt	14759336	4	1027432	-	intron	14758893	14763101	LOC_Os01g26039.1	LOC_Os01g26039	mRNA-mRNA
Chr1	+	14760505	7	0	0	0	4	0	0	0	0	0	1	2	0	0	0	0	847124	intergenic.igt	14754931	14765282	LOC_Os01g26020.igt	LOC_Os01g26020.igt	gene-gene	intergenic.igt	1	14760505	14760535	4	intergenic.igt	14760505	2	1027432	-	intron	14758893	14763101	LOC_Os01g26039.1	LOC_Os01g26039	mRNA-mRNA
Chr1	+	14760591	1	0	0	0	0	0	0	0	0	0	0	1	0	0	0	0	847124	intergenic.igt	14754931	14765282	LOC_Os01g26020.igt	LOC_Os01g26020.igt	gene-gene	intergenic.igt	1	14760591	14760591	1	intergenic.igt	14760591	1	1027432	-	intron	14758893	14763101	LOC_Os01g26039.1	LOC_Os01g26039	mRNA-mRNA
Chr1	+	19955330	43	3	6	5	3	4	2	3	3	6	1	0	1	1	3	2	847514	intergenic.pm	19954772	19956771	LOC_Os01g36050.igt	LOC_Os01g36050.igt	gene-gene	intergenic.pm	1	19955270	19955347	20	intergenic.pm	19955330	5	850728	-	intergenic.pm	19955118	19957117	LOC_Os01g36080.igt	LOC_Os01g36080.igt	gene-gene
Chr1	+	19955373	3	0	0	0	3	0	0	0	0	0	0	0	0	0	0	0	847514	intergenic.pm	19954772	19956771	LOC_Os01g36050.igt	LOC_Os01g36050.igt	gene-gene	intergenic.pm	1	19955373	19955373	1	intergenic.pm	19955373	3	850728	-	intergenic.pm	19955118	19957117	LOC_Os01g36080.igt	LOC_Os01g36080.igt	gene-gene
Chr1	+	19955656	20	1	0	3	7	1	2	1	1	3	0	1	0	0	0	0	847514	intergenic.pm	19954772	19956771	LOC_Os01g36050.igt	LOC_Os01g36050.igt	gene-gene	intergenic.pm	1	19955652	19955716	15	intergenic.pm	19955656	2	850728	-	intergenic.pm	19955118	19957117	LOC_Os01g36080.igt	LOC_Os01g36080.igt	gene-gene
Chr1	+	19959812	2	0	1	0	0	0	0	0	0	0	0	0	0	1	0	0	815493	3UTR	19959466	19960113	LOC_Os01g36064.1	LOC_Os01g36064	mRNA-mRNA	3UTR	1	19959812	19959813	2	3UTR	19959812	1	850728	-	intergenic.igt	19957118	19962156	LOC_Os01g36080.igt	LOC_Os01g36080.igt	gene-gene
Chr1	+	19960488	1	1	0	0	0	0	0	0	0	0	0	0	0	0	0	0	906816	intron	19960477	19960952	LOC_Os01g36070.1	LOC_Os01g36070	mRNA-mRNA	intron	1	19960488	19960488	1	intron	19960488	1	850728	-	intergenic.igt	19957118	19962156	LOC_Os01g36080.igt	LOC_Os01g36080.igt	gene-gene
Chr1	+	19961115	2	0	0	1	0	0	0	0	0	0	0	0	1	0	0	0	906817	intron	19961112	19961286	LOC_Os01g36070.1	LOC_Os01g36070	mRNA-mRNA	intron	1	19961115	19961138	2	intron	19961115	1	850728	-	intergenic.igt	19957118	19962156	LOC_Os01g36080.igt	LOC_Os01g36080.igt	gene-gene
Chr1	+	19961429	4	0	1	0	0	0	1	2	0	0	0	0	0	0	0	0	906818	intron	19961407	19961498	LOC_Os01g36070.1	LOC_Os01g36070	mRNA-mRNA	intron	1	19961426	19961438	3	intron	19961429	2	850728	-	intergenic.igt	19957118	19962156	LOC_Os01g36080.igt	LOC_Os01g36080.igt	gene-gene
Chr1	+	19961801	3877	321	415	205	293	285	439	360	358	453	48	50	190	167	192	101	44251	3UTR	19961610	19962292	LOC_Os01g36070.1	LOC_Os01g36070	mRNA-mRNA	3UTR	1	19961643	19962060	281	3UTR	19961801	114	850728	-	intergenic.igt	19957118	19962156	LOC_Os01g36080.igt	LOC_Os01g36080.igt	gene-gene
Chr1	+	19962131	21	0	3	1	1	3	0	0	0	0	0	0	10	0	2	1	44251	3UTR	19961610	19962292	LOC_Os01g36070.1	LOC_Os01g36070	mRNA-mRNA	3UTR	1	19962116	19962164	10	3UTR	19962131	6	850728	-	intergenic.igt	19957118	19962156	LOC_Os01g36080.igt	LOC_Os01g36080.igt	gene-gene
Chr1	+	19962208	19	2	1	2	0	0	1	1	9	0	2	0	0	1	0	0	44251	3UTR	19961610	19962292	LOC_Os01g36070.1	LOC_Os01g36070	mRNA-mRNA	3UTR	1	19962189	19962213	7	3UTR	19962208	8	44305	-	3UTR	19962157	19963236	LOC_Os01g36080.2	LOC_Os01g36080	mRNA-mRNA
Chr1	+	19962309	1	0	0	0	0	0	0	0	0	1	0	0	0	0	0	0	847515	intergenic.igt	19962293	19970082	LOC_Os01g36070.igt	LOC_Os01g36070.igt	gene-gene	intergenic.igt	1	19962309	19962309	1	intergenic.igt	19962309	1	44305	-	3UTR	19962157	19963236	LOC_Os01g36080.2	LOC_Os01g36080	mRNA-mRNA
Chr1	+	19962356	1	0	1	0	0	0	0	0	0	0	0	0	0	0	0	0	847515	intergenic.igt	19962293	19970082	LOC_Os01g36070.igt	LOC_Os01g36070.igt	gene-gene	intergenic.igt	1	19962356	19962356	1	intergenic.igt	19962356	1	44305	-	3UTR	19962157	19963236	LOC_Os01g36080.2	LOC_Os01g36080	mRNA-mRNA
Chr1	+	19962391	3	0	0	0	2	0	0	0	0	1	0	0	0	0	0	0	847515	intergenic.igt	19962293	19970082	LOC_Os01g36070.igt	LOC_Os01g36070.igt	gene-gene	intergenic.igt	1	19962391	19962402	2	intergenic.igt	19962391	2	44305	-	3UTR	19962157	19963236	LOC_Os01g36080.2	LOC_Os01g36080	mRNA-mRNA
Chr1	+	19962438	1	0	1	0	0	0	0	0	0	0	0	0	0	0	0	0	847515	intergenic.igt	19962293	19970082	LOC_Os01g36070.igt	LOC_Os01g36070.igt	gene-gene	intergenic.igt	1	19962438	19962438	1	intergenic.igt	19962438	1	44305	-	3UTR	19962157	19963236	LOC_Os01g36080.2	LOC_Os01g36080	mRNA-mRNA
Chr1	+	19962545	100	10	28	7	13	5	14	11	3	4	0	3	0	1	1	0	847515	intergenic.igt	19962293	19970082	LOC_Os01g36070.igt	LOC_Os01g36070.igt	gene-gene	intergenic.igt	1	19962499	19962573	32	intergenic.igt	19962545	12	44305	-	3UTR	19962157	19963236	LOC_Os01g36080.2	LOC_Os01g36080	mRNA-mRNA
Chr1	+	19962656	121	19	21	15	9	15	20	0	4	7	0	0	1	2	6	2	847515	intergenic.igt	19962293	19970082	LOC_Os01g36070.igt	LOC_Os01g36070.igt	gene-gene	intergenic.igt	1	19962613	19962678	29	intergenic.igt	19962656	16	44305	-	3UTR	19962157	19963236	LOC_Os01g36080.2	LOC_Os01g36080	mRNA-mRNA
Chr1	+	19963092	4265	216	293	334	278	323	184	317	317	356	181	252	253	238	364	359	847515	intergenic.igt	19962293	19970082	LOC_Os01g36070.igt	LOC_Os01g36070.igt	gene-gene	intergenic.igt	1	19963032	19963473	330	intergenic.igt	19963092	106	44305	-	3UTR	19962157	19963236	LOC_Os01g36080.2	LOC_Os01g36080	mRNA-mRNA
Chr1	+	19963587	3	0	0	1	0	0	0	0	0	0	0	2	0	0	0	0	847515	intergenic.igt	19962293	19970082	LOC_Os01g36070.igt	LOC_Os01g36070.igt	gene-gene	intergenic.igt	1	19963587	19963591	2	intergenic.igt	19963587	2	1028887	-	intron	19963432	19964196	LOC_Os01g36080.2	LOC_Os01g36080	mRNA-mRNA
Chr1	+	19964059	5	0	0	0	3	0	0	1	0	0	0	0	1	0	0	0	847515	intergenic.igt	19962293	19970082	LOC_Os01g36070.igt	LOC_Os01g36070.igt	gene-gene	intergenic.igt	1	19964035	19964059	2	intergenic.igt	19964059	4	1028887	-	intron	19963432	19964196	LOC_Os01g36080.2	LOC_Os01g36080	mRNA-mRNA
Chr1	+	19964204	2	0	0	0	0	0	0	0	0	1	0	0	1	0	0	0	847515	intergenic.igt	19962293	19970082	LOC_Os01g36070.igt	LOC_Os01g36070.igt	gene-gene	intergenic.igt	1	19964204	19964204	1	intergenic.igt	19964204	2	44303	-	CDS	19964197	19964292	LOC_Os01g36080.2	LOC_Os01g36080	mRNA-mRNA
Chr1	+	19964252	7	0	1	0	0	0	0	4	1	0	0	0	1	0	0	0	847515	intergenic.igt	19962293	19970082	LOC_Os01g36070.igt	LOC_Os01g36070.igt	gene-gene	intergenic.igt	1	19964252	19964277	4	intergenic.igt	19964252	4	44303	-	CDS	19964197	19964292	LOC_Os01g36080.2	LOC_Os01g36080	mRNA-mRNA
Chr1	+	19964972	3	0	0	0	0	0	0	0	0	0	0	0	0	0	0	3	847515	intergenic.igt	19962293	19970082	LOC_Os01g36070.igt	LOC_Os01g36070.igt	gene-gene	intergenic.igt	1	19964972	19964972	1	intergenic.igt	19964972	3	44302	-	CDS	19964918	19965022	LOC_Os01g36080.2	LOC_Os01g36080	mRNA-mRNA
Chr1	+	19965252	1	0	0	0	0	0	0	1	0	0	0	0	0	0	0	0	847515	intergenic.igt	19962293	19970082	LOC_Os01g36070.igt	LOC_Os01g36070.igt	gene-gene	intergenic.igt	1	19965252	19965252	1	intergenic.igt	19965252	1	44301	-	CDS	19965110	19965329	LOC_Os01g36080.2	LOC_Os01g36080	mRNA-mRNA
Chr1	+	19965539	2	0	0	0	0	0	0	0	1	1	0	0	0	0	0	0	847515	intergenic.igt	19962293	19970082	LOC_Os01g36070.igt	LOC_Os01g36070.igt	gene-gene	intergenic.igt	1	19965539	19965548	2	intergenic.igt	19965539	1	1028891	-	intron	19965475	19965548	LOC_Os01g36080.2	LOC_Os01g36080	mRNA-mRNA
Chr1	+	19968783	1	0	0	0	0	0	1	0	0	0	0	0	0	0	0	0	847515	intergenic.igt	19962293	19970082	LOC_Os01g36070.igt	LOC_Os01g36070.igt	gene-gene	intergenic.igt	1	19968783	19968783	1	intergenic.igt	19968783	1	1028895	-	intron	19967913	19968954	LOC_Os01g36080.2	LOC_Os01g36080	mRNA-mRNA
Chr1	+	19968959	36	3	0	0	5	0	2	2	2	5	1	5	3	2	2	4	847515	intergenic.igt	19962293	19970082	LOC_Os01g36070.igt	LOC_Os01g36070.igt	gene-gene	intergenic.igt	1	19968934	19969057	17	intergenic.igt	19968959	5	44295	-	CDS	19968955	19969121	LOC_Os01g36080.2	LOC_Os01g36080	mRNA-mRNA
Chr1	+	19969085	4	0	0	0	0	0	0	0	2	0	0	0	0	0	2	0	847515	intergenic.igt	19962293	19970082	LOC_Os01g36070.igt	LOC_Os01g36070.igt	gene-gene	intergenic.igt	1	19969085	19969089	2	intergenic.igt	19969085	2	44295	-	CDS	19968955	19969121	LOC_Os01g36080.2	LOC_Os01g36080	mRNA-mRNA
Chr1	+	19969116	7	0	0	2	0	0	3	0	0	0	0	0	0	2	0	0	847515	intergenic.igt	19962293	19970082	LOC_Os01g36070.igt	LOC_Os01g36070.igt	gene-gene	intergenic.igt	1	19969114	19969116	2	intergenic.igt	19969116	4	44295	-	CDS	19968955	19969121	LOC_Os01g36080.2	LOC_Os01g36080	mRNA-mRNA
Chr1	+	19969148	2	0	0	0	0	0	1	0	0	0	0	0	0	0	1	0	847515	intergenic.igt	19962293	19970082	LOC_Os01g36070.igt	LOC_Os01g36070.igt	gene-gene	intergenic.igt	1	19969148	19969154	2	intergenic.igt	19969148	1	1028896	-	intron	19969122	19969636	LOC_Os01g36080.2	LOC_Os01g36080	mRNA-mRNA
Chr1	+	19969399	2	0	0	0	0	0	0	0	0	0	0	0	0	2	0	0	847515	intergenic.igt	19962293	19970082	LOC_Os01g36070.igt	LOC_Os01g36070.igt	gene-gene	intergenic.igt	1	19969399	19969399	1	intergenic.igt	19969399	2	1028896	-	intron	19969122	19969636	LOC_Os01g36080.2	LOC_Os01g36080	mRNA-mRNA
Chr1	+	22918209	1	0	0	0	0	0	0	0	0	0	0	0	0	1	0	0	847712	intergenic.igt	22908460	22927242	LOC_Os01g40560.igt	LOC_Os01g40560.igt	gene-gene	intergenic.igt	1	22918209	22918209	1	intergenic.igt	22918209	1	50509	-	3UTR	22918153	22919278	LOC_Os01g40590.1	LOC_Os01g40590	mRNA-mRNA
Chr1	+	22918406	10	1	0	0	0	1	0	0	0	0	0	0	0	0	8	0	847712	intergenic.igt	22908460	22927242	LOC_Os01g40560.igt	LOC_Os01g40560.igt	gene-gene	intergenic.igt	1	22918396	22918414	5	intergenic.igt	22918406	4	50509	-	3UTR	22918153	22919278	LOC_Os01g40590.1	LOC_Os01g40590	mRNA-mRNA
Chr1	+	22918470	7	0	0	4	0	1	0	0	0	0	0	0	0	0	0	2	847712	intergenic.igt	22908460	22927242	LOC_Os01g40560.igt	LOC_Os01g40560.igt	gene-gene	intergenic.igt	1	22918449	22918470	5	intergenic.igt	22918470	3	50509	-	3UTR	22918153	22919278	LOC_Os01g40590.1	LOC_Os01g40590	mRNA-mRNA
Chr1	+	22918562	13	0	0	4	2	1	2	0	0	1	0	0	1	2	0	0	847712	intergenic.igt	22908460	22927242	LOC_Os01g40560.igt	LOC_Os01g40560.igt	gene-gene	intergenic.igt	1	22918508	22918562	7	intergenic.igt	22918562	4	50509	-	3UTR	22918153	22919278	LOC_Os01g40590.1	LOC_Os01g40590	mRNA-mRNA
Chr1	+	22918978	608	23	43	42	34	66	46	26	42	62	33	34	30	48	42	37	847712	intergenic.igt	22908460	22927242	LOC_Os01g40560.igt	LOC_Os01g40560.igt	gene-gene	intergenic.igt	1	22918593	22918984	158	intergenic.igt	22918978	42	50509	-	3UTR	22918153	22919278	LOC_Os01g40590.1	LOC_Os01g40590	mRNA-mRNA
Chr1	+	22919232	2340	62	95	100	69	115	123	142	162	278	179	240	289	166	164	156	847712	intergenic.igt	22908460	22927242	LOC_Os01g40560.igt	LOC_Os01g40560.igt	gene-gene	intergenic.igt	1	22919010	22919588	339	intergenic.igt	22919232	66	50509	-	3UTR	22918153	22919278	LOC_Os01g40590.1	LOC_Os01g40590	mRNA-mRNA
Chr1	+	22919671	4	0	0	0	0	4	0	0	0	0	0	0	0	0	0	0	847712	intergenic.igt	22908460	22927242	LOC_Os01g40560.igt	LOC_Os01g40560.igt	gene-gene	intergenic.igt	1	22919671	22919671	1	intergenic.igt	22919671	4	50508	-	CDS	22919279	22919790	LOC_Os01g40590.1	LOC_Os01g40590	mRNA-mRNA
Chr1	+	22919699	1	1	0	0	0	0	0	0	0	0	0	0	0	0	0	0	847712	intergenic.igt	22908460	22927242	LOC_Os01g40560.igt	LOC_Os01g40560.igt	gene-gene	intergenic.igt	1	22919699	22919699	1	intergenic.igt	22919699	1	50508	-	CDS	22919279	22919790	LOC_Os01g40590.1	LOC_Os01g40590	mRNA-mRNA
Chr1	+	22919737	3	0	0	0	0	0	0	0	0	0	0	0	0	3	0	0	847712	intergenic.igt	22908460	22927242	LOC_Os01g40560.igt	LOC_Os01g40560.igt	gene-gene	intergenic.igt	1	22919737	22919737	1	intergenic.igt	22919737	3	50508	-	CDS	22919279	22919790	LOC_Os01g40590.1	LOC_Os01g40590	mRNA-mRNA
Chr1	+	22920537	2	2	0	0	0	0	0	0	0	0	0	0	0	0	0	0	847712	intergenic.igt	22908460	22927242	LOC_Os01g40560.igt	LOC_Os01g40560.igt	gene-gene	intergenic.igt	1	22920537	22920537	1	intergenic.igt	22920537	2	1029766	-	intron	22920509	22920596	LOC_Os01g40590.1	LOC_Os01g40590	mRNA-mRNA
Chr1	+	22921219	1	0	0	0	0	0	0	0	0	0	0	0	0	0	1	0	847712	intergenic.igt	22908460	22927242	LOC_Os01g40560.igt	LOC_Os01g40560.igt	gene-gene	intergenic.igt	1	22921219	22921219	1	intergenic.igt	22921219	1	1029767	-	intron	22920734	22921271	LOC_Os01g40590.1	LOC_Os01g40590	mRNA-mRNA
Chr1	+	23333216	1	0	0	0	1	0	0	0	0	0	0	0	0	0	0	0	51586	CDS	23333094	23333576	LOC_Os01g41220.1	LOC_Os01g41220	mRNA-mRNA	CDS	2	23333216	23333216	1	CDS	23333216	1	850952	-	intergenic.igt	23315929	23338207	LOC_Os01g41230.igt	LOC_Os01g41230.igt	gene-gene
Chr1	+	23333266	6	0	0	0	0	0	1	0	0	2	0	1	2	0	0	0	51586	CDS	23333094	23333576	LOC_Os01g41220.1	LOC_Os01g41220	mRNA-mRNA	CDS	2	23333266	23333313	4	CDS	23333266	2	850952	-	intergenic.igt	23315929	23338207	LOC_Os01g41230.igt	LOC_Os01g41230.igt	gene-gene
Chr1	+	23333369	4	0	0	0	2	0	0	0	1	0	0	0	1	0	0	0	51586	CDS	23333094	23333576	LOC_Os01g41220.1	LOC_Os01g41220	mRNA-mRNA	CDS	2	23333359	23333369	3	CDS	23333369	2	850952	-	intergenic.igt	23315929	23338207	LOC_Os01g41230.igt	LOC_Os01g41230.igt	gene-gene
Chr1	+	23333405	1	0	0	0	0	0	0	0	0	0	0	0	1	0	0	0	51586	CDS	23333094	23333576	LOC_Os01g41220.1	LOC_Os01g41220	mRNA-mRNA	CDS	2	23333405	23333405	1	CDS	23333405	1	850952	-	intergenic.igt	23315929	23338207	LOC_Os01g41230.igt	LOC_Os01g41230.igt	gene-gene
Chr1	+	23333467	4	0	0	0	0	0	0	0	0	0	0	0	3	0	1	0	51586	CDS	23333094	23333576	LOC_Os01g41220.1	LOC_Os01g41220	mRNA-mRNA	CDS	2	23333446	23333467	3	CDS	23333467	2	850952	-	intergenic.igt	23315929	23338207	LOC_Os01g41230.igt	LOC_Os01g41230.igt	gene-gene
Chr1	+	23333501	8	0	1	0	0	0	0	0	1	0	0	2	4	0	0	0	51586	CDS	23333094	23333576	LOC_Os01g41220.1	LOC_Os01g41220	mRNA-mRNA	CDS	2	23333499	23333524	5	CDS	23333501	3	850952	-	intergenic.igt	23315929	23338207	LOC_Os01g41230.igt	LOC_Os01g41230.igt	gene-gene
Chr1	+	23333552	4	0	0	2	0	0	0	0	0	0	0	0	0	0	2	0	51586	CDS	23333094	23333576	LOC_Os01g41220.1	LOC_Os01g41220	mRNA-mRNA	CDS	2	23333552	23333558	2	CDS	23333552	2	850952	-	intergenic.igt	23315929	23338207	LOC_Os01g41230.igt	LOC_Os01g41230.igt	gene-gene
Chr1	+	23333589	15	0	1	0	4	0	0	1	0	0	8	1	0	0	0	0	908120	intron	23333584	23336895	LOC_Os01g41220.1	LOC_Os01g41220	mRNA-mRNA	intron	2	23333589	23333622	6	intron	23333589	6	850952	-	intergenic.igt	23315929	23338207	LOC_Os01g41230.igt	LOC_Os01g41230.igt	gene-gene
Chr1	+	23333830	196	4	13	13	3	6	11	11	16	28	11	10	29	25	15	1	908120	intron	23333584	23336895	LOC_Os01g41220.1	LOC_Os01g41220	mRNA-mRNA	intron	2	23333705	23333853	55	intron	23333830	18	850952	-	intergenic.igt	23315929	23338207	LOC_Os01g41230.igt	LOC_Os01g41230.igt	gene-gene
Chr1	+	23333984	1	0	0	0	0	0	0	0	0	0	0	0	1	0	0	0	908120	intron	23333584	23336895	LOC_Os01g41220.1	LOC_Os01g41220	mRNA-mRNA	intron	2	23333984	23333984	1	intron	23333984	1	850952	-	intergenic.igt	23315929	23338207	LOC_Os01g41230.igt	LOC_Os01g41230.igt	gene-gene
Chr1	+	23336849	1	0	0	0	1	0	0	0	0	0	0	0	0	0	0	0	908120	intron	23333584	23336895	LOC_Os01g41220.1	LOC_Os01g41220	mRNA-mRNA	intron	2	23336849	23336849	1	intron	23336849	1	850952	-	intergenic.igt	23315929	23338207	LOC_Os01g41230.igt	LOC_Os01g41230.igt	gene-gene
Chr1	+	23336877	2	0	0	0	0	0	0	0	0	0	0	0	0	2	0	0	908120	intron	23333584	23336895	LOC_Os01g41220.1	LOC_Os01g41220	mRNA-mRNA	intron	2	23336877	23336877	1	intron	23336877	2	850952	-	intergenic.igt	23315929	23338207	LOC_Os01g41230.igt	LOC_Os01g41230.igt	gene-gene
Chr1	+	23336942	1	0	0	0	0	0	0	0	0	0	0	0	0	1	0	0	51588	3UTR	23336896	23337894	LOC_Os01g41220.1	LOC_Os01g41220	mRNA-mRNA	3UTR	2	23336942	23336942	1	3UTR	23336942	1	850952	-	intergenic.igt	23315929	23338207	LOC_Os01g41230.igt	LOC_Os01g41230.igt	gene-gene
Chr1	+	23336977	1	0	0	0	0	0	0	0	0	0	1	0	0	0	0	0	51588	3UTR	23336896	23337894	LOC_Os01g41220.1	LOC_Os01g41220	mRNA-mRNA	3UTR	2	23336977	23336977	1	3UTR	23336977	1	850952	-	intergenic.igt	23315929	23338207	LOC_Os01g41230.igt	LOC_Os01g41230.igt	gene-gene
Chr1	+	23337099	8164	214	253	331	252	265	317	344	429	630	730	1028	1286	755	694	636	51588	3UTR	23336896	23337894	LOC_Os01g41220.1	LOC_Os01g41220	mRNA-mRNA	3UTR	2	23337032	23337310	217	3UTR	23337099	713	850952	-	intergenic.igt	23315929	23338207	LOC_Os01g41230.igt	LOC_Os01g41230.igt	gene-gene
Chr1	+	23337402	2	0	2	0	0	0	0	0	0	0	0	0	0	0	0	0	51588	3UTR	23336896	23337894	LOC_Os01g41220.1	LOC_Os01g41220	mRNA-mRNA	3UTR	2	23337402	23337415	2	3UTR	23337402	1	850952	-	intergenic.igt	23315929	23338207	LOC_Os01g41230.igt	LOC_Os01g41230.igt	gene-gene
Chr1	+	23337564	341	24	30	49	47	45	34	7	10	9	4	7	13	24	20	18	51588	3UTR	23336896	23337894	LOC_Os01g41220.1	LOC_Os01g41220	mRNA-mRNA	3UTR	2	23337495	23337606	37	3UTR	23337564	41	850952	-	intergenic.igt	23315929	23338207	LOC_Os01g41230.igt	LOC_Os01g41230.igt	gene-gene
Chr1	+	23337643	3	0	0	3	0	0	0	0	0	0	0	0	0	0	0	0	51588	3UTR	23336896	23337894	LOC_Os01g41220.1	LOC_Os01g41220	mRNA-mRNA	3UTR	2	23337643	23337643	1	3UTR	23337643	3	850952	-	intergenic.igt	23315929	23338207	LOC_Os01g41230.igt	LOC_Os01g41230.igt	gene-gene
Chr1	+	23339636	1	0	0	0	0	0	0	0	0	0	0	0	0	0	1	0	847747	intergenic.igt	23337895	23341305	LOC_Os01g41220.igt	LOC_Os01g41220.igt	gene-gene	intergenic.igt	1	23339636	23339636	1	intergenic.igt	23339636	1	850953	-	intergenic.pm	23339284	23341283	LOC_Os01g41320.igt	LOC_Os01g41320.igt	gene-gene
Chr1	+	23340042	1	0	0	0	0	0	0	0	0	0	0	1	0	0	0	0	847747	intergenic.igt	23337895	23341305	LOC_Os01g41220.igt	LOC_Os01g41220.igt	gene-gene	intergenic.igt	1	23340042	23340042	1	intergenic.igt	23340042	1	850953	-	intergenic.pm	23339284	23341283	LOC_Os01g41320.igt	LOC_Os01g41320.igt	gene-gene
Chr1	+	24840002	7	1	0	0	0	0	0	0	0	0	0	2	1	3	0	0	908527	intron	24839899	24840813	LOC_Os01g43410.1	LOC_Os01g43410	mRNA-mRNA	intron	1	24839962	24840002	5	intron	24840002	3	851054	-	intergenic.igt	24836141	24843429	LOC_Os01g43420.igt	LOC_Os01g43420.igt	gene-gene
Chr1	+	24840034	1	0	0	0	0	0	0	0	0	0	0	0	1	0	0	0	908527	intron	24839899	24840813	LOC_Os01g43410.1	LOC_Os01g43410	mRNA-mRNA	intron	1	24840034	24840034	1	intron	24840034	1	851054	-	intergenic.igt	24836141	24843429	LOC_Os01g43420.igt	LOC_Os01g43420.igt	gene-gene
Chr1	+	24840105	7	1	0	0	0	0	0	0	0	0	2	3	0	1	0	0	908527	intron	24839899	24840813	LOC_Os01g43410.1	LOC_Os01g43410	mRNA-mRNA	intron	1	24840105	24840137	5	intron	24840105	2	851054	-	intergenic.igt	24836141	24843429	LOC_Os01g43420.igt	LOC_Os01g43420.igt	gene-gene
Chr1	+	24840177	3	1	0	0	0	0	2	0	0	0	0	0	0	0	0	0	908527	intron	24839899	24840813	LOC_Os01g43410.1	LOC_Os01g43410	mRNA-mRNA	intron	1	24840177	24840177	1	intron	24840177	3	851054	-	intergenic.igt	24836141	24843429	LOC_Os01g43420.igt	LOC_Os01g43420.igt	gene-gene
Chr1	+	24840225	6	0	0	0	1	0	0	0	0	0	0	5	0	0	0	0	908527	intron	24839899	24840813	LOC_Os01g43410.1	LOC_Os01g43410	mRNA-mRNA	intron	1	24840216	24840239	3	intron	24840225	4	851054	-	intergenic.igt	24836141	24843429	LOC_Os01g43420.igt	LOC_Os01g43420.igt	gene-gene
Chr1	+	24840316	5	2	0	0	0	0	1	0	0	0	0	0	0	2	0	0	908527	intron	24839899	24840813	LOC_Os01g43410.1	LOC_Os01g43410	mRNA-mRNA	intron	1	24840316	24840351	3	intron	24840316	2	851054	-	intergenic.igt	24836141	24843429	LOC_Os01g43420.igt	LOC_Os01g43420.igt	gene-gene
Chr1	+	24840384	4	0	0	0	4	0	0	0	0	0	0	0	0	0	0	0	908527	intron	24839899	24840813	LOC_Os01g43410.1	LOC_Os01g43410	mRNA-mRNA	intron	1	24840384	24840384	1	intron	24840384	4	851054	-	intergenic.igt	24836141	24843429	LOC_Os01g43420.igt	LOC_Os01g43420.igt	gene-gene
Chr1	+	24840436	8	0	1	0	2	0	0	0	0	0	0	0	4	1	0	0	908527	intron	24839899	24840813	LOC_Os01g43410.1	LOC_Os01g43410	mRNA-mRNA	intron	1	24840416	24840441	4	intron	24840436	4	851054	-	intergenic.igt	24836141	24843429	LOC_Os01g43420.igt	LOC_Os01g43420.igt	gene-gene
Chr1	+	24840960	2	0	0	0	0	0	0	0	0	2	0	0	0	0	0	0	908528	intron	24840958	24841042	LOC_Os01g43410.1	LOC_Os01g43410	mRNA-mRNA	intron	1	24840960	24840960	1	intron	24840960	2	851054	-	intergenic.igt	24836141	24843429	LOC_Os01g43420.igt	LOC_Os01g43420.igt	gene-gene
Chr1	+	24841840	1	0	0	0	0	0	0	0	0	0	1	0	0	0	0	0	54953	CDS	24841715	24841882	LOC_Os01g43410.1	LOC_Os01g43410	mRNA-mRNA	CDS	1	24841840	24841840	1	CDS	24841840	1	851054	-	intergenic.igt	24836141	24843429	LOC_Os01g43420.igt	LOC_Os01g43420.igt	gene-gene
Chr1	+	24843181	1741	61	83	62	80	84	71	126	123	142	167	185	225	119	99	114	54957	3UTR	24843095	24843918	LOC_Os01g43410.1	LOC_Os01g43410	mRNA-mRNA	3UTR	1	24843148	24843386	188	3UTR	24843181	72	851054	-	intergenic.igt	24836141	24843429	LOC_Os01g43420.igt	LOC_Os01g43420.igt	gene-gene
Chr1	+	24843491	1001	50	108	72	87	84	59	57	47	42	69	54	72	65	65	70	54957	3UTR	24843095	24843918	LOC_Os01g43410.1	LOC_Os01g43410	mRNA-mRNA	3UTR	1	24843422	24843605	105	3UTR	24843491	111	54979	-	3UTR	24843430	24844060	LOC_Os01g43420.1	LOC_Os01g43420	mRNA-mRNA
Chr1	+	24843635	1	0	0	0	0	1	0	0	0	0	0	0	0	0	0	0	54957	3UTR	24843095	24843918	LOC_Os01g43410.1	LOC_Os01g43410	mRNA-mRNA	3UTR	1	24843635	24843635	1	3UTR	24843635	1	54979	-	3UTR	24843430	24844060	LOC_Os01g43420.1	LOC_Os01g43420	mRNA-mRNA
Chr1	+	24843898	1793	166	191	206	189	195	135	50	61	76	75	78	97	77	104	93	54957	3UTR	24843095	24843918	LOC_Os01g43410.1	LOC_Os01g43410	mRNA-mRNA	3UTR	1	24843835	24843918	62	3UTR	24843898	204	54979	-	3UTR	24843430	24844060	LOC_Os01g43420.1	LOC_Os01g43420	mRNA-mRNA
Chr1	+	24843948	10770	734	1264	1393	1199	1119	927	346	390	491	350	455	609	456	566	471	847847	intergenic.igt	24843919	24858250	LOC_Os01g43410.igt	LOC_Os01g43410.igt	gene-gene	intergenic.igt	1	24843919	24844268	261	intergenic.igt	24843948	597	54979	-	3UTR	24843430	24844060	LOC_Os01g43420.1	LOC_Os01g43420	mRNA-mRNA
Chr1	+	24844345	3	0	0	2	0	0	0	0	0	0	0	0	1	0	0	0	847847	intergenic.igt	24843919	24858250	LOC_Os01g43410.igt	LOC_Os01g43410.igt	gene-gene	intergenic.igt	1	24844337	24844345	2	intergenic.igt	24844345	2	1030542	-	intron	24844217	24844364	LOC_Os01g43420.1	LOC_Os01g43420	mRNA-mRNA
Chr1	+	24844489	5	3	0	0	0	2	0	0	0	0	0	0	0	0	0	0	847847	intergenic.igt	24843919	24858250	LOC_Os01g43410.igt	LOC_Os01g43410.igt	gene-gene	intergenic.igt	1	24844489	24844489	1	intergenic.igt	24844489	5	1030543	-	intron	24844454	24844614	LOC_Os01g43420.1	LOC_Os01g43420	mRNA-mRNA
Chr1	+	24844676	2	0	0	0	0	0	0	0	0	0	2	0	0	0	0	0	847847	intergenic.igt	24843919	24858250	LOC_Os01g43410.igt	LOC_Os01g43410.igt	gene-gene	intergenic.igt	1	24844676	24844676	1	intergenic.igt	24844676	2	1030544	-	intron	24844653	24844744	LOC_Os01g43420.1	LOC_Os01g43420	mRNA-mRNA
Chr1	+	24845167	1	1	0	0	0	0	0	0	0	0	0	0	0	0	0	0	847847	intergenic.igt	24843919	24858250	LOC_Os01g43410.igt	LOC_Os01g43410.igt	gene-gene	intergenic.igt	1	24845167	24845167	1	intergenic.igt	24845167	1	1030547	-	intron	24845167	24845243	LOC_Os01g43420.1	LOC_Os01g43420	mRNA-mRNA
Chr1	+	24845323	1	0	0	0	0	0	0	0	0	0	0	0	1	0	0	0	847847	intergenic.igt	24843919	24858250	LOC_Os01g43410.igt	LOC_Os01g43410.igt	gene-gene	intergenic.igt	1	24845323	24845323	1	intergenic.igt	24845323	1	54972	-	CDS	24845244	24845394	LOC_Os01g43420.1	LOC_Os01g43420	mRNA-mRNA
Chr1	+	24845386	2	0	0	1	0	0	0	0	1	0	0	0	0	0	0	0	847847	intergenic.igt	24843919	24858250	LOC_Os01g43410.igt	LOC_Os01g43410.igt	gene-gene	intergenic.igt	1	24845386	24845391	2	intergenic.igt	24845386	1	54972	-	CDS	24845244	24845394	LOC_Os01g43420.1	LOC_Os01g43420	mRNA-mRNA
Chr1	+	24846157	9	0	0	0	2	0	1	0	6	0	0	0	0	0	0	0	847847	intergenic.igt	24843919	24858250	LOC_Os01g43410.igt	LOC_Os01g43410.igt	gene-gene	intergenic.igt	1	24846156	24846157	2	intergenic.igt	24846157	6	1030549	-	intron	24846117	24846246	LOC_Os01g43420.1	LOC_Os01g43420	mRNA-mRNA
Chr1	+	24850291	7	0	0	0	0	0	0	0	0	0	2	0	5	0	0	0	847847	intergenic.igt	24843919	24858250	LOC_Os01g43410.igt	LOC_Os01g43410.igt	gene-gene	intergenic.igt	1	24850291	24850310	2	intergenic.igt	24850291	5	54985	-	3UTR	24850141	24850771	LOC_Os01g43430.1	LOC_Os01g43430	mRNA-mRNA
Chr1	+	24850608	52	4	3	5	1	3	12	0	2	1	0	5	7	2	1	6	847847	intergenic.igt	24843919	24858250	LOC_Os01g43410.igt	LOC_Os01g43410.igt	gene-gene	intergenic.igt	1	24850587	24850769	26	intergenic.igt	24850608	5	54985	-	3UTR	24850141	24850771	LOC_Os01g43430.1	LOC_Os01g43430	mRNA-mRNA
Chr1	+	24850872	2	0	2	0	0	0	0	0	0	0	0	0	0	0	0	0	847847	intergenic.igt	24843919	24858250	LOC_Os01g43410.igt	LOC_Os01g43410.igt	gene-gene	intergenic.igt	1	24850872	24850889	2	intergenic.igt	24850872	1	54984	-	CDS	24850772	24851170	LOC_Os01g43430.1	LOC_Os01g43430	mRNA-mRNA
Chr1	+	24851000	1	0	0	0	0	1	0	0	0	0	0	0	0	0	0	0	847847	intergenic.igt	24843919	24858250	LOC_Os01g43410.igt	LOC_Os01g43410.igt	gene-gene	intergenic.igt	1	24851000	24851000	1	intergenic.igt	24851000	1	54984	-	CDS	24850772	24851170	LOC_Os01g43430.1	LOC_Os01g43430	mRNA-mRNA
Chr1	+	24851095	1	0	0	0	0	0	0	0	0	0	0	0	0	0	1	0	847847	intergenic.igt	24843919	24858250	LOC_Os01g43410.igt	LOC_Os01g43410.igt	gene-gene	intergenic.igt	1	24851095	24851095	1	intergenic.igt	24851095	1	54984	-	CDS	24850772	24851170	LOC_Os01g43430.1	LOC_Os01g43430	mRNA-mRNA
Chr1	+	24851289	460	20	45	40	46	20	27	19	21	25	25	34	41	28	38	31	847847	intergenic.igt	24843919	24858250	LOC_Os01g43410.igt	LOC_Os01g43410.igt	gene-gene	intergenic.igt	1	24851179	24851336	69	intergenic.igt	24851289	37	54983	-	5UTR	24851171	24851298	LOC_Os01g43430.1	LOC_Os01g43430	mRNA-mRNA
Chr1	+	24851463	73	5	6	4	8	4	4	1	0	11	1	10	4	4	4	7	847847	intergenic.igt	24843919	24858250	LOC_Os01g43410.igt	LOC_Os01g43410.igt	gene-gene	intergenic.igt	1	24851364	24851480	30	intergenic.igt	24851463	10	851056	-	intergenic.pm	24851299	24853298	LOC_Os01g43440.igt	LOC_Os01g43440.igt	gene-gene
Chr1	+	28578148	2	0	0	0	2	0	0	0	0	0	0	0	0	0	0	0	63829	5UTR	28578100	28578188	LOC_Os01g49760.1	LOC_Os01g49760	mRNA-mRNA	5UTR	2	28578148	28578148	1	5UTR	28578148	2	851299	-	intergenic.pm	28576675	28578674	LOC_Os01g49770.igt	LOC_Os01g49770.igt	gene-gene
Chr1	+	28578292	1	1	0	0	0	0	0	0	0	0	0	0	0	0	0	0	63830	CDS	28578189	28578539	LOC_Os01g49760.1	LOC_Os01g49760	mRNA-mRNA	CDS	2	28578292	28578292	1	CDS	28578292	1	851299	-	intergenic.pm	28576675	28578674	LOC_Os01g49770.igt	LOC_Os01g49770.igt	gene-gene
Chr1	+	28580191	9	0	2	0	0	1	0	0	1	3	0	0	1	1	0	0	63832	CDS	28579760	28580458	LOC_Os01g49760.1	LOC_Os01g49760	mRNA-mRNA	CDS	2	28580157	28580193	7	CDS	28580191	3	851299	-	intergenic.igt	28578675	28582542	LOC_Os01g49770.igt	LOC_Os01g49770.igt	gene-gene
Chr1	+	28580253	3	0	0	0	0	0	0	0	0	0	3	0	0	0	0	0	63832	CDS	28579760	28580458	LOC_Os01g49760.1	LOC_Os01g49760	mRNA-mRNA	CDS	2	28580253	28580254	2	CDS	28580253	2	851299	-	intergenic.igt	28578675	28582542	LOC_Os01g49770.igt	LOC_Os01g49770.igt	gene-gene
Chr1	+	28581166	2	2	0	0	0	0	0	0	0	0	0	0	0	0	0	0	63835	CDS	28581015	28581189	LOC_Os01g49760.1	LOC_Os01g49760	mRNA-mRNA	CDS	2	28581166	28581166	1	CDS	28581166	2	851299	-	intergenic.igt	28578675	28582542	LOC_Os01g49770.igt	LOC_Os01g49770.igt	gene-gene
Chr1	+	28581727	1	0	0	0	0	1	0	0	0	0	0	0	0	0	0	0	63836	CDS	28581586	28581756	LOC_Os01g49760.1	LOC_Os01g49760	mRNA-mRNA	CDS	2	28581727	28581727	1	CDS	28581727	1	851299	-	intergenic.igt	28578675	28582542	LOC_Os01g49770.igt	LOC_Os01g49770.igt	gene-gene
Chr1	+	28581776	2	1	0	0	0	0	1	0	0	0	0	0	0	0	0	0	910077	intron	28581757	28582276	LOC_Os01g49760.1	LOC_Os01g49760	mRNA-mRNA	intron	2	28581776	28581782	2	intron	28581776	1	851299	-	intergenic.igt	28578675	28582542	LOC_Os01g49770.igt	LOC_Os01g49770.igt	gene-gene
Chr1	+	28581883	3	0	0	0	0	3	0	0	0	0	0	0	0	0	0	0	910077	intron	28581757	28582276	LOC_Os01g49760.1	LOC_Os01g49760	mRNA-mRNA	intron	2	28581883	28581883	1	intron	28581883	3	851299	-	intergenic.igt	28578675	28582542	LOC_Os01g49770.igt	LOC_Os01g49770.igt	gene-gene
Chr1	+	28582453	2	0	0	0	0	0	0	0	0	0	0	0	2	0	0	0	63838	CDS	28582449	28582514	LOC_Os01g49760.1	LOC_Os01g49760	mRNA-mRNA	CDS	2	28582453	28582453	1	CDS	28582453	2	851299	-	intergenic.igt	28578675	28582542	LOC_Os01g49770.igt	LOC_Os01g49770.igt	gene-gene
Chr1	+	28582735	1359	90	94	67	69	83	83	75	100	68	102	126	169	54	88	91	63839	3UTR	28582515	28583996	LOC_Os01g49760.1	LOC_Os01g49760	mRNA-mRNA	3UTR	2	28582583	28582902	164	3UTR	28582735	119	63874	-	3UTR	28582543	28583310	LOC_Os01g49770.1	LOC_Os01g49770	mRNA-mRNA
Chr1	+	28583293	7004	501	687	835	684	638	690	308	324	352	222	360	393	354	301	355	63839	3UTR	28582515	28583996	LOC_Os01g49760.1	LOC_Os01g49760	mRNA-mRNA	3UTR	2	28582930	28583537	276	3UTR	28583293	481	63874	-	3UTR	28582543	28583310	LOC_Os01g49770.1	LOC_Os01g49770	mRNA-mRNA
Chr1	+	28583577	10	2	0	0	0	6	0	0	0	0	0	1	0	1	0	0	63839	3UTR	28582515	28583996	LOC_Os01g49760.1	LOC_Os01g49760	mRNA-mRNA	3UTR	2	28583577	28583603	4	3UTR	28583577	6	63872	-	CDS	28583552	28583704	LOC_Os01g49770.1	LOC_Os01g49770	mRNA-mRNA
Chr1	+	28583640	1	0	0	0	1	0	0	0	0	0	0	0	0	0	0	0	63839	3UTR	28582515	28583996	LOC_Os01g49760.1	LOC_Os01g49760	mRNA-mRNA	3UTR	2	28583640	28583640	1	3UTR	28583640	1	63872	-	CDS	28583552	28583704	LOC_Os01g49770.1	LOC_Os01g49770	mRNA-mRNA
Chr1	+	28583709	193	16	30	15	23	21	14	7	5	10	0	9	18	12	8	5	63839	3UTR	28582515	28583996	LOC_Os01g49760.1	LOC_Os01g49760	mRNA-mRNA	3UTR	2	28583688	28583740	38	3UTR	28583709	27	1031744	-	intron	28583705	28583778	LOC_Os01g49770.1	LOC_Os01g49770	mRNA-mRNA
Chr1	+	28583854	1	0	0	0	0	1	0	0	0	0	0	0	0	0	0	0	63839	3UTR	28582515	28583996	LOC_Os01g49760.1	LOC_Os01g49760	mRNA-mRNA	3UTR	2	28583854	28583854	1	3UTR	28583854	1	63871	-	CDS	28583779	28583874	LOC_Os01g49770.1	LOC_Os01g49770	mRNA-mRNA
Chr1	+	28583896	2	0	0	0	1	0	0	0	0	0	0	0	1	0	0	0	63839	3UTR	28582515	28583996	LOC_Os01g49760.1	LOC_Os01g49760	mRNA-mRNA	3UTR	2	28583896	28583898	2	3UTR	28583896	1	1031745	-	intron	28583875	28585604	LOC_Os01g49770.1	LOC_Os01g49770	mRNA-mRNA
Chr1	+	28583957	17	1	2	2	4	6	0	0	0	0	0	0	0	0	2	0	63839	3UTR	28582515	28583996	LOC_Os01g49760.1	LOC_Os01g49760	mRNA-mRNA	3UTR	2	28583930	28583996	9	3UTR	28583957	4	1031745	-	intron	28583875	28585604	LOC_Os01g49770.1	LOC_Os01g49770	mRNA-mRNA
Chr1	+	28584041	1	0	0	0	0	0	1	0	0	0	0	0	0	0	0	0	848129	intergenic.igt	28583997	28587948	LOC_Os01g49760.igt	LOC_Os01g49760.igt	gene-gene	intergenic.igt	1	28584041	28584041	1	intergenic.igt	28584041	1	1031745	-	intron	28583875	28585604	LOC_Os01g49770.1	LOC_Os01g49770	mRNA-mRNA
Chr1	+	28584173	5	0	0	0	1	4	0	0	0	0	0	0	0	0	0	0	848129	intergenic.igt	28583997	28587948	LOC_Os01g49760.igt	LOC_Os01g49760.igt	gene-gene	intergenic.igt	1	28584172	28584188	3	intergenic.igt	28584173	2	1031745	-	intron	28583875	28585604	LOC_Os01g49770.1	LOC_Os01g49770	mRNA-mRNA
Chr1	+	28584321	4	0	0	2	2	0	0	0	0	0	0	0	0	0	0	0	848129	intergenic.igt	28583997	28587948	LOC_Os01g49760.igt	LOC_Os01g49760.igt	gene-gene	intergenic.igt	1	28584321	28584343	2	intergenic.igt	28584321	2	1031745	-	intron	28583875	28585604	LOC_Os01g49770.1	LOC_Os01g49770	mRNA-mRNA
Chr1	+	28584503	2	0	0	2	0	0	0	0	0	0	0	0	0	0	0	0	848129	intergenic.igt	28583997	28587948	LOC_Os01g49760.igt	LOC_Os01g49760.igt	gene-gene	intergenic.igt	1	28584503	28584503	1	intergenic.igt	28584503	2	1031745	-	intron	28583875	28585604	LOC_Os01g49770.1	LOC_Os01g49770	mRNA-mRNA
Chr1	+	28585746	18	1	4	2	5	0	1	0	0	0	1	0	3	1	0	0	848129	intergenic.igt	28583997	28587948	LOC_Os01g49760.igt	LOC_Os01g49760.igt	gene-gene	intergenic.igt	1	28585738	28585785	10	intergenic.igt	28585746	5	63870	-	CDS	28585605	28585781	LOC_Os01g49770.1	LOC_Os01g49770	mRNA-mRNA
Chr1	+	28585814	1	0	0	1	0	0	0	0	0	0	0	0	0	0	0	0	848129	intergenic.igt	28583997	28587948	LOC_Os01g49760.igt	LOC_Os01g49760.igt	gene-gene	intergenic.igt	1	28585814	28585814	1	intergenic.igt	28585814	1	1031746	-	intron	28585782	28586375	LOC_Os01g49770.1	LOC_Os01g49770	mRNA-mRNA
Chr1	+	28585971	1	0	0	0	0	0	1	0	0	0	0	0	0	0	0	0	848129	intergenic.igt	28583997	28587948	LOC_Os01g49760.igt	LOC_Os01g49760.igt	gene-gene	intergenic.igt	1	28585971	28585971	1	intergenic.igt	28585971	1	1031746	-	intron	28585782	28586375	LOC_Os01g49770.1	LOC_Os01g49770	mRNA-mRNA
Chr1	+	28586411	1	0	0	0	0	0	0	0	0	0	0	0	0	0	1	0	848129	intergenic.igt	28583997	28587948	LOC_Os01g49760.igt	LOC_Os01g49760.igt	gene-gene	intergenic.igt	1	28586411	28586411	1	intergenic.igt	28586411	1	63869	-	CDS	28586376	28586423	LOC_Os01g49770.1	LOC_Os01g49770	mRNA-mRNA
Chr1	+	28586510	2	0	0	1	0	0	0	0	0	0	0	0	0	1	0	0	848129	intergenic.igt	28583997	28587948	LOC_Os01g49760.igt	LOC_Os01g49760.igt	gene-gene	intergenic.igt	1	28586510	28586531	2	intergenic.igt	28586510	1	63868	-	5UTR	28586424	28586527	LOC_Os01g49770.1	LOC_Os01g49770	mRNA-mRNA
Chr1	+	28588089	3	0	0	0	0	0	0	0	0	0	0	0	0	3	0	0	848129	intergenic.pm	28587949	28589948	LOC_Os01g49760.igt	LOC_Os01g49760.igt	gene-gene	intergenic.pm	1	28588089	28588089	1	intergenic.pm	28588089	3	851300	-	intergenic.pm	28586528	28588527	LOC_Os01g49790.igt	LOC_Os01g49790.igt	gene-gene
Chr1	+	28588182	6	0	0	0	0	0	0	0	0	0	1	4	1	0	0	0	848129	intergenic.pm	28587949	28589948	LOC_Os01g49760.igt	LOC_Os01g49760.igt	gene-gene	intergenic.pm	1	28588182	28588195	3	intergenic.pm	28588182	3	851300	-	intergenic.pm	28586528	28588527	LOC_Os01g49790.igt	LOC_Os01g49790.igt	gene-gene
Chr1	+	28799293	4	0	1	0	0	0	0	2	0	1	0	0	0	0	0	0	910180	intron	28799116	28799396	LOC_Os01g50120.1	LOC_Os01g50120	mRNA-mRNA	intron	2	28799293	28799313	3	intron	28799293	2	851315	-	intergenic.igt	28795301	28845767	LOC_Os01g50190.igt	LOC_Os01g50190.igt	gene-gene
Chr1	+	28799869	1	0	0	0	0	0	0	0	0	0	0	0	0	1	0	0	910181	intron	28799597	28799960	LOC_Os01g50120.1	LOC_Os01g50120	mRNA-mRNA	intron	2	28799869	28799869	1	intron	28799869	1	851315	-	intergenic.igt	28795301	28845767	LOC_Os01g50190.igt	LOC_Os01g50190.igt	gene-gene
Chr1	+	28799900	3	0	0	0	0	0	0	0	0	0	0	0	0	0	0	3	910181	intron	28799597	28799960	LOC_Os01g50120.1	LOC_Os01g50120	mRNA-mRNA	intron	2	28799900	28799900	1	intron	28799900	3	851315	-	intergenic.igt	28795301	28845767	LOC_Os01g50190.igt	LOC_Os01g50190.igt	gene-gene
Chr1	+	28799962	1	0	0	1	0	0	0	0	0	0	0	0	0	0	0	0	64491	CDS	28799961	28800418	LOC_Os01g50120.1	LOC_Os01g50120	mRNA-mRNA	CDS	2	28799962	28799962	1	CDS	28799962	1	851315	-	intergenic.igt	28795301	28845767	LOC_Os01g50190.igt	LOC_Os01g50190.igt	gene-gene
Chr1	+	28800075	1	0	0	0	0	1	0	0	0	0	0	0	0	0	0	0	64491	CDS	28799961	28800418	LOC_Os01g50120.1	LOC_Os01g50120	mRNA-mRNA	CDS	2	28800075	28800075	1	CDS	28800075	1	851315	-	intergenic.igt	28795301	28845767	LOC_Os01g50190.igt	LOC_Os01g50190.igt	gene-gene
Chr1	+	28800694	2	0	0	0	0	0	0	0	0	0	2	0	0	0	0	0	910183	intron	28800659	28801575	LOC_Os01g50120.1	LOC_Os01g50120	mRNA-mRNA	intron	2	28800694	28800694	1	intron	28800694	2	851315	-	intergenic.igt	28795301	28845767	LOC_Os01g50190.igt	LOC_Os01g50190.igt	gene-gene
Chr1	+	28800757	86	1	2	8	1	2	2	2	2	11	4	9	17	2	4	19	910183	intron	28800659	28801575	LOC_Os01g50120.1	LOC_Os01g50120	mRNA-mRNA	intron	2	28800748	28800784	18	intron	28800757	26	851315	-	intergenic.igt	28795301	28845767	LOC_Os01g50190.igt	LOC_Os01g50190.igt	gene-gene
Chr1	+	28801047	4	4	0	0	0	0	0	0	0	0	0	0	0	0	0	0	910183	intron	28800659	28801575	LOC_Os01g50120.1	LOC_Os01g50120	mRNA-mRNA	intron	2	28801047	28801047	1	intron	28801047	4	851315	-	intergenic.igt	28795301	28845767	LOC_Os01g50190.igt	LOC_Os01g50190.igt	gene-gene
Chr1	+	28801166	1	0	0	0	0	0	0	1	0	0	0	0	0	0	0	0	910183	intron	28800659	28801575	LOC_Os01g50120.1	LOC_Os01g50120	mRNA-mRNA	intron	2	28801166	28801166	1	intron	28801166	1	851315	-	intergenic.igt	28795301	28845767	LOC_Os01g50190.igt	LOC_Os01g50190.igt	gene-gene
Chr1	+	28801205	2	0	0	0	0	0	0	0	0	0	0	0	0	0	2	0	910183	intron	28800659	28801575	LOC_Os01g50120.1	LOC_Os01g50120	mRNA-mRNA	intron	2	28801205	28801205	1	intron	28801205	2	851315	-	intergenic.igt	28795301	28845767	LOC_Os01g50190.igt	LOC_Os01g50190.igt	gene-gene
Chr1	+	28801863	2	0	0	0	0	0	0	0	0	0	2	0	0	0	0	0	64494	3UTR	28801576	28802910	LOC_Os01g50120.1	LOC_Os01g50120	mRNA-mRNA	3UTR	2	28801863	28801878	2	3UTR	28801863	1	851315	-	intergenic.igt	28795301	28845767	LOC_Os01g50190.igt	LOC_Os01g50190.igt	gene-gene
Chr1	+	28801922	3	0	0	0	0	0	0	0	0	0	0	0	0	0	3	0	64494	3UTR	28801576	28802910	LOC_Os01g50120.1	LOC_Os01g50120	mRNA-mRNA	3UTR	2	28801922	28801922	1	3UTR	28801922	3	851315	-	intergenic.igt	28795301	28845767	LOC_Os01g50190.igt	LOC_Os01g50190.igt	gene-gene
Chr1	+	28802044	1	0	0	0	0	0	0	0	0	0	1	0	0	0	0	0	64494	3UTR	28801576	28802910	LOC_Os01g50120.1	LOC_Os01g50120	mRNA-mRNA	3UTR	2	28802044	28802044	1	3UTR	28802044	1	851315	-	intergenic.igt	28795301	28845767	LOC_Os01g50190.igt	LOC_Os01g50190.igt	gene-gene
Chr1	+	28802920	3	0	0	0	0	0	0	0	0	0	0	0	3	0	0	0	910184	intron	28802911	28803164	LOC_Os01g50120.1	LOC_Os01g50120	mRNA-mRNA	intron	2	28802920	28802920	1	intron	28802920	3	851315	-	intergenic.igt	28795301	28845767	LOC_Os01g50190.igt	LOC_Os01g50190.igt	gene-gene
Chr1	+	28803287	3	0	0	0	0	0	3	0	0	0	0	0	0	0	0	0	64495	3UTR	28803165	28804761	LOC_Os01g50120.1	LOC_Os01g50120	mRNA-mRNA	3UTR	2	28803287	28803287	1	3UTR	28803287	3	851315	-	intergenic.igt	28795301	28845767	LOC_Os01g50190.igt	LOC_Os01g50190.igt	gene-gene
Chr1	+	28803339	6	0	0	0	0	0	0	0	0	0	0	6	0	0	0	0	64495	3UTR	28803165	28804761	LOC_Os01g50120.1	LOC_Os01g50120	mRNA-mRNA	3UTR	2	28803339	28803339	1	3UTR	28803339	6	851315	-	intergenic.igt	28795301	28845767	LOC_Os01g50190.igt	LOC_Os01g50190.igt	gene-gene
Chr1	+	28803504	2	0	2	0	0	0	0	0	0	0	0	0	0	0	0	0	64495	3UTR	28803165	28804761	LOC_Os01g50120.1	LOC_Os01g50120	mRNA-mRNA	3UTR	2	28803504	28803504	1	3UTR	28803504	2	851315	-	intergenic.igt	28795301	28845767	LOC_Os01g50190.igt	LOC_Os01g50190.igt	gene-gene
Chr1	+	28803831	411	27	22	8	23	18	28	17	20	25	46	35	51	28	42	21	64495	3UTR	28803165	28804761	LOC_Os01g50120.1	LOC_Os01g50120	mRNA-mRNA	3UTR	2	28803565	28803881	127	3UTR	28803831	21	851315	-	intergenic.igt	28795301	28845767	LOC_Os01g50190.igt	LOC_Os01g50190.igt	gene-gene
Chr1	+	28804384	74	7	19	15	4	10	11	0	2	1	2	1	0	0	1	1	64495	3UTR	28803165	28804761	LOC_Os01g50120.1	LOC_Os01g50120	mRNA-mRNA	3UTR	2	28804371	28804500	31	3UTR	28804384	6	851315	-	intergenic.igt	28795301	28845767	LOC_Os01g50190.igt	LOC_Os01g50190.igt	gene-gene
Chr1	+	29317731	1	0	0	0	0	0	0	0	1	0	0	0	0	0	0	0	65601	CDS	29317559	29317816	LOC_Os01g51030.1	LOC_Os01g51030	mRNA-mRNA	CDS	1	29317731	29317731	1	CDS	29317731	1	851350	-	intergenic.igt	29284902	29317891	LOC_Os01g51040.igt	LOC_Os01g51040.igt	gene-gene
Chr1	+	29318151	434	4	7	29	35	20	12	64	56	78	36	34	28	20	5	6	65602	3UTR	29317817	29318459	LOC_Os01g51030.1	LOC_Os01g51030	mRNA-mRNA	3UTR	1	29318010	29318218	85	3UTR	29318151	40	65638	-	3UTR	29317892	29318491	LOC_Os01g51040.1	LOC_Os01g51040	mRNA-mRNA
Chr1	+	29318314	4	2	0	0	0	0	0	0	0	0	0	1	1	0	0	0	65602	3UTR	29317817	29318459	LOC_Os01g51030.1	LOC_Os01g51030	mRNA-mRNA	3UTR	1	29318302	29318318	3	3UTR	29318314	2	65638	-	3UTR	29317892	29318491	LOC_Os01g51040.1	LOC_Os01g51040	mRNA-mRNA
Chr1	+	29318441	85	24	14	8	3	7	14	0	2	0	5	5	2	1	0	0	65602	3UTR	29317817	29318459	LOC_Os01g51030.1	LOC_Os01g51030	mRNA-mRNA	3UTR	1	29318349	29318458	36	3UTR	29318441	18	65638	-	3UTR	29317892	29318491	LOC_Os01g51040.1	LOC_Os01g51040	mRNA-mRNA
Chr1	+	29318483	13	3	2	1	1	2	3	0	0	0	0	1	0	0	0	0	848196	intergenic.igt	29318460	29343444	LOC_Os01g51030.igt	LOC_Os01g51030.igt	gene-gene	intergenic.igt	1	29318460	29318486	6	intergenic.igt	29318483	4	65638	-	3UTR	29317892	29318491	LOC_Os01g51040.1	LOC_Os01g51040	mRNA-mRNA
Chr1	+	29318518	35	10	4	2	0	8	5	0	0	0	2	0	2	1	1	0	848196	intergenic.igt	29318460	29343444	LOC_Os01g51030.igt	LOC_Os01g51030.igt	gene-gene	intergenic.igt	1	29318518	29318622	17	intergenic.igt	29318518	4	65637	-	CDS	29318492	29318602	LOC_Os01g51040.1	LOC_Os01g51040	mRNA-mRNA
Chr1	+	29318846	4	0	1	0	0	3	0	0	0	0	0	0	0	0	0	0	848196	intergenic.igt	29318460	29343444	LOC_Os01g51030.igt	LOC_Os01g51030.igt	gene-gene	intergenic.igt	1	29318843	29318846	2	intergenic.igt	29318846	3	65636	-	CDS	29318701	29318859	LOC_Os01g51040.1	LOC_Os01g51040	mRNA-mRNA
Chr1	+	29319843	1	0	0	0	0	0	0	0	0	0	0	0	0	0	0	1	848196	intergenic.igt	29318460	29343444	LOC_Os01g51030.igt	LOC_Os01g51030.igt	gene-gene	intergenic.igt	1	29319843	29319843	1	intergenic.igt	29319843	1	1031996	-	intron	29319843	29319912	LOC_Os01g51040.1	LOC_Os01g51040	mRNA-mRNA
Chr1	+	29319898	1	0	0	0	0	0	0	0	0	0	0	1	0	0	0	0	848196	intergenic.igt	29318460	29343444	LOC_Os01g51030.igt	LOC_Os01g51030.igt	gene-gene	intergenic.igt	1	29319898	29319898	1	intergenic.igt	29319898	1	1031996	-	intron	29319843	29319912	LOC_Os01g51040.1	LOC_Os01g51040	mRNA-mRNA
Chr1	+	29319962	2	0	0	0	0	0	0	0	2	0	0	0	0	0	0	0	848196	intergenic.igt	29318460	29343444	LOC_Os01g51030.igt	LOC_Os01g51030.igt	gene-gene	intergenic.igt	1	29319962	29319962	1	intergenic.igt	29319962	2	65630	-	CDS	29319913	29320045	LOC_Os01g51040.1	LOC_Os01g51040	mRNA-mRNA
Chr1	+	29320062	48	4	1	0	0	0	1	12	1	3	8	6	3	5	4	0	848196	intergenic.igt	29318460	29343444	LOC_Os01g51030.igt	LOC_Os01g51030.igt	gene-gene	intergenic.igt	1	29319987	29320089	18	intergenic.igt	29320062	10	1031997	-	intron	29320046	29320225	LOC_Os01g51040.1	LOC_Os01g51040	mRNA-mRNA
Chr1	+	29320720	1	1	0	0	0	0	0	0	0	0	0	0	0	0	0	0	848196	intergenic.igt	29318460	29343444	LOC_Os01g51030.igt	LOC_Os01g51030.igt	gene-gene	intergenic.igt	1	29320720	29320720	1	intergenic.igt	29320720	1	1031999	-	intron	29320713	29320795	LOC_Os01g51040.1	LOC_Os01g51040	mRNA-mRNA
Chr1	+	29321477	30	0	0	3	2	2	0	3	4	0	3	5	1	3	1	3	848196	intergenic.igt	29318460	29343444	LOC_Os01g51030.igt	LOC_Os01g51030.igt	gene-gene	intergenic.igt	1	29321451	29321488	16	intergenic.igt	29321477	5	1032002	-	intron	29321296	29321767	LOC_Os01g51040.1	LOC_Os01g51040	mRNA-mRNA
Chr1	+	29321547	1	0	0	1	0	0	0	0	0	0	0	0	0	0	0	0	848196	intergenic.igt	29318460	29343444	LOC_Os01g51030.igt	LOC_Os01g51030.igt	gene-gene	intergenic.igt	1	29321547	29321547	1	intergenic.igt	29321547	1	1032002	-	intron	29321296	29321767	LOC_Os01g51040.1	LOC_Os01g51040	mRNA-mRNA
Chr1	+	29323227	1	1	0	0	0	0	0	0	0	0	0	0	0	0	0	0	848196	intergenic.igt	29318460	29343444	LOC_Os01g51030.igt	LOC_Os01g51030.igt	gene-gene	intergenic.igt	1	29323227	29323227	1	intergenic.igt	29323227	1	65648	-	CDS	29323220	29323615	LOC_Os01g51050.1	LOC_Os01g51050	mRNA-mRNA
Chr1	+	29323278	14	0	0	0	0	0	0	0	0	0	0	13	1	0	0	0	848196	intergenic.igt	29318460	29343444	LOC_Os01g51030.igt	LOC_Os01g51030.igt	gene-gene	intergenic.igt	1	29323278	29323328	7	intergenic.igt	29323278	3	65648	-	CDS	29323220	29323615	LOC_Os01g51050.1	LOC_Os01g51050	mRNA-mRNA
Chr1	+	29323354	3	0	0	0	0	3	0	0	0	0	0	0	0	0	0	0	848196	intergenic.igt	29318460	29343444	LOC_Os01g51030.igt	LOC_Os01g51030.igt	gene-gene	intergenic.igt	1	29323354	29323354	1	intergenic.igt	29323354	3	65648	-	CDS	29323220	29323615	LOC_Os01g51050.1	LOC_Os01g51050	mRNA-mRNA
Chr1	+	29323386	8	0	1	0	0	0	1	0	0	0	3	1	2	0	0	0	848196	intergenic.igt	29318460	29343444	LOC_Os01g51030.igt	LOC_Os01g51030.igt	gene-gene	intergenic.igt	1	29323385	29323417	6	intergenic.igt	29323386	2	65648	-	CDS	29323220	29323615	LOC_Os01g51050.1	LOC_Os01g51050	mRNA-mRNA
Chr1	+	29323479	1	0	0	0	0	0	0	0	0	0	0	1	0	0	0	0	848196	intergenic.igt	29318460	29343444	LOC_Os01g51030.igt	LOC_Os01g51030.igt	gene-gene	intergenic.igt	1	29323479	29323479	1	intergenic.igt	29323479	1	65648	-	CDS	29323220	29323615	LOC_Os01g51050.1	LOC_Os01g51050	mRNA-mRNA
Chr1	+	29323576	2	0	0	0	0	0	0	0	0	0	0	2	0	0	0	0	848196	intergenic.igt	29318460	29343444	LOC_Os01g51030.igt	LOC_Os01g51030.igt	gene-gene	intergenic.igt	1	29323576	29323576	1	intergenic.igt	29323576	2	65648	-	CDS	29323220	29323615	LOC_Os01g51050.1	LOC_Os01g51050	mRNA-mRNA
Chr1	+	29323610	1	0	0	0	0	0	0	0	0	0	0	1	0	0	0	0	848196	intergenic.igt	29318460	29343444	LOC_Os01g51030.igt	LOC_Os01g51030.igt	gene-gene	intergenic.igt	1	29323610	29323610	1	intergenic.igt	29323610	1	65648	-	CDS	29323220	29323615	LOC_Os01g51050.1	LOC_Os01g51050	mRNA-mRNA
Chr1	+	29326866	1	0	0	0	0	0	0	0	0	0	0	1	0	0	0	0	848196	intergenic.igt	29318460	29343444	LOC_Os01g51030.igt	LOC_Os01g51030.igt	gene-gene	intergenic.igt	1	29326866	29326866	1	intergenic.igt	29326866	1	65658	-	3UTR	29326389	29327909	LOC_Os01g51060.1	LOC_Os01g51060	mRNA-mRNA
Chr1	+	29326916	1	0	0	0	0	0	0	0	0	0	0	1	0	0	0	0	848196	intergenic.igt	29318460	29343444	LOC_Os01g51030.igt	LOC_Os01g51030.igt	gene-gene	intergenic.igt	1	29326916	29326916	1	intergenic.igt	29326916	1	65658	-	3UTR	29326389	29327909	LOC_Os01g51060.1	LOC_Os01g51060	mRNA-mRNA
Chr1	+	29327127	1	0	1	0	0	0	0	0	0	0	0	0	0	0	0	0	848196	intergenic.igt	29318460	29343444	LOC_Os01g51030.igt	LOC_Os01g51030.igt	gene-gene	intergenic.igt	1	29327127	29327127	1	intergenic.igt	29327127	1	65658	-	3UTR	29326389	29327909	LOC_Os01g51060.1	LOC_Os01g51060	mRNA-mRNA
Chr1	+	29327246	6	0	0	0	0	0	0	0	0	0	0	2	4	0	0	0	848196	intergenic.igt	29318460	29343444	LOC_Os01g51030.igt	LOC_Os01g51030.igt	gene-gene	intergenic.igt	1	29327230	29327246	3	intergenic.igt	29327246	3	65658	-	3UTR	29326389	29327909	LOC_Os01g51060.1	LOC_Os01g51060	mRNA-mRNA
Chr1	+	29327319	248	8	23	15	7	13	22	5	0	2	13	24	101	5	8	2	848196	intergenic.igt	29318460	29343444	LOC_Os01g51030.igt	LOC_Os01g51030.igt	gene-gene	intergenic.igt	1	29327274	29327435	69	intergenic.igt	29327319	24	65658	-	3UTR	29326389	29327909	LOC_Os01g51060.1	LOC_Os01g51060	mRNA-mRNA
Chr1	+	29327515	8	1	1	0	0	1	0	0	0	0	0	0	0	0	5	0	848196	intergenic.igt	29318460	29343444	LOC_Os01g51030.igt	LOC_Os01g51030.igt	gene-gene	intergenic.igt	1	29327493	29327522	4	intergenic.igt	29327515	5	65658	-	3UTR	29326389	29327909	LOC_Os01g51060.1	LOC_Os01g51060	mRNA-mRNA
Chr1	+	29327589	3	0	0	0	2	0	0	0	0	0	0	0	1	0	0	0	848196	intergenic.igt	29318460	29343444	LOC_Os01g51030.igt	LOC_Os01g51030.igt	gene-gene	intergenic.igt	1	29327578	29327589	2	intergenic.igt	29327589	2	65658	-	3UTR	29326389	29327909	LOC_Os01g51060.1	LOC_Os01g51060	mRNA-mRNA
Chr1	+	29327739	353	21	25	20	8	10	22	10	16	23	26	37	57	27	31	20	848196	intergenic.igt	29318460	29343444	LOC_Os01g51030.igt	LOC_Os01g51030.igt	gene-gene	intergenic.igt	1	29327620	29327989	110	intergenic.igt	29327739	19	65658	-	3UTR	29326389	29327909	LOC_Os01g51060.1	LOC_Os01g51060	mRNA-mRNA
Chr1	+	29328019	1	0	0	0	0	0	0	0	0	0	0	0	0	1	0	0	848196	intergenic.igt	29318460	29343444	LOC_Os01g51030.igt	LOC_Os01g51030.igt	gene-gene	intergenic.igt	1	29328019	29328019	1	intergenic.igt	29328019	1	65657	-	CDS	29327910	29328761	LOC_Os01g51060.1	LOC_Os01g51060	mRNA-mRNA
Chr1	+	29328054	3	0	0	1	0	1	0	0	0	0	0	0	0	1	0	0	848196	intergenic.igt	29318460	29343444	LOC_Os01g51030.igt	LOC_Os01g51030.igt	gene-gene	intergenic.igt	1	29328054	29328068	3	intergenic.igt	29328054	1	65657	-	CDS	29327910	29328761	LOC_Os01g51060.1	LOC_Os01g51060	mRNA-mRNA
Chr1	+	29328123	5	0	4	0	0	1	0	0	0	0	0	0	0	0	0	0	848196	intergenic.igt	29318460	29343444	LOC_Os01g51030.igt	LOC_Os01g51030.igt	gene-gene	intergenic.igt	1	29328095	29328123	3	intergenic.igt	29328123	3	65657	-	CDS	29327910	29328761	LOC_Os01g51060.1	LOC_Os01g51060	mRNA-mRNA
Chr1	+	29330922	1	0	0	0	0	0	0	0	0	0	0	1	0	0	0	0	848196	intergenic.igt	29318460	29343444	LOC_Os01g51030.igt	LOC_Os01g51030.igt	gene-gene	intergenic.igt	1	29330922	29330922	1	intergenic.igt	29330922	1	1032008	-	intron	29328762	29332720	LOC_Os01g51060.1	LOC_Os01g51060	mRNA-mRNA
Chr1	+	29332684	2	0	0	0	0	0	0	0	0	0	0	0	2	0	0	0	848196	intergenic.igt	29318460	29343444	LOC_Os01g51030.igt	LOC_Os01g51030.igt	gene-gene	intergenic.igt	1	29332684	29332684	1	intergenic.igt	29332684	2	1032008	-	intron	29328762	29332720	LOC_Os01g51060.1	LOC_Os01g51060	mRNA-mRNA
Chr1	+	29332740	16	1	3	2	0	0	1	0	0	1	0	1	6	1	0	0	848196	intergenic.igt	29318460	29343444	LOC_Os01g51030.igt	LOC_Os01g51030.igt	gene-gene	intergenic.igt	1	29332712	29332766	9	intergenic.igt	29332740	5	65656	-	CDS	29332721	29332846	LOC_Os01g51060.1	LOC_Os01g51060	mRNA-mRNA
Chr1	+	29332810	11	2	0	1	1	1	0	0	0	0	0	6	0	0	0	0	848196	intergenic.igt	29318460	29343444	LOC_Os01g51030.igt	LOC_Os01g51030.igt	gene-gene	intergenic.igt	1	29332791	29332829	6	intergenic.igt	29332810	4	65656	-	CDS	29332721	29332846	LOC_Os01g51060.1	LOC_Os01g51060	mRNA-mRNA
Chr1	+	29334510	1	1	0	0	0	0	0	0	0	0	0	0	0	0	0	0	848196	intergenic.igt	29318460	29343444	LOC_Os01g51030.igt	LOC_Os01g51030.igt	gene-gene	intergenic.igt	1	29334510	29334510	1	intergenic.igt	29334510	1	65655	-	CDS	29334321	29334713	LOC_Os01g51060.1	LOC_Os01g51060	mRNA-mRNA
Chr1	+	29334571	1	0	0	0	0	0	0	0	0	0	0	0	0	1	0	0	848196	intergenic.igt	29318460	29343444	LOC_Os01g51030.igt	LOC_Os01g51030.igt	gene-gene	intergenic.igt	1	29334571	29334571	1	intergenic.igt	29334571	1	65655	-	CDS	29334321	29334713	LOC_Os01g51060.1	LOC_Os01g51060	mRNA-mRNA
Chr1	+	30029223	1	0	0	1	0	0	0	0	0	0	0	0	0	0	0	0	848252	intergenic.pm	30028998	30030997	LOC_Os01g52180.igt	LOC_Os01g52180.igt	gene-gene	intergenic.pm	1	30029223	30029223	1	intergenic.pm	30029223	1	851404	-	intergenic.igt	30028466	30030696	LOC_Os01g52250.igt	LOC_Os01g52250.igt	gene-gene
Chr1	+	30029351	33	6	4	8	5	0	9	0	0	0	1	0	0	0	0	0	848252	intergenic.pm	30028998	30030997	LOC_Os01g52180.igt	LOC_Os01g52180.igt	gene-gene	intergenic.pm	1	30029259	30029360	17	intergenic.pm	30029351	4	851404	-	intergenic.igt	30028466	30030696	LOC_Os01g52250.igt	LOC_Os01g52250.igt	gene-gene
Chr1	+	30031241	2	0	2	0	0	0	0	0	0	0	0	0	0	0	0	0	67859	CDS	30031081	30031878	LOC_Os01g52240.1	LOC_Os01g52240	mRNA-mRNA	CDS	1	30031241	30031246	2	CDS	30031241	1	67676	-	3UTR	30030697	30032843	LOC_Os01g52250.1	LOC_Os01g52250	mRNA-mRNA
Chr1	+	30031499	3	0	0	0	0	0	3	0	0	0	0	0	0	0	0	0	67859	CDS	30031081	30031878	LOC_Os01g52240.1	LOC_Os01g52240	mRNA-mRNA	CDS	1	30031499	30031499	1	CDS	30031499	3	67676	-	3UTR	30030697	30032843	LOC_Os01g52250.1	LOC_Os01g52250	mRNA-mRNA
Chr1	+	30031645	25	4	11	0	3	1	4	0	0	0	0	0	2	0	0	0	67859	CDS	30031081	30031878	LOC_Os01g52240.1	LOC_Os01g52240	mRNA-mRNA	CDS	1	30031561	30031645	14	CDS	30031645	6	67676	-	3UTR	30030697	30032843	LOC_Os01g52250.1	LOC_Os01g52250	mRNA-mRNA
Chr1	+	30031724	4	0	0	0	0	0	1	0	0	0	0	0	3	0	0	0	67859	CDS	30031081	30031878	LOC_Os01g52240.1	LOC_Os01g52240	mRNA-mRNA	CDS	1	30031719	30031724	2	CDS	30031724	3	67676	-	3UTR	30030697	30032843	LOC_Os01g52250.1	LOC_Os01g52250	mRNA-mRNA
Chr1	+	30031791	7	0	1	3	1	2	0	0	0	0	0	0	0	0	0	0	67859	CDS	30031081	30031878	LOC_Os01g52240.1	LOC_Os01g52240	mRNA-mRNA	CDS	1	30031791	30031801	5	CDS	30031791	2	67676	-	3UTR	30030697	30032843	LOC_Os01g52250.1	LOC_Os01g52250	mRNA-mRNA
Chr1	+	30032062	23409	8617	7528	554	808	1130	4216	4	12	35	49	18	419	8	4	7	67860	3UTR	30031879	30032354	LOC_Os01g52240.1	LOC_Os01g52240	mRNA-mRNA	3UTR	1	30031841	30032213	246	3UTR\	CDS	30032062	2214	67676	-	3UTR	30030697	30032843	LOC_Os01g52250.1	LOC_Os01g52250	mRNA-mRNA
Chr1	+	30032243	7	0	1	0	2	1	3	0	0	0	0	0	0	0	0	0	67860	3UTR	30031879	30032354	LOC_Os01g52240.1	LOC_Os01g52240	mRNA-mRNA	3UTR	1	30032243	30032280	5	3UTR	30032243	2	67676	-	3UTR	30030697	30032843	LOC_Os01g52250.1	LOC_Os01g52250	mRNA-mRNA
Chr1	+	30032333	38	1	3	10	2	4	3	4	0	3	2	0	5	0	0	1	67860	3UTR	30031879	30032354	LOC_Os01g52240.1	LOC_Os01g52240	mRNA-mRNA	3UTR	1	30032309	30032353	17	3UTR	30032333	7	67676	-	3UTR	30030697	30032843	LOC_Os01g52250.1	LOC_Os01g52250	mRNA-mRNA
Chr1	+	30032631	2726	131	170	284	227	242	88	122	150	169	226	408	291	80	77	61	848253	intergenic.igt	30032355	30040526	LOC_Os01g52240.igt	LOC_Os01g52240.igt	gene-gene	intergenic.igt	1	30032357	30033059	352	intergenic.igt	30032631	96	67676	-	3UTR	30030697	30032843	LOC_Os01g52250.1	LOC_Os01g52250	mRNA-mRNA
Chr1	+	30033266	1	0	0	0	0	1	0	0	0	0	0	0	0	0	0	0	848253	intergenic.igt	30032355	30040526	LOC_Os01g52240.igt	LOC_Os01g52240.igt	gene-gene	intergenic.igt	1	30033266	30033266	1	intergenic.igt	30033266	1	67673	-	CDS	30033252	30033313	LOC_Os01g52250.1	LOC_Os01g52250	mRNA-mRNA
Chr1	+	30033448	2	0	0	2	0	0	0	0	0	0	0	0	0	0	0	0	848253	intergenic.igt	30032355	30040526	LOC_Os01g52240.igt	LOC_Os01g52240.igt	gene-gene	intergenic.igt	1	30033448	30033448	1	intergenic.igt	30033448	2	1032294	-	intron	30033314	30033624	LOC_Os01g52250.1	LOC_Os01g52250	mRNA-mRNA
Chr1	+	30033508	1	0	0	0	0	1	0	0	0	0	0	0	0	0	0	0	848253	intergenic.igt	30032355	30040526	LOC_Os01g52240.igt	LOC_Os01g52240.igt	gene-gene	intergenic.igt	1	30033508	30033508	1	intergenic.igt	30033508	1	1032294	-	intron	30033314	30033624	LOC_Os01g52250.1	LOC_Os01g52250	mRNA-mRNA
Chr1	+	30033774	6	0	0	2	0	1	0	0	0	0	0	0	0	3	0	0	848253	intergenic.igt	30032355	30040526	LOC_Os01g52240.igt	LOC_Os01g52240.igt	gene-gene	intergenic.igt	1	30033754	30033774	4	intergenic.igt	30033774	3	67672	-	CDS	30033625	30033774	LOC_Os01g52250.1	LOC_Os01g52250	mRNA-mRNA
Chr1	+	30035002	1	0	0	0	0	0	0	0	0	0	0	0	0	0	1	0	848253	intergenic.igt	30032355	30040526	LOC_Os01g52240.igt	LOC_Os01g52240.igt	gene-gene	intergenic.igt	1	30035002	30035002	1	intergenic.igt	30035002	1	67670	-	CDS	30034839	30035048	LOC_Os01g52250.1	LOC_Os01g52250	mRNA-mRNA
Chr1	+	30038020	1	0	0	0	0	0	0	0	0	0	0	0	0	0	1	0	848253	intergenic.igt	30032355	30040526	LOC_Os01g52240.igt	LOC_Os01g52240.igt	gene-gene	intergenic.igt	1	30038020	30038020	1	intergenic.igt	30038020	1	1032302	-	intron	30036662	30038121	LOC_Os01g52250.1	LOC_Os01g52250	mRNA-mRNA
Chr1	+	30038066	3	0	0	0	0	0	0	0	0	2	1	0	0	0	0	0	848253	intergenic.igt	30032355	30040526	LOC_Os01g52240.igt	LOC_Os01g52240.igt	gene-gene	intergenic.igt	1	30038066	30038086	2	intergenic.igt	30038066	2	1032302	-	intron	30036662	30038121	LOC_Os01g52250.1	LOC_Os01g52250	mRNA-mRNA
Chr1	+	30038146	1	0	1	0	0	0	0	0	0	0	0	0	0	0	0	0	848253	intergenic.igt	30032355	30040526	LOC_Os01g52240.igt	LOC_Os01g52240.igt	gene-gene	intergenic.igt	1	30038146	30038146	1	intergenic.igt	30038146	1	67664	-	CDS	30038122	30038182	LOC_Os01g52250.1	LOC_Os01g52250	mRNA-mRNA
Chr1	+	30040467	1	0	0	0	0	0	0	1	0	0	0	0	0	0	0	0	848253	intergenic.igt	30032355	30040526	LOC_Os01g52240.igt	LOC_Os01g52240.igt	gene-gene	intergenic.igt	1	30040467	30040467	1	intergenic.igt	30040467	1	67661	-	CDS	30040310	30040532	LOC_Os01g52250.1	LOC_Os01g52250	mRNA-mRNA
Chr1	+	30428115	1	0	0	0	0	0	0	0	0	0	1	0	0	0	0	0	910950	intron	30428093	30428674	LOC_Os01g52920.1	LOC_Os01g52920	mRNA-mRNA	intron	1	30428115	30428115	1	intron	30428115	1	851425	-	intergenic.igt	30417815	30437754	LOC_Os01g52940.igt	LOC_Os01g52940.igt	gene-gene
Chr1	+	30428271	3	0	1	0	0	0	0	0	0	2	0	0	0	0	0	0	910950	intron	30428093	30428674	LOC_Os01g52920.1	LOC_Os01g52920	mRNA-mRNA	intron	1	30428267	30428271	2	intron	30428271	2	851425	-	intergenic.igt	30417815	30437754	LOC_Os01g52940.igt	LOC_Os01g52940.igt	gene-gene
Chr1	+	30430622	5	0	0	0	0	0	0	0	0	0	0	0	0	0	0	5	910954	intron	30430296	30430698	LOC_Os01g52920.1	LOC_Os01g52920	mRNA-mRNA	intron	1	30430622	30430622	1	intron	30430622	5	851425	-	intergenic.igt	30417815	30437754	LOC_Os01g52940.igt	LOC_Os01g52940.igt	gene-gene
Chr1	+	30430855	2	0	0	0	0	0	0	0	0	2	0	0	0	0	0	0	910955	intron	30430829	30430904	LOC_Os01g52920.1	LOC_Os01g52920	mRNA-mRNA	intron	1	30430855	30430855	1	intron	30430855	2	851425	-	intergenic.igt	30417815	30437754	LOC_Os01g52940.igt	LOC_Os01g52940.igt	gene-gene
Chr1	+	30431699	22683	1192	1650	1613	1445	1509	1432	2159	2247	2522	1006	924	1366	1215	1217	1186	68847	3UTR	30431031	30432386	LOC_Os01g52920.1	LOC_Os01g52920	mRNA-mRNA	3UTR	1	30431013	30431806	442	3UTR\	CDS	30431699	2060	851425	-	intergenic.igt	30417815	30437754	LOC_Os01g52940.igt	LOC_Os01g52940.igt	gene-gene
Chr1	+	30431975	1192	84	150	256	170	152	94	36	37	44	42	27	16	39	17	28	68847	3UTR	30431031	30432386	LOC_Os01g52920.1	LOC_Os01g52920	mRNA-mRNA	3UTR	1	30431853	30432189	190	3UTR	30431975	58	851425	-	intergenic.igt	30417815	30437754	LOC_Os01g52940.igt	LOC_Os01g52940.igt	gene-gene
Chr1	+	32855570	13377	803	1070	1045	885	915	1047	875	836	1263	497	720	977	904	790	750	848468	intergenic.igt	32848185	32858931	LOC_Os01g56870.igt	LOC_Os01g56870.igt	gene-gene	intergenic.igt	1	32855375	32855812	335	intergenic.igt	32855570	615	76085	-	3UTR	32854975	32856514	LOC_Os01g56890.2	LOC_Os01g56890	mRNA-mRNA
Chr1	+	32855858	24	0	1	4	1	1	3	0	2	1	3	3	0	2	3	0	848468	intergenic.igt	32848185	32858931	LOC_Os01g56870.igt	LOC_Os01g56870.igt	gene-gene	intergenic.igt	1	32855848	32855948	14	intergenic.igt	32855858	4	76085	-	3UTR	32854975	32856514	LOC_Os01g56890.2	LOC_Os01g56890	mRNA-mRNA
Chr1	+	32856018	6	0	1	0	0	0	0	1	0	0	0	1	2	0	1	0	848468	intergenic.igt	32848185	32858931	LOC_Os01g56870.igt	LOC_Os01g56870.igt	gene-gene	intergenic.igt	1	32855984	32856018	5	intergenic.igt	32856018	2	76085	-	3UTR	32854975	32856514	LOC_Os01g56890.2	LOC_Os01g56890	mRNA-mRNA
Chr1	+	32856045	7	0	0	0	0	0	0	0	0	6	0	0	1	0	0	0	848468	intergenic.igt	32848185	32858931	LOC_Os01g56870.igt	LOC_Os01g56870.igt	gene-gene	intergenic.igt	1	32856045	32856052	2	intergenic.igt	32856045	6	76085	-	3UTR	32854975	32856514	LOC_Os01g56890.2	LOC_Os01g56890	mRNA-mRNA
Chr1	+	32856126	24	2	1	0	0	0	0	3	3	1	2	1	9	0	2	0	848468	intergenic.igt	32848185	32858931	LOC_Os01g56870.igt	LOC_Os01g56870.igt	gene-gene	intergenic.igt	1	32856083	32856157	14	intergenic.igt	32856126	4	76085	-	3UTR	32854975	32856514	LOC_Os01g56890.2	LOC_Os01g56890	mRNA-mRNA
Chr1	+	32856197	29	3	1	0	0	1	0	0	0	6	2	1	3	6	2	4	848468	intergenic.igt	32848185	32858931	LOC_Os01g56870.igt	LOC_Os01g56870.igt	gene-gene	intergenic.igt	1	32856185	32856269	16	intergenic.igt	32856197	5	76085	-	3UTR	32854975	32856514	LOC_Os01g56890.2	LOC_Os01g56890	mRNA-mRNA
Chr1	+	32856390	90	1	1	6	4	6	2	8	3	13	2	10	14	13	6	1	848468	intergenic.igt	32848185	32858931	LOC_Os01g56870.igt	LOC_Os01g56870.igt	gene-gene	intergenic.igt	1	32856301	32856477	38	intergenic.igt	32856390	7	76085	-	3UTR	32854975	32856514	LOC_Os01g56890.2	LOC_Os01g56890	mRNA-mRNA
Chr1	+	32856506	3	0	0	0	0	0	0	0	0	0	0	0	3	0	0	0	848468	intergenic.igt	32848185	32858931	LOC_Os01g56870.igt	LOC_Os01g56870.igt	gene-gene	intergenic.igt	1	32856506	32856506	1	intergenic.igt	32856506	3	76085	-	3UTR	32854975	32856514	LOC_Os01g56890.2	LOC_Os01g56890	mRNA-mRNA
Chr1	+	32856548	4	0	0	0	1	0	1	1	0	0	0	0	0	0	1	0	848468	intergenic.igt	32848185	32858931	LOC_Os01g56870.igt	LOC_Os01g56870.igt	gene-gene	intergenic.igt	1	32856548	32856570	4	intergenic.igt	32856548	1	76084	-	CDS	32856515	32856598	LOC_Os01g56890.2	LOC_Os01g56890	mRNA-mRNA
Chr1	+	32857688	2	1	0	0	0	0	0	0	1	0	0	0	0	0	0	0	848468	intergenic.igt	32848185	32858931	LOC_Os01g56870.igt	LOC_Os01g56870.igt	gene-gene	intergenic.igt	1	32857688	32857688	1	intergenic.igt	32857688	2	1033642	-	intron	32857670	32857743	LOC_Os01g56890.2	LOC_Os01g56890	mRNA-mRNA
Chr1	+	32857916	1	0	0	0	0	1	0	0	0	0	0	0	0	0	0	0	848468	intergenic.igt	32848185	32858931	LOC_Os01g56870.igt	LOC_Os01g56870.igt	gene-gene	intergenic.igt	1	32857916	32857916	1	intergenic.igt	32857916	1	76082	-	CDS	32857744	32858001	LOC_Os01g56890.2	LOC_Os01g56890	mRNA-mRNA
Chr1	+	32857961	3	0	1	0	0	1	0	0	0	0	0	0	0	1	0	0	848468	intergenic.igt	32848185	32858931	LOC_Os01g56870.igt	LOC_Os01g56870.igt	gene-gene	intergenic.igt	1	32857961	32857963	3	intergenic.igt	32857961	1	76082	-	CDS	32857744	32858001	LOC_Os01g56890.2	LOC_Os01g56890	mRNA-mRNA
Chr1	+	32858019	10	0	2	2	1	0	0	4	0	0	1	0	0	0	0	0	848468	intergenic.igt	32848185	32858931	LOC_Os01g56870.igt	LOC_Os01g56870.igt	gene-gene	intergenic.igt	1	32858008	32858032	7	intergenic.igt	32858019	4	76081	-	5UTR	32858002	32858101	LOC_Os01g56890.2	LOC_Os01g56890	mRNA-mRNA
Chr1	+	32858063	7	0	3	0	2	1	0	0	0	0	0	0	0	1	0	0	848468	intergenic.igt	32848185	32858931	LOC_Os01g56870.igt	LOC_Os01g56870.igt	gene-gene	intergenic.igt	1	32858063	32858086	4	intergenic.igt	32858063	2	76081	-	5UTR	32858002	32858101	LOC_Os01g56890.2	LOC_Os01g56890	mRNA-mRNA
Chr1	+	34580523	1	0	0	0	1	0	0	0	0	0	0	0	0	0	0	0	80118	5UTR	34580341	34580543	LOC_Os01g59790.1	LOC_Os01g59790	mRNA-mRNA	5UTR	3	34580523	34580523	1	5UTR	34580523	1	851727	-	intergenic.igt	34570291	34583214	LOC_Os01g59800.igt	LOC_Os01g59800.igt	gene-gene
Chr1	+	34581176	3	0	0	0	0	0	0	0	3	0	0	0	0	0	0	0	80120	CDS	34581040	34581187	LOC_Os01g59790.1	LOC_Os01g59790	mRNA-mRNA	CDS	3	34581168	34581176	2	CDS	34581176	2	851727	-	intergenic.igt	34570291	34583214	LOC_Os01g59800.igt	LOC_Os01g59800.igt	gene-gene
Chr1	+	34581209	1	1	0	0	0	0	0	0	0	0	0	0	0	0	0	0	912749	intron	34581188	34581740	LOC_Os01g59790.1	LOC_Os01g59790	mRNA-mRNA	intron	3	34581209	34581209	1	intron	34581209	1	851727	-	intergenic.igt	34570291	34583214	LOC_Os01g59800.igt	LOC_Os01g59800.igt	gene-gene
Chr1	+	34582125	12	2	0	0	0	0	1	0	3	4	2	0	0	0	0	0	912751	intron	34582107	34582448	LOC_Os01g59790.1	LOC_Os01g59790	mRNA-mRNA	intron	3	34582122	34582134	6	intron	34582125	3	851727	-	intergenic.igt	34570291	34583214	LOC_Os01g59800.igt	LOC_Os01g59800.igt	gene-gene
Chr1	+	34582564	2	0	0	0	0	0	0	0	0	0	0	0	0	2	0	0	80123	CDS	34582449	34582567	LOC_Os01g59790.1	LOC_Os01g59790	mRNA-mRNA	CDS	3	34582564	34582564	1	CDS	34582564	2	851727	-	intergenic.igt	34570291	34583214	LOC_Os01g59800.igt	LOC_Os01g59800.igt	gene-gene
Chr1	+	34582591	2	0	0	1	0	0	0	1	0	0	0	0	0	0	0	0	912752	intron	34582568	34582984	LOC_Os01g59790.1	LOC_Os01g59790	mRNA-mRNA	intron	3	34582591	34582592	2	intron	34582591	1	851727	-	intergenic.igt	34570291	34583214	LOC_Os01g59800.igt	LOC_Os01g59800.igt	gene-gene
Chr1	+	34582786	2	0	2	0	0	0	0	0	0	0	0	0	0	0	0	0	912752	intron	34582568	34582984	LOC_Os01g59790.1	LOC_Os01g59790	mRNA-mRNA	intron	3	34582786	34582787	2	intron	34582786	1	851727	-	intergenic.igt	34570291	34583214	LOC_Os01g59800.igt	LOC_Os01g59800.igt	gene-gene
Chr1	+	34582975	1	0	1	0	0	0	0	0	0	0	0	0	0	0	0	0	912752	intron	34582568	34582984	LOC_Os01g59790.1	LOC_Os01g59790	mRNA-mRNA	intron	3	34582975	34582975	1	intron	34582975	1	851727	-	intergenic.igt	34570291	34583214	LOC_Os01g59800.igt	LOC_Os01g59800.igt	gene-gene
Chr1	+	34583038	3	0	0	0	0	0	3	0	0	0	0	0	0	0	0	0	80124	CDS	34582985	34583066	LOC_Os01g59790.1	LOC_Os01g59790	mRNA-mRNA	CDS	3	34583038	34583038	1	CDS	34583038	3	851727	-	intergenic.igt	34570291	34583214	LOC_Os01g59800.igt	LOC_Os01g59800.igt	gene-gene
Chr1	+	34583537	26322	831	1278	1345	1556	1417	1148	2178	1937	2208	1822	2362	3269	1820	1535	1616	80126	3UTR	34583284	34584623	LOC_Os01g59790.1	LOC_Os01g59790	mRNA-mRNA	3UTR	3	34583369	34583700	251	3UTR	34583537	2091	80178	-	3UTR	34583215	34584263	LOC_Os01g59800.1	LOC_Os01g59800	mRNA-mRNA
Chr1	+	34583734	1	0	0	0	0	1	0	0	0	0	0	0	0	0	0	0	80126	3UTR	34583284	34584623	LOC_Os01g59790.1	LOC_Os01g59790	mRNA-mRNA	3UTR	3	34583734	34583734	1	3UTR	34583734	1	80178	-	3UTR	34583215	34584263	LOC_Os01g59800.1	LOC_Os01g59800	mRNA-mRNA
Chr1	+	34583950	95	4	2	6	15	15	6	3	5	0	3	3	5	9	6	13	80126	3UTR	34583284	34584623	LOC_Os01g59790.1	LOC_Os01g59790	mRNA-mRNA	3UTR	3	34583875	34583985	33	3UTR	34583950	14	80178	-	3UTR	34583215	34584263	LOC_Os01g59800.1	LOC_Os01g59800	mRNA-mRNA
Chr1	+	34584119	3501	178	245	298	262	252	230	167	185	219	269	295	290	151	231	229	80126	3UTR	34583284	34584623	LOC_Os01g59790.1	LOC_Os01g59790	mRNA-mRNA	3UTR	3	34584024	34584426	260	3UTR	34584119	230	80178	-	3UTR	34583215	34584263	LOC_Os01g59800.1	LOC_Os01g59800	mRNA-mRNA
Chr1	+	34584468	2	0	0	0	0	0	0	0	0	0	0	0	0	0	2	0	80126	3UTR	34583284	34584623	LOC_Os01g59790.1	LOC_Os01g59790	mRNA-mRNA	3UTR	3	34584468	34584468	1	3UTR	34584468	2	1034148	-	intron	34584322	34584514	LOC_Os01g59800.1	LOC_Os01g59800	mRNA-mRNA
Chr1	+	34584659	1	0	0	0	0	0	0	1	0	0	0	0	0	0	0	0	848624	intergenic.igt	34584624	34610586	LOC_Os01g59790.igt	LOC_Os01g59790.igt	gene-gene	intergenic.igt	1	34584659	34584659	1	intergenic.igt	34584659	1	1034149	-	intron	34584600	34584684	LOC_Os01g59800.1	LOC_Os01g59800	mRNA-mRNA
Chr1	+	34584821	34	1	2	3	0	4	0	0	2	2	0	3	5	3	4	5	848624	intergenic.igt	34584624	34610586	LOC_Os01g59790.igt	LOC_Os01g59790.igt	gene-gene	intergenic.igt	1	34584821	34584854	9	intergenic.igt	34584821	11	1034150	-	intron	34584821	34585077	LOC_Os01g59800.1	LOC_Os01g59800	mRNA-mRNA
Chr1	+	34585977	7	0	0	0	0	0	0	0	0	3	3	0	0	0	1	0	848624	intergenic.igt	34584624	34610586	LOC_Os01g59790.igt	LOC_Os01g59790.igt	gene-gene	intergenic.igt	1	34585962	34585995	3	intergenic.igt	34585977	3	1034153	-	intron	34585493	34586004	LOC_Os01g59800.1	LOC_Os01g59800	mRNA-mRNA
Chr1	+	34586034	1	0	1	0	0	0	0	0	0	0	0	0	0	0	0	0	848624	intergenic.igt	34584624	34610586	LOC_Os01g59790.igt	LOC_Os01g59790.igt	gene-gene	intergenic.igt	1	34586034	34586034	1	intergenic.igt	34586034	1	80171	-	CDS	34586005	34586205	LOC_Os01g59800.1	LOC_Os01g59800	mRNA-mRNA
Chr1	+	34586325	11	0	0	2	0	2	0	2	0	0	0	0	0	0	0	5	848624	intergenic.igt	34584624	34610586	LOC_Os01g59790.igt	LOC_Os01g59790.igt	gene-gene	intergenic.igt	1	34586291	34586333	5	intergenic.igt	34586325	5	1034154	-	intron	34586206	34586440	LOC_Os01g59800.1	LOC_Os01g59800	mRNA-mRNA
Chr1	+	34586437	42	2	4	2	9	9	2	4	1	6	1	1	1	0	0	0	848624	intergenic.igt	34584624	34610586	LOC_Os01g59790.igt	LOC_Os01g59790.igt	gene-gene	intergenic.igt	1	34586401	34586462	15	intergenic.igt	34586437	5	1034154	-	intron	34586206	34586440	LOC_Os01g59800.1	LOC_Os01g59800	mRNA-mRNA
Chr1	+	34586489	1	0	0	0	0	0	0	0	0	0	0	0	1	0	0	0	848624	intergenic.igt	34584624	34610586	LOC_Os01g59790.igt	LOC_Os01g59790.igt	gene-gene	intergenic.igt	1	34586489	34586489	1	intergenic.igt	34586489	1	80170	-	CDS	34586441	34587082	LOC_Os01g59800.1	LOC_Os01g59800	mRNA-mRNA
Chr1	+	34586517	5	0	0	1	0	0	0	0	0	0	0	1	1	2	0	0	848624	intergenic.igt	34584624	34610586	LOC_Os01g59790.igt	LOC_Os01g59790.igt	gene-gene	intergenic.igt	1	34586517	34586537	4	intergenic.igt	34586517	2	80170	-	CDS	34586441	34587082	LOC_Os01g59800.1	LOC_Os01g59800	mRNA-mRNA
Chr1	+	34586565	3	0	0	0	0	0	0	0	0	3	0	0	0	0	0	0	848624	intergenic.igt	34584624	34610586	LOC_Os01g59790.igt	LOC_Os01g59790.igt	gene-gene	intergenic.igt	1	34586565	34586565	1	intergenic.igt	34586565	3	80170	-	CDS	34586441	34587082	LOC_Os01g59800.1	LOC_Os01g59800	mRNA-mRNA
Chr1	+	34586627	3	0	0	0	0	0	1	0	0	2	0	0	0	0	0	0	848624	intergenic.igt	34584624	34610586	LOC_Os01g59790.igt	LOC_Os01g59790.igt	gene-gene	intergenic.igt	1	34586627	34586627	1	intergenic.igt	34586627	3	80170	-	CDS	34586441	34587082	LOC_Os01g59800.1	LOC_Os01g59800	mRNA-mRNA
Chr1	+	34586682	1	0	0	0	0	0	0	0	0	0	0	0	0	1	0	0	848624	intergenic.igt	34584624	34610586	LOC_Os01g59790.igt	LOC_Os01g59790.igt	gene-gene	intergenic.igt	1	34586682	34586682	1	intergenic.igt	34586682	1	80170	-	CDS	34586441	34587082	LOC_Os01g59800.1	LOC_Os01g59800	mRNA-mRNA
Chr1	+	34588442	1	1	0	0	0	0	0	0	0	0	0	0	0	0	0	0	848624	intergenic.igt	34584624	34610586	LOC_Os01g59790.igt	LOC_Os01g59790.igt	gene-gene	intergenic.igt	1	34588442	34588442	1	intergenic.igt	34588442	1	851728	-	intergenic.pm	34587174	34588526	LOC_Os01g59819.igt	LOC_Os01g59819.igt	gene-gene
Chr1	+	34588509	2	0	0	0	0	0	2	0	0	0	0	0	0	0	0	0	848624	intergenic.igt	34584624	34610586	LOC_Os01g59790.igt	LOC_Os01g59790.igt	gene-gene	intergenic.igt	1	34588509	34588509	1	intergenic.igt	34588509	2	851728	-	intergenic.pm	34587174	34588526	LOC_Os01g59819.igt	LOC_Os01g59819.igt	gene-gene
Chr1	+	34588590	2	1	0	0	1	0	0	0	0	0	0	0	0	0	0	0	848624	intergenic.igt	34584624	34610586	LOC_Os01g59790.igt	LOC_Os01g59790.igt	gene-gene	intergenic.igt	1	34588590	34588592	2	intergenic.igt	34588590	1	80235	-	3UTR	34588527	34589007	LOC_Os01g59819.1	LOC_Os01g59819	mRNA-mRNA
Chr1	+	34588670	4	0	0	0	0	0	4	0	0	0	0	0	0	0	0	0	848624	intergenic.igt	34584624	34610586	LOC_Os01g59790.igt	LOC_Os01g59790.igt	gene-gene	intergenic.igt	1	34588670	34588670	1	intergenic.igt	34588670	4	80235	-	3UTR	34588527	34589007	LOC_Os01g59819.1	LOC_Os01g59819	mRNA-mRNA
Chr1	+	34588776	1	0	0	0	0	1	0	0	0	0	0	0	0	0	0	0	848624	intergenic.igt	34584624	34610586	LOC_Os01g59790.igt	LOC_Os01g59790.igt	gene-gene	intergenic.igt	1	34588776	34588776	1	intergenic.igt	34588776	1	80235	-	3UTR	34588527	34589007	LOC_Os01g59819.1	LOC_Os01g59819	mRNA-mRNA
Chr1	+	34588956	2	2	0	0	0	0	0	0	0	0	0	0	0	0	0	0	848624	intergenic.igt	34584624	34610586	LOC_Os01g59790.igt	LOC_Os01g59790.igt	gene-gene	intergenic.igt	1	34588956	34588956	1	intergenic.igt	34588956	2	80235	-	3UTR	34588527	34589007	LOC_Os01g59819.1	LOC_Os01g59819	mRNA-mRNA
Chr1	+	34589000	6	1	0	0	0	3	0	0	0	0	2	0	0	0	0	0	848624	intergenic.igt	34584624	34610586	LOC_Os01g59790.igt	LOC_Os01g59790.igt	gene-gene	intergenic.igt	1	34588983	34589005	3	intergenic.igt	34589000	3	80235	-	3UTR	34588527	34589007	LOC_Os01g59819.1	LOC_Os01g59819	mRNA-mRNA
Chr1	+	34589039	6	0	1	0	3	0	0	0	0	0	2	0	0	0	0	0	848624	intergenic.igt	34584624	34610586	LOC_Os01g59790.igt	LOC_Os01g59790.igt	gene-gene	intergenic.igt	1	34589039	34589068	3	intergenic.igt	34589039	3	80234	-	CDS	34589008	34589209	LOC_Os01g59819.1	LOC_Os01g59819	mRNA-mRNA
Chr1	+	34605560	1	0	0	0	1	0	0	0	0	0	0	0	0	0	0	0	848624	intergenic.igt	34584624	34610586	LOC_Os01g59790.igt	LOC_Os01g59790.igt	gene-gene	intergenic.igt	1	34605560	34605560	1	intergenic.igt	34605560	1	816537	-	3UTR	34605107	34605754	LOC_Os01g59840.1	LOC_Os01g59840	mRNA-mRNA
Chr1	+	34605592	4	0	0	0	0	0	0	0	0	0	0	1	0	1	2	0	848624	intergenic.igt	34584624	34610586	LOC_Os01g59790.igt	LOC_Os01g59790.igt	gene-gene	intergenic.igt	1	34605592	34605622	4	intergenic.igt	34605592	1	816537	-	3UTR	34605107	34605754	LOC_Os01g59840.1	LOC_Os01g59840	mRNA-mRNA
Chr1	+	34605655	4	0	0	0	2	0	0	0	0	0	1	0	0	0	1	0	848624	intergenic.igt	34584624	34610586	LOC_Os01g59790.igt	LOC_Os01g59790.igt	gene-gene	intergenic.igt	1	34605647	34605656	3	intergenic.igt	34605655	2	816537	-	3UTR	34605107	34605754	LOC_Os01g59840.1	LOC_Os01g59840	mRNA-mRNA
Chr1	+	34605746	2113	170	162	181	215	175	162	118	77	109	80	84	137	177	158	108	848624	intergenic.igt	34584624	34610586	LOC_Os01g59790.igt	LOC_Os01g59790.igt	gene-gene	intergenic.igt	1	34605683	34605990	226	intergenic.igt	34605746	80	816537	-	3UTR	34605107	34605754	LOC_Os01g59840.1	LOC_Os01g59840	mRNA-mRNA
Chr1	+	34606029	4	0	2	0	0	2	0	0	0	0	0	0	0	0	0	0	848624	intergenic.igt	34584624	34610586	LOC_Os01g59790.igt	LOC_Os01g59790.igt	gene-gene	intergenic.igt	1	34606029	34606034	2	intergenic.igt	34606029	2	1034175	-	intron	34605957	34606118	LOC_Os01g59840.1	LOC_Os01g59840	mRNA-mRNA
Chr1	+	34606277	1	0	0	0	0	0	1	0	0	0	0	0	0	0	0	0	848624	intergenic.igt	34584624	34610586	LOC_Os01g59790.igt	LOC_Os01g59790.igt	gene-gene	intergenic.igt	1	34606277	34606277	1	intergenic.igt	34606277	1	1034176	-	intron	34606239	34606394	LOC_Os01g59840.1	LOC_Os01g59840	mRNA-mRNA
Chr1	+	34606307	1	0	0	0	1	0	0	0	0	0	0	0	0	0	0	0	848624	intergenic.igt	34584624	34610586	LOC_Os01g59790.igt	LOC_Os01g59790.igt	gene-gene	intergenic.igt	1	34606307	34606307	1	intergenic.igt	34606307	1	1034176	-	intron	34606239	34606394	LOC_Os01g59840.1	LOC_Os01g59840	mRNA-mRNA
Chr1	+	34606368	4	0	2	0	0	0	2	0	0	0	0	0	0	0	0	0	848624	intergenic.igt	34584624	34610586	LOC_Os01g59790.igt	LOC_Os01g59790.igt	gene-gene	intergenic.igt	1	34606349	34606368	3	intergenic.igt	34606368	2	1034176	-	intron	34606239	34606394	LOC_Os01g59840.1	LOC_Os01g59840	mRNA-mRNA
Chr1	+	34606482	4	0	0	0	0	2	0	0	0	0	0	0	0	0	2	0	848624	intergenic.igt	34584624	34610586	LOC_Os01g59790.igt	LOC_Os01g59790.igt	gene-gene	intergenic.igt	1	34606482	34606491	2	intergenic.igt	34606482	2	80261	-	CDS	34606395	34606501	LOC_Os01g59840.1	LOC_Os01g59840	mRNA-mRNA
Chr1	+	34606522	10	2	0	0	5	0	0	0	0	0	0	0	1	0	0	2	848624	intergenic.igt	34584624	34610586	LOC_Os01g59790.igt	LOC_Os01g59790.igt	gene-gene	intergenic.igt	1	34606522	34606542	6	intergenic.igt	34606522	4	1034177	-	intron	34606502	34607037	LOC_Os01g59840.1	LOC_Os01g59840	mRNA-mRNA
Chr1	+	34606578	5	0	0	0	0	0	0	0	0	0	3	2	0	0	0	0	848624	intergenic.igt	34584624	34610586	LOC_Os01g59790.igt	LOC_Os01g59790.igt	gene-gene	intergenic.igt	1	34606578	34606582	2	intergenic.igt	34606578	3	1034177	-	intron	34606502	34607037	LOC_Os01g59840.1	LOC_Os01g59840	mRNA-mRNA
Chr1	+	34606615	1	0	0	1	0	0	0	0	0	0	0	0	0	0	0	0	848624	intergenic.igt	34584624	34610586	LOC_Os01g59790.igt	LOC_Os01g59790.igt	gene-gene	intergenic.igt	1	34606615	34606615	1	intergenic.igt	34606615	1	1034177	-	intron	34606502	34607037	LOC_Os01g59840.1	LOC_Os01g59840	mRNA-mRNA
Chr1	+	34606753	3	0	0	0	0	0	0	1	0	0	0	0	2	0	0	0	848624	intergenic.igt	34584624	34610586	LOC_Os01g59790.igt	LOC_Os01g59790.igt	gene-gene	intergenic.igt	1	34606753	34606774	2	intergenic.igt	34606753	2	1034177	-	intron	34606502	34607037	LOC_Os01g59840.1	LOC_Os01g59840	mRNA-mRNA
Chr1	+	34607648	5	0	0	1	0	0	0	0	0	0	3	0	0	0	1	0	848624	intergenic.igt	34584624	34610586	LOC_Os01g59790.igt	LOC_Os01g59790.igt	gene-gene	intergenic.igt	1	34607648	34607698	5	intergenic.igt	34607648	1	80259	-	CDS	34607509	34607723	LOC_Os01g59840.1	LOC_Os01g59840	mRNA-mRNA
Chr1	+	34610275	1	0	0	0	0	0	0	0	0	0	0	0	0	0	1	0	848624	intergenic.igt	34584624	34610586	LOC_Os01g59790.igt	LOC_Os01g59790.igt	gene-gene	intergenic.igt	1	34610275	34610275	1	intergenic.igt	34610275	1	1034184	-	intron	34609897	34610319	LOC_Os01g59840.1	LOC_Os01g59840	mRNA-mRNA
Chr1	+	37177946	2	0	0	0	0	0	1	0	0	0	0	0	1	0	0	0	913712	intron	37177573	37178073	LOC_Os01g64010.1	LOC_Os01g64010	mRNA-mRNA	intron	2	37177946	37177951	2	intron	37177946	1	851916	-	intergenic.igt	37151201	37180915	LOC_Os01g64020.igt	LOC_Os01g64020.igt	gene-gene
Chr1	+	37177985	1	0	0	0	0	0	0	0	0	0	0	0	0	1	0	0	913712	intron	37177573	37178073	LOC_Os01g64010.1	LOC_Os01g64010	mRNA-mRNA	intron	2	37177985	37177985	1	intron	37177985	1	851916	-	intergenic.igt	37151201	37180915	LOC_Os01g64020.igt	LOC_Os01g64020.igt	gene-gene
Chr1	+	37178022	2	0	0	0	0	0	0	0	0	0	0	2	0	0	0	0	913712	intron	37177573	37178073	LOC_Os01g64010.1	LOC_Os01g64010	mRNA-mRNA	intron	2	37178022	37178022	1	intron	37178022	2	851916	-	intergenic.igt	37151201	37180915	LOC_Os01g64020.igt	LOC_Os01g64020.igt	gene-gene
Chr1	+	37178380	1	0	0	0	0	0	0	0	0	0	0	0	1	0	0	0	87041	CDS	37178121	37178664	LOC_Os01g64010.1	LOC_Os01g64010	mRNA-mRNA	CDS	2	37178380	37178380	1	CDS	37178380	1	851916	-	intergenic.igt	37151201	37180915	LOC_Os01g64020.igt	LOC_Os01g64020.igt	gene-gene
Chr1	+	37178565	4	0	0	0	0	0	0	2	2	0	0	0	0	0	0	0	87041	CDS	37178121	37178664	LOC_Os01g64010.1	LOC_Os01g64010	mRNA-mRNA	CDS	2	37178565	37178584	2	CDS	37178565	2	851916	-	intergenic.igt	37151201	37180915	LOC_Os01g64020.igt	LOC_Os01g64020.igt	gene-gene
Chr1	+	37178644	1	0	0	0	0	0	0	0	0	0	0	0	0	0	0	1	87041	CDS	37178121	37178664	LOC_Os01g64010.1	LOC_Os01g64010	mRNA-mRNA	CDS	2	37178644	37178644	1	CDS	37178644	1	851916	-	intergenic.igt	37151201	37180915	LOC_Os01g64020.igt	LOC_Os01g64020.igt	gene-gene
Chr1	+	37179513	3184	67	105	143	122	144	107	206	200	333	238	293	452	249	305	220	87043	3UTR	37179453	37181916	LOC_Os01g64010.1	LOC_Os01g64010	mRNA-mRNA	3UTR	2	37179347	37179763	238	3UTR\	CDS	37179513	147	851916	-	intergenic.igt	37151201	37180915	LOC_Os01g64020.igt	LOC_Os01g64020.igt	gene-gene
Chr1	+	37179806	12	0	0	1	0	0	2	0	0	0	0	1	2	6	0	0	87043	3UTR	37179453	37181916	LOC_Os01g64010.1	LOC_Os01g64010	mRNA-mRNA	3UTR	2	37179794	37179831	6	3UTR	37179806	3	851916	-	intergenic.igt	37151201	37180915	LOC_Os01g64020.igt	LOC_Os01g64020.igt	gene-gene
Chr1	+	37179870	5	0	0	0	0	0	0	2	0	0	0	0	0	1	2	0	87043	3UTR	37179453	37181916	LOC_Os01g64010.1	LOC_Os01g64010	mRNA-mRNA	3UTR	2	37179864	37179876	4	3UTR	37179870	2	851916	-	intergenic.igt	37151201	37180915	LOC_Os01g64020.igt	LOC_Os01g64020.igt	gene-gene
Chr1	+	37180112	2	0	0	0	0	0	2	0	0	0	0	0	0	0	0	0	87043	3UTR	37179453	37181916	LOC_Os01g64010.1	LOC_Os01g64010	mRNA-mRNA	3UTR	2	37180112	37180112	1	3UTR	37180112	2	851916	-	intergenic.igt	37151201	37180915	LOC_Os01g64020.igt	LOC_Os01g64020.igt	gene-gene
Chr1	+	37180239	1	0	0	0	0	0	0	0	0	0	0	0	0	1	0	0	87043	3UTR	37179453	37181916	LOC_Os01g64010.1	LOC_Os01g64010	mRNA-mRNA	3UTR	2	37180239	37180239	1	3UTR	37180239	1	851916	-	intergenic.igt	37151201	37180915	LOC_Os01g64020.igt	LOC_Os01g64020.igt	gene-gene
Chr1	+	37180269	1	0	0	0	0	0	0	0	0	0	0	0	0	0	0	1	87043	3UTR	37179453	37181916	LOC_Os01g64010.1	LOC_Os01g64010	mRNA-mRNA	3UTR	2	37180269	37180269	1	3UTR	37180269	1	851916	-	intergenic.igt	37151201	37180915	LOC_Os01g64020.igt	LOC_Os01g64020.igt	gene-gene
Chr1	+	37180386	1	0	0	0	0	0	1	0	0	0	0	0	0	0	0	0	87043	3UTR	37179453	37181916	LOC_Os01g64010.1	LOC_Os01g64010	mRNA-mRNA	3UTR	2	37180386	37180386	1	3UTR	37180386	1	851916	-	intergenic.igt	37151201	37180915	LOC_Os01g64020.igt	LOC_Os01g64020.igt	gene-gene
Chr1	+	37180439	2	0	0	2	0	0	0	0	0	0	0	0	0	0	0	0	87043	3UTR	37179453	37181916	LOC_Os01g64010.1	LOC_Os01g64010	mRNA-mRNA	3UTR	2	37180439	37180439	1	3UTR	37180439	2	851916	-	intergenic.igt	37151201	37180915	LOC_Os01g64020.igt	LOC_Os01g64020.igt	gene-gene
Chr1	+	37181119	3	0	0	0	0	2	0	0	0	0	0	0	0	0	1	0	87043	3UTR	37179453	37181916	LOC_Os01g64010.1	LOC_Os01g64010	mRNA-mRNA	3UTR	2	37181096	37181119	2	3UTR	37181119	2	87086	-	3UTR	37180916	37181653	LOC_Os01g64020.1	LOC_Os01g64020	mRNA-mRNA
Chr1	+	37181493	1	1	0	0	0	0	0	0	0	0	0	0	0	0	0	0	87043	3UTR	37179453	37181916	LOC_Os01g64010.1	LOC_Os01g64010	mRNA-mRNA	3UTR	2	37181493	37181493	1	3UTR	37181493	1	87086	-	3UTR	37180916	37181653	LOC_Os01g64020.1	LOC_Os01g64020	mRNA-mRNA
Chr1	+	37181525	2	0	0	2	0	0	0	0	0	0	0	0	0	0	0	0	87043	3UTR	37179453	37181916	LOC_Os01g64010.1	LOC_Os01g64010	mRNA-mRNA	3UTR	2	37181525	37181525	1	3UTR	37181525	2	87086	-	3UTR	37180916	37181653	LOC_Os01g64020.1	LOC_Os01g64020	mRNA-mRNA
Chr1	+	37181662	459	25	48	26	45	28	21	17	18	22	36	38	54	18	39	24	87043	3UTR	37179453	37181916	LOC_Os01g64010.1	LOC_Os01g64010	mRNA-mRNA	3UTR	2	37181576	37181780	99	3UTR	37181662	23	87085	-	CDS	37181654	37181747	LOC_Os01g64020.1	LOC_Os01g64020	mRNA-mRNA
Chr1	+	37181836	4	0	0	0	0	0	0	0	0	0	0	0	2	1	0	1	87043	3UTR	37179453	37181916	LOC_Os01g64010.1	LOC_Os01g64010	mRNA-mRNA	3UTR	2	37181836	37181881	3	3UTR	37181836	2	1035311	-	intron	37181748	37182039	LOC_Os01g64020.1	LOC_Os01g64020	mRNA-mRNA
Chr1	+	37182176	36	0	6	6	3	3	0	5	1	0	2	2	0	4	1	3	87044	3UTR	37182019	37182197	LOC_Os01g64010.1	LOC_Os01g64010	mRNA-mRNA	3UTR	2	37182176	37182226	16	3UTR\	intron	37182176	6	87084	-	CDS	37182040	37182182	LOC_Os01g64020.1	LOC_Os01g64020	mRNA-mRNA
Chr1	+	37182257	2	1	0	0	1	0	0	0	0	0	0	0	0	0	0	0	913715	intron	37182198	37183787	LOC_Os01g64010.1	LOC_Os01g64010	mRNA-mRNA	intron	2	37182257	37182261	2	intron	37182257	1	1035312	-	intron	37182183	37183865	LOC_Os01g64020.1	LOC_Os01g64020	mRNA-mRNA
Chr1	+	37182362	12	0	0	2	2	0	2	0	0	1	0	1	0	0	0	4	913715	intron	37182198	37183787	LOC_Os01g64010.1	LOC_Os01g64010	mRNA-mRNA	intron	2	37182316	37182385	7	intron	37182362	4	1035312	-	intron	37182183	37183865	LOC_Os01g64020.1	LOC_Os01g64020	mRNA-mRNA
Chr1	+	37182419	2	0	0	0	0	2	0	0	0	0	0	0	0	0	0	0	913715	intron	37182198	37183787	LOC_Os01g64010.1	LOC_Os01g64010	mRNA-mRNA	intron	2	37182419	37182419	1	intron	37182419	2	1035312	-	intron	37182183	37183865	LOC_Os01g64020.1	LOC_Os01g64020	mRNA-mRNA
Chr1	+	37182524	3	1	0	0	0	0	0	0	0	1	0	0	0	0	0	1	913715	intron	37182198	37183787	LOC_Os01g64010.1	LOC_Os01g64010	mRNA-mRNA	intron	2	37182524	37182545	3	intron	37182524	1	1035312	-	intron	37182183	37183865	LOC_Os01g64020.1	LOC_Os01g64020	mRNA-mRNA
Chr1	+	37183258	3	0	0	0	0	0	0	0	0	0	0	3	0	0	0	0	913715	intron	37182198	37183787	LOC_Os01g64010.1	LOC_Os01g64010	mRNA-mRNA	intron	2	37183258	37183258	1	intron	37183258	3	1035312	-	intron	37182183	37183865	LOC_Os01g64020.1	LOC_Os01g64020	mRNA-mRNA
Chr1	+	37183349	2	0	0	0	0	0	0	0	0	0	0	0	1	1	0	0	913715	intron	37182198	37183787	LOC_Os01g64010.1	LOC_Os01g64010	mRNA-mRNA	intron	2	37183349	37183350	2	intron	37183349	1	1035312	-	intron	37182183	37183865	LOC_Os01g64020.1	LOC_Os01g64020	mRNA-mRNA
Chr1	+	37183390	2	0	0	0	0	2	0	0	0	0	0	0	0	0	0	0	913715	intron	37182198	37183787	LOC_Os01g64010.1	LOC_Os01g64010	mRNA-mRNA	intron	2	37183390	37183390	1	intron	37183390	2	1035312	-	intron	37182183	37183865	LOC_Os01g64020.1	LOC_Os01g64020	mRNA-mRNA
Chr1	+	37183416	3	1	0	0	0	0	2	0	0	0	0	0	0	0	0	0	913715	intron	37182198	37183787	LOC_Os01g64010.1	LOC_Os01g64010	mRNA-mRNA	intron	2	37183416	37183440	2	intron	37183416	2	1035312	-	intron	37182183	37183865	LOC_Os01g64020.1	LOC_Os01g64020	mRNA-mRNA
Chr1	+	37183494	1	0	0	0	1	0	0	0	0	0	0	0	0	0	0	0	913715	intron	37182198	37183787	LOC_Os01g64010.1	LOC_Os01g64010	mRNA-mRNA	intron	2	37183494	37183494	1	intron	37183494	1	1035312	-	intron	37182183	37183865	LOC_Os01g64020.1	LOC_Os01g64020	mRNA-mRNA
Chr1	+	37183574	2	0	0	0	0	0	0	0	0	0	0	2	0	0	0	0	913715	intron	37182198	37183787	LOC_Os01g64010.1	LOC_Os01g64010	mRNA-mRNA	intron	2	37183574	37183574	1	intron	37183574	2	1035312	-	intron	37182183	37183865	LOC_Os01g64020.1	LOC_Os01g64020	mRNA-mRNA
Chr1	+	37183879	19	1	1	1	0	3	2	1	0	4	2	0	0	0	4	0	87045	3UTR	37183788	37185232	LOC_Os01g64010.1	LOC_Os01g64010	mRNA-mRNA	3UTR	2	37183826	37183934	11	3UTR	37183879	3	87083	-	CDS	37183866	37184105	LOC_Os01g64020.1	LOC_Os01g64020	mRNA-mRNA
Chr1	+	37184028	16	1	3	2	0	5	0	0	0	0	2	0	2	0	0	1	87045	3UTR	37183788	37185232	LOC_Os01g64010.1	LOC_Os01g64010	mRNA-mRNA	3UTR	2	37183969	37184102	13	3UTR	37184028	2	87083	-	CDS	37183866	37184105	LOC_Os01g64020.1	LOC_Os01g64020	mRNA-mRNA
Chr1	+	37184274	2	0	0	0	0	0	0	0	0	0	0	0	0	0	2	0	87045	3UTR	37183788	37185232	LOC_Os01g64010.1	LOC_Os01g64010	mRNA-mRNA	3UTR	2	37184274	37184274	1	3UTR	37184274	2	87082	-	CDS	37184197	37184468	LOC_Os01g64020.1	LOC_Os01g64020	mRNA-mRNA
Chr1	+	37184429	1	0	0	1	0	0	0	0	0	0	0	0	0	0	0	0	87045	3UTR	37183788	37185232	LOC_Os01g64010.1	LOC_Os01g64010	mRNA-mRNA	3UTR	2	37184429	37184429	1	3UTR	37184429	1	87082	-	CDS	37184197	37184468	LOC_Os01g64020.1	LOC_Os01g64020	mRNA-mRNA
Chr1	+	37184518	1	0	0	0	0	0	0	0	0	0	0	0	0	0	1	0	87045	3UTR	37183788	37185232	LOC_Os01g64010.1	LOC_Os01g64010	mRNA-mRNA	3UTR	2	37184518	37184518	1	3UTR	37184518	1	1035314	-	intron	37184469	37184595	LOC_Os01g64020.1	LOC_Os01g64020	mRNA-mRNA
Chr1	+	37184705	5	0	0	1	2	0	0	0	0	0	0	0	2	0	0	0	87045	3UTR	37183788	37185232	LOC_Os01g64010.1	LOC_Os01g64010	mRNA-mRNA	3UTR	2	37184704	37184705	2	3UTR	37184705	3	1035315	-	intron	37184642	37184760	LOC_Os01g64020.1	LOC_Os01g64020	mRNA-mRNA
Chr1	+	37184799	25	0	1	2	0	7	0	0	5	1	3	2	1	0	2	1	87045	3UTR	37183788	37185232	LOC_Os01g64010.1	LOC_Os01g64010	mRNA-mRNA	3UTR	2	37184749	37184824	16	3UTR	37184799	5	87080	-	CDS	37184761	37184838	LOC_Os01g64020.1	LOC_Os01g64020	mRNA-mRNA
Chr1	+	37184912	15	0	1	5	1	0	0	1	0	2	0	1	0	0	4	0	87045	3UTR	37183788	37185232	LOC_Os01g64010.1	LOC_Os01g64010	mRNA-mRNA	3UTR	2	37184868	37184918	10	3UTR	37184912	3	1035316	-	intron	37184839	37184921	LOC_Os01g64020.1	LOC_Os01g64020	mRNA-mRNA
Chr1	+	37185126	3	0	0	0	0	0	0	0	0	3	0	0	0	0	0	0	87045	3UTR	37183788	37185232	LOC_Os01g64010.1	LOC_Os01g64010	mRNA-mRNA	3UTR	2	37185126	37185126	1	3UTR	37185126	3	1035317	-	intron	37184982	37185127	LOC_Os01g64020.1	LOC_Os01g64020	mRNA-mRNA
Chr1	+	37185238	1	0	0	0	0	1	0	0	0	0	0	0	0	0	0	0	848812	intergenic.igt	37185233	37199249	LOC_Os01g64010.igt	LOC_Os01g64010.igt	gene-gene	intergenic.igt	1	37185238	37185238	1	intergenic.igt	37185238	1	1035318	-	intron	37185176	37186146	LOC_Os01g64020.1	LOC_Os01g64020	mRNA-mRNA
Chr1	+	37185762	2	0	0	0	0	0	0	0	1	0	0	0	0	0	0	1	848812	intergenic.igt	37185233	37199249	LOC_Os01g64010.igt	LOC_Os01g64010.igt	gene-gene	intergenic.igt	1	37185762	37185783	2	intergenic.igt	37185762	1	1035318	-	intron	37185176	37186146	LOC_Os01g64020.1	LOC_Os01g64020	mRNA-mRNA
Chr1	+	37185838	3	0	0	0	0	0	0	0	0	0	0	3	0	0	0	0	848812	intergenic.igt	37185233	37199249	LOC_Os01g64010.igt	LOC_Os01g64010.igt	gene-gene	intergenic.igt	1	37185838	37185838	1	intergenic.igt	37185838	3	1035318	-	intron	37185176	37186146	LOC_Os01g64020.1	LOC_Os01g64020	mRNA-mRNA
Chr1	+	37185878	1	0	0	1	0	0	0	0	0	0	0	0	0	0	0	0	848812	intergenic.igt	37185233	37199249	LOC_Os01g64010.igt	LOC_Os01g64010.igt	gene-gene	intergenic.igt	1	37185878	37185878	1	intergenic.igt	37185878	1	1035318	-	intron	37185176	37186146	LOC_Os01g64020.1	LOC_Os01g64020	mRNA-mRNA
Chr1	+	37185904	2	0	0	0	0	0	0	0	0	0	1	0	1	0	0	0	848812	intergenic.igt	37185233	37199249	LOC_Os01g64010.igt	LOC_Os01g64010.igt	gene-gene	intergenic.igt	1	37185904	37185905	2	intergenic.igt	37185904	1	1035318	-	intron	37185176	37186146	LOC_Os01g64020.1	LOC_Os01g64020	mRNA-mRNA
Chr1	+	37186070	4	0	0	2	0	0	0	0	0	0	2	0	0	0	0	0	848812	intergenic.igt	37185233	37199249	LOC_Os01g64010.igt	LOC_Os01g64010.igt	gene-gene	intergenic.igt	1	37186070	37186076	2	intergenic.igt	37186070	2	1035318	-	intron	37185176	37186146	LOC_Os01g64020.1	LOC_Os01g64020	mRNA-mRNA
Chr1	+	37186164	1	0	0	1	0	0	0	0	0	0	0	0	0	0	0	0	848812	intergenic.igt	37185233	37199249	LOC_Os01g64010.igt	LOC_Os01g64010.igt	gene-gene	intergenic.igt	1	37186164	37186164	1	intergenic.igt	37186164	1	87077	-	CDS	37186147	37186416	LOC_Os01g64020.1	LOC_Os01g64020	mRNA-mRNA
Chr1	+	37186367	3	0	0	0	0	0	0	0	0	0	0	2	0	1	0	0	848812	intergenic.igt	37185233	37199249	LOC_Os01g64010.igt	LOC_Os01g64010.igt	gene-gene	intergenic.igt	1	37186367	37186391	2	intergenic.igt	37186367	2	87077	-	CDS	37186147	37186416	LOC_Os01g64020.1	LOC_Os01g64020	mRNA-mRNA
Chr1	+	37187874	1	0	0	0	0	0	0	0	0	0	0	0	0	1	0	0	848812	intergenic.igt	37185233	37199249	LOC_Os01g64010.igt	LOC_Os01g64010.igt	gene-gene	intergenic.igt	1	37187874	37187874	1	intergenic.igt	37187874	1	1035321	-	intron	37187318	37187922	LOC_Os01g64020.1	LOC_Os01g64020	mRNA-mRNA
Chr1	+	37187968	2	0	2	0	0	0	0	0	0	0	0	0	0	0	0	0	848812	intergenic.igt	37185233	37199249	LOC_Os01g64010.igt	LOC_Os01g64010.igt	gene-gene	intergenic.igt	1	37187968	37187968	1	intergenic.igt	37187968	2	87074	-	CDS	37187923	37188065	LOC_Os01g64020.1	LOC_Os01g64020	mRNA-mRNA
Chr1	+	37188610	1	0	0	0	1	0	0	0	0	0	0	0	0	0	0	0	848812	intergenic.igt	37185233	37199249	LOC_Os01g64010.igt	LOC_Os01g64010.igt	gene-gene	intergenic.igt	1	37188610	37188610	1	intergenic.igt	37188610	1	851917	-	intergenic.pm	37188581	37190134	LOC_Os01g64030.igt	LOC_Os01g64030.igt	gene-gene
Chr1	+	37190705	2376	119	159	175	102	126	117	127	130	169	139	174	165	219	232	223	848812	intergenic.igt	37185233	37199249	LOC_Os01g64010.igt	LOC_Os01g64010.igt	gene-gene	intergenic.igt	1	37190560	37190925	251	intergenic.igt	37190705	78	87121	-	3UTR	37190135	37190892	LOC_Os01g64030.1	LOC_Os01g64030	mRNA-mRNA
Chr1	+	37191625	1	0	0	0	0	0	0	0	0	0	0	1	0	0	0	0	848812	intergenic.igt	37185233	37199249	LOC_Os01g64010.igt	LOC_Os01g64010.igt	gene-gene	intergenic.igt	1	37191625	37191625	1	intergenic.igt	37191625	1	1035332	-	intron	37190893	37195751	LOC_Os01g64030.1	LOC_Os01g64030	mRNA-mRNA
Chr1	+	37191797	2	0	0	0	0	0	0	0	0	0	0	2	0	0	0	0	848812	intergenic.igt	37185233	37199249	LOC_Os01g64010.igt	LOC_Os01g64010.igt	gene-gene	intergenic.igt	1	37191797	37191797	1	intergenic.igt	37191797	2	1035332	-	intron	37190893	37195751	LOC_Os01g64030.1	LOC_Os01g64030	mRNA-mRNA
Chr1	+	37195200	1	0	0	0	0	0	0	0	0	0	0	0	1	0	0	0	848812	intergenic.igt	37185233	37199249	LOC_Os01g64010.igt	LOC_Os01g64010.igt	gene-gene	intergenic.igt	1	37195200	37195200	1	intergenic.igt	37195200	1	1035332	-	intron	37190893	37195751	LOC_Os01g64030.1	LOC_Os01g64030	mRNA-mRNA
Chr1	+	37195246	1	0	0	0	0	1	0	0	0	0	0	0	0	0	0	0	848812	intergenic.igt	37185233	37199249	LOC_Os01g64010.igt	LOC_Os01g64010.igt	gene-gene	intergenic.igt	1	37195246	37195246	1	intergenic.igt	37195246	1	1035332	-	intron	37190893	37195751	LOC_Os01g64030.1	LOC_Os01g64030	mRNA-mRNA
Chr1	+	37195278	1	0	0	0	0	0	0	1	0	0	0	0	0	0	0	0	848812	intergenic.igt	37185233	37199249	LOC_Os01g64010.igt	LOC_Os01g64010.igt	gene-gene	intergenic.igt	1	37195278	37195278	1	intergenic.igt	37195278	1	1035332	-	intron	37190893	37195751	LOC_Os01g64030.1	LOC_Os01g64030	mRNA-mRNA
Chr1	+	37195410	2	0	0	0	0	0	0	0	0	0	0	0	2	0	0	0	848812	intergenic.igt	37185233	37199249	LOC_Os01g64010.igt	LOC_Os01g64010.igt	gene-gene	intergenic.igt	1	37195410	37195410	1	intergenic.igt	37195410	2	1035332	-	intron	37190893	37195751	LOC_Os01g64030.1	LOC_Os01g64030	mRNA-mRNA
Chr1	+	37195751	2	0	0	0	0	0	0	0	0	0	0	0	0	0	0	2	848812	intergenic.igt	37185233	37199249	LOC_Os01g64010.igt	LOC_Os01g64010.igt	gene-gene	intergenic.igt	1	37195751	37195751	1	intergenic.igt	37195751	2	1035332	-	intron	37190893	37195751	LOC_Os01g64030.1	LOC_Os01g64030	mRNA-mRNA
Chr1	+	37195894	99	5	4	1	11	3	3	8	10	13	4	1	9	13	4	10	848812	intergenic.igt	37185233	37199249	LOC_Os01g64010.igt	LOC_Os01g64010.igt	gene-gene	intergenic.igt	1	37195853	37196106	48	intergenic.igt	37195894	6	87119	-	CDS	37195809	37197062	LOC_Os01g64030.1	LOC_Os01g64030	mRNA-mRNA
Chr1	+	37196136	1	0	0	0	0	0	0	0	0	0	1	0	0	0	0	0	848812	intergenic.igt	37185233	37199249	LOC_Os01g64010.igt	LOC_Os01g64010.igt	gene-gene	intergenic.igt	1	37196136	37196136	1	intergenic.igt	37196136	1	87119	-	CDS	37195809	37197062	LOC_Os01g64030.1	LOC_Os01g64030	mRNA-mRNA
Chr1	+	37196218	11	0	0	0	0	0	0	0	0	0	0	0	0	4	1	6	848812	intergenic.igt	37185233	37199249	LOC_Os01g64010.igt	LOC_Os01g64010.igt	gene-gene	intergenic.igt	1	37196190	37196227	4	intergenic.igt	37196218	6	87119	-	CDS	37195809	37197062	LOC_Os01g64030.1	LOC_Os01g64030	mRNA-mRNA
Chr1	+	37196277	2	1	0	0	0	1	0	0	0	0	0	0	0	0	0	0	848812	intergenic.igt	37185233	37199249	LOC_Os01g64010.igt	LOC_Os01g64010.igt	gene-gene	intergenic.igt	1	37196277	37196287	2	intergenic.igt	37196277	1	87119	-	CDS	37195809	37197062	LOC_Os01g64030.1	LOC_Os01g64030	mRNA-mRNA
Chr1	+	37196520	2	0	0	2	0	0	0	0	0	0	0	0	0	0	0	0	848812	intergenic.igt	37185233	37199249	LOC_Os01g64010.igt	LOC_Os01g64010.igt	gene-gene	intergenic.igt	1	37196520	37196520	1	intergenic.igt	37196520	2	87119	-	CDS	37195809	37197062	LOC_Os01g64030.1	LOC_Os01g64030	mRNA-mRNA
Chr1	+	37196867	1	0	0	0	0	1	0	0	0	0	0	0	0	0	0	0	848812	intergenic.igt	37185233	37199249	LOC_Os01g64010.igt	LOC_Os01g64010.igt	gene-gene	intergenic.igt	1	37196867	37196867	1	intergenic.igt	37196867	1	87119	-	CDS	37195809	37197062	LOC_Os01g64030.1	LOC_Os01g64030	mRNA-mRNA
Chr1	+	37581127	1	0	0	0	0	0	0	0	1	0	0	0	0	0	0	0	913919	intron	37581088	37581177	LOC_Os01g64770.1	LOC_Os01g64770	mRNA-mRNA	intron	4	37581127	37581127	1	intron	37581127	1	851952	-	intergenic.igt	37565839	37583859	LOC_Os01g64780.igt	LOC_Os01g64780.igt	gene-gene
Chr1	+	37581891	2	0	0	0	0	0	0	0	0	0	2	0	0	0	0	0	913921	intron	37581720	37582361	LOC_Os01g64770.1	LOC_Os01g64770	mRNA-mRNA	intron	4	37581891	37581891	1	intron	37581891	2	851952	-	intergenic.igt	37565839	37583859	LOC_Os01g64780.igt	LOC_Os01g64780.igt	gene-gene
Chr1	+	37582176	1	0	0	0	0	0	0	0	0	0	0	0	0	1	0	0	913921	intron	37581720	37582361	LOC_Os01g64770.1	LOC_Os01g64770	mRNA-mRNA	intron	4	37582176	37582176	1	intron	37582176	1	851952	-	intergenic.igt	37565839	37583859	LOC_Os01g64780.igt	LOC_Os01g64780.igt	gene-gene
Chr1	+	37584342	8	2	0	3	0	0	0	1	0	0	0	0	1	0	0	1	88317	CDS	37584162	37584551	LOC_Os01g64770.1	LOC_Os01g64770	mRNA-mRNA	CDS	4	37584325	37584391	6	CDS	37584342	2	88446	-	3UTR	37583860	37585227	LOC_Os01g64780.2	LOC_Os01g64780	mRNA-mRNA
Chr1	+	37584416	10	0	0	0	0	0	0	7	0	0	0	0	1	2	0	0	88317	CDS	37584162	37584551	LOC_Os01g64770.1	LOC_Os01g64770	mRNA-mRNA	CDS	4	37584416	37584421	3	CDS	37584416	7	88446	-	3UTR	37583860	37585227	LOC_Os01g64780.2	LOC_Os01g64780	mRNA-mRNA
Chr1	+	37584711	5407	232	298	382	317	359	227	249	285	352	461	645	521	343	405	331	88318	3UTR	37584552	37585528	LOC_Os01g64770.1	LOC_Os01g64770	mRNA-mRNA	3UTR	4	37584469	37584861	246	3UTR\	CDS	37584711	254	88446	-	3UTR	37583860	37585227	LOC_Os01g64780.2	LOC_Os01g64780	mRNA-mRNA
Chr1	+	37585033	7058	532	607	660	659	735	616	395	369	415	240	319	394	395	359	363	88318	3UTR	37584552	37585528	LOC_Os01g64770.1	LOC_Os01g64770	mRNA-mRNA	3UTR	4	37584903	37585253	273	3UTR	37585033	393	88446	-	3UTR	37583860	37585227	LOC_Os01g64780.2	LOC_Os01g64780	mRNA-mRNA
Chr1	+	37585445	74	4	8	10	3	6	10	0	4	3	2	4	3	6	8	3	88318	3UTR	37584552	37585528	LOC_Os01g64770.1	LOC_Os01g64770	mRNA-mRNA	3UTR	4	37585435	37585472	13	3UTR	37585445	19	1035479	-	intron	37585442	37585633	LOC_Os01g64780.2	LOC_Os01g64780	mRNA-mRNA
Chr1	+	37585552	10	0	0	4	2	0	1	0	0	0	1	0	0	2	0	0	848851	intergenic.igt	37585529	37635211	LOC_Os01g64770.igt	LOC_Os01g64770.igt	gene-gene	intergenic.igt	1	37585552	37585616	6	intergenic.igt	37585552	2	1035479	-	intron	37585442	37585633	LOC_Os01g64780.2	LOC_Os01g64780	mRNA-mRNA
Chr1	+	37585719	1	0	0	0	0	1	0	0	0	0	0	0	0	0	0	0	848851	intergenic.igt	37585529	37635211	LOC_Os01g64770.igt	LOC_Os01g64770.igt	gene-gene	intergenic.igt	1	37585719	37585719	1	intergenic.igt	37585719	1	88443	-	CDS	37585634	37585760	LOC_Os01g64780.2	LOC_Os01g64780	mRNA-mRNA
Chr1	+	37585759	1	0	0	0	0	0	1	0	0	0	0	0	0	0	0	0	848851	intergenic.igt	37585529	37635211	LOC_Os01g64770.igt	LOC_Os01g64770.igt	gene-gene	intergenic.igt	1	37585759	37585759	1	intergenic.igt	37585759	1	88443	-	CDS	37585634	37585760	LOC_Os01g64780.2	LOC_Os01g64780	mRNA-mRNA
Chr1	+	37585986	1	0	0	1	0	0	0	0	0	0	0	0	0	0	0	0	848851	intergenic.igt	37585529	37635211	LOC_Os01g64770.igt	LOC_Os01g64770.igt	gene-gene	intergenic.igt	1	37585986	37585986	1	intergenic.igt	37585986	1	88442	-	CDS	37585918	37586015	LOC_Os01g64780.2	LOC_Os01g64780	mRNA-mRNA
Chr1	+	37586258	1	0	0	0	1	0	0	0	0	0	0	0	0	0	0	0	848851	intergenic.igt	37585529	37635211	LOC_Os01g64770.igt	LOC_Os01g64770.igt	gene-gene	intergenic.igt	1	37586258	37586258	1	intergenic.igt	37586258	1	88441	-	CDS	37586114	37586281	LOC_Os01g64780.2	LOC_Os01g64780	mRNA-mRNA
Chr1	+	37586306	1	1	0	0	0	0	0	0	0	0	0	0	0	0	0	0	848851	intergenic.igt	37585529	37635211	LOC_Os01g64770.igt	LOC_Os01g64770.igt	gene-gene	intergenic.igt	1	37586306	37586306	1	intergenic.igt	37586306	1	1035482	-	intron	37586282	37586612	LOC_Os01g64780.2	LOC_Os01g64780	mRNA-mRNA
Chr1	+	37587574	2	0	0	2	0	0	0	0	0	0	0	0	0	0	0	0	848851	intergenic.igt	37585529	37635211	LOC_Os01g64770.igt	LOC_Os01g64770.igt	gene-gene	intergenic.igt	1	37587574	37587574	1	intergenic.igt	37587574	2	1035484	-	intron	37586866	37587871	LOC_Os01g64780.2	LOC_Os01g64780	mRNA-mRNA
Chr1	+	37587613	3	0	1	0	0	0	0	0	0	0	0	0	0	0	0	2	848851	intergenic.igt	37585529	37635211	LOC_Os01g64770.igt	LOC_Os01g64770.igt	gene-gene	intergenic.igt	1	37587599	37587613	2	intergenic.igt	37587613	2	1035484	-	intron	37586866	37587871	LOC_Os01g64780.2	LOC_Os01g64780	mRNA-mRNA
Chr1	+	37587680	3	0	0	0	0	0	3	0	0	0	0	0	0	0	0	0	848851	intergenic.igt	37585529	37635211	LOC_Os01g64770.igt	LOC_Os01g64770.igt	gene-gene	intergenic.igt	1	37587680	37587680	1	intergenic.igt	37587680	3	1035484	-	intron	37586866	37587871	LOC_Os01g64780.2	LOC_Os01g64780	mRNA-mRNA
Chr1	+	37587814	1	0	0	1	0	0	0	0	0	0	0	0	0	0	0	0	848851	intergenic.igt	37585529	37635211	LOC_Os01g64770.igt	LOC_Os01g64770.igt	gene-gene	intergenic.igt	1	37587814	37587814	1	intergenic.igt	37587814	1	1035484	-	intron	37586866	37587871	LOC_Os01g64780.2	LOC_Os01g64780	mRNA-mRNA
Chr1	+	37589643	21	0	0	0	0	2	0	1	2	4	1	1	4	6	0	0	848851	intergenic.igt	37585529	37635211	LOC_Os01g64770.igt	LOC_Os01g64770.igt	gene-gene	intergenic.igt	1	37589617	37589702	10	intergenic.igt	37589643	6	88486	-	3UTR	37589152	37590033	LOC_Os01g64790.1	LOC_Os01g64790	mRNA-mRNA
Chr1	+	37589779	12	0	0	0	0	0	0	3	2	1	2	0	3	1	0	0	848851	intergenic.igt	37585529	37635211	LOC_Os01g64770.igt	LOC_Os01g64770.igt	gene-gene	intergenic.igt	1	37589753	37589811	6	intergenic.igt	37589779	3	88486	-	3UTR	37589152	37590033	LOC_Os01g64790.1	LOC_Os01g64790	mRNA-mRNA
Chr1	+	37589875	266	4	4	5	15	3	7	32	18	32	18	16	51	33	14	14	848851	intergenic.igt	37585529	37635211	LOC_Os01g64770.igt	LOC_Os01g64770.igt	gene-gene	intergenic.igt	1	37589855	37589892	33	intergenic.igt	37589875	48	88486	-	3UTR	37589152	37590033	LOC_Os01g64790.1	LOC_Os01g64790	mRNA-mRNA
Chr1	+	37589957	366	5	5	4	18	6	3	46	45	59	8	14	53	51	28	21	848851	intergenic.igt	37585529	37635211	LOC_Os01g64770.igt	LOC_Os01g64770.igt	gene-gene	intergenic.igt	1	37589917	37590251	103	intergenic.igt	37589957	44	88486	-	3UTR	37589152	37590033	LOC_Os01g64790.1	LOC_Os01g64790	mRNA-mRNA
Chr1	+	37590280	2	0	0	0	0	0	0	0	0	0	2	0	0	0	0	0	848851	intergenic.igt	37585529	37635211	LOC_Os01g64770.igt	LOC_Os01g64770.igt	gene-gene	intergenic.igt	1	37590280	37590280	1	intergenic.igt	37590280	2	88485	-	CDS	37590034	37590815	LOC_Os01g64790.1	LOC_Os01g64790	mRNA-mRNA
Chr1	+	37590315	4	0	1	0	0	0	0	0	0	0	2	0	0	1	0	0	848851	intergenic.igt	37585529	37635211	LOC_Os01g64770.igt	LOC_Os01g64770.igt	gene-gene	intergenic.igt	1	37590309	37590317	3	intergenic.igt	37590315	2	88485	-	CDS	37590034	37590815	LOC_Os01g64790.1	LOC_Os01g64790	mRNA-mRNA
Chr1	+	37590348	2	0	1	0	0	0	0	0	0	0	1	0	0	0	0	0	848851	intergenic.igt	37585529	37635211	LOC_Os01g64770.igt	LOC_Os01g64770.igt	gene-gene	intergenic.igt	1	37590348	37590359	2	intergenic.igt	37590348	1	88485	-	CDS	37590034	37590815	LOC_Os01g64790.1	LOC_Os01g64790	mRNA-mRNA
Chr1	+	37590389	1	0	0	0	0	0	0	0	1	0	0	0	0	0	0	0	848851	intergenic.igt	37585529	37635211	LOC_Os01g64770.igt	LOC_Os01g64770.igt	gene-gene	intergenic.igt	1	37590389	37590389	1	intergenic.igt	37590389	1	88485	-	CDS	37590034	37590815	LOC_Os01g64790.1	LOC_Os01g64790	mRNA-mRNA
Chr1	+	37591278	2	0	0	0	0	0	0	0	0	0	0	0	0	2	0	0	848851	intergenic.igt	37585529	37635211	LOC_Os01g64770.igt	LOC_Os01g64770.igt	gene-gene	intergenic.igt	1	37591278	37591278	1	intergenic.igt	37591278	2	1035496	-	intron	37590816	37592172	LOC_Os01g64790.1	LOC_Os01g64790	mRNA-mRNA
Chr1	+	37597821	3	0	0	0	0	0	0	0	3	0	0	0	0	0	0	0	848851	intergenic.igt	37585529	37635211	LOC_Os01g64770.igt	LOC_Os01g64770.igt	gene-gene	intergenic.igt	1	37597821	37597821	1	intergenic.igt	37597821	3	851955	-	intergenic.igt	37597341	37615654	LOC_Os01g64810.igt	LOC_Os01g64810.igt	gene-gene
Chr1	+	37614582	2	0	0	0	0	0	0	0	0	0	0	0	0	0	0	2	848851	intergenic.igt	37585529	37635211	LOC_Os01g64770.igt	LOC_Os01g64770.igt	gene-gene	intergenic.igt	1	37614582	37614582	1	intergenic.igt	37614582	2	851955	-	intergenic.igt	37597341	37615654	LOC_Os01g64810.igt	LOC_Os01g64810.igt	gene-gene
Chr1	+	37617040	1280	46	58	71	74	45	51	48	44	62	114	140	182	94	129	122	848851	intergenic.igt	37585529	37635211	LOC_Os01g64770.igt	LOC_Os01g64770.igt	gene-gene	intergenic.igt	1	37616811	37617365	262	intergenic.igt	37617040	25	88504	-	3UTR	37617019	37617165	LOC_Os01g64810.1	LOC_Os01g64810	mRNA-mRNA
Chr1	+	37617390	2	0	0	0	0	0	0	0	0	0	0	0	1	0	1	0	848851	intergenic.igt	37585529	37635211	LOC_Os01g64770.igt	LOC_Os01g64770.igt	gene-gene	intergenic.igt	1	37617390	37617392	2	intergenic.igt	37617390	1	88503	-	CDS	37617166	37617663	LOC_Os01g64810.1	LOC_Os01g64810	mRNA-mRNA
Chr1	+	37617419	2	0	0	0	0	0	1	0	0	0	0	1	0	0	0	0	848851	intergenic.igt	37585529	37635211	LOC_Os01g64770.igt	LOC_Os01g64770.igt	gene-gene	intergenic.igt	1	37617419	37617425	2	intergenic.igt	37617419	1	88503	-	CDS	37617166	37617663	LOC_Os01g64810.1	LOC_Os01g64810	mRNA-mRNA
Chr1	+	37617480	12	1	0	0	0	0	0	0	0	0	1	0	0	2	1	7	848851	intergenic.igt	37585529	37635211	LOC_Os01g64770.igt	LOC_Os01g64770.igt	gene-gene	intergenic.igt	1	37617462	37617496	5	intergenic.igt	37617480	7	88503	-	CDS	37617166	37617663	LOC_Os01g64810.1	LOC_Os01g64810	mRNA-mRNA
Chr1	+	37617551	2	0	0	0	0	0	0	0	0	0	0	0	0	2	0	0	848851	intergenic.igt	37585529	37635211	LOC_Os01g64770.igt	LOC_Os01g64770.igt	gene-gene	intergenic.igt	1	37617551	37617553	2	intergenic.igt	37617551	1	88503	-	CDS	37617166	37617663	LOC_Os01g64810.1	LOC_Os01g64810	mRNA-mRNA
Chr1	+	37617593	1	0	0	0	0	0	0	0	0	0	0	1	0	0	0	0	848851	intergenic.igt	37585529	37635211	LOC_Os01g64770.igt	LOC_Os01g64770.igt	gene-gene	intergenic.igt	1	37617593	37617593	1	intergenic.igt	37617593	1	88503	-	CDS	37617166	37617663	LOC_Os01g64810.1	LOC_Os01g64810	mRNA-mRNA
Chr1	+	37620310	1	0	0	1	0	0	0	0	0	0	0	0	0	0	0	0	848851	intergenic.igt	37585529	37635211	LOC_Os01g64770.igt	LOC_Os01g64770.igt	gene-gene	intergenic.igt	1	37620310	37620310	1	intergenic.igt	37620310	1	88501	-	CDS	37620186	37620479	LOC_Os01g64810.1	LOC_Os01g64810	mRNA-mRNA
Chr1	+	37620366	2	0	0	0	0	0	0	0	0	0	0	0	2	0	0	0	848851	intergenic.igt	37585529	37635211	LOC_Os01g64770.igt	LOC_Os01g64770.igt	gene-gene	intergenic.igt	1	37620366	37620366	1	intergenic.igt	37620366	2	88501	-	CDS	37620186	37620479	LOC_Os01g64810.1	LOC_Os01g64810	mRNA-mRNA
Chr1	+	37621598	1	1	0	0	0	0	0	0	0	0	0	0	0	0	0	0	848851	intergenic.igt	37585529	37635211	LOC_Os01g64770.igt	LOC_Os01g64770.igt	gene-gene	intergenic.igt	1	37621598	37621598	1	intergenic.igt	37621598	1	1035501	-	intron	37620758	37621798	LOC_Os01g64810.1	LOC_Os01g64810	mRNA-mRNA
Chr1	+	37625895	1	1	0	0	0	0	0	0	0	0	0	0	0	0	0	0	848851	intergenic.igt	37585529	37635211	LOC_Os01g64770.igt	LOC_Os01g64770.igt	gene-gene	intergenic.igt	1	37625895	37625895	1	intergenic.igt	37625895	1	88584	-	3UTR	37625495	37626155	LOC_Os01g64820.1	LOC_Os01g64820	mRNA-mRNA
Chr1	+	37626000	25	0	7	0	0	3	0	0	0	0	1	1	8	1	2	2	848851	intergenic.igt	37585529	37635211	LOC_Os01g64770.igt	LOC_Os01g64770.igt	gene-gene	intergenic.igt	1	37625972	37626049	14	intergenic.igt	37626000	5	88584	-	3UTR	37625495	37626155	LOC_Os01g64820.1	LOC_Os01g64820	mRNA-mRNA
Chr1	+	37626084	1	0	0	0	0	0	0	0	0	0	0	0	1	0	0	0	848851	intergenic.igt	37585529	37635211	LOC_Os01g64770.igt	LOC_Os01g64770.igt	gene-gene	intergenic.igt	1	37626084	37626084	1	intergenic.igt	37626084	1	88584	-	3UTR	37625495	37626155	LOC_Os01g64820.1	LOC_Os01g64820	mRNA-mRNA
Chr1	+	37626133	3	0	0	0	0	3	0	0	0	0	0	0	0	0	0	0	848851	intergenic.igt	37585529	37635211	LOC_Os01g64770.igt	LOC_Os01g64770.igt	gene-gene	intergenic.igt	1	37626133	37626133	1	intergenic.igt	37626133	3	88584	-	3UTR	37625495	37626155	LOC_Os01g64820.1	LOC_Os01g64820	mRNA-mRNA
Chr1	+	37626181	4	0	0	0	0	0	0	0	0	0	0	4	0	0	0	0	848851	intergenic.igt	37585529	37635211	LOC_Os01g64770.igt	LOC_Os01g64770.igt	gene-gene	intergenic.igt	1	37626176	37626181	2	intergenic.igt	37626181	3	88583	-	CDS	37626156	37626302	LOC_Os01g64820.1	LOC_Os01g64820	mRNA-mRNA
Chr1	+	38241056	1	0	0	0	0	0	0	1	0	0	0	0	0	0	0	0	848902	intergenic.igt	38226332	38243826	LOC_Os01g65830.igt	LOC_Os01g65830.igt	gene-gene	intergenic.igt	1	38241056	38241056	1	intergenic.igt	38241056	1	851999	-	intergenic.pm	38240306	38242305	LOC_Os01g65900.igt	LOC_Os01g65900.igt	gene-gene
Chr1	+	38254265	1	0	1	0	0	0	0	0	0	0	0	0	0	0	0	0	914296	intron	38254241	38254451	LOC_Os01g65880.1	LOC_Os01g65880	mRNA-mRNA	intron	3	38254265	38254265	1	intron	38254265	1	851999	-	intergenic.igt	38242306	38261535	LOC_Os01g65900.igt	LOC_Os01g65900.igt	gene-gene
Chr1	+	38254753	1	0	0	0	1	0	0	0	0	0	0	0	0	0	0	0	914297	intron	38254489	38254921	LOC_Os01g65880.1	LOC_Os01g65880	mRNA-mRNA	intron	3	38254753	38254753	1	intron	38254753	1	851999	-	intergenic.igt	38242306	38261535	LOC_Os01g65900.igt	LOC_Os01g65900.igt	gene-gene
Chr1	+	38255665	1	0	0	0	0	0	0	1	0	0	0	0	0	0	0	0	914298	intron	38255018	38255913	LOC_Os01g65880.1	LOC_Os01g65880	mRNA-mRNA	intron	3	38255665	38255665	1	intron	38255665	1	851999	-	intergenic.igt	38242306	38261535	LOC_Os01g65900.igt	LOC_Os01g65900.igt	gene-gene
Chr1	+	38255695	7	0	0	0	2	3	0	1	0	1	0	0	0	0	0	0	914298	intron	38255018	38255913	LOC_Os01g65880.1	LOC_Os01g65880	mRNA-mRNA	intron	3	38255695	38255711	5	intron	38255695	2	851999	-	intergenic.igt	38242306	38261535	LOC_Os01g65900.igt	LOC_Os01g65900.igt	gene-gene
Chr1	+	38255951	2	0	0	0	0	0	2	0	0	0	0	0	0	0	0	0	90392	CDS	38255914	38256193	LOC_Os01g65880.1	LOC_Os01g65880	mRNA-mRNA	CDS	3	38255951	38255951	1	CDS	38255951	2	851999	-	intergenic.igt	38242306	38261535	LOC_Os01g65900.igt	LOC_Os01g65900.igt	gene-gene
Chr1	+	38256532	2	0	0	0	0	0	0	0	2	0	0	0	0	0	0	0	90393	CDS	38256442	38256561	LOC_Os01g65880.1	LOC_Os01g65880	mRNA-mRNA	CDS	3	38256532	38256532	1	CDS	38256532	2	851999	-	intergenic.igt	38242306	38261535	LOC_Os01g65900.igt	LOC_Os01g65900.igt	gene-gene
Chr1	+	38256701	5	0	0	0	0	0	0	0	0	0	1	4	0	0	0	0	914300	intron	38256562	38257109	LOC_Os01g65880.1	LOC_Os01g65880	mRNA-mRNA	intron	3	38256701	38256713	2	intron	38256701	4	851999	-	intergenic.igt	38242306	38261535	LOC_Os01g65900.igt	LOC_Os01g65900.igt	gene-gene
Chr1	+	38257576	1618	103	133	152	79	125	126	61	118	156	140	151	190	33	28	23	90395	3UTR	38257362	38257987	LOC_Os01g65880.1	LOC_Os01g65880	mRNA-mRNA	3UTR	3	38257294	38257645	129	3UTR\	CDS	38257576	138	851999	-	intergenic.igt	38242306	38261535	LOC_Os01g65900.igt	LOC_Os01g65900.igt	gene-gene
Chr1	+	38257684	358	14	11	19	8	13	9	17	21	45	49	59	78	5	5	5	90395	3UTR	38257362	38257987	LOC_Os01g65880.1	LOC_Os01g65880	mRNA-mRNA	3UTR	3	38257672	38257725	41	3UTR	38257684	48	851999	-	intergenic.igt	38242306	38261535	LOC_Os01g65900.igt	LOC_Os01g65900.igt	gene-gene
Chr1	+	38257812	1	0	0	0	0	0	0	0	0	0	1	0	0	0	0	0	90395	3UTR	38257362	38257987	LOC_Os01g65880.1	LOC_Os01g65880	mRNA-mRNA	3UTR	3	38257812	38257812	1	3UTR	38257812	1	851999	-	intergenic.igt	38242306	38261535	LOC_Os01g65900.igt	LOC_Os01g65900.igt	gene-gene
Chr1	+	38258979	1	0	0	0	0	0	0	1	0	0	0	0	0	0	0	0	914311	intron	38258945	38259046	LOC_Os01g65890.1	LOC_Os01g65890	mRNA-mRNA	intron	1	38258979	38258979	1	intron	38258979	1	851999	-	intergenic.igt	38242306	38261535	LOC_Os01g65900.igt	LOC_Os01g65900.igt	gene-gene
Chr1	+	38259027	2	0	1	0	0	0	0	0	0	1	0	0	0	0	0	0	914311	intron	38258945	38259046	LOC_Os01g65890.1	LOC_Os01g65890	mRNA-mRNA	intron	1	38259027	38259029	2	intron	38259027	1	851999	-	intergenic.igt	38242306	38261535	LOC_Os01g65900.igt	LOC_Os01g65900.igt	gene-gene
Chr1	+	38259068	3	0	0	0	0	0	0	0	3	0	0	0	0	0	0	0	90434	CDS	38259047	38259253	LOC_Os01g65890.1	LOC_Os01g65890	mRNA-mRNA	CDS	1	38259068	38259068	1	CDS	38259068	3	851999	-	intergenic.igt	38242306	38261535	LOC_Os01g65900.igt	LOC_Os01g65900.igt	gene-gene
Chr1	+	38259170	3	0	0	0	0	0	0	0	0	0	0	0	3	0	0	0	90434	CDS	38259047	38259253	LOC_Os01g65890.1	LOC_Os01g65890	mRNA-mRNA	CDS	1	38259170	38259170	1	CDS	38259170	3	851999	-	intergenic.igt	38242306	38261535	LOC_Os01g65900.igt	LOC_Os01g65900.igt	gene-gene
Chr1	+	38259307	1	0	0	0	0	0	0	0	1	0	0	0	0	0	0	0	914312	intron	38259254	38260067	LOC_Os01g65890.1	LOC_Os01g65890	mRNA-mRNA	intron	1	38259307	38259307	1	intron	38259307	1	851999	-	intergenic.igt	38242306	38261535	LOC_Os01g65900.igt	LOC_Os01g65900.igt	gene-gene
Chr1	+	38259364	11	0	2	0	0	0	1	0	5	0	0	1	0	0	2	0	914312	intron	38259254	38260067	LOC_Os01g65890.1	LOC_Os01g65890	mRNA-mRNA	intron	1	38259347	38259371	5	intron	38259364	5	851999	-	intergenic.igt	38242306	38261535	LOC_Os01g65900.igt	LOC_Os01g65900.igt	gene-gene
Chr1	+	38259457	12	3	0	0	0	0	0	4	0	0	1	0	1	1	2	0	914312	intron	38259254	38260067	LOC_Os01g65890.1	LOC_Os01g65890	mRNA-mRNA	intron	1	38259419	38259486	8	intron	38259457	3	851999	-	intergenic.igt	38242306	38261535	LOC_Os01g65900.igt	LOC_Os01g65900.igt	gene-gene
Chr1	+	38259709	1	0	1	0	0	0	0	0	0	0	0	0	0	0	0	0	914312	intron	38259254	38260067	LOC_Os01g65890.1	LOC_Os01g65890	mRNA-mRNA	intron	1	38259709	38259709	1	intron	38259709	1	851999	-	intergenic.igt	38242306	38261535	LOC_Os01g65900.igt	LOC_Os01g65900.igt	gene-gene
Chr1	+	38260021	1	0	0	0	0	0	0	0	1	0	0	0	0	0	0	0	914312	intron	38259254	38260067	LOC_Os01g65890.1	LOC_Os01g65890	mRNA-mRNA	intron	1	38260021	38260021	1	intron	38260021	1	851999	-	intergenic.igt	38242306	38261535	LOC_Os01g65900.igt	LOC_Os01g65900.igt	gene-gene
Chr1	+	38260057	1	0	0	0	0	1	0	0	0	0	0	0	0	0	0	0	914312	intron	38259254	38260067	LOC_Os01g65890.1	LOC_Os01g65890	mRNA-mRNA	intron	1	38260057	38260057	1	intron	38260057	1	851999	-	intergenic.igt	38242306	38261535	LOC_Os01g65900.igt	LOC_Os01g65900.igt	gene-gene
Chr1	+	38260130	4	0	2	0	0	0	0	1	0	1	0	0	0	0	0	0	90435	CDS	38260068	38261435	LOC_Os01g65890.1	LOC_Os01g65890	mRNA-mRNA	CDS	1	38260130	38260136	2	CDS	38260130	3	851999	-	intergenic.igt	38242306	38261535	LOC_Os01g65900.igt	LOC_Os01g65900.igt	gene-gene
Chr1	+	38260221	32	2	6	3	0	9	6	2	1	2	0	0	0	0	0	1	90435	CDS	38260068	38261435	LOC_Os01g65890.1	LOC_Os01g65890	mRNA-mRNA	CDS	1	38260193	38260303	17	CDS	38260221	5	851999	-	intergenic.igt	38242306	38261535	LOC_Os01g65900.igt	LOC_Os01g65900.igt	gene-gene
Chr1	+	38260393	5	0	0	0	0	0	5	0	0	0	0	0	0	0	0	0	90435	CDS	38260068	38261435	LOC_Os01g65890.1	LOC_Os01g65890	mRNA-mRNA	CDS	1	38260393	38260393	1	CDS	38260393	5	851999	-	intergenic.igt	38242306	38261535	LOC_Os01g65900.igt	LOC_Os01g65900.igt	gene-gene
Chr1	+	38260422	1	0	1	0	0	0	0	0	0	0	0	0	0	0	0	0	90435	CDS	38260068	38261435	LOC_Os01g65890.1	LOC_Os01g65890	mRNA-mRNA	CDS	1	38260422	38260422	1	CDS	38260422	1	851999	-	intergenic.igt	38242306	38261535	LOC_Os01g65900.igt	LOC_Os01g65900.igt	gene-gene
Chr1	+	38260464	1	0	0	0	0	0	0	0	1	0	0	0	0	0	0	0	90435	CDS	38260068	38261435	LOC_Os01g65890.1	LOC_Os01g65890	mRNA-mRNA	CDS	1	38260464	38260464	1	CDS	38260464	1	851999	-	intergenic.igt	38242306	38261535	LOC_Os01g65900.igt	LOC_Os01g65900.igt	gene-gene
Chr1	+	38260546	1	0	0	0	0	0	0	0	1	0	0	0	0	0	0	0	90435	CDS	38260068	38261435	LOC_Os01g65890.1	LOC_Os01g65890	mRNA-mRNA	CDS	1	38260546	38260546	1	CDS	38260546	1	851999	-	intergenic.igt	38242306	38261535	LOC_Os01g65900.igt	LOC_Os01g65900.igt	gene-gene
Chr1	+	38260595	1	0	0	0	0	0	0	0	0	0	0	0	0	0	1	0	90435	CDS	38260068	38261435	LOC_Os01g65890.1	LOC_Os01g65890	mRNA-mRNA	CDS	1	38260595	38260595	1	CDS	38260595	1	851999	-	intergenic.igt	38242306	38261535	LOC_Os01g65900.igt	LOC_Os01g65900.igt	gene-gene
Chr1	+	38260634	1	1	0	0	0	0	0	0	0	0	0	0	0	0	0	0	90435	CDS	38260068	38261435	LOC_Os01g65890.1	LOC_Os01g65890	mRNA-mRNA	CDS	1	38260634	38260634	1	CDS	38260634	1	851999	-	intergenic.igt	38242306	38261535	LOC_Os01g65900.igt	LOC_Os01g65900.igt	gene-gene
Chr1	+	38260705	1	0	1	0	0	0	0	0	0	0	0	0	0	0	0	0	90435	CDS	38260068	38261435	LOC_Os01g65890.1	LOC_Os01g65890	mRNA-mRNA	CDS	1	38260705	38260705	1	CDS	38260705	1	851999	-	intergenic.igt	38242306	38261535	LOC_Os01g65900.igt	LOC_Os01g65900.igt	gene-gene
Chr1	+	38260813	2	0	0	0	0	2	0	0	0	0	0	0	0	0	0	0	90435	CDS	38260068	38261435	LOC_Os01g65890.1	LOC_Os01g65890	mRNA-mRNA	CDS	1	38260813	38260813	1	CDS	38260813	2	851999	-	intergenic.igt	38242306	38261535	LOC_Os01g65900.igt	LOC_Os01g65900.igt	gene-gene
Chr1	+	38260992	3	0	0	0	0	0	0	0	3	0	0	0	0	0	0	0	90435	CDS	38260068	38261435	LOC_Os01g65890.1	LOC_Os01g65890	mRNA-mRNA	CDS	1	38260992	38260992	1	CDS	38260992	3	851999	-	intergenic.igt	38242306	38261535	LOC_Os01g65900.igt	LOC_Os01g65900.igt	gene-gene
Chr1	+	38261057	2	0	0	2	0	0	0	0	0	0	0	0	0	0	0	0	90435	CDS	38260068	38261435	LOC_Os01g65890.1	LOC_Os01g65890	mRNA-mRNA	CDS	1	38261057	38261057	1	CDS	38261057	2	851999	-	intergenic.igt	38242306	38261535	LOC_Os01g65900.igt	LOC_Os01g65900.igt	gene-gene
Chr1	+	38261165	1	0	0	0	1	0	0	0	0	0	0	0	0	0	0	0	90435	CDS	38260068	38261435	LOC_Os01g65890.1	LOC_Os01g65890	mRNA-mRNA	CDS	1	38261165	38261165	1	CDS	38261165	1	851999	-	intergenic.igt	38242306	38261535	LOC_Os01g65900.igt	LOC_Os01g65900.igt	gene-gene
Chr1	+	38261296	2	0	2	0	0	0	0	0	0	0	0	0	0	0	0	0	90435	CDS	38260068	38261435	LOC_Os01g65890.1	LOC_Os01g65890	mRNA-mRNA	CDS	1	38261296	38261297	2	CDS	38261296	1	851999	-	intergenic.igt	38242306	38261535	LOC_Os01g65900.igt	LOC_Os01g65900.igt	gene-gene
Chr1	+	38261336	1	0	0	0	0	0	0	0	0	1	0	0	0	0	0	0	90435	CDS	38260068	38261435	LOC_Os01g65890.1	LOC_Os01g65890	mRNA-mRNA	CDS	1	38261336	38261336	1	CDS	38261336	1	851999	-	intergenic.igt	38242306	38261535	LOC_Os01g65900.igt	LOC_Os01g65900.igt	gene-gene
Chr1	+	38261372	3	0	0	1	2	0	0	0	0	0	0	0	0	0	0	0	90435	CDS	38260068	38261435	LOC_Os01g65890.1	LOC_Os01g65890	mRNA-mRNA	CDS	1	38261372	38261388	3	CDS	38261372	1	851999	-	intergenic.igt	38242306	38261535	LOC_Os01g65900.igt	LOC_Os01g65900.igt	gene-gene
Chr1	+	38261759	1968	159	190	214	194	204	173	160	154	133	52	63	48	58	75	91	90436	3UTR	38261436	38262066	LOC_Os01g65890.1	LOC_Os01g65890	mRNA-mRNA	3UTR	1	38261432	38261853	217	3UTR\	CDS	38261759	84	90448	-	3UTR	38261536	38262137	LOC_Os01g65900.1	LOC_Os01g65900	mRNA-mRNA
Chr1	+	38261882	2	0	0	0	0	2	0	0	0	0	0	0	0	0	0	0	90436	3UTR	38261436	38262066	LOC_Os01g65890.1	LOC_Os01g65890	mRNA-mRNA	3UTR	1	38261882	38261882	1	3UTR	38261882	2	90448	-	3UTR	38261536	38262137	LOC_Os01g65900.1	LOC_Os01g65900	mRNA-mRNA
Chr1	+	38262047	4709	230	376	424	305	407	320	353	332	342	207	256	253	336	287	281	90436	3UTR	38261436	38262066	LOC_Os01g65890.1	LOC_Os01g65890	mRNA-mRNA	3UTR	1	38261934	38262066	91	3UTR	38262047	442	90448	-	3UTR	38261536	38262137	LOC_Os01g65900.1	LOC_Os01g65900	mRNA-mRNA
Chr1	+	38262075	12415	568	934	1177	921	983	801	875	818	1085	501	642	799	813	821	677	848904	intergenic.igt	38262067	38271296	LOC_Os01g65890.igt	LOC_Os01g65890.igt	gene-gene	intergenic.igt	1	38262067	38262370	284	intergenic.igt	38262075	689	90448	-	3UTR	38261536	38262137	LOC_Os01g65900.1	LOC_Os01g65900	mRNA-mRNA
Chr1	+	38262427	1	0	0	0	0	1	0	0	0	0	0	0	0	0	0	0	848904	intergenic.igt	38262067	38271296	LOC_Os01g65890.igt	LOC_Os01g65890.igt	gene-gene	intergenic.igt	1	38262427	38262427	1	intergenic.igt	38262427	1	1035775	-	intron	38262337	38262452	LOC_Os01g65900.1	LOC_Os01g65900	mRNA-mRNA
Chr1	+	38262478	1	0	0	0	1	0	0	0	0	0	0	0	0	0	0	0	848904	intergenic.igt	38262067	38271296	LOC_Os01g65890.igt	LOC_Os01g65890.igt	gene-gene	intergenic.igt	1	38262478	38262478	1	intergenic.igt	38262478	1	90446	-	CDS	38262453	38262608	LOC_Os01g65900.1	LOC_Os01g65900	mRNA-mRNA
Chr1	+	38262591	157	4	15	19	11	14	6	7	7	23	2	7	4	10	16	12	848904	intergenic.igt	38262067	38271296	LOC_Os01g65890.igt	LOC_Os01g65890.igt	gene-gene	intergenic.igt	1	38262584	38262640	36	intergenic.igt	38262591	24	90446	-	CDS	38262453	38262608	LOC_Os01g65900.1	LOC_Os01g65900	mRNA-mRNA
Chr1	+	38262926	45	0	4	5	6	3	2	2	0	7	1	6	0	5	1	3	848904	intergenic.igt	38262067	38271296	LOC_Os01g65890.igt	LOC_Os01g65890.igt	gene-gene	intergenic.igt	1	38262907	38263021	27	intergenic.igt	38262926	5	90445	-	CDS	38262781	38264087	LOC_Os01g65900.1	LOC_Os01g65900	mRNA-mRNA
Chr1	+	38263047	5	1	1	0	0	0	0	0	0	0	1	2	0	0	0	0	848904	intergenic.igt	38262067	38271296	LOC_Os01g65890.igt	LOC_Os01g65890.igt	gene-gene	intergenic.igt	1	38263046	38263061	4	intergenic.igt	38263047	2	90445	-	CDS	38262781	38264087	LOC_Os01g65900.1	LOC_Os01g65900	mRNA-mRNA
Chr1	+	38263125	1	0	0	0	0	0	0	0	0	0	0	0	0	0	1	0	848904	intergenic.igt	38262067	38271296	LOC_Os01g65890.igt	LOC_Os01g65890.igt	gene-gene	intergenic.igt	1	38263125	38263125	1	intergenic.igt	38263125	1	90445	-	CDS	38262781	38264087	LOC_Os01g65900.1	LOC_Os01g65900	mRNA-mRNA
Chr1	+	38263164	1	0	0	0	0	0	0	0	0	0	0	0	0	0	0	1	848904	intergenic.igt	38262067	38271296	LOC_Os01g65890.igt	LOC_Os01g65890.igt	gene-gene	intergenic.igt	1	38263164	38263164	1	intergenic.igt	38263164	1	90445	-	CDS	38262781	38264087	LOC_Os01g65900.1	LOC_Os01g65900	mRNA-mRNA
Chr1	+	38263240	2	0	2	0	0	0	0	0	0	0	0	0	0	0	0	0	848904	intergenic.igt	38262067	38271296	LOC_Os01g65890.igt	LOC_Os01g65890.igt	gene-gene	intergenic.igt	1	38263240	38263240	1	intergenic.igt	38263240	2	90445	-	CDS	38262781	38264087	LOC_Os01g65900.1	LOC_Os01g65900	mRNA-mRNA
Chr1	+	38263316	11	0	0	0	0	0	0	0	4	3	1	0	0	0	0	3	848904	intergenic.igt	38262067	38271296	LOC_Os01g65890.igt	LOC_Os01g65890.igt	gene-gene	intergenic.igt	1	38263316	38263334	4	intergenic.igt	38263316	4	90445	-	CDS	38262781	38264087	LOC_Os01g65900.1	LOC_Os01g65900	mRNA-mRNA
Chr1	+	38263489	1	0	0	0	0	1	0	0	0	0	0	0	0	0	0	0	848904	intergenic.igt	38262067	38271296	LOC_Os01g65890.igt	LOC_Os01g65890.igt	gene-gene	intergenic.igt	1	38263489	38263489	1	intergenic.igt	38263489	1	90445	-	CDS	38262781	38264087	LOC_Os01g65900.1	LOC_Os01g65900	mRNA-mRNA
Chr1	+	38263822	4	0	0	3	0	0	0	0	0	0	1	0	0	0	0	0	848904	intergenic.igt	38262067	38271296	LOC_Os01g65890.igt	LOC_Os01g65890.igt	gene-gene	intergenic.igt	1	38263810	38263822	2	intergenic.igt	38263822	3	90445	-	CDS	38262781	38264087	LOC_Os01g65900.1	LOC_Os01g65900	mRNA-mRNA
Chr1	+	38263953	1	0	0	0	0	0	0	0	1	0	0	0	0	0	0	0	848904	intergenic.igt	38262067	38271296	LOC_Os01g65890.igt	LOC_Os01g65890.igt	gene-gene	intergenic.igt	1	38263953	38263953	1	intergenic.igt	38263953	1	90445	-	CDS	38262781	38264087	LOC_Os01g65900.1	LOC_Os01g65900	mRNA-mRNA
Chr1	+	38264023	6	1	0	2	0	0	0	0	0	3	0	0	0	0	0	0	848904	intergenic.igt	38262067	38271296	LOC_Os01g65890.igt	LOC_Os01g65890.igt	gene-gene	intergenic.igt	1	38264009	38264039	3	intergenic.igt	38264023	3	90445	-	CDS	38262781	38264087	LOC_Os01g65900.1	LOC_Os01g65900	mRNA-mRNA
Chr1	+	38264102	3	0	3	0	0	0	0	0	0	0	0	0	0	0	0	0	848904	intergenic.igt	38262067	38271296	LOC_Os01g65890.igt	LOC_Os01g65890.igt	gene-gene	intergenic.igt	1	38264102	38264115	2	intergenic.igt	38264102	2	90444	-	5UTR	38264088	38264175	LOC_Os01g65900.1	LOC_Os01g65900	mRNA-mRNA
Chr1	+	38264145	1	1	0	0	0	0	0	0	0	0	0	0	0	0	0	0	848904	intergenic.igt	38262067	38271296	LOC_Os01g65890.igt	LOC_Os01g65890.igt	gene-gene	intergenic.igt	1	38264145	38264145	1	intergenic.igt	38264145	1	90444	-	5UTR	38264088	38264175	LOC_Os01g65900.1	LOC_Os01g65900	mRNA-mRNA
Chr1	+	38264217	13	0	2	0	3	4	0	0	2	0	0	2	0	0	0	0	848904	intergenic.igt	38262067	38271296	LOC_Os01g65890.igt	LOC_Os01g65890.igt	gene-gene	intergenic.igt	1	38264207	38264222	7	intergenic.igt	38264217	5	1035777	-	intron	38264176	38265338	LOC_Os01g65900.1	LOC_Os01g65900	mRNA-mRNA
Chr1	+	39696246	2	0	0	0	0	0	0	0	0	0	0	0	0	0	2	0	94789	5UTR	39695963	39696314	LOC_Os01g68324.3	LOC_Os01g68324	mRNA-mRNA	5UTR	1	39696246	39696246	1	5UTR	39696246	2	852118	-	intergenic.igt	39695160	39703171	LOC_Os01g68330.igt	LOC_Os01g68330.igt	gene-gene
Chr1	+	39697314	1	0	0	0	0	0	0	1	0	0	0	0	0	0	0	0	914830	intron	39697202	39697487	LOC_Os01g68324.3	LOC_Os01g68324	mRNA-mRNA	intron	1	39697314	39697314	1	intron	39697314	1	852118	-	intergenic.igt	39695160	39703171	LOC_Os01g68330.igt	LOC_Os01g68330.igt	gene-gene
Chr1	+	39700185	1	0	0	0	0	1	0	0	0	0	0	0	0	0	0	0	914838	intron	39699974	39700360	LOC_Os01g68324.3	LOC_Os01g68324	mRNA-mRNA	intron	1	39700185	39700185	1	intron	39700185	1	852118	-	intergenic.igt	39695160	39703171	LOC_Os01g68330.igt	LOC_Os01g68330.igt	gene-gene
Chr1	+	39700260	1	1	0	0	0	0	0	0	0	0	0	0	0	0	0	0	914838	intron	39699974	39700360	LOC_Os01g68324.3	LOC_Os01g68324	mRNA-mRNA	intron	1	39700260	39700260	1	intron	39700260	1	852118	-	intergenic.igt	39695160	39703171	LOC_Os01g68330.igt	LOC_Os01g68330.igt	gene-gene
Chr1	+	39700920	2	0	0	0	0	0	0	0	0	0	0	0	2	0	0	0	914840	intron	39700643	39702072	LOC_Os01g68324.3	LOC_Os01g68324	mRNA-mRNA	intron	1	39700920	39700920	1	intron	39700920	2	852118	-	intergenic.igt	39695160	39703171	LOC_Os01g68330.igt	LOC_Os01g68330.igt	gene-gene
Chr1	+	39701683	3	0	0	0	0	0	0	0	0	0	3	0	0	0	0	0	914840	intron	39700643	39702072	LOC_Os01g68324.3	LOC_Os01g68324	mRNA-mRNA	intron	1	39701683	39701683	1	intron	39701683	3	852118	-	intergenic.igt	39695160	39703171	LOC_Os01g68330.igt	LOC_Os01g68330.igt	gene-gene
Chr1	+	39701912	3	0	0	1	0	0	0	0	0	0	0	0	0	0	1	1	914840	intron	39700643	39702072	LOC_Os01g68324.3	LOC_Os01g68324	mRNA-mRNA	intron	1	39701912	39701922	3	intron	39701912	1	852118	-	intergenic.igt	39695160	39703171	LOC_Os01g68330.igt	LOC_Os01g68330.igt	gene-gene
Chr1	+	39701967	1	0	0	0	0	1	0	0	0	0	0	0	0	0	0	0	914840	intron	39700643	39702072	LOC_Os01g68324.3	LOC_Os01g68324	mRNA-mRNA	intron	1	39701967	39701967	1	intron	39701967	1	852118	-	intergenic.igt	39695160	39703171	LOC_Os01g68330.igt	LOC_Os01g68330.igt	gene-gene
Chr1	+	39702080	3	0	0	0	1	2	0	0	0	0	0	0	0	0	0	0	94804	CDS	39702073	39702122	LOC_Os01g68324.3	LOC_Os01g68324	mRNA-mRNA	CDS	1	39702058	39702080	2	CDS\	intron	39702080	2	852118	-	intergenic.igt	39695160	39703171	LOC_Os01g68330.igt	LOC_Os01g68330.igt	gene-gene
Chr1	+	39702113	4	0	0	0	4	0	0	0	0	0	0	0	0	0	0	0	94804	CDS	39702073	39702122	LOC_Os01g68324.3	LOC_Os01g68324	mRNA-mRNA	CDS	1	39702113	39702113	1	CDS	39702113	4	852118	-	intergenic.igt	39695160	39703171	LOC_Os01g68330.igt	LOC_Os01g68330.igt	gene-gene
Chr1	+	39702140	1	0	0	1	0	0	0	0	0	0	0	0	0	0	0	0	94805	3UTR	39702123	39702153	LOC_Os01g68324.3	LOC_Os01g68324	mRNA-mRNA	3UTR	1	39702140	39702140	1	3UTR	39702140	1	852118	-	intergenic.igt	39695160	39703171	LOC_Os01g68330.igt	LOC_Os01g68330.igt	gene-gene
Chr1	+	39702171	2	0	0	0	0	2	0	0	0	0	0	0	0	0	0	0	914841	intron	39702154	39702221	LOC_Os01g68324.3	LOC_Os01g68324	mRNA-mRNA	intron	1	39702171	39702171	1	intron	39702171	2	852118	-	intergenic.igt	39695160	39703171	LOC_Os01g68330.igt	LOC_Os01g68330.igt	gene-gene
Chr1	+	39702211	1	0	0	0	0	1	0	0	0	0	0	0	0	0	0	0	914841	intron	39702154	39702221	LOC_Os01g68324.3	LOC_Os01g68324	mRNA-mRNA	intron	1	39702211	39702211	1	intron	39702211	1	852118	-	intergenic.igt	39695160	39703171	LOC_Os01g68330.igt	LOC_Os01g68330.igt	gene-gene
Chr1	+	39702364	3	0	0	0	2	0	0	0	0	0	0	0	0	0	1	0	94806	3UTR	39702222	39702446	LOC_Os01g68324.3	LOC_Os01g68324	mRNA-mRNA	3UTR	1	39702364	39702378	3	3UTR	39702364	1	852118	-	intergenic.igt	39695160	39703171	LOC_Os01g68330.igt	LOC_Os01g68330.igt	gene-gene
Chr1	+	39702433	3	0	0	0	0	0	1	0	0	0	0	0	0	1	0	1	94806	3UTR	39702222	39702446	LOC_Os01g68324.3	LOC_Os01g68324	mRNA-mRNA	3UTR	1	39702433	39702446	3	3UTR	39702433	1	852118	-	intergenic.igt	39695160	39703171	LOC_Os01g68330.igt	LOC_Os01g68330.igt	gene-gene
Chr1	+	39702513	1	0	0	0	1	0	0	0	0	0	0	0	0	0	0	0	914842	intron	39702447	39702555	LOC_Os01g68324.3	LOC_Os01g68324	mRNA-mRNA	intron	1	39702513	39702513	1	intron	39702513	1	852118	-	intergenic.igt	39695160	39703171	LOC_Os01g68330.igt	LOC_Os01g68330.igt	gene-gene
Chr1	+	39702557	4	0	0	0	0	4	0	0	0	0	0	0	0	0	0	0	94807	3UTR	39702556	39702678	LOC_Os01g68324.3	LOC_Os01g68324	mRNA-mRNA	3UTR	1	39702557	39702557	1	3UTR	39702557	4	852118	-	intergenic.igt	39695160	39703171	LOC_Os01g68330.igt	LOC_Os01g68330.igt	gene-gene
Chr1	+	39702707	6	0	0	0	0	1	3	0	0	2	0	0	0	0	0	0	914843	intron	39702679	39702761	LOC_Os01g68324.3	LOC_Os01g68324	mRNA-mRNA	intron	1	39702705	39702708	3	intron	39702707	3	852118	-	intergenic.igt	39695160	39703171	LOC_Os01g68330.igt	LOC_Os01g68330.igt	gene-gene
Chr1	+	39703132	7052	137	178	176	223	244	196	391	395	504	668	967	877	681	750	665	94808	3UTR	39702762	39703507	LOC_Os01g68324.3	LOC_Os01g68324	mRNA-mRNA	3UTR	1	39702886	39703260	208	3UTR	39703132	525	852118	-	intergenic.igt	39695160	39703171	LOC_Os01g68330.igt	LOC_Os01g68330.igt	gene-gene
Chr1	+	39703285	2	0	0	0	1	0	0	0	0	0	1	0	0	0	0	0	94808	3UTR	39702762	39703507	LOC_Os01g68324.3	LOC_Os01g68324	mRNA-mRNA	3UTR	1	39703285	39703287	2	3UTR	39703285	1	816845	-	3UTR	39703172	39703819	LOC_Os01g68330.1	LOC_Os01g68330	mRNA-mRNA
Chr1	+	39703315	5	0	0	0	0	0	0	0	0	0	4	0	0	1	0	0	94808	3UTR	39702762	39703507	LOC_Os01g68324.3	LOC_Os01g68324	mRNA-mRNA	3UTR	1	39703315	39703318	2	3UTR	39703315	4	816845	-	3UTR	39703172	39703819	LOC_Os01g68330.1	LOC_Os01g68330	mRNA-mRNA
Chr1	+	39703497	312	36	22	36	38	22	15	13	8	6	29	30	23	8	17	9	94808	3UTR	39702762	39703507	LOC_Os01g68324.3	LOC_Os01g68324	mRNA-mRNA	3UTR	1	39703396	39703507	49	3UTR	39703497	57	816845	-	3UTR	39703172	39703819	LOC_Os01g68330.1	LOC_Os01g68330	mRNA-mRNA
Chr1	+	39703610	3351	289	328	297	261	287	223	109	114	99	264	498	387	43	104	48	849006	intergenic.igt	39703508	39708855	LOC_Os01g68324.igt	LOC_Os01g68324.igt	gene-gene	intergenic.igt	1	39703508	39703940	291	intergenic.igt	39703610	138	816845	-	3UTR	39703172	39703819	LOC_Os01g68330.1	LOC_Os01g68330	mRNA-mRNA
Chr1	+	39704460	16	2	1	2	1	4	0	0	6	0	0	0	0	0	0	0	849006	intergenic.igt	39703508	39708855	LOC_Os01g68324.igt	LOC_Os01g68324.igt	gene-gene	intergenic.igt	1	39704448	39704469	5	intergenic.igt	39704460	6	94835	-	CDS	39704320	39704601	LOC_Os01g68330.1	LOC_Os01g68330	mRNA-mRNA
Chr1	+	39704495	4	0	0	0	2	0	0	0	0	0	0	0	0	0	0	2	849006	intergenic.igt	39703508	39708855	LOC_Os01g68324.igt	LOC_Os01g68324.igt	gene-gene	intergenic.igt	1	39704495	39704497	2	intergenic.igt	39704495	2	94835	-	CDS	39704320	39704601	LOC_Os01g68330.1	LOC_Os01g68330	mRNA-mRNA
Chr1	+	39704525	9	1	0	0	0	0	0	0	0	1	0	5	0	1	1	0	849006	intergenic.igt	39703508	39708855	LOC_Os01g68324.igt	LOC_Os01g68324.igt	gene-gene	intergenic.igt	1	39704525	39704571	6	intergenic.igt	39704525	4	94835	-	CDS	39704320	39704601	LOC_Os01g68330.1	LOC_Os01g68330	mRNA-mRNA
Chr1	+	39705096	2	0	0	0	0	0	0	0	0	0	2	0	0	0	0	0	849006	intergenic.igt	39703508	39708855	LOC_Os01g68324.igt	LOC_Os01g68324.igt	gene-gene	intergenic.igt	1	39705096	39705096	1	intergenic.igt	39705096	2	94832	-	CDS	39705084	39705140	LOC_Os01g68330.1	LOC_Os01g68330	mRNA-mRNA
Chr1	+	39707615	4	0	0	0	4	0	0	0	0	0	0	0	0	0	0	0	849006	intergenic.igt	39703508	39708855	LOC_Os01g68324.igt	LOC_Os01g68324.igt	gene-gene	intergenic.igt	1	39707615	39707615	1	intergenic.igt	39707615	4	1036696	-	intron	39707062	39707808	LOC_Os01g68330.1	LOC_Os01g68330	mRNA-mRNA
Chr1	+	39707682	1	0	1	0	0	0	0	0	0	0	0	0	0	0	0	0	849006	intergenic.igt	39703508	39708855	LOC_Os01g68324.igt	LOC_Os01g68324.igt	gene-gene	intergenic.igt	1	39707682	39707682	1	intergenic.igt	39707682	1	1036696	-	intron	39707062	39707808	LOC_Os01g68330.1	LOC_Os01g68330	mRNA-mRNA
Chr1	+	39707743	3	0	0	0	0	0	0	0	3	0	0	0	0	0	0	0	849006	intergenic.igt	39703508	39708855	LOC_Os01g68324.igt	LOC_Os01g68324.igt	gene-gene	intergenic.igt	1	39707743	39707743	1	intergenic.igt	39707743	3	1036696	-	intron	39707062	39707808	LOC_Os01g68330.1	LOC_Os01g68330	mRNA-mRNA
Chr1	+	39707813	1	0	0	0	0	0	0	0	0	0	0	0	1	0	0	0	849006	intergenic.igt	39703508	39708855	LOC_Os01g68324.igt	LOC_Os01g68324.igt	gene-gene	intergenic.igt	1	39707813	39707813	1	intergenic.igt	39707813	1	94826	-	CDS	39707809	39707901	LOC_Os01g68330.1	LOC_Os01g68330	mRNA-mRNA
Chr1	+	39707912	3	0	0	2	0	0	0	0	0	1	0	0	0	0	0	0	849006	intergenic.igt	39703508	39708855	LOC_Os01g68324.igt	LOC_Os01g68324.igt	gene-gene	intergenic.igt	1	39707912	39707917	2	intergenic.igt	39707912	2	1036697	-	intron	39707902	39707989	LOC_Os01g68330.1	LOC_Os01g68330	mRNA-mRNA
Chr1	+	39708810	1	0	0	0	0	0	0	0	1	0	0	0	0	0	0	0	849006	intergenic.igt	39703508	39708855	LOC_Os01g68324.igt	LOC_Os01g68324.igt	gene-gene	intergenic.igt	1	39708810	39708810	1	intergenic.igt	39708810	1	852119	-	intergenic.pm	39708404	39710403	LOC_Os01g68350.igt	LOC_Os01g68350.igt	gene-gene
Chr1	+	39708935	2	0	0	0	0	0	0	0	0	0	0	2	0	0	0	0	849006	intergenic.pm	39708856	39710855	LOC_Os01g68324.igt	LOC_Os01g68324.igt	gene-gene	intergenic.pm	1	39708935	39708935	1	intergenic.pm	39708935	2	852119	-	intergenic.pm	39708404	39710403	LOC_Os01g68350.igt	LOC_Os01g68350.igt	gene-gene
Chr1	+	39709028	1	0	0	0	0	0	0	0	0	0	0	0	0	0	1	0	849006	intergenic.pm	39708856	39710855	LOC_Os01g68324.igt	LOC_Os01g68324.igt	gene-gene	intergenic.pm	1	39709028	39709028	1	intergenic.pm	39709028	1	852119	-	intergenic.pm	39708404	39710403	LOC_Os01g68350.igt	LOC_Os01g68350.igt	gene-gene
Chr1	+	39709084	3	0	0	0	0	0	2	0	0	0	0	0	0	0	0	1	849006	intergenic.pm	39708856	39710855	LOC_Os01g68324.igt	LOC_Os01g68324.igt	gene-gene	intergenic.pm	1	39709084	39709089	2	intergenic.pm	39709084	2	852119	-	intergenic.pm	39708404	39710403	LOC_Os01g68350.igt	LOC_Os01g68350.igt	gene-gene
Chr1	+	39709129	1	0	1	0	0	0	0	0	0	0	0	0	0	0	0	0	849006	intergenic.pm	39708856	39710855	LOC_Os01g68324.igt	LOC_Os01g68324.igt	gene-gene	intergenic.pm	1	39709129	39709129	1	intergenic.pm	39709129	1	852119	-	intergenic.pm	39708404	39710403	LOC_Os01g68350.igt	LOC_Os01g68350.igt	gene-gene
Chr1	+	42086548	5	0	3	0	2	0	0	0	0	0	0	0	0	0	0	0	101222	5UTR	42086475	42086633	LOC_Os01g72570.1	LOC_Os01g72570	mRNA-mRNA	5UTR	3	42086548	42086571	2	5UTR	42086548	3	852293	-	intergenic.igt	42081138	42109827	LOC_Os01g72590.igt	LOC_Os01g72590.igt	gene-gene
Chr1	+	42087179	6	0	1	0	0	0	0	0	1	2	0	1	0	0	1	0	915863	intron	42087041	42089234	LOC_Os01g72570.1	LOC_Os01g72570	mRNA-mRNA	intron	3	42087179	42087224	6	intron	42087179	1	852293	-	intergenic.igt	42081138	42109827	LOC_Os01g72590.igt	LOC_Os01g72590.igt	gene-gene
Chr1	+	42087314	4	0	0	0	0	0	2	0	0	2	0	0	0	0	0	0	915863	intron	42087041	42089234	LOC_Os01g72570.1	LOC_Os01g72570	mRNA-mRNA	intron	3	42087314	42087316	2	intron	42087314	2	852293	-	intergenic.igt	42081138	42109827	LOC_Os01g72590.igt	LOC_Os01g72590.igt	gene-gene
Chr1	+	42087402	41	2	4	5	5	3	4	2	5	3	1	0	2	3	2	0	915863	intron	42087041	42089234	LOC_Os01g72570.1	LOC_Os01g72570	mRNA-mRNA	intron	3	42087378	42087480	18	intron	42087402	9	852293	-	intergenic.igt	42081138	42109827	LOC_Os01g72590.igt	LOC_Os01g72590.igt	gene-gene
Chr1	+	42087566	3	2	0	0	1	0	0	0	0	0	0	0	0	0	0	0	915863	intron	42087041	42089234	LOC_Os01g72570.1	LOC_Os01g72570	mRNA-mRNA	intron	3	42087552	42087566	2	intron	42087566	2	852293	-	intergenic.igt	42081138	42109827	LOC_Os01g72590.igt	LOC_Os01g72590.igt	gene-gene
Chr1	+	42090163	2	0	0	0	0	0	0	0	0	2	0	0	0	0	0	0	915866	intron	42089907	42090553	LOC_Os01g72570.1	LOC_Os01g72570	mRNA-mRNA	intron	3	42090163	42090163	1	intron	42090163	2	852293	-	intergenic.igt	42081138	42109827	LOC_Os01g72590.igt	LOC_Os01g72590.igt	gene-gene
Chr1	+	42091291	3	0	0	0	0	0	0	0	0	0	0	0	0	0	0	3	915870	intron	42091196	42091480	LOC_Os01g72570.1	LOC_Os01g72570	mRNA-mRNA	intron	3	42091291	42091291	1	intron	42091291	3	852293	-	intergenic.igt	42081138	42109827	LOC_Os01g72590.igt	LOC_Os01g72590.igt	gene-gene
Chr1	+	42091863	13	0	0	0	0	0	0	0	3	1	3	3	2	0	1	0	915871	intron	42091607	42094577	LOC_Os01g72570.1	LOC_Os01g72570	mRNA-mRNA	intron	3	42091853	42091880	5	intron	42091863	4	852293	-	intergenic.igt	42081138	42109827	LOC_Os01g72590.igt	LOC_Os01g72590.igt	gene-gene
Chr1	+	42091913	2	0	0	0	0	0	0	0	0	0	0	0	2	0	0	0	915871	intron	42091607	42094577	LOC_Os01g72570.1	LOC_Os01g72570	mRNA-mRNA	intron	3	42091913	42091913	1	intron	42091913	2	852293	-	intergenic.igt	42081138	42109827	LOC_Os01g72590.igt	LOC_Os01g72590.igt	gene-gene
Chr1	+	42091942	1	0	0	0	0	0	1	0	0	0	0	0	0	0	0	0	915871	intron	42091607	42094577	LOC_Os01g72570.1	LOC_Os01g72570	mRNA-mRNA	intron	3	42091942	42091942	1	intron	42091942	1	852293	-	intergenic.igt	42081138	42109827	LOC_Os01g72590.igt	LOC_Os01g72590.igt	gene-gene
Chr1	+	42092002	9	0	0	0	0	0	0	0	0	0	0	0	9	0	0	0	915871	intron	42091607	42094577	LOC_Os01g72570.1	LOC_Os01g72570	mRNA-mRNA	intron	3	42092002	42092002	1	intron	42092002	9	852293	-	intergenic.igt	42081138	42109827	LOC_Os01g72590.igt	LOC_Os01g72590.igt	gene-gene
Chr1	+	42094751	6	0	0	0	0	0	0	0	0	1	0	2	0	0	1	2	101232	CDS	42094578	42094753	LOC_Os01g72570.1	LOC_Os01g72570	mRNA-mRNA	CDS	3	42094746	42094767	3	3UTR\	CDS	42094751	3	852293	-	intergenic.igt	42081138	42109827	LOC_Os01g72590.igt	LOC_Os01g72590.igt	gene-gene
Chr1	+	42094982	392	5	5	2	3	10	0	24	48	45	58	81	80	13	11	7	101233	3UTR	42094754	42095407	LOC_Os01g72570.1	LOC_Os01g72570	mRNA-mRNA	3UTR	3	42094818	42095060	85	3UTR	42094982	27	852293	-	intergenic.igt	42081138	42109827	LOC_Os01g72590.igt	LOC_Os01g72590.igt	gene-gene
Chr1	+	42095134	20	1	1	5	0	1	0	1	1	0	3	0	6	0	1	0	101233	3UTR	42094754	42095407	LOC_Os01g72570.1	LOC_Os01g72570	mRNA-mRNA	3UTR	3	42095095	42095134	10	3UTR	42095134	5	852293	-	intergenic.igt	42081138	42109827	LOC_Os01g72590.igt	LOC_Os01g72590.igt	gene-gene
Chr1	+	42095204	6	0	0	0	3	0	0	0	0	0	3	0	0	0	0	0	101233	3UTR	42094754	42095407	LOC_Os01g72570.1	LOC_Os01g72570	mRNA-mRNA	3UTR	3	42095204	42095212	2	3UTR	42095204	5	852293	-	intergenic.igt	42081138	42109827	LOC_Os01g72590.igt	LOC_Os01g72590.igt	gene-gene
Chr1	+	42095419	3378	118	148	237	117	190	112	304	313	315	317	507	372	118	123	87	915872	intron	42095408	42095523	LOC_Os01g72570.1	LOC_Os01g72570	mRNA-mRNA	intron	3	42095250	42095537	187	3UTR\	intron	42095419	275	852293	-	intergenic.igt	42081138	42109827	LOC_Os01g72590.igt	LOC_Os01g72590.igt	gene-gene
Chr1	+	42095680	9	0	4	2	0	1	0	0	0	2	0	0	0	0	0	0	101234	3UTR	42095524	42096190	LOC_Os01g72570.1	LOC_Os01g72570	mRNA-mRNA	3UTR	3	42095680	42095729	4	3UTR	42095680	4	852293	-	intergenic.igt	42081138	42109827	LOC_Os01g72590.igt	LOC_Os01g72590.igt	gene-gene
Chr1	+	42095970	640	43	65	149	83	84	63	22	16	22	23	29	9	15	15	2	101234	3UTR	42095524	42096190	LOC_Os01g72570.1	LOC_Os01g72570	mRNA-mRNA	3UTR	3	42095767	42095997	121	3UTR	42095970	76	852293	-	intergenic.igt	42081138	42109827	LOC_Os01g72590.igt	LOC_Os01g72590.igt	gene-gene
Chr1	+	42109314	1	0	0	0	0	0	0	1	0	0	0	0	0	0	0	0	849174	intergenic.igt	42096191	42136648	LOC_Os01g72570.igt	LOC_Os01g72570.igt	gene-gene	intergenic.igt	1	42109314	42109314	1	intergenic.igt	42109314	1	852293	-	intergenic.igt	42081138	42109827	LOC_Os01g72590.igt	LOC_Os01g72590.igt	gene-gene
Chr1	+	42110027	1	0	0	0	0	0	0	0	0	0	0	0	0	1	0	0	849174	intergenic.igt	42096191	42136648	LOC_Os01g72570.igt	LOC_Os01g72570.igt	gene-gene	intergenic.igt	1	42110027	42110027	1	intergenic.igt	42110027	1	816957	-	3UTR	42109828	42110475	LOC_Os01g72590.1	LOC_Os01g72590	mRNA-mRNA
Chr1	+	42110377	4	0	0	0	0	0	0	0	2	0	2	0	0	0	0	0	849174	intergenic.igt	42096191	42136648	LOC_Os01g72570.igt	LOC_Os01g72570.igt	gene-gene	intergenic.igt	1	42110377	42110395	2	intergenic.igt	42110377	2	816957	-	3UTR	42109828	42110475	LOC_Os01g72590.1	LOC_Os01g72590	mRNA-mRNA
Chr1	+	42110425	2	0	0	0	0	0	0	0	0	0	0	0	0	0	2	0	849174	intergenic.igt	42096191	42136648	LOC_Os01g72570.igt	LOC_Os01g72570.igt	gene-gene	intergenic.igt	1	42110425	42110425	1	intergenic.igt	42110425	2	816957	-	3UTR	42109828	42110475	LOC_Os01g72590.1	LOC_Os01g72590	mRNA-mRNA
Chr1	+	42110532	3	0	0	0	0	0	0	0	0	0	0	0	0	0	3	0	849174	intergenic.igt	42096191	42136648	LOC_Os01g72570.igt	LOC_Os01g72570.igt	gene-gene	intergenic.igt	1	42110532	42110532	1	intergenic.igt	42110532	3	101287	-	CDS	42110476	42110682	LOC_Os01g72590.1	LOC_Os01g72590	mRNA-mRNA
Chr1	+	42122497	1	0	0	0	0	0	0	0	0	0	0	1	0	0	0	0	849174	intergenic.igt	42096191	42136648	LOC_Os01g72570.igt	LOC_Os01g72570.igt	gene-gene	intergenic.igt	1	42122497	42122497	1	intergenic.igt	42122497	1	101293	-	3UTR	42122217	42122651	LOC_Os01g72600.1	LOC_Os01g72600	mRNA-mRNA
Chr1	+	42122584	189	10	6	8	9	5	11	8	17	22	6	13	17	24	15	18	849174	intergenic.igt	42096191	42136648	LOC_Os01g72570.igt	LOC_Os01g72570.igt	gene-gene	intergenic.igt	1	42122558	42122793	73	intergenic.igt	42122584	9	101293	-	3UTR	42122217	42122651	LOC_Os01g72600.1	LOC_Os01g72600	mRNA-mRNA
Chr1	+	42122827	12	0	0	0	3	1	0	0	0	3	0	0	2	0	1	2	849174	intergenic.igt	42096191	42136648	LOC_Os01g72570.igt	LOC_Os01g72570.igt	gene-gene	intergenic.igt	1	42122825	42122837	6	intergenic.igt	42122827	3	101292	-	CDS	42122652	42123641	LOC_Os01g72600.1	LOC_Os01g72600	mRNA-mRNA
Chr1	+	42122865	4	0	0	0	0	0	0	0	2	0	0	0	1	1	0	0	849174	intergenic.igt	42096191	42136648	LOC_Os01g72570.igt	LOC_Os01g72570.igt	gene-gene	intergenic.igt	1	42122862	42122882	3	intergenic.igt	42122865	2	101292	-	CDS	42122652	42123641	LOC_Os01g72600.1	LOC_Os01g72600	mRNA-mRNA
Chr1	+	42122917	3	0	0	0	1	0	0	0	2	0	0	0	0	0	0	0	849174	intergenic.igt	42096191	42136648	LOC_Os01g72570.igt	LOC_Os01g72570.igt	gene-gene	intergenic.igt	1	42122917	42122933	3	intergenic.igt	42122917	1	101292	-	CDS	42122652	42123641	LOC_Os01g72600.1	LOC_Os01g72600	mRNA-mRNA
Chr1	+	42122962	3	0	0	0	0	0	1	0	0	0	0	0	0	1	1	0	849174	intergenic.igt	42096191	42136648	LOC_Os01g72570.igt	LOC_Os01g72570.igt	gene-gene	intergenic.igt	1	42122962	42122989	3	intergenic.igt	42122962	1	101292	-	CDS	42122652	42123641	LOC_Os01g72600.1	LOC_Os01g72600	mRNA-mRNA
Chr1	+	42123180	1	0	0	0	0	0	0	0	0	1	0	0	0	0	0	0	849174	intergenic.igt	42096191	42136648	LOC_Os01g72570.igt	LOC_Os01g72570.igt	gene-gene	intergenic.igt	1	42123180	42123180	1	intergenic.igt	42123180	1	101292	-	CDS	42122652	42123641	LOC_Os01g72600.1	LOC_Os01g72600	mRNA-mRNA
Chr1	+	42123907	10	0	0	1	1	1	0	0	0	3	1	0	1	2	0	0	849174	intergenic.igt	42096191	42136648	LOC_Os01g72570.igt	LOC_Os01g72570.igt	gene-gene	intergenic.igt	1	42123883	42123931	8	intergenic.igt	42123907	2	852295	-	intergenic.pm	42123789	42125788	LOC_Os01g72610.igt	LOC_Os01g72610.igt	gene-gene
Chr1	+	42124031	1	0	0	0	0	0	0	0	0	0	0	0	0	1	0	0	849174	intergenic.igt	42096191	42136648	LOC_Os01g72570.igt	LOC_Os01g72570.igt	gene-gene	intergenic.igt	1	42124031	42124031	1	intergenic.igt	42124031	1	852295	-	intergenic.pm	42123789	42125788	LOC_Os01g72610.igt	LOC_Os01g72610.igt	gene-gene
Chr1	+	42124061	6	0	2	0	0	0	0	0	0	0	0	0	0	3	1	0	849174	intergenic.igt	42096191	42136648	LOC_Os01g72570.igt	LOC_Os01g72570.igt	gene-gene	intergenic.igt	1	42124061	42124079	2	intergenic.igt	42124061	4	852295	-	intergenic.pm	42123789	42125788	LOC_Os01g72610.igt	LOC_Os01g72610.igt	gene-gene
Chr1	+	42124152	4	0	0	2	0	0	0	0	0	0	0	0	0	2	0	0	849174	intergenic.igt	42096191	42136648	LOC_Os01g72570.igt	LOC_Os01g72570.igt	gene-gene	intergenic.igt	1	42124152	42124159	2	intergenic.igt	42124152	2	852295	-	intergenic.pm	42123789	42125788	LOC_Os01g72610.igt	LOC_Os01g72610.igt	gene-gene
Chr1	+	42127873	9	0	1	0	0	0	0	2	0	0	0	3	3	0	0	0	849174	intergenic.igt	42096191	42136648	LOC_Os01g72570.igt	LOC_Os01g72570.igt	gene-gene	intergenic.igt	1	42127873	42127927	7	intergenic.igt	42127873	2	852295	-	intergenic.igt	42125789	42128025	LOC_Os01g72610.igt	LOC_Os01g72610.igt	gene-gene
Chr1	+	42127965	4	0	0	0	0	0	0	0	0	0	0	0	4	0	0	0	849174	intergenic.igt	42096191	42136648	LOC_Os01g72570.igt	LOC_Os01g72570.igt	gene-gene	intergenic.igt	1	42127965	42127965	1	intergenic.igt	42127965	4	852295	-	intergenic.igt	42125789	42128025	LOC_Os01g72610.igt	LOC_Os01g72610.igt	gene-gene
Chr1	+	42128018	1	0	0	0	0	0	0	0	0	0	0	0	0	0	0	1	849174	intergenic.igt	42096191	42136648	LOC_Os01g72570.igt	LOC_Os01g72570.igt	gene-gene	intergenic.igt	1	42128018	42128018	1	intergenic.igt	42128018	1	852295	-	intergenic.igt	42125789	42128025	LOC_Os01g72610.igt	LOC_Os01g72610.igt	gene-gene
Chr1	+	42128157	3	0	0	1	0	0	0	0	0	0	1	0	0	0	1	0	849174	intergenic.igt	42096191	42136648	LOC_Os01g72570.igt	LOC_Os01g72570.igt	gene-gene	intergenic.igt	1	42128157	42128178	3	intergenic.igt	42128157	1	101299	-	3UTR	42128026	42128651	LOC_Os01g72610.1	LOC_Os01g72610	mRNA-mRNA
Chr1	+	42128215	1	0	0	0	0	0	0	0	0	0	0	0	1	0	0	0	849174	intergenic.igt	42096191	42136648	LOC_Os01g72570.igt	LOC_Os01g72570.igt	gene-gene	intergenic.igt	1	42128215	42128215	1	intergenic.igt	42128215	1	101299	-	3UTR	42128026	42128651	LOC_Os01g72610.1	LOC_Os01g72610	mRNA-mRNA
Chr1	+	42128278	2	0	0	0	0	0	0	0	0	0	0	0	0	0	0	2	849174	intergenic.igt	42096191	42136648	LOC_Os01g72570.igt	LOC_Os01g72570.igt	gene-gene	intergenic.igt	1	42128278	42128278	1	intergenic.igt	42128278	2	101299	-	3UTR	42128026	42128651	LOC_Os01g72610.1	LOC_Os01g72610	mRNA-mRNA
Chr1	+	42128325	1	0	0	0	0	0	0	0	0	0	0	0	1	0	0	0	849174	intergenic.igt	42096191	42136648	LOC_Os01g72570.igt	LOC_Os01g72570.igt	gene-gene	intergenic.igt	1	42128325	42128325	1	intergenic.igt	42128325	1	101299	-	3UTR	42128026	42128651	LOC_Os01g72610.1	LOC_Os01g72610	mRNA-mRNA
Chr1	+	42128527	5736	340	347	538	450	431	448	264	316	388	389	397	653	246	250	279	849174	intergenic.igt	42096191	42136648	LOC_Os01g72570.igt	LOC_Os01g72570.igt	gene-gene	intergenic.igt	1	42128388	42128671	224	intergenic.igt	42128527	357	101299	-	3UTR	42128026	42128651	LOC_Os01g72610.1	LOC_Os01g72610	mRNA-mRNA
Chr1	+	42130320	1	0	0	1	0	0	0	0	0	0	0	0	0	0	0	0	849174	intergenic.igt	42096191	42136648	LOC_Os01g72570.igt	LOC_Os01g72570.igt	gene-gene	intergenic.igt	1	42130320	42130320	1	intergenic.igt	42130320	1	101297	-	5UTR	42130128	42130347	LOC_Os01g72610.1	LOC_Os01g72610	mRNA-mRNA
Chr1	+	42130405	1	0	0	0	0	0	1	0	0	0	0	0	0	0	0	0	849174	intergenic.igt	42096191	42136648	LOC_Os01g72570.igt	LOC_Os01g72570.igt	gene-gene	intergenic.igt	1	42130405	42130405	1	intergenic.igt	42130405	1	852296	-	intergenic.pm	42130348	42132347	LOC_Os01g72620.igt	LOC_Os01g72620.igt	gene-gene
Chr1	+	42130433	1	1	0	0	0	0	0	0	0	0	0	0	0	0	0	0	849174	intergenic.igt	42096191	42136648	LOC_Os01g72570.igt	LOC_Os01g72570.igt	gene-gene	intergenic.igt	1	42130433	42130433	1	intergenic.igt	42130433	1	852296	-	intergenic.pm	42130348	42132347	LOC_Os01g72620.igt	LOC_Os01g72620.igt	gene-gene
Chr1	+	42130473	2	0	0	1	0	0	0	0	0	0	1	0	0	0	0	0	849174	intergenic.igt	42096191	42136648	LOC_Os01g72570.igt	LOC_Os01g72570.igt	gene-gene	intergenic.igt	1	42130473	42130481	2	intergenic.igt	42130473	1	852296	-	intergenic.pm	42130348	42132347	LOC_Os01g72620.igt	LOC_Os01g72620.igt	gene-gene
Chr1	+	42130544	95	8	5	11	12	7	0	6	2	11	5	9	16	3	0	0	849174	intergenic.igt	42096191	42136648	LOC_Os01g72570.igt	LOC_Os01g72570.igt	gene-gene	intergenic.igt	1	42130507	42130633	32	intergenic.igt	42130544	10	852296	-	intergenic.pm	42130348	42132347	LOC_Os01g72620.igt	LOC_Os01g72620.igt	gene-gene
Chr1	+	42130659	4	0	1	0	0	0	0	0	0	0	0	0	0	0	0	3	849174	intergenic.igt	42096191	42136648	LOC_Os01g72570.igt	LOC_Os01g72570.igt	gene-gene	intergenic.igt	1	42130659	42130683	2	intergenic.igt	42130659	3	852296	-	intergenic.pm	42130348	42132347	LOC_Os01g72620.igt	LOC_Os01g72620.igt	gene-gene
Chr1	+	42130765	6	0	0	0	1	1	0	1	0	0	1	2	0	0	0	0	849174	intergenic.igt	42096191	42136648	LOC_Os01g72570.igt	LOC_Os01g72570.igt	gene-gene	intergenic.igt	1	42130751	42130779	5	intergenic.igt	42130765	2	852296	-	intergenic.pm	42130348	42132347	LOC_Os01g72620.igt	LOC_Os01g72620.igt	gene-gene
Chr1	+	42130816	1	0	0	0	0	0	0	0	0	0	0	0	1	0	0	0	849174	intergenic.igt	42096191	42136648	LOC_Os01g72570.igt	LOC_Os01g72570.igt	gene-gene	intergenic.igt	1	42130816	42130816	1	intergenic.igt	42130816	1	852296	-	intergenic.pm	42130348	42132347	LOC_Os01g72620.igt	LOC_Os01g72620.igt	gene-gene
Chr1	+	42131049	1	0	0	1	0	0	0	0	0	0	0	0	0	0	0	0	849174	intergenic.igt	42096191	42136648	LOC_Os01g72570.igt	LOC_Os01g72570.igt	gene-gene	intergenic.igt	1	42131049	42131049	1	intergenic.igt	42131049	1	852296	-	intergenic.pm	42130348	42132347	LOC_Os01g72620.igt	LOC_Os01g72620.igt	gene-gene
Chr1	+	42131078	2	0	0	1	1	0	0	0	0	0	0	0	0	0	0	0	849174	intergenic.igt	42096191	42136648	LOC_Os01g72570.igt	LOC_Os01g72570.igt	gene-gene	intergenic.igt	1	42131078	42131099	2	intergenic.igt	42131078	1	852296	-	intergenic.pm	42130348	42132347	LOC_Os01g72620.igt	LOC_Os01g72620.igt	gene-gene
Chr1	+	42260796	1	0	0	0	0	0	0	0	0	0	1	0	0	0	0	0	101790	5UTR	42260295	42261020	LOC_Os01g72860.1	LOC_Os01g72860	mRNA-mRNA	5UTR	1	42260796	42260796	1	5UTR	42260796	1	852300	-	intergenic.igt	42259191	42264720	LOC_Os01g72870.igt	LOC_Os01g72870.igt	gene-gene
Chr1	+	42262364	2	0	0	0	0	0	0	2	0	0	0	0	0	0	0	0	101794	CDS	42262361	42262429	LOC_Os01g72860.1	LOC_Os01g72860	mRNA-mRNA	CDS	1	42262364	42262364	1	CDS	42262364	2	852300	-	intergenic.igt	42259191	42264720	LOC_Os01g72870.igt	LOC_Os01g72870.igt	gene-gene
Chr1	+	42262737	1	0	0	0	0	0	0	0	0	0	0	0	0	0	0	1	916015	intron	42262698	42263401	LOC_Os01g72860.1	LOC_Os01g72860	mRNA-mRNA	intron	1	42262737	42262737	1	intron	42262737	1	852300	-	intergenic.igt	42259191	42264720	LOC_Os01g72870.igt	LOC_Os01g72870.igt	gene-gene
Chr1	+	42263987	2	0	2	0	0	0	0	0	0	0	0	0	0	0	0	0	916016	intron	42263569	42263991	LOC_Os01g72860.1	LOC_Os01g72860	mRNA-mRNA	intron	1	42263987	42263987	1	intron	42263987	2	852300	-	intergenic.igt	42259191	42264720	LOC_Os01g72870.igt	LOC_Os01g72870.igt	gene-gene
Chr1	+	42264044	7	0	0	0	0	0	7	0	0	0	0	0	0	0	0	0	101797	CDS	42263992	42264687	LOC_Os01g72860.1	LOC_Os01g72860	mRNA-mRNA	CDS	1	42264044	42264051	2	CDS	42264044	6	852300	-	intergenic.igt	42259191	42264720	LOC_Os01g72870.igt	LOC_Os01g72870.igt	gene-gene
Chr1	+	42264112	3	0	0	3	0	0	0	0	0	0	0	0	0	0	0	0	101797	CDS	42263992	42264687	LOC_Os01g72860.1	LOC_Os01g72860	mRNA-mRNA	CDS	1	42264112	42264112	1	CDS	42264112	3	852300	-	intergenic.igt	42259191	42264720	LOC_Os01g72870.igt	LOC_Os01g72870.igt	gene-gene
Chr1	+	42264254	1	0	0	0	1	0	0	0	0	0	0	0	0	0	0	0	101797	CDS	42263992	42264687	LOC_Os01g72860.1	LOC_Os01g72860	mRNA-mRNA	CDS	1	42264254	42264254	1	CDS	42264254	1	852300	-	intergenic.igt	42259191	42264720	LOC_Os01g72870.igt	LOC_Os01g72870.igt	gene-gene
Chr1	+	42264354	4	0	0	2	0	1	0	0	1	0	0	0	0	0	0	0	101797	CDS	42263992	42264687	LOC_Os01g72860.1	LOC_Os01g72860	mRNA-mRNA	CDS	1	42264334	42264354	2	CDS	42264354	3	852300	-	intergenic.igt	42259191	42264720	LOC_Os01g72870.igt	LOC_Os01g72870.igt	gene-gene
Chr1	+	42264379	1	0	0	0	0	0	0	0	0	0	0	0	0	0	1	0	101797	CDS	42263992	42264687	LOC_Os01g72860.1	LOC_Os01g72860	mRNA-mRNA	CDS	1	42264379	42264379	1	CDS	42264379	1	852300	-	intergenic.igt	42259191	42264720	LOC_Os01g72870.igt	LOC_Os01g72870.igt	gene-gene
Chr1	+	42264427	2	0	0	0	0	0	0	0	0	0	0	0	0	0	2	0	101797	CDS	42263992	42264687	LOC_Os01g72860.1	LOC_Os01g72860	mRNA-mRNA	CDS	1	42264427	42264427	1	CDS	42264427	2	852300	-	intergenic.igt	42259191	42264720	LOC_Os01g72870.igt	LOC_Os01g72870.igt	gene-gene
Chr1	+	42264453	2	0	0	0	0	1	1	0	0	0	0	0	0	0	0	0	101797	CDS	42263992	42264687	LOC_Os01g72860.1	LOC_Os01g72860	mRNA-mRNA	CDS	1	42264453	42264459	2	CDS	42264453	1	852300	-	intergenic.igt	42259191	42264720	LOC_Os01g72870.igt	LOC_Os01g72870.igt	gene-gene
Chr1	+	42264499	3	0	0	0	0	0	0	0	0	0	0	0	0	2	1	0	101797	CDS	42263992	42264687	LOC_Os01g72860.1	LOC_Os01g72860	mRNA-mRNA	CDS	1	42264499	42264512	2	CDS	42264499	2	852300	-	intergenic.igt	42259191	42264720	LOC_Os01g72870.igt	LOC_Os01g72870.igt	gene-gene
Chr1	+	42264602	12	0	2	0	0	2	0	2	2	0	0	0	2	1	1	0	101797	CDS	42263992	42264687	LOC_Os01g72860.1	LOC_Os01g72860	mRNA-mRNA	CDS	1	42264602	42264665	8	CDS	42264602	2	852300	-	intergenic.igt	42259191	42264720	LOC_Os01g72870.igt	LOC_Os01g72870.igt	gene-gene
Chr1	+	42264694	5	0	1	1	0	0	0	0	2	1	0	0	0	0	0	0	101798	3UTR	42264688	42265242	LOC_Os01g72860.1	LOC_Os01g72860	mRNA-mRNA	3UTR	1	42264694	42264698	3	3UTR	42264694	2	852300	-	intergenic.igt	42259191	42264720	LOC_Os01g72870.igt	LOC_Os01g72870.igt	gene-gene
Chr1	+	42264859	2573	78	119	178	84	126	93	107	118	164	197	231	263	236	279	300	101798	3UTR	42264688	42265242	LOC_Os01g72860.1	LOC_Os01g72860	mRNA-mRNA	3UTR	1	42264723	42264947	126	3UTR	42264859	293	101829	-	3UTR	42264721	42265160	LOC_Os01g72870.1	LOC_Os01g72870	mRNA-mRNA
Chr1	+	42265017	2	0	0	0	0	0	0	0	0	0	0	0	0	2	0	0	101798	3UTR	42264688	42265242	LOC_Os01g72860.1	LOC_Os01g72860	mRNA-mRNA	3UTR	1	42265017	42265017	1	3UTR	42265017	2	101829	-	3UTR	42264721	42265160	LOC_Os01g72870.1	LOC_Os01g72870	mRNA-mRNA
Chr1	+	42265102	9	0	0	0	0	0	0	0	0	0	0	4	0	0	0	5	101798	3UTR	42264688	42265242	LOC_Os01g72860.1	LOC_Os01g72860	mRNA-mRNA	3UTR	1	42265074	42265102	3	3UTR	42265102	5	101829	-	3UTR	42264721	42265160	LOC_Os01g72870.1	LOC_Os01g72870	mRNA-mRNA
Chr1	+	42265210	1026	63	90	69	88	80	50	43	39	41	51	88	49	102	86	87	101798	3UTR	42264688	42265242	LOC_Os01g72860.1	LOC_Os01g72860	mRNA-mRNA	3UTR	1	42265128	42265241	82	3UTR	42265210	71	101828	-	CDS	42265161	42265292	LOC_Os01g72870.1	LOC_Os01g72870	mRNA-mRNA
Chr1	+	42265291	594	33	51	58	37	62	39	16	16	22	31	56	44	18	49	62	849190	intergenic.igt	42265243	42266879	LOC_Os01g72860.igt	LOC_Os01g72860.igt	gene-gene	intergenic.igt	1	42265244	42265341	65	intergenic.igt	42265291	59	101828	-	CDS	42265161	42265292	LOC_Os01g72870.1	LOC_Os01g72870	mRNA-mRNA
Chr1	+	42265477	3	0	0	0	0	0	0	0	0	0	3	0	0	0	0	0	849190	intergenic.igt	42265243	42266879	LOC_Os01g72860.igt	LOC_Os01g72860.igt	gene-gene	intergenic.igt	1	42265477	42265477	1	intergenic.igt	42265477	3	101827	-	CDS	42265391	42265495	LOC_Os01g72870.1	LOC_Os01g72870	mRNA-mRNA
Chr1	+	42265536	1	0	0	0	0	0	1	0	0	0	0	0	0	0	0	0	849190	intergenic.igt	42265243	42266879	LOC_Os01g72860.igt	LOC_Os01g72860.igt	gene-gene	intergenic.igt	1	42265536	42265536	1	intergenic.igt	42265536	1	1037710	-	intron	42265496	42265639	LOC_Os01g72870.1	LOC_Os01g72870	mRNA-mRNA
Chr1	+	42265667	2	0	1	0	0	1	0	0	0	0	0	0	0	0	0	0	849190	intergenic.igt	42265243	42266879	LOC_Os01g72860.igt	LOC_Os01g72860.igt	gene-gene	intergenic.igt	1	42265667	42265687	2	intergenic.igt	42265667	1	101826	-	CDS	42265640	42265690	LOC_Os01g72870.1	LOC_Os01g72870	mRNA-mRNA
Chr1	+	42265923	41	2	1	4	6	2	3	0	2	0	4	2	0	9	4	2	849190	intergenic.igt	42265243	42266879	LOC_Os01g72860.igt	LOC_Os01g72860.igt	gene-gene	intergenic.igt	1	42265916	42265968	16	intergenic.igt	42265923	6	101825	-	CDS	42265791	42265938	LOC_Os01g72870.1	LOC_Os01g72870	mRNA-mRNA
Chr1	+	42266435	2	0	0	0	0	0	2	0	0	0	0	0	0	0	0	0	849190	intergenic.igt	42265243	42266879	LOC_Os01g72860.igt	LOC_Os01g72860.igt	gene-gene	intergenic.igt	1	42266435	42266438	2	intergenic.igt	42266435	1	1037713	-	intron	42266378	42266459	LOC_Os01g72870.1	LOC_Os01g72870	mRNA-mRNA
Chr1	+	42590402	1	0	0	1	0	0	0	0	0	0	0	0	0	0	0	0	849223	intergenic.igt	42584294	42598570	LOC_Os01g73480.igt	LOC_Os01g73480.igt	gene-gene	intergenic.igt	1	42590402	42590402	1	intergenic.igt	42590402	1	852324	-	intergenic.pm	42590339	42590580	LOC_Os01g73514.igt	LOC_Os01g73514.igt	gene-gene
Chr1	+	42590878	6	1	0	0	1	0	1	0	1	2	0	0	0	0	0	0	849223	intergenic.igt	42584294	42598570	LOC_Os01g73480.igt	LOC_Os01g73480.igt	gene-gene	intergenic.igt	1	42590876	42590921	5	intergenic.igt	42590878	2	102945	-	3UTR	42590581	42591339	LOC_Os01g73514.1	LOC_Os01g73514	mRNA-mRNA
Chr1	+	42591059	1312	90	89	146	91	109	40	55	53	72	99	137	99	60	83	89	849223	intergenic.igt	42584294	42598570	LOC_Os01g73480.igt	LOC_Os01g73480.igt	gene-gene	intergenic.igt	1	42590954	42591367	198	intergenic.igt	42591059	171	102945	-	3UTR	42590581	42591339	LOC_Os01g73514.1	LOC_Os01g73514	mRNA-mRNA
Chr1	+	42591401	2	0	0	0	0	1	0	0	0	0	0	0	1	0	0	0	849223	intergenic.igt	42584294	42598570	LOC_Os01g73480.igt	LOC_Os01g73480.igt	gene-gene	intergenic.igt	1	42591401	42591405	2	intergenic.igt	42591401	1	1037963	-	intron	42591340	42591430	LOC_Os01g73514.1	LOC_Os01g73514	mRNA-mRNA
Chr1	+	42591572	14	0	2	1	6	0	0	0	0	2	1	0	1	0	1	0	849223	intergenic.igt	42584294	42598570	LOC_Os01g73480.igt	LOC_Os01g73480.igt	gene-gene	intergenic.igt	1	42591572	42591583	5	intergenic.igt	42591572	4	1037964	-	intron	42591550	42591636	LOC_Os01g73514.1	LOC_Os01g73514	mRNA-mRNA
Chr1	+	42591657	1	1	0	0	0	0	0	0	0	0	0	0	0	0	0	0	849223	intergenic.igt	42584294	42598570	LOC_Os01g73480.igt	LOC_Os01g73480.igt	gene-gene	intergenic.igt	1	42591657	42591657	1	intergenic.igt	42591657	1	102943	-	3UTR	42591637	42591843	LOC_Os01g73514.1	LOC_Os01g73514	mRNA-mRNA
Chr1	+	42591766	6	0	0	0	0	0	0	0	0	0	0	0	0	5	1	0	849223	intergenic.igt	42584294	42598570	LOC_Os01g73480.igt	LOC_Os01g73480.igt	gene-gene	intergenic.igt	1	42591762	42591775	3	intergenic.igt	42591766	4	102943	-	3UTR	42591637	42591843	LOC_Os01g73514.1	LOC_Os01g73514	mRNA-mRNA
Chr1	+	42592114	1	0	0	0	0	1	0	0	0	0	0	0	0	0	0	0	849223	intergenic.igt	42584294	42598570	LOC_Os01g73480.igt	LOC_Os01g73480.igt	gene-gene	intergenic.igt	1	42592114	42592114	1	intergenic.igt	42592114	1	102942	-	3UTR	42591933	42593648	LOC_Os01g73514.1	LOC_Os01g73514	mRNA-mRNA
Chr1	+	42592458	1	0	0	1	0	0	0	0	0	0	0	0	0	0	0	0	849223	intergenic.igt	42584294	42598570	LOC_Os01g73480.igt	LOC_Os01g73480.igt	gene-gene	intergenic.igt	1	42592458	42592458	1	intergenic.igt	42592458	1	102942	-	3UTR	42591933	42593648	LOC_Os01g73514.1	LOC_Os01g73514	mRNA-mRNA
Chr1	+	42593622	3868	168	190	196	184	207	236	214	202	324	194	267	340	371	385	390	849223	intergenic.igt	42584294	42598570	LOC_Os01g73480.igt	LOC_Os01g73480.igt	gene-gene	intergenic.igt	1	42593533	42594122	327	intergenic.igt	42593622	184	102942	-	3UTR	42591933	42593648	LOC_Os01g73514.1	LOC_Os01g73514	mRNA-mRNA
Chr1	+	42594147	6	0	0	1	0	1	0	0	1	1	0	0	0	0	2	0	849223	intergenic.igt	42584294	42598570	LOC_Os01g73480.igt	LOC_Os01g73480.igt	gene-gene	intergenic.igt	1	42594147	42594181	4	intergenic.igt	42594147	2	102941	-	CDS	42593649	42597422	LOC_Os01g73514.1	LOC_Os01g73514	mRNA-mRNA
Chr1	+	42594229	1	0	0	0	0	0	0	0	0	0	0	0	1	0	0	0	849223	intergenic.igt	42584294	42598570	LOC_Os01g73480.igt	LOC_Os01g73480.igt	gene-gene	intergenic.igt	1	42594229	42594229	1	intergenic.igt	42594229	1	102941	-	CDS	42593649	42597422	LOC_Os01g73514.1	LOC_Os01g73514	mRNA-mRNA
Chr1	+	42594268	2	0	0	0	0	0	0	0	0	0	0	0	2	0	0	0	849223	intergenic.igt	42584294	42598570	LOC_Os01g73480.igt	LOC_Os01g73480.igt	gene-gene	intergenic.igt	1	42594268	42594268	1	intergenic.igt	42594268	2	102941	-	CDS	42593649	42597422	LOC_Os01g73514.1	LOC_Os01g73514	mRNA-mRNA
Chr1	+	42594352	1	0	1	0	0	0	0	0	0	0	0	0	0	0	0	0	849223	intergenic.igt	42584294	42598570	LOC_Os01g73480.igt	LOC_Os01g73480.igt	gene-gene	intergenic.igt	1	42594352	42594352	1	intergenic.igt	42594352	1	102941	-	CDS	42593649	42597422	LOC_Os01g73514.1	LOC_Os01g73514	mRNA-mRNA
Chr1	+	42597006	2	0	0	0	0	0	0	0	0	0	0	0	0	2	0	0	849223	intergenic.igt	42584294	42598570	LOC_Os01g73480.igt	LOC_Os01g73480.igt	gene-gene	intergenic.igt	1	42597006	42597006	1	intergenic.igt	42597006	2	102941	-	CDS	42593649	42597422	LOC_Os01g73514.1	LOC_Os01g73514	mRNA-mRNA
Chr1	+	42615930	2	0	2	0	0	0	0	0	0	0	0	0	0	0	0	0	916195	intron	42615865	42616034	LOC_Os01g73550.1	LOC_Os01g73550	mRNA-mRNA	intron	2	42615930	42615930	1	intron	42615930	2	852326	-	intergenic.pm	42614642	42616641	LOC_Os01g73560.igt	LOC_Os01g73560.igt	gene-gene
Chr1	+	42617631	2	0	2	0	0	0	0	0	0	0	0	0	0	0	0	0	916201	intron	42617539	42617654	LOC_Os01g73550.1	LOC_Os01g73550	mRNA-mRNA	intron	2	42617631	42617631	1	intron	42617631	2	852326	-	intergenic.igt	42616642	42618173	LOC_Os01g73560.igt	LOC_Os01g73560.igt	gene-gene
Chr1	+	42617997	2	0	0	0	0	0	0	0	0	0	0	0	0	0	2	0	103091	CDS	42617983	42618026	LOC_Os01g73550.1	LOC_Os01g73550	mRNA-mRNA	CDS	2	42617997	42617997	1	CDS	42617997	2	852326	-	intergenic.igt	42616642	42618173	LOC_Os01g73560.igt	LOC_Os01g73560.igt	gene-gene
Chr1	+	42618025	5	0	0	0	0	0	0	0	0	0	0	0	0	0	0	5	103091	CDS	42617983	42618026	LOC_Os01g73550.1	LOC_Os01g73550	mRNA-mRNA	CDS	2	42618025	42618025	1	CDS	42618025	5	852326	-	intergenic.igt	42616642	42618173	LOC_Os01g73560.igt	LOC_Os01g73560.igt	gene-gene
Chr1	+	42618072	4	0	0	0	0	0	0	0	0	2	2	0	0	0	0	0	103092	3UTR	42618027	42618686	LOC_Os01g73550.1	LOC_Os01g73550	mRNA-mRNA	3UTR	2	42618072	42618086	2	3UTR	42618072	2	852326	-	intergenic.igt	42616642	42618173	LOC_Os01g73560.igt	LOC_Os01g73560.igt	gene-gene
Chr1	+	42618126	7	0	0	0	0	0	0	0	3	0	0	0	0	4	0	0	103092	3UTR	42618027	42618686	LOC_Os01g73550.1	LOC_Os01g73550	mRNA-mRNA	3UTR	2	42618126	42618129	3	3UTR	42618126	3	852326	-	intergenic.igt	42616642	42618173	LOC_Os01g73560.igt	LOC_Os01g73560.igt	gene-gene
Chr1	+	42618363	1268	9	3	18	2	13	11	79	71	66	156	151	175	152	201	161	103092	3UTR	42618027	42618686	LOC_Os01g73550.1	LOC_Os01g73550	mRNA-mRNA	3UTR	2	42618155	42618493	153	3UTR	42618363	113	103144	-	3UTR	42618174	42618791	LOC_Os01g73560.1	LOC_Os01g73560	mRNA-mRNA
Chr1	+	42618567	3	0	3	0	0	0	0	0	0	0	0	0	0	0	0	0	103092	3UTR	42618027	42618686	LOC_Os01g73550.1	LOC_Os01g73550	mRNA-mRNA	3UTR	2	42618567	42618567	1	3UTR	42618567	3	103144	-	3UTR	42618174	42618791	LOC_Os01g73560.1	LOC_Os01g73560	mRNA-mRNA
Chr1	+	42618659	188	13	15	23	1	14	19	6	2	7	8	13	18	18	18	13	103092	3UTR	42618027	42618686	LOC_Os01g73550.1	LOC_Os01g73550	mRNA-mRNA	3UTR	2	42618624	42618673	32	3UTR	42618659	31	103144	-	3UTR	42618174	42618791	LOC_Os01g73560.1	LOC_Os01g73560	mRNA-mRNA
Chr1	+	42618705	1714	103	91	86	55	89	84	76	54	93	112	218	238	125	151	139	849225	intergenic.igt	42618687	42619830	LOC_Os01g73550.igt	LOC_Os01g73550.igt	gene-gene	intergenic.igt	1	42618688	42618813	82	intergenic.igt	42618705	130	103144	-	3UTR	42618174	42618791	LOC_Os01g73560.1	LOC_Os01g73560	mRNA-mRNA
Chr1	+	42618838	8	0	1	0	2	0	0	0	1	0	0	0	3	0	0	1	849225	intergenic.igt	42618687	42619830	LOC_Os01g73550.igt	LOC_Os01g73550.igt	gene-gene	intergenic.igt	1	42618838	42618889	8	intergenic.igt	42618838	1	103143	-	CDS	42618792	42619454	LOC_Os01g73560.1	LOC_Os01g73560	mRNA-mRNA
Chr1	+	42618982	370	20	17	15	18	15	15	17	16	19	18	27	61	26	47	39	849225	intergenic.igt	42618687	42619830	LOC_Os01g73550.igt	LOC_Os01g73550.igt	gene-gene	intergenic.igt	1	42618949	42619259	103	intergenic.igt	42618982	31	103143	-	CDS	42618792	42619454	LOC_Os01g73560.1	LOC_Os01g73560	mRNA-mRNA
Chr1	+	42619309	11	1	2	0	0	0	1	0	0	2	1	0	2	0	2	0	849225	intergenic.igt	42618687	42619830	LOC_Os01g73550.igt	LOC_Os01g73550.igt	gene-gene	intergenic.igt	1	42619291	42619372	9	intergenic.igt	42619309	2	103143	-	CDS	42618792	42619454	LOC_Os01g73560.1	LOC_Os01g73560	mRNA-mRNA
Chr1	+	42619402	3	0	0	0	0	0	2	0	0	0	0	0	0	0	1	0	849225	intergenic.igt	42618687	42619830	LOC_Os01g73550.igt	LOC_Os01g73550.igt	gene-gene	intergenic.igt	1	42619402	42619434	3	intergenic.igt	42619402	1	103143	-	CDS	42618792	42619454	LOC_Os01g73560.1	LOC_Os01g73560	mRNA-mRNA
Chr1	+	42619460	2	0	0	0	0	0	0	0	0	0	0	0	2	0	0	0	849225	intergenic.igt	42618687	42619830	LOC_Os01g73550.igt	LOC_Os01g73550.igt	gene-gene	intergenic.igt	1	42619460	42619460	1	intergenic.igt	42619460	2	1037968	-	intron	42619455	42619522	LOC_Os01g73560.1	LOC_Os01g73560	mRNA-mRNA
Chr1	+	42619838	2	0	0	0	0	0	1	1	0	0	0	0	0	0	0	0	849225	intergenic.pm	42619831	42621830	LOC_Os01g73550.igt	LOC_Os01g73550.igt	gene-gene	intergenic.pm	1	42619838	42619856	2	intergenic.pm	42619838	1	1037970	-	intron	42619793	42619924	LOC_Os01g73560.1	LOC_Os01g73560	mRNA-mRNA
Chr1	+	42619905	3	0	0	0	0	0	0	0	0	0	0	0	0	0	3	0	849225	intergenic.pm	42619831	42621830	LOC_Os01g73550.igt	LOC_Os01g73550.igt	gene-gene	intergenic.pm	1	42619905	42619905	1	intergenic.pm	42619905	3	1037970	-	intron	42619793	42619924	LOC_Os01g73560.1	LOC_Os01g73560	mRNA-mRNA
Chr1	+	42619958	6	0	0	0	0	0	0	0	0	3	0	0	0	3	0	0	849225	intergenic.pm	42619831	42621830	LOC_Os01g73550.igt	LOC_Os01g73550.igt	gene-gene	intergenic.pm	1	42619946	42619958	3	intergenic.pm	42619958	3	103140	-	CDS	42619925	42620020	LOC_Os01g73560.1	LOC_Os01g73560	mRNA-mRNA
Chr1	+	42845894	1	0	0	0	0	0	0	0	0	0	0	1	0	0	0	0	103951	5UTR	42845757	42845901	LOC_Os01g73960.1	LOC_Os01g73960	mRNA-mRNA	5UTR	2	42845894	42845894	1	5UTR	42845894	1	852344	-	intergenic.igt	42844622	42847927	LOC_Os01g73970.igt	LOC_Os01g73970.igt	gene-gene
Chr1	+	42845982	6	0	2	0	2	0	0	0	0	0	0	0	2	0	0	0	103952	CDS	42845902	42845986	LOC_Os01g73960.1	LOC_Os01g73960	mRNA-mRNA	CDS	2	42845982	42846010	3	CDS\	intron	42845982	2	852344	-	intergenic.igt	42844622	42847927	LOC_Os01g73970.igt	LOC_Os01g73970.igt	gene-gene
Chr1	+	42846227	3	0	3	0	0	0	0	0	0	0	0	0	0	0	0	0	916368	intron	42845987	42846613	LOC_Os01g73960.1	LOC_Os01g73960	mRNA-mRNA	intron	2	42846227	42846228	2	intron	42846227	2	852344	-	intergenic.igt	42844622	42847927	LOC_Os01g73970.igt	LOC_Os01g73970.igt	gene-gene
Chr1	+	42846319	1	0	0	0	0	1	0	0	0	0	0	0	0	0	0	0	916368	intron	42845987	42846613	LOC_Os01g73960.1	LOC_Os01g73960	mRNA-mRNA	intron	2	42846319	42846319	1	intron	42846319	1	852344	-	intergenic.igt	42844622	42847927	LOC_Os01g73970.igt	LOC_Os01g73970.igt	gene-gene
Chr1	+	42846362	1	0	1	0	0	0	0	0	0	0	0	0	0	0	0	0	916368	intron	42845987	42846613	LOC_Os01g73960.1	LOC_Os01g73960	mRNA-mRNA	intron	2	42846362	42846362	1	intron	42846362	1	852344	-	intergenic.igt	42844622	42847927	LOC_Os01g73970.igt	LOC_Os01g73970.igt	gene-gene
Chr1	+	42846821	5	0	1	2	2	0	0	0	0	0	0	0	0	0	0	0	916369	intron	42846727	42847293	LOC_Os01g73960.1	LOC_Os01g73960	mRNA-mRNA	intron	2	42846812	42846833	3	intron	42846821	3	852344	-	intergenic.igt	42844622	42847927	LOC_Os01g73970.igt	LOC_Os01g73970.igt	gene-gene
Chr1	+	42846919	3	2	0	0	0	0	0	0	0	0	0	0	0	0	0	1	916369	intron	42846727	42847293	LOC_Os01g73960.1	LOC_Os01g73960	mRNA-mRNA	intron	2	42846919	42846937	2	intron	42846919	2	852344	-	intergenic.igt	42844622	42847927	LOC_Os01g73970.igt	LOC_Os01g73970.igt	gene-gene
Chr1	+	42847254	1	0	0	0	0	0	0	0	0	0	0	0	0	0	0	1	916369	intron	42846727	42847293	LOC_Os01g73960.1	LOC_Os01g73960	mRNA-mRNA	intron	2	42847254	42847254	1	intron	42847254	1	852344	-	intergenic.igt	42844622	42847927	LOC_Os01g73970.igt	LOC_Os01g73970.igt	gene-gene
Chr1	+	42847638	25	0	5	3	1	4	4	0	0	0	5	0	0	0	3	0	103955	CDS	42847473	42847696	LOC_Os01g73960.1	LOC_Os01g73960	mRNA-mRNA	CDS	2	42847606	42847646	11	CDS	42847638	5	852344	-	intergenic.igt	42844622	42847927	LOC_Os01g73970.igt	LOC_Os01g73970.igt	gene-gene
Chr1	+	42847677	5	0	2	0	0	0	1	0	0	2	0	0	0	0	0	0	103955	CDS	42847473	42847696	LOC_Os01g73960.1	LOC_Os01g73960	mRNA-mRNA	CDS	2	42847677	42847686	4	CDS	42847677	2	852344	-	intergenic.igt	42844622	42847927	LOC_Os01g73970.igt	LOC_Os01g73970.igt	gene-gene
Chr1	+	42847721	5	2	0	3	0	0	0	0	0	0	0	0	0	0	0	0	916371	intron	42847697	42847797	LOC_Os01g73960.1	LOC_Os01g73960	mRNA-mRNA	intron	2	42847721	42847726	2	intron	42847721	3	852344	-	intergenic.igt	42844622	42847927	LOC_Os01g73970.igt	LOC_Os01g73970.igt	gene-gene
Chr1	+	42847833	4	1	0	0	0	0	3	0	0	0	0	0	0	0	0	0	103956	CDS	42847798	42847906	LOC_Os01g73960.1	LOC_Os01g73960	mRNA-mRNA	CDS	2	42847833	42847838	2	CDS	42847833	3	852344	-	intergenic.igt	42844622	42847927	LOC_Os01g73970.igt	LOC_Os01g73970.igt	gene-gene
Chr1	+	42848070	8524	840	1102	1025	1084	894	903	37	75	93	441	557	821	246	243	163	103957	3UTR	42847907	42848451	LOC_Os01g73960.1	LOC_Os01g73960	mRNA-mRNA	3UTR	2	42847927	42848281	251	3UTR	42848070	390	104003	-	3UTR	42847928	42848531	LOC_Os01g73970.1	LOC_Os01g73970	mRNA-mRNA
Chr1	+	42848339	105	6	4	4	4	3	12	4	0	4	12	6	6	11	14	15	103957	3UTR	42847907	42848451	LOC_Os01g73960.1	LOC_Os01g73960	mRNA-mRNA	3UTR	2	42848308	42848451	39	3UTR	42848339	11	104003	-	3UTR	42847928	42848531	LOC_Os01g73970.1	LOC_Os01g73970	mRNA-mRNA
Chr1	+	42848546	8431	387	498	476	439	599	406	420	347	488	540	810	829	752	684	756	849247	intergenic.igt	42848452	42853656	LOC_Os01g73960.igt	LOC_Os01g73960.igt	gene-gene	intergenic.igt	1	42848455	42848688	173	intergenic.igt	42848546	341	104002	-	CDS	42848532	42848648	LOC_Os01g73970.1	LOC_Os01g73970	mRNA-mRNA
Chr1	+	42848731	2	0	1	0	0	0	1	0	0	0	0	0	0	0	0	0	849247	intergenic.igt	42848452	42853656	LOC_Os01g73960.igt	LOC_Os01g73960.igt	gene-gene	intergenic.igt	1	42848731	42848731	1	intergenic.igt	42848731	2	1038091	-	intron	42848649	42848742	LOC_Os01g73970.1	LOC_Os01g73970	mRNA-mRNA
Chr1	+	42848765	5	0	0	2	0	0	0	0	0	0	1	0	0	0	2	0	849247	intergenic.igt	42848452	42853656	LOC_Os01g73960.igt	LOC_Os01g73960.igt	gene-gene	intergenic.igt	1	42848765	42848806	3	intergenic.igt	42848765	2	104001	-	CDS	42848743	42848778	LOC_Os01g73970.1	LOC_Os01g73970	mRNA-mRNA
Chr1	+	42849009	3	0	0	2	0	0	0	0	0	0	0	1	0	0	0	0	849247	intergenic.igt	42848452	42853656	LOC_Os01g73960.igt	LOC_Os01g73960.igt	gene-gene	intergenic.igt	1	42849003	42849009	2	intergenic.igt	42849009	2	1038093	-	intron	42848943	42849021	LOC_Os01g73970.1	LOC_Os01g73970	mRNA-mRNA
Chr1	+	42849152	4	2	0	0	0	1	1	0	0	0	0	0	0	0	0	0	849247	intergenic.igt	42848452	42853656	LOC_Os01g73960.igt	LOC_Os01g73960.igt	gene-gene	intergenic.igt	1	42849152	42849178	3	intergenic.igt	42849152	2	1038094	-	intron	42849076	42849344	LOC_Os01g73970.1	LOC_Os01g73970	mRNA-mRNA
Chr1	+	42849384	1	0	0	0	0	0	0	0	0	0	0	0	1	0	0	0	849247	intergenic.igt	42848452	42853656	LOC_Os01g73960.igt	LOC_Os01g73960.igt	gene-gene	intergenic.igt	1	42849384	42849384	1	intergenic.igt	42849384	1	103998	-	CDS	42849345	42849411	LOC_Os01g73970.1	LOC_Os01g73970	mRNA-mRNA
Chr1	+	42849941	7	0	0	0	0	1	0	0	0	2	3	0	0	1	0	0	849247	intergenic.igt	42848452	42853656	LOC_Os01g73960.igt	LOC_Os01g73960.igt	gene-gene	intergenic.igt	1	42849937	42849943	4	intergenic.igt	42849941	3	1038097	-	intron	42849919	42849995	LOC_Os01g73970.1	LOC_Os01g73970	mRNA-mRNA
Chr1	+	42851511	1	0	0	0	0	0	0	0	0	0	0	0	0	0	1	0	849247	intergenic.igt	42848452	42853656	LOC_Os01g73960.igt	LOC_Os01g73960.igt	gene-gene	intergenic.igt	1	42851511	42851511	1	intergenic.igt	42851511	1	103991	-	CDS	42851374	42851517	LOC_Os01g73970.1	LOC_Os01g73970	mRNA-mRNA
Chr1	-	164504	4	0	0	0	0	0	0	0	0	0	0	2	1	0	1	0	849290	intergenic.pm	164108	166107	LOC_Os01g01340.igt	LOC_Os01g01340.igt	gene-gene	intergenic.pm	1	164484	164522	3	intergenic.pm	164504	2	846064	+	intergenic.igt	156801	176309	LOC_Os01g01312.igt	LOC_Os01g01312.igt	gene-gene
Chr1	-	164609	6	2	0	0	0	0	0	0	0	0	0	0	0	1	3	0	849290	intergenic.pm	164108	166107	LOC_Os01g01340.igt	LOC_Os01g01340.igt	gene-gene	intergenic.pm	1	164589	164627	3	intergenic.pm	164609	3	846064	+	intergenic.igt	156801	176309	LOC_Os01g01312.igt	LOC_Os01g01312.igt	gene-gene
Chr1	-	166846	2	0	0	2	0	0	0	0	0	0	0	0	0	0	0	0	849290	intergenic.igt	166108	168169	LOC_Os01g01340.igt	LOC_Os01g01340.igt	gene-gene	intergenic.igt	1	166846	166846	1	intergenic.igt	166846	2	846064	+	intergenic.igt	156801	176309	LOC_Os01g01312.igt	LOC_Os01g01312.igt	gene-gene
Chr1	-	167252	2	0	0	0	2	0	0	0	0	0	0	0	0	0	0	0	849290	intergenic.igt	166108	168169	LOC_Os01g01340.igt	LOC_Os01g01340.igt	gene-gene	intergenic.igt	1	167252	167252	1	intergenic.igt	167252	2	846064	+	intergenic.igt	156801	176309	LOC_Os01g01312.igt	LOC_Os01g01312.igt	gene-gene
Chr1	-	167409	2	0	0	2	0	0	0	0	0	0	0	0	0	0	0	0	849290	intergenic.igt	166108	168169	LOC_Os01g01340.igt	LOC_Os01g01340.igt	gene-gene	intergenic.igt	1	167409	167409	1	intergenic.igt	167409	2	846064	+	intergenic.igt	156801	176309	LOC_Os01g01312.igt	LOC_Os01g01312.igt	gene-gene
Chr1	-	167452	2	0	1	0	0	1	0	0	0	0	0	0	0	0	0	0	849290	intergenic.igt	166108	168169	LOC_Os01g01340.igt	LOC_Os01g01340.igt	gene-gene	intergenic.igt	1	167452	167456	2	intergenic.igt	167452	1	846064	+	intergenic.igt	156801	176309	LOC_Os01g01312.igt	LOC_Os01g01312.igt	gene-gene
Chr1	-	167542	1	0	0	1	0	0	0	0	0	0	0	0	0	0	0	0	849290	intergenic.igt	166108	168169	LOC_Os01g01340.igt	LOC_Os01g01340.igt	gene-gene	intergenic.igt	1	167542	167542	1	intergenic.igt	167542	1	846064	+	intergenic.igt	156801	176309	LOC_Os01g01312.igt	LOC_Os01g01312.igt	gene-gene
Chr1	-	167775	1	0	1	0	0	0	0	0	0	0	0	0	0	0	0	0	849290	intergenic.igt	166108	168169	LOC_Os01g01340.igt	LOC_Os01g01340.igt	gene-gene	intergenic.igt	1	167775	167775	1	intergenic.igt	167775	1	846064	+	intergenic.igt	156801	176309	LOC_Os01g01312.igt	LOC_Os01g01312.igt	gene-gene
Chr1	-	167879	2	0	0	0	2	0	0	0	0	0	0	0	0	0	0	0	849290	intergenic.igt	166108	168169	LOC_Os01g01340.igt	LOC_Os01g01340.igt	gene-gene	intergenic.igt	1	167879	167879	1	intergenic.igt	167879	2	846064	+	intergenic.igt	156801	176309	LOC_Os01g01312.igt	LOC_Os01g01312.igt	gene-gene
Chr1	-	167981	2	0	0	2	0	0	0	0	0	0	0	0	0	0	0	0	849290	intergenic.igt	166108	168169	LOC_Os01g01340.igt	LOC_Os01g01340.igt	gene-gene	intergenic.igt	1	167981	167981	1	intergenic.igt	167981	2	846064	+	intergenic.igt	156801	176309	LOC_Os01g01312.igt	LOC_Os01g01312.igt	gene-gene
Chr1	-	168017	2	0	0	0	0	0	0	0	0	0	0	2	0	0	0	0	849290	intergenic.igt	166108	168169	LOC_Os01g01340.igt	LOC_Os01g01340.igt	gene-gene	intergenic.igt	1	168017	168017	1	intergenic.igt	168017	2	846064	+	intergenic.igt	156801	176309	LOC_Os01g01312.igt	LOC_Os01g01312.igt	gene-gene
Chr1	-	168114	26	0	10	2	2	2	9	0	0	1	0	0	0	0	0	0	849290	intergenic.igt	166108	168169	LOC_Os01g01340.igt	LOC_Os01g01340.igt	gene-gene	intergenic.igt	1	168074	168124	6	intergenic.igt	168114	19	846064	+	intergenic.igt	156801	176309	LOC_Os01g01312.igt	LOC_Os01g01312.igt	gene-gene
Chr1	-	168177	1	0	0	1	0	0	0	0	0	0	0	0	0	0	0	0	703	3UTR	168170	169598	LOC_Os01g01340.1	LOC_Os01g01340	mRNA-mRNA	3UTR	2	168177	168177	1	3UTR	168177	1	846064	+	intergenic.igt	156801	176309	LOC_Os01g01312.igt	LOC_Os01g01312.igt	gene-gene
Chr1	-	168479	1239	95	168	299	126	147	83	42	45	44	48	61	50	4	14	13	703	3UTR	168170	169598	LOC_Os01g01340.1	LOC_Os01g01340	mRNA-mRNA	3UTR	2	168381	168698	178	3UTR	168479	55	846064	+	intergenic.igt	156801	176309	LOC_Os01g01312.igt	LOC_Os01g01312.igt	gene-gene
Chr1	-	168756	23	1	1	2	9	2	0	1	2	0	4	0	0	1	0	0	703	3UTR	168170	169598	LOC_Os01g01340.1	LOC_Os01g01340	mRNA-mRNA	3UTR	2	168739	168824	10	3UTR	168756	5	846064	+	intergenic.igt	156801	176309	LOC_Os01g01312.igt	LOC_Os01g01312.igt	gene-gene
Chr1	-	169418	399280	12714	22497	27759	22380	19622	18865	46887	49531	53964	24503	24973	38428	11601	12511	13045	703	3UTR	168170	169598	LOC_Os01g01340.1	LOC_Os01g01340	mRNA-mRNA	3UTR	2	168854	169878	660	3UTR\	CDS\	intron	169418	26454	846064	+	intergenic.igt	156801	176309	LOC_Os01g01312.igt	LOC_Os01g01312.igt	gene-gene
Chr1	-	170009	3	3	0	0	0	0	0	0	0	0	0	0	0	0	0	0	1022213	intron	169910	170090	LOC_Os01g01340.1	LOC_Os01g01340	mRNA-mRNA	intron	2	170009	170009	1	intron	170009	3	846064	+	intergenic.igt	156801	176309	LOC_Os01g01312.igt	LOC_Os01g01312.igt	gene-gene
Chr1	-	170079	256	15	13	17	19	15	15	38	30	34	11	15	21	4	1	8	1022213	intron	169910	170090	LOC_Os01g01340.1	LOC_Os01g01340	mRNA-mRNA	intron	2	170074	170169	51	CDS\	intron	170079	32	846064	+	intergenic.igt	156801	176309	LOC_Os01g01312.igt	LOC_Os01g01312.igt	gene-gene
Chr1	-	2263790	5	5	0	0	0	0	0	0	0	0	0	0	0	0	0	0	849455	intergenic.igt	2257074	2265176	LOC_Os01g04900.igt	LOC_Os01g04900.igt	gene-gene	intergenic.igt	1	2263790	2263790	1	intergenic.igt	2263790	5	6089	+	CDS	2263746	2263857	LOC_Os01g04880.1	LOC_Os01g04880	mRNA-mRNA
Chr1	-	2263996	2	0	0	0	0	0	2	0	0	0	0	0	0	0	0	0	849455	intergenic.igt	2257074	2265176	LOC_Os01g04900.igt	LOC_Os01g04900.igt	gene-gene	intergenic.igt	1	2263996	2263996	1	intergenic.igt	2263996	2	901157	+	intron	2263858	2264295	LOC_Os01g04880.1	LOC_Os01g04880	mRNA-mRNA
Chr1	-	2264320	2	0	0	2	0	0	0	0	0	0	0	0	0	0	0	0	849455	intergenic.igt	2257074	2265176	LOC_Os01g04900.igt	LOC_Os01g04900.igt	gene-gene	intergenic.igt	1	2264320	2264320	1	intergenic.igt	2264320	2	6090	+	CDS	2264296	2265396	LOC_Os01g04880.1	LOC_Os01g04880	mRNA-mRNA
Chr1	-	2265131	1	1	0	0	0	0	0	0	0	0	0	0	0	0	0	0	849455	intergenic.igt	2257074	2265176	LOC_Os01g04900.igt	LOC_Os01g04900.igt	gene-gene	intergenic.igt	1	2265131	2265131	1	intergenic.igt	2265131	1	6090	+	CDS	2264296	2265396	LOC_Os01g04880.1	LOC_Os01g04880	mRNA-mRNA
Chr1	-	2265174	2	2	0	0	0	0	0	0	0	0	0	0	0	0	0	0	849455	intergenic.igt	2257074	2265176	LOC_Os01g04900.igt	LOC_Os01g04900.igt	gene-gene	intergenic.igt	1	2265174	2265174	1	intergenic.igt	2265174	2	6090	+	CDS	2264296	2265396	LOC_Os01g04880.1	LOC_Os01g04880	mRNA-mRNA
Chr1	-	2265203	2	0	0	0	0	0	0	0	1	0	0	0	0	1	0	0	6166	3UTR	2265177	2266649	LOC_Os01g04900.2	LOC_Os01g04900	mRNA-mRNA	3UTR	3	2265203	2265203	1	3UTR	2265203	2	6090	+	CDS	2264296	2265396	LOC_Os01g04880.1	LOC_Os01g04880	mRNA-mRNA
Chr1	-	2265271	4	0	0	0	2	0	0	0	0	0	0	0	0	2	0	0	6166	3UTR	2265177	2266649	LOC_Os01g04900.2	LOC_Os01g04900	mRNA-mRNA	3UTR	3	2265256	2265271	3	3UTR	2265271	2	6090	+	CDS	2264296	2265396	LOC_Os01g04880.1	LOC_Os01g04880	mRNA-mRNA
Chr1	-	2265761	1470	73	87	100	96	110	115	75	91	83	75	124	134	78	117	112	6166	3UTR	2265177	2266649	LOC_Os01g04900.2	LOC_Os01g04900	mRNA-mRNA	3UTR	3	2265462	2266088	262	3UTR	2265761	53	6092	+	3UTR	2265726	2267208	LOC_Os01g04880.1	LOC_Os01g04880	mRNA-mRNA
Chr1	-	2266120	1	0	0	0	0	0	0	0	0	0	0	0	0	0	1	0	6166	3UTR	2265177	2266649	LOC_Os01g04900.2	LOC_Os01g04900	mRNA-mRNA	3UTR	3	2266120	2266120	1	3UTR	2266120	1	6092	+	3UTR	2265726	2267208	LOC_Os01g04880.1	LOC_Os01g04880	mRNA-mRNA
Chr1	-	2266360	3889	332	377	515	348	451	252	84	137	146	217	231	198	180	210	211	6166	3UTR	2265177	2266649	LOC_Os01g04900.2	LOC_Os01g04900	mRNA-mRNA	3UTR	3	2266210	2266657	243	3UTR\	CDS	2266360	355	6092	+	3UTR	2265726	2267208	LOC_Os01g04880.1	LOC_Os01g04880	mRNA-mRNA
Chr1	-	2266708	16	4	5	1	3	1	1	0	0	0	0	0	1	0	0	0	6165	CDS	2266650	2266904	LOC_Os01g04900.2	LOC_Os01g04900	mRNA-mRNA	CDS	3	2266682	2266760	12	CDS	2266708	2	6092	+	3UTR	2265726	2267208	LOC_Os01g04880.1	LOC_Os01g04880	mRNA-mRNA
Chr1	-	2267029	2	0	0	0	0	0	0	2	0	0	0	0	0	0	0	0	1022984	intron	2266905	2267043	LOC_Os01g04900.2	LOC_Os01g04900	mRNA-mRNA	intron	3	2267029	2267029	1	intron	2267029	2	6092	+	3UTR	2265726	2267208	LOC_Os01g04880.1	LOC_Os01g04880	mRNA-mRNA
Chr1	-	2267056	2	0	0	0	2	0	0	0	0	0	0	0	0	0	0	0	6164	CDS	2267044	2267204	LOC_Os01g04900.2	LOC_Os01g04900	mRNA-mRNA	CDS	3	2267056	2267056	1	CDS	2267056	2	6092	+	3UTR	2265726	2267208	LOC_Os01g04880.1	LOC_Os01g04880	mRNA-mRNA
Chr1	-	2267249	2	0	0	0	0	0	0	0	0	0	2	0	0	0	0	0	1022985	intron	2267205	2267380	LOC_Os01g04900.2	LOC_Os01g04900	mRNA-mRNA	intron	3	2267249	2267249	1	intron	2267249	2	846227	+	intergenic.igt	2267209	2269162	LOC_Os01g04880.igt	LOC_Os01g04880.igt	gene-gene
Chr1	-	2267416	1	0	0	0	1	0	0	0	0	0	0	0	0	0	0	0	6163	CDS	2267381	2267588	LOC_Os01g04900.2	LOC_Os01g04900	mRNA-mRNA	CDS	3	2267416	2267416	1	CDS	2267416	1	846227	+	intergenic.igt	2267209	2269162	LOC_Os01g04880.igt	LOC_Os01g04880.igt	gene-gene
Chr1	-	2267966	1	1	0	0	0	0	0	0	0	0	0	0	0	0	0	0	6162	CDS	2267959	2268112	LOC_Os01g04900.2	LOC_Os01g04900	mRNA-mRNA	CDS	3	2267966	2267966	1	CDS	2267966	1	846227	+	intergenic.igt	2267209	2269162	LOC_Os01g04880.igt	LOC_Os01g04880.igt	gene-gene
Chr1	-	2270514	2	2	0	0	0	0	0	0	0	0	0	0	0	0	0	0	1022994	intron	2270207	2270681	LOC_Os01g04900.2	LOC_Os01g04900	mRNA-mRNA	intron	3	2270514	2270514	1	intron	2270514	2	846227	+	intergenic.pm	2269163	2271162	LOC_Os01g04880.igt	LOC_Os01g04880.igt	gene-gene
Chr1	-	2270555	1	1	0	0	0	0	0	0	0	0	0	0	0	0	0	0	1022994	intron	2270207	2270681	LOC_Os01g04900.2	LOC_Os01g04900	mRNA-mRNA	intron	3	2270555	2270555	1	intron	2270555	1	846227	+	intergenic.pm	2269163	2271162	LOC_Os01g04880.igt	LOC_Os01g04880.igt	gene-gene
Chr1	-	2271614	1	0	0	0	0	1	0	0	0	0	0	0	0	0	0	0	849456	intergenic.pm	2271052	2273051	LOC_Os01g04930.igt	LOC_Os01g04930.igt	gene-gene	intergenic.pm	1	2271614	2271614	1	intergenic.pm	2271614	1	6209	+	CDS	2271613	2271735	LOC_Os01g04910.1	LOC_Os01g04910	mRNA-mRNA
Chr1	-	2272815	1	0	0	0	0	0	0	0	0	0	0	1	0	0	0	0	849456	intergenic.pm	2271052	2273051	LOC_Os01g04930.igt	LOC_Os01g04930.igt	gene-gene	intergenic.pm	1	2272815	2272815	1	intergenic.pm	2272815	1	6211	+	CDS	2272733	2272819	LOC_Os01g04910.1	LOC_Os01g04910	mRNA-mRNA
Chr1	-	2272911	5	0	0	0	0	0	0	0	0	1	0	3	0	0	1	0	849456	intergenic.pm	2271052	2273051	LOC_Os01g04930.igt	LOC_Os01g04930.igt	gene-gene	intergenic.pm	1	2272906	2272916	3	intergenic.pm	2272911	3	901168	+	intron	2272820	2272912	LOC_Os01g04910.1	LOC_Os01g04910	mRNA-mRNA
Chr1	-	2273003	30	0	2	0	2	0	1	5	1	0	3	0	9	3	0	4	849456	intergenic.pm	2271052	2273051	LOC_Os01g04930.igt	LOC_Os01g04930.igt	gene-gene	intergenic.pm	1	2272944	2273015	9	intergenic.pm	2273003	9	901169	+	intron	2273001	2273301	LOC_Os01g04910.1	LOC_Os01g04910	mRNA-mRNA
Chr1	-	2273073	35	1	3	0	0	0	0	4	2	0	0	2	3	3	9	8	849456	intergenic.igt	2273052	2281233	LOC_Os01g04930.igt	LOC_Os01g04930.igt	gene-gene	intergenic.igt	1	2273057	2273097	9	intergenic.igt	2273073	10	901169	+	intron	2273001	2273301	LOC_Os01g04910.1	LOC_Os01g04910	mRNA-mRNA
Chr1	-	2273171	1	0	0	0	0	0	0	0	0	0	0	0	0	1	0	0	849456	intergenic.igt	2273052	2281233	LOC_Os01g04930.igt	LOC_Os01g04930.igt	gene-gene	intergenic.igt	1	2273171	2273171	1	intergenic.igt	2273171	1	901169	+	intron	2273001	2273301	LOC_Os01g04910.1	LOC_Os01g04910	mRNA-mRNA
Chr1	-	2273232	1	0	0	0	0	0	0	0	0	1	0	0	0	0	0	0	849456	intergenic.igt	2273052	2281233	LOC_Os01g04930.igt	LOC_Os01g04930.igt	gene-gene	intergenic.igt	1	2273232	2273232	1	intergenic.igt	2273232	1	901169	+	intron	2273001	2273301	LOC_Os01g04910.1	LOC_Os01g04910	mRNA-mRNA
Chr1	-	2273495	538	39	50	32	44	32	22	14	16	20	23	41	77	27	43	58	849456	intergenic.igt	2273052	2281233	LOC_Os01g04930.igt	LOC_Os01g04930.igt	gene-gene	intergenic.igt	1	2273282	2273603	111	intergenic.igt	2273495	27	6214	+	3UTR	2273302	2274057	LOC_Os01g04910.1	LOC_Os01g04910	mRNA-mRNA
Chr1	-	2273687	71	6	4	9	4	1	2	0	4	1	10	7	11	8	4	0	849456	intergenic.igt	2273052	2281233	LOC_Os01g04930.igt	LOC_Os01g04930.igt	gene-gene	intergenic.igt	1	2273631	2273728	22	intergenic.igt	2273687	9	6214	+	3UTR	2273302	2274057	LOC_Os01g04910.1	LOC_Os01g04910	mRNA-mRNA
Chr1	-	2273823	21	0	4	3	0	1	4	1	0	0	0	2	1	1	2	2	849456	intergenic.igt	2273052	2281233	LOC_Os01g04930.igt	LOC_Os01g04930.igt	gene-gene	intergenic.igt	1	2273788	2273824	12	intergenic.igt	2273823	5	6214	+	3UTR	2273302	2274057	LOC_Os01g04910.1	LOC_Os01g04910	mRNA-mRNA
Chr1	-	2273869	3	0	0	0	0	0	0	0	0	0	3	0	0	0	0	0	849456	intergenic.igt	2273052	2281233	LOC_Os01g04930.igt	LOC_Os01g04930.igt	gene-gene	intergenic.igt	1	2273869	2273869	1	intergenic.igt	2273869	3	6214	+	3UTR	2273302	2274057	LOC_Os01g04910.1	LOC_Os01g04910	mRNA-mRNA
Chr1	-	2274777	2	0	0	0	0	0	0	0	2	0	0	0	0	0	0	0	849456	intergenic.igt	2273052	2281233	LOC_Os01g04930.igt	LOC_Os01g04930.igt	gene-gene	intergenic.igt	1	2274777	2274777	1	intergenic.igt	2274777	2	846228	+	intergenic.pm	2274058	2275066	LOC_Os01g04910.igt	LOC_Os01g04910.igt	gene-gene
Chr1	-	2278080	1	0	0	0	0	1	0	0	0	0	0	0	0	0	0	0	849456	intergenic.igt	2273052	2281233	LOC_Os01g04930.igt	LOC_Os01g04930.igt	gene-gene	intergenic.igt	1	2278080	2278080	1	intergenic.igt	2278080	1	6238	+	CDS	2278074	2278578	LOC_Os01g04920.1	LOC_Os01g04920	mRNA-mRNA
Chr1	-	2278107	2	0	1	1	0	0	0	0	0	0	0	0	0	0	0	0	849456	intergenic.igt	2273052	2281233	LOC_Os01g04930.igt	LOC_Os01g04930.igt	gene-gene	intergenic.igt	1	2278107	2278108	2	intergenic.igt	2278107	1	6238	+	CDS	2278074	2278578	LOC_Os01g04920.1	LOC_Os01g04920	mRNA-mRNA
Chr1	-	2278328	32	1	1	5	4	0	1	0	9	0	1	1	7	0	2	0	849456	intergenic.igt	2273052	2281233	LOC_Os01g04930.igt	LOC_Os01g04930.igt	gene-gene	intergenic.igt	1	2278187	2278334	18	intergenic.igt	2278328	8	6238	+	CDS	2278074	2278578	LOC_Os01g04920.1	LOC_Os01g04920	mRNA-mRNA
Chr1	-	2278569	772	55	92	105	54	87	62	5	13	7	54	44	115	19	27	33	849456	intergenic.igt	2273052	2281233	LOC_Os01g04930.igt	LOC_Os01g04930.igt	gene-gene	intergenic.igt	1	2278368	2278799	180	intergenic.igt	2278569	34	6238	+	CDS	2278074	2278578	LOC_Os01g04920.1	LOC_Os01g04920	mRNA-mRNA
Chr1	-	2281785	3	0	0	0	3	0	0	0	0	0	0	0	0	0	0	0	6288	3UTR	2281234	2282535	LOC_Os01g04930.1	LOC_Os01g04930	mRNA-mRNA	3UTR	1	2281785	2281785	1	3UTR	2281785	3	846229	+	intergenic.igt	2279173	2290110	LOC_Os01g04920.igt	LOC_Os01g04920.igt	gene-gene
Chr1	-	2281853	4	2	1	0	0	0	0	0	0	0	1	0	0	0	0	0	6288	3UTR	2281234	2282535	LOC_Os01g04930.1	LOC_Os01g04930	mRNA-mRNA	3UTR	1	2281830	2281853	3	3UTR	2281853	2	846229	+	intergenic.igt	2279173	2290110	LOC_Os01g04920.igt	LOC_Os01g04920.igt	gene-gene
Chr1	-	2281908	776	72	87	92	46	71	58	31	15	29	33	99	81	21	24	17	6288	3UTR	2281234	2282535	LOC_Os01g04930.1	LOC_Os01g04930	mRNA-mRNA	3UTR	1	2281901	2282135	92	3UTR	2281908	189	846229	+	intergenic.igt	2279173	2290110	LOC_Os01g04920.igt	LOC_Os01g04920.igt	gene-gene
Chr1	-	2282427	1038	49	60	66	48	52	61	56	58	66	90	135	159	45	47	46	6288	3UTR	2281234	2282535	LOC_Os01g04930.1	LOC_Os01g04930	mRNA-mRNA	3UTR	1	2282167	2282469	158	3UTR	2282427	61	846229	+	intergenic.igt	2279173	2290110	LOC_Os01g04920.igt	LOC_Os01g04920.igt	gene-gene
Chr1	-	2282528	42	1	2	2	6	1	0	2	0	2	12	7	7	0	0	0	6288	3UTR	2281234	2282535	LOC_Os01g04930.1	LOC_Os01g04930	mRNA-mRNA	3UTR	1	2282505	2282596	19	3UTR\	CDS	2282528	10	846229	+	intergenic.igt	2279173	2290110	LOC_Os01g04920.igt	LOC_Os01g04920.igt	gene-gene
Chr1	-	2282683	6	0	0	1	0	0	0	1	0	0	4	0	0	0	0	0	6287	CDS	2282536	2282977	LOC_Os01g04930.1	LOC_Os01g04930	mRNA-mRNA	CDS	1	2282661	2282683	3	CDS	2282683	4	846229	+	intergenic.igt	2279173	2290110	LOC_Os01g04920.igt	LOC_Os01g04920.igt	gene-gene
Chr1	-	2282763	1	0	0	0	0	0	0	0	1	0	0	0	0	0	0	0	6287	CDS	2282536	2282977	LOC_Os01g04930.1	LOC_Os01g04930	mRNA-mRNA	CDS	1	2282763	2282763	1	CDS	2282763	1	846229	+	intergenic.igt	2279173	2290110	LOC_Os01g04920.igt	LOC_Os01g04920.igt	gene-gene
Chr1	-	2282823	1	0	0	0	0	1	0	0	0	0	0	0	0	0	0	0	6287	CDS	2282536	2282977	LOC_Os01g04930.1	LOC_Os01g04930	mRNA-mRNA	CDS	1	2282823	2282823	1	CDS	2282823	1	846229	+	intergenic.igt	2279173	2290110	LOC_Os01g04920.igt	LOC_Os01g04920.igt	gene-gene
Chr1	-	2284098	1	0	0	0	0	0	1	0	0	0	0	0	0	0	0	0	1023009	intron	2284022	2284545	LOC_Os01g04930.1	LOC_Os01g04930	mRNA-mRNA	intron	1	2284098	2284098	1	intron	2284098	1	846229	+	intergenic.igt	2279173	2290110	LOC_Os01g04920.igt	LOC_Os01g04920.igt	gene-gene
Chr1	-	7470794	1	0	0	0	0	0	0	0	1	0	0	0	0	0	0	0	849857	intergenic.igt	7467535	7477340	LOC_Os01g13430.igt	LOC_Os01g13430.igt	gene-gene	intergenic.igt	1	7470794	7470794	1	intergenic.igt	7470794	1	19118	+	5UTR	7470710	7470811	LOC_Os01g13420.1	LOC_Os01g13420	mRNA-mRNA
Chr1	-	7470891	5	0	0	3	0	0	0	0	0	1	0	0	0	0	1	0	849857	intergenic.igt	7467535	7477340	LOC_Os01g13430.igt	LOC_Os01g13430.igt	gene-gene	intergenic.igt	1	7470878	7470903	4	intergenic.igt	7470891	2	19119	+	CDS	7470812	7471020	LOC_Os01g13420.1	LOC_Os01g13420	mRNA-mRNA
Chr1	-	7471019	1	0	0	0	0	0	0	0	0	0	0	0	0	1	0	0	849857	intergenic.igt	7467535	7477340	LOC_Os01g13430.igt	LOC_Os01g13430.igt	gene-gene	intergenic.igt	1	7471019	7471019	1	intergenic.igt	7471019	1	19119	+	CDS	7470812	7471020	LOC_Os01g13420.1	LOC_Os01g13420	mRNA-mRNA
Chr1	-	7471055	2	0	0	0	0	2	0	0	0	0	0	0	0	0	0	0	849857	intergenic.igt	7467535	7477340	LOC_Os01g13430.igt	LOC_Os01g13430.igt	gene-gene	intergenic.igt	1	7471055	7471055	1	intergenic.igt	7471055	2	903064	+	intron	7471021	7472012	LOC_Os01g13420.1	LOC_Os01g13420	mRNA-mRNA
Chr1	-	7471087	13	0	0	1	1	0	4	0	0	0	0	1	0	4	1	1	849857	intergenic.igt	7467535	7477340	LOC_Os01g13430.igt	LOC_Os01g13430.igt	gene-gene	intergenic.igt	1	7471087	7471143	7	intergenic.igt	7471087	4	903064	+	intron	7471021	7472012	LOC_Os01g13420.1	LOC_Os01g13420	mRNA-mRNA
Chr1	-	7471185	4	0	0	0	1	0	0	1	0	0	0	0	2	0	0	0	849857	intergenic.igt	7467535	7477340	LOC_Os01g13430.igt	LOC_Os01g13430.igt	gene-gene	intergenic.igt	1	7471180	7471185	2	intergenic.igt	7471185	3	903064	+	intron	7471021	7472012	LOC_Os01g13420.1	LOC_Os01g13420	mRNA-mRNA
Chr1	-	7471212	4	0	0	0	0	0	0	1	0	0	0	3	0	0	0	0	849857	intergenic.igt	7467535	7477340	LOC_Os01g13430.igt	LOC_Os01g13430.igt	gene-gene	intergenic.igt	1	7471212	7471220	2	intergenic.igt	7471212	3	903064	+	intron	7471021	7472012	LOC_Os01g13420.1	LOC_Os01g13420	mRNA-mRNA
Chr1	-	7472517	4914	108	233	269	236	291	209	375	407	620	348	298	449	352	389	330	849857	intergenic.igt	7467535	7477340	LOC_Os01g13430.igt	LOC_Os01g13430.igt	gene-gene	intergenic.igt	1	7472001	7472619	364	intergenic.igt	7472517	195	19121	+	3UTR	7472449	7473043	LOC_Os01g13420.1	LOC_Os01g13420	mRNA-mRNA
Chr1	-	7472694	2	0	0	0	0	0	0	0	0	0	0	2	0	0	0	0	849857	intergenic.igt	7467535	7477340	LOC_Os01g13430.igt	LOC_Os01g13430.igt	gene-gene	intergenic.igt	1	7472694	7472694	1	intergenic.igt	7472694	2	19121	+	3UTR	7472449	7473043	LOC_Os01g13420.1	LOC_Os01g13420	mRNA-mRNA
Chr1	-	7472747	1	0	0	0	0	0	0	0	0	0	0	0	0	1	0	0	849857	intergenic.igt	7467535	7477340	LOC_Os01g13430.igt	LOC_Os01g13430.igt	gene-gene	intergenic.igt	1	7472747	7472747	1	intergenic.igt	7472747	1	19121	+	3UTR	7472449	7473043	LOC_Os01g13420.1	LOC_Os01g13420	mRNA-mRNA
Chr1	-	7472805	417	50	70	78	63	85	26	3	2	3	7	6	17	5	2	0	849857	intergenic.igt	7467535	7477340	LOC_Os01g13430.igt	LOC_Os01g13430.igt	gene-gene	intergenic.igt	1	7472783	7473047	107	intergenic.igt	7472805	45	19121	+	3UTR	7472449	7473043	LOC_Os01g13420.1	LOC_Os01g13420	mRNA-mRNA
Chr1	-	7473077	1	0	0	0	1	0	0	0	0	0	0	0	0	0	0	0	849857	intergenic.igt	7467535	7477340	LOC_Os01g13430.igt	LOC_Os01g13430.igt	gene-gene	intergenic.igt	1	7473077	7473077	1	intergenic.igt	7473077	1	846608	+	intergenic.igt	7473044	7482909	LOC_Os01g13420.igt	LOC_Os01g13420.igt	gene-gene
Chr1	-	7473191	3	0	0	0	0	3	0	0	0	0	0	0	0	0	0	0	849857	intergenic.igt	7467535	7477340	LOC_Os01g13430.igt	LOC_Os01g13430.igt	gene-gene	intergenic.igt	1	7473191	7473191	1	intergenic.igt	7473191	3	846608	+	intergenic.igt	7473044	7482909	LOC_Os01g13420.igt	LOC_Os01g13420.igt	gene-gene
Chr1	-	7473245	2	0	1	1	0	0	0	0	0	0	0	0	0	0	0	0	849857	intergenic.igt	7467535	7477340	LOC_Os01g13430.igt	LOC_Os01g13430.igt	gene-gene	intergenic.igt	1	7473245	7473256	2	intergenic.igt	7473245	1	846608	+	intergenic.igt	7473044	7482909	LOC_Os01g13420.igt	LOC_Os01g13420.igt	gene-gene
Chr1	-	7473285	2	0	0	2	0	0	0	0	0	0	0	0	0	0	0	0	849857	intergenic.igt	7467535	7477340	LOC_Os01g13430.igt	LOC_Os01g13430.igt	gene-gene	intergenic.igt	1	7473285	7473285	1	intergenic.igt	7473285	2	846608	+	intergenic.igt	7473044	7482909	LOC_Os01g13420.igt	LOC_Os01g13420.igt	gene-gene
Chr1	-	7473321	2	0	2	0	0	0	0	0	0	0	0	0	0	0	0	0	849857	intergenic.igt	7467535	7477340	LOC_Os01g13430.igt	LOC_Os01g13430.igt	gene-gene	intergenic.igt	1	7473321	7473321	1	intergenic.igt	7473321	2	846608	+	intergenic.igt	7473044	7482909	LOC_Os01g13420.igt	LOC_Os01g13420.igt	gene-gene
Chr1	-	7473408	2	0	0	2	0	0	0	0	0	0	0	0	0	0	0	0	849857	intergenic.igt	7467535	7477340	LOC_Os01g13430.igt	LOC_Os01g13430.igt	gene-gene	intergenic.igt	1	7473408	7473408	1	intergenic.igt	7473408	2	846608	+	intergenic.igt	7473044	7482909	LOC_Os01g13420.igt	LOC_Os01g13420.igt	gene-gene
Chr1	-	7474911	1	0	0	0	0	1	0	0	0	0	0	0	0	0	0	0	849857	intergenic.igt	7467535	7477340	LOC_Os01g13430.igt	LOC_Os01g13430.igt	gene-gene	intergenic.igt	1	7474911	7474911	1	intergenic.igt	7474911	1	846608	+	intergenic.igt	7473044	7482909	LOC_Os01g13420.igt	LOC_Os01g13420.igt	gene-gene
Chr1	-	7476324	2	0	2	0	0	0	0	0	0	0	0	0	0	0	0	0	849857	intergenic.igt	7467535	7477340	LOC_Os01g13430.igt	LOC_Os01g13430.igt	gene-gene	intergenic.igt	1	7476324	7476324	1	intergenic.igt	7476324	2	846608	+	intergenic.igt	7473044	7482909	LOC_Os01g13420.igt	LOC_Os01g13420.igt	gene-gene
Chr1	-	7477555	1	0	0	0	0	0	0	0	0	0	0	0	0	0	1	0	19128	3UTR	7477341	7478220	LOC_Os01g13430.1	LOC_Os01g13430	mRNA-mRNA	3UTR	1	7477555	7477555	1	3UTR	7477555	1	846608	+	intergenic.igt	7473044	7482909	LOC_Os01g13420.igt	LOC_Os01g13420.igt	gene-gene
Chr1	-	7477679	189	1	8	4	6	12	6	6	17	5	25	28	20	14	18	19	19128	3UTR	7477341	7478220	LOC_Os01g13430.1	LOC_Os01g13430	mRNA-mRNA	3UTR	1	7477614	7477745	40	3UTR	7477679	21	846608	+	intergenic.igt	7473044	7482909	LOC_Os01g13420.igt	LOC_Os01g13420.igt	gene-gene
Chr1	-	7477782	794	9	26	21	30	26	25	33	42	35	87	114	113	80	72	81	19128	3UTR	7477341	7478220	LOC_Os01g13430.1	LOC_Os01g13430	mRNA-mRNA	3UTR	1	7477778	7477933	73	3UTR	7477782	117	846608	+	intergenic.igt	7473044	7482909	LOC_Os01g13420.igt	LOC_Os01g13420.igt	gene-gene
Chr1	-	7477960	32	0	0	4	3	1	3	2	0	3	0	0	3	6	1	6	19128	3UTR	7477341	7478220	LOC_Os01g13430.1	LOC_Os01g13430	mRNA-mRNA	3UTR	1	7477959	7478014	13	3UTR	7477960	12	846608	+	intergenic.igt	7473044	7482909	LOC_Os01g13420.igt	LOC_Os01g13420.igt	gene-gene
Chr1	-	7479395	4	0	0	0	0	0	0	0	0	0	0	0	4	0	0	0	1025091	intron	7478221	7479736	LOC_Os01g13430.1	LOC_Os01g13430	mRNA-mRNA	intron	1	7479395	7479395	1	intron	7479395	4	846608	+	intergenic.igt	7473044	7482909	LOC_Os01g13420.igt	LOC_Os01g13420.igt	gene-gene
Chr1	-	7479577	1	0	0	0	0	0	0	0	0	0	1	0	0	0	0	0	1025091	intron	7478221	7479736	LOC_Os01g13430.1	LOC_Os01g13430	mRNA-mRNA	intron	1	7479577	7479577	1	intron	7479577	1	846608	+	intergenic.igt	7473044	7482909	LOC_Os01g13420.igt	LOC_Os01g13420.igt	gene-gene
Chr1	-	7712752	3	0	0	0	0	0	0	0	0	3	0	0	0	0	0	0	849872	intergenic.igt	7695988	7717888	LOC_Os01g13770.igt	LOC_Os01g13770.igt	gene-gene	intergenic.igt	1	7712752	7712752	1	intergenic.igt	7712752	3	19586	+	CDS	7712634	7712801	LOC_Os01g13760.1	LOC_Os01g13760	mRNA-mRNA
Chr1	-	7712801	2	0	0	1	0	0	0	0	0	1	0	0	0	0	0	0	849872	intergenic.igt	7695988	7717888	LOC_Os01g13770.igt	LOC_Os01g13770.igt	gene-gene	intergenic.igt	1	7712801	7712804	2	intergenic.igt	7712801	1	19586	+	CDS	7712634	7712801	LOC_Os01g13760.1	LOC_Os01g13760	mRNA-mRNA
Chr1	-	7712832	1	0	0	0	0	0	0	0	0	0	0	0	0	1	0	0	849872	intergenic.igt	7695988	7717888	LOC_Os01g13770.igt	LOC_Os01g13770.igt	gene-gene	intergenic.igt	1	7712832	7712832	1	intergenic.igt	7712832	1	903144	+	intron	7712802	7713740	LOC_Os01g13760.1	LOC_Os01g13760	mRNA-mRNA
Chr1	-	7713929	2	0	0	0	0	0	0	0	2	0	0	0	0	0	0	0	849872	intergenic.igt	7695988	7717888	LOC_Os01g13770.igt	LOC_Os01g13770.igt	gene-gene	intergenic.igt	1	7713929	7713930	2	intergenic.igt	7713929	1	19587	+	CDS	7713741	7714183	LOC_Os01g13760.1	LOC_Os01g13760	mRNA-mRNA
Chr1	-	7713987	1	0	0	0	0	0	0	0	0	1	0	0	0	0	0	0	849872	intergenic.igt	7695988	7717888	LOC_Os01g13770.igt	LOC_Os01g13770.igt	gene-gene	intergenic.igt	1	7713987	7713987	1	intergenic.igt	7713987	1	19587	+	CDS	7713741	7714183	LOC_Os01g13760.1	LOC_Os01g13760	mRNA-mRNA
Chr1	-	7714039	3	0	0	0	0	0	0	0	0	0	0	0	0	0	3	0	849872	intergenic.igt	7695988	7717888	LOC_Os01g13770.igt	LOC_Os01g13770.igt	gene-gene	intergenic.igt	1	7714025	7714039	2	intergenic.igt	7714039	2	19587	+	CDS	7713741	7714183	LOC_Os01g13760.1	LOC_Os01g13760	mRNA-mRNA
Chr1	-	7717215	3502	79	96	101	86	126	82	379	407	384	173	262	299	317	357	354	849872	intergenic.igt	7695988	7717888	LOC_Os01g13770.igt	LOC_Os01g13770.igt	gene-gene	intergenic.igt	1	7716799	7717387	312	intergenic.igt	7717215	169	19588	+	CDS	7716813	7717251	LOC_Os01g13760.1	LOC_Os01g13760	mRNA-mRNA
Chr1	-	7717425	66	6	1	10	4	2	7	7	0	0	9	2	5	5	1	7	849872	intergenic.igt	7695988	7717888	LOC_Os01g13770.igt	LOC_Os01g13770.igt	gene-gene	intergenic.igt	1	7717414	7717526	24	intergenic.igt	7717425	17	19589	+	3UTR	7717252	7720772	LOC_Os01g13760.1	LOC_Os01g13760	mRNA-mRNA
Chr1	-	7717568	3	0	0	0	0	0	0	1	0	0	0	0	0	0	0	2	849872	intergenic.igt	7695988	7717888	LOC_Os01g13770.igt	LOC_Os01g13770.igt	gene-gene	intergenic.igt	1	7717568	7717575	2	intergenic.igt	7717568	2	19589	+	3UTR	7717252	7720772	LOC_Os01g13760.1	LOC_Os01g13760	mRNA-mRNA
Chr1	-	7717605	1	0	0	0	0	0	0	0	0	0	0	0	1	0	0	0	849872	intergenic.igt	7695988	7717888	LOC_Os01g13770.igt	LOC_Os01g13770.igt	gene-gene	intergenic.igt	1	7717605	7717605	1	intergenic.igt	7717605	1	19589	+	3UTR	7717252	7720772	LOC_Os01g13760.1	LOC_Os01g13760	mRNA-mRNA
Chr1	-	7717672	2	0	0	0	0	0	0	0	0	0	0	0	2	0	0	0	849872	intergenic.igt	7695988	7717888	LOC_Os01g13770.igt	LOC_Os01g13770.igt	gene-gene	intergenic.igt	1	7717672	7717672	1	intergenic.igt	7717672	2	19589	+	3UTR	7717252	7720772	LOC_Os01g13760.1	LOC_Os01g13760	mRNA-mRNA
Chr1	-	7718075	1	0	0	0	0	0	1	0	0	0	0	0	0	0	0	0	19617	3UTR	7717889	7718588	LOC_Os01g13770.1	LOC_Os01g13770	mRNA-mRNA	3UTR	3	7718075	7718075	1	3UTR	7718075	1	19589	+	3UTR	7717252	7720772	LOC_Os01g13760.1	LOC_Os01g13760	mRNA-mRNA
Chr1	-	7718292	16709	2223	2325	1563	1312	1761	2594	355	357	466	257	393	958	736	697	712	19617	3UTR	7717889	7718588	LOC_Os01g13770.1	LOC_Os01g13770	mRNA-mRNA	3UTR	3	7718104	7718487	225	3UTR	7718292	2365	19589	+	3UTR	7717252	7720772	LOC_Os01g13760.1	LOC_Os01g13760	mRNA-mRNA
Chr1	-	7718524	3	0	0	1	0	0	0	0	0	0	0	0	2	0	0	0	19617	3UTR	7717889	7718588	LOC_Os01g13770.1	LOC_Os01g13770	mRNA-mRNA	3UTR	3	7718524	7718524	1	3UTR	7718524	3	19589	+	3UTR	7717252	7720772	LOC_Os01g13760.1	LOC_Os01g13760	mRNA-mRNA
Chr1	-	7718656	2	1	0	0	0	0	0	0	0	0	0	0	0	0	1	0	1025139	intron	7718604	7719226	LOC_Os01g13770.1	LOC_Os01g13770	mRNA-mRNA	intron	3	7718656	7718673	2	intron	7718656	1	19589	+	3UTR	7717252	7720772	LOC_Os01g13760.1	LOC_Os01g13760	mRNA-mRNA
Chr1	-	7719075	1	0	0	0	0	0	0	0	0	0	0	0	0	0	1	0	1025139	intron	7718604	7719226	LOC_Os01g13770.1	LOC_Os01g13770	mRNA-mRNA	intron	3	7719075	7719075	1	intron	7719075	1	19589	+	3UTR	7717252	7720772	LOC_Os01g13760.1	LOC_Os01g13760	mRNA-mRNA
Chr1	-	7719699	12	3	1	0	0	4	0	0	0	0	0	0	3	0	1	0	1025141	intron	7719549	7719705	LOC_Os01g13770.1	LOC_Os01g13770	mRNA-mRNA	intron	3	7719693	7719701	5	intron	7719699	6	19589	+	3UTR	7717252	7720772	LOC_Os01g13760.1	LOC_Os01g13760	mRNA-mRNA
Chr1	-	7722554	6	0	0	0	0	0	0	0	3	3	0	0	0	0	0	0	849873	intergenic.pm	7722452	7724451	LOC_Os01g13820.igt	LOC_Os01g13820.igt	gene-gene	intergenic.pm	1	7722554	7722577	2	intergenic.pm	7722554	3	846624	+	intergenic.pm	7722283	7724282	LOC_Os01g13760.igt	LOC_Os01g13760.igt	gene-gene
Chr1	-	8334575	1	0	0	0	0	1	0	0	0	0	0	0	0	0	0	0	849923	intergenic.igt	8308556	8338533	LOC_Os01g14880.igt	LOC_Os01g14880.igt	gene-gene	intergenic.igt	1	8334575	8334575	1	intergenic.igt	8334575	1	21075	+	5UTR	8334519	8334591	LOC_Os01g14870.1	LOC_Os01g14870	mRNA-mRNA
Chr1	-	8336245	1	1	0	0	0	0	0	0	0	0	0	0	0	0	0	0	849923	intergenic.igt	8308556	8338533	LOC_Os01g14880.igt	LOC_Os01g14880.igt	gene-gene	intergenic.igt	1	8336245	8336245	1	intergenic.igt	8336245	1	903374	+	intron	8336219	8337324	LOC_Os01g14870.1	LOC_Os01g14870	mRNA-mRNA
Chr1	-	8336403	1	0	0	0	0	0	0	0	0	0	0	1	0	0	0	0	849923	intergenic.igt	8308556	8338533	LOC_Os01g14880.igt	LOC_Os01g14880.igt	gene-gene	intergenic.igt	1	8336403	8336403	1	intergenic.igt	8336403	1	903374	+	intron	8336219	8337324	LOC_Os01g14870.1	LOC_Os01g14870	mRNA-mRNA
Chr1	-	8336446	1	0	0	0	0	1	0	0	0	0	0	0	0	0	0	0	849923	intergenic.igt	8308556	8338533	LOC_Os01g14880.igt	LOC_Os01g14880.igt	gene-gene	intergenic.igt	1	8336446	8336446	1	intergenic.igt	8336446	1	903374	+	intron	8336219	8337324	LOC_Os01g14870.1	LOC_Os01g14870	mRNA-mRNA
Chr1	-	8336554	3	1	0	2	0	0	0	0	0	0	0	0	0	0	0	0	849923	intergenic.igt	8308556	8338533	LOC_Os01g14880.igt	LOC_Os01g14880.igt	gene-gene	intergenic.igt	1	8336533	8336554	2	intergenic.igt	8336554	2	903374	+	intron	8336219	8337324	LOC_Os01g14870.1	LOC_Os01g14870	mRNA-mRNA
Chr1	-	8337202	1	1	0	0	0	0	0	0	0	0	0	0	0	0	0	0	849923	intergenic.igt	8308556	8338533	LOC_Os01g14880.igt	LOC_Os01g14880.igt	gene-gene	intergenic.igt	1	8337202	8337202	1	intergenic.igt	8337202	1	903374	+	intron	8336219	8337324	LOC_Os01g14870.1	LOC_Os01g14870	mRNA-mRNA
Chr1	-	8337352	556	15	31	25	27	23	48	43	36	49	33	67	44	43	39	33	849923	intergenic.igt	8308556	8338533	LOC_Os01g14880.igt	LOC_Os01g14880.igt	gene-gene	intergenic.igt	1	8337324	8337498	83	intergenic.igt	8337352	64	21080	+	CDS	8337325	8337428	LOC_Os01g14870.1	LOC_Os01g14870	mRNA-mRNA
Chr1	-	8337526	8	0	1	0	0	0	0	1	0	0	0	3	3	0	0	0	849923	intergenic.igt	8308556	8338533	LOC_Os01g14880.igt	LOC_Os01g14880.igt	gene-gene	intergenic.igt	1	8337526	8337551	4	intergenic.igt	8337526	3	21081	+	3UTR	8337429	8338874	LOC_Os01g14870.1	LOC_Os01g14870	mRNA-mRNA
Chr1	-	8338499	42	5	4	6	10	6	1	0	0	5	1	0	0	1	2	1	849923	intergenic.igt	8308556	8338533	LOC_Os01g14880.igt	LOC_Os01g14880.igt	gene-gene	intergenic.igt	1	8338462	8338532	16	intergenic.igt	8338499	7	21081	+	3UTR	8337429	8338874	LOC_Os01g14870.1	LOC_Os01g14870	mRNA-mRNA
Chr1	-	8338549	8	0	2	0	0	1	3	0	0	0	0	0	0	0	2	0	814367	3UTR	8338534	8339181	LOC_Os01g14880.1	LOC_Os01g14880	mRNA-mRNA	3UTR	1	8338535	8338549	3	3UTR	8338549	4	21081	+	3UTR	8337429	8338874	LOC_Os01g14870.1	LOC_Os01g14870	mRNA-mRNA
Chr1	-	8339185	2	0	2	0	0	0	0	0	0	0	0	0	0	0	0	0	21085	CDS	8339182	8339424	LOC_Os01g14880.1	LOC_Os01g14880	mRNA-mRNA	CDS	1	8339185	8339185	1	CDS	8339185	2	846672	+	intergenic.igt	8338875	8341760	LOC_Os01g14870.igt	LOC_Os01g14870.igt	gene-gene
Chr1	-	8339460	1	0	0	0	0	0	0	0	0	0	0	0	1	0	0	0	849924	intergenic.pm	8339425	8341424	LOC_Os01g14920.igt	LOC_Os01g14920.igt	gene-gene	intergenic.pm	1	8339460	8339460	1	intergenic.pm	8339460	1	846672	+	intergenic.igt	8338875	8341760	LOC_Os01g14870.igt	LOC_Os01g14870.igt	gene-gene
Chr1	-	8339518	3	1	1	0	0	0	0	0	0	1	0	0	0	0	0	0	849924	intergenic.pm	8339425	8341424	LOC_Os01g14920.igt	LOC_Os01g14920.igt	gene-gene	intergenic.pm	1	8339496	8339518	2	intergenic.pm	8339518	2	846672	+	intergenic.igt	8338875	8341760	LOC_Os01g14870.igt	LOC_Os01g14870.igt	gene-gene
Chr1	-	8340133	3	0	0	0	0	0	1	0	0	0	0	0	2	0	0	0	849924	intergenic.pm	8339425	8341424	LOC_Os01g14920.igt	LOC_Os01g14920.igt	gene-gene	intergenic.pm	1	8340133	8340145	3	intergenic.pm	8340133	1	846672	+	intergenic.igt	8338875	8341760	LOC_Os01g14870.igt	LOC_Os01g14870.igt	gene-gene
Chr1	-	8340180	2	0	0	0	0	0	0	0	2	0	0	0	0	0	0	0	849924	intergenic.pm	8339425	8341424	LOC_Os01g14920.igt	LOC_Os01g14920.igt	gene-gene	intergenic.pm	1	8340180	8340180	1	intergenic.pm	8340180	2	846672	+	intergenic.igt	8338875	8341760	LOC_Os01g14870.igt	LOC_Os01g14870.igt	gene-gene
Chr1	-	8340248	4	0	0	0	0	0	0	0	0	1	0	0	0	1	0	2	849924	intergenic.pm	8339425	8341424	LOC_Os01g14920.igt	LOC_Os01g14920.igt	gene-gene	intergenic.pm	1	8340248	8340280	3	intergenic.pm	8340248	2	846672	+	intergenic.igt	8338875	8341760	LOC_Os01g14870.igt	LOC_Os01g14870.igt	gene-gene
Chr1	-	8341425	6	0	0	5	0	0	0	0	1	0	0	0	0	0	0	0	849924	intergenic.igt	8341425	8358713	LOC_Os01g14920.igt	LOC_Os01g14920.igt	gene-gene	intergenic.igt	1	8341415	8341425	2	intergenic.igt\	intergenic.pm	8341425	5	846672	+	intergenic.igt	8338875	8341760	LOC_Os01g14870.igt	LOC_Os01g14870.igt	gene-gene
Chr1	-	9371525	1	0	0	0	0	0	0	0	0	0	0	0	0	0	1	0	850000	intergenic.igt	9371034	9373415	LOC_Os01g16520.igt	LOC_Os01g16520.igt	gene-gene	intergenic.igt	1	9371525	9371525	1	intergenic.igt	9371525	1	23888	+	CDS	9371520	9371775	LOC_Os01g16510.1	LOC_Os01g16510	mRNA-mRNA
Chr1	-	9371722	50	1	1	2	0	2	0	2	4	1	4	8	12	6	2	5	850000	intergenic.igt	9371034	9373415	LOC_Os01g16520.igt	LOC_Os01g16520.igt	gene-gene	intergenic.igt	1	9371557	9371785	26	intergenic.igt	9371722	6	23888	+	CDS	9371520	9371775	LOC_Os01g16510.1	LOC_Os01g16510	mRNA-mRNA
Chr1	-	9371859	1	0	0	0	0	0	0	0	0	0	1	0	0	0	0	0	850000	intergenic.igt	9371034	9373415	LOC_Os01g16520.igt	LOC_Os01g16520.igt	gene-gene	intergenic.igt	1	9371859	9371859	1	intergenic.igt	9371859	1	903747	+	intron	9371776	9372576	LOC_Os01g16510.1	LOC_Os01g16510	mRNA-mRNA
Chr1	-	9373312	437	6	6	7	6	4	9	25	32	53	28	60	68	37	45	51	850000	intergenic.igt	9371034	9373415	LOC_Os01g16520.igt	LOC_Os01g16520.igt	gene-gene	intergenic.igt	1	9373204	9373415	92	intergenic.igt	9373312	21	23890	+	CDS	9373229	9373368	LOC_Os01g16510.1	LOC_Os01g16510	mRNA-mRNA
Chr1	-	9373455	369	8	9	19	5	0	12	28	44	41	29	41	38	30	31	34	23909	3UTR	9373416	9373902	LOC_Os01g16520.1	LOC_Os01g16520	mRNA-mRNA	3UTR	1	9373416	9373568	58	3UTR	9373455	25	23891	+	3UTR	9373369	9373974	LOC_Os01g16510.1	LOC_Os01g16510	mRNA-mRNA
Chr1	-	9373746	787	51	49	42	36	45	39	29	27	59	62	97	103	43	56	49	23909	3UTR	9373416	9373902	LOC_Os01g16520.1	LOC_Os01g16520	mRNA-mRNA	3UTR	1	9373626	9374207	152	3UTR\	CDS\	intron	9373746	42	23891	+	3UTR	9373369	9373974	LOC_Os01g16510.1	LOC_Os01g16510	mRNA-mRNA
Chr1	-	9374249	3	0	0	0	0	0	0	0	0	0	0	3	0	0	0	0	1025896	intron	9374122	9374837	LOC_Os01g16520.1	LOC_Os01g16520	mRNA-mRNA	intron	1	9374249	9374249	1	intron	9374249	3	846747	+	intergenic.igt	9373975	9384193	LOC_Os01g16510.igt	LOC_Os01g16510.igt	gene-gene
Chr1	-	9374593	1	0	0	0	0	0	0	0	0	0	0	0	0	0	1	0	1025896	intron	9374122	9374837	LOC_Os01g16520.1	LOC_Os01g16520	mRNA-mRNA	intron	1	9374593	9374593	1	intron	9374593	1	846747	+	intergenic.igt	9373975	9384193	LOC_Os01g16510.igt	LOC_Os01g16510.igt	gene-gene
Chr1	-	9374858	45	1	4	1	3	4	1	0	1	5	2	8	1	5	0	9	23907	CDS	9374838	9375302	LOC_Os01g16520.1	LOC_Os01g16520	mRNA-mRNA	CDS	1	9374858	9374984	21	CDS	9374858	8	846747	+	intergenic.igt	9373975	9384193	LOC_Os01g16510.igt	LOC_Os01g16510.igt	gene-gene
Chr1	-	9375034	10	0	0	0	1	0	0	0	5	4	0	0	0	0	0	0	23907	CDS	9374838	9375302	LOC_Os01g16520.1	LOC_Os01g16520	mRNA-mRNA	CDS	1	9375010	9375034	4	CDS	9375034	4	846747	+	intergenic.igt	9373975	9384193	LOC_Os01g16510.igt	LOC_Os01g16510.igt	gene-gene
Chr1	-	9375064	4	0	0	0	0	0	0	0	0	0	0	0	4	0	0	0	23907	CDS	9374838	9375302	LOC_Os01g16520.1	LOC_Os01g16520	mRNA-mRNA	CDS	1	9375064	9375064	1	CDS	9375064	4	846747	+	intergenic.igt	9373975	9384193	LOC_Os01g16510.igt	LOC_Os01g16510.igt	gene-gene
Chr1	-	9375104	2	0	0	0	2	0	0	0	0	0	0	0	0	0	0	0	23907	CDS	9374838	9375302	LOC_Os01g16520.1	LOC_Os01g16520	mRNA-mRNA	CDS	1	9375104	9375104	1	CDS	9375104	2	846747	+	intergenic.igt	9373975	9384193	LOC_Os01g16510.igt	LOC_Os01g16510.igt	gene-gene
Chr1	-	9375204	1	1	0	0	0	0	0	0	0	0	0	0	0	0	0	0	23907	CDS	9374838	9375302	LOC_Os01g16520.1	LOC_Os01g16520	mRNA-mRNA	CDS	1	9375204	9375204	1	CDS	9375204	1	846747	+	intergenic.igt	9373975	9384193	LOC_Os01g16510.igt	LOC_Os01g16510.igt	gene-gene
Chr1	-	9376225	1	0	0	0	0	0	0	0	0	0	0	0	0	0	0	1	23906	CDS	9375396	9376471	LOC_Os01g16520.1	LOC_Os01g16520	mRNA-mRNA	CDS	1	9376225	9376225	1	CDS	9376225	1	846747	+	intergenic.igt	9373975	9384193	LOC_Os01g16510.igt	LOC_Os01g16510.igt	gene-gene
Chr1	-	9376289	2	0	0	0	0	0	0	0	0	0	0	0	0	0	2	0	23906	CDS	9375396	9376471	LOC_Os01g16520.1	LOC_Os01g16520	mRNA-mRNA	CDS	1	9376289	9376289	1	CDS	9376289	2	846747	+	intergenic.igt	9373975	9384193	LOC_Os01g16510.igt	LOC_Os01g16510.igt	gene-gene
Chr1	-	9376326	1	0	0	0	0	0	0	0	0	1	0	0	0	0	0	0	23906	CDS	9375396	9376471	LOC_Os01g16520.1	LOC_Os01g16520	mRNA-mRNA	CDS	1	9376326	9376326	1	CDS	9376326	1	846747	+	intergenic.igt	9373975	9384193	LOC_Os01g16510.igt	LOC_Os01g16510.igt	gene-gene
Chr1	-	9376364	2	0	0	0	2	0	0	0	0	0	0	0	0	0	0	0	23906	CDS	9375396	9376471	LOC_Os01g16520.1	LOC_Os01g16520	mRNA-mRNA	CDS	1	9376364	9376364	1	CDS	9376364	2	846747	+	intergenic.igt	9373975	9384193	LOC_Os01g16510.igt	LOC_Os01g16510.igt	gene-gene
Chr1	-	9377260	1	0	0	0	0	0	0	0	0	0	1	0	0	0	0	0	1025900	intron	9376904	9377261	LOC_Os01g16520.1	LOC_Os01g16520	mRNA-mRNA	intron	1	9377260	9377260	1	intron	9377260	1	846747	+	intergenic.igt	9373975	9384193	LOC_Os01g16510.igt	LOC_Os01g16510.igt	gene-gene
Chr1	-	9377314	4	0	0	0	0	0	0	0	0	0	0	0	0	4	0	0	23903	CDS	9377262	9377398	LOC_Os01g16520.1	LOC_Os01g16520	mRNA-mRNA	CDS	1	9377314	9377314	1	CDS	9377314	4	846747	+	intergenic.igt	9373975	9384193	LOC_Os01g16510.igt	LOC_Os01g16510.igt	gene-gene
Chr1	-	9377654	7	0	0	1	0	0	0	0	0	0	0	0	6	0	0	0	1025901	intron	9377434	9378082	LOC_Os01g16520.1	LOC_Os01g16520	mRNA-mRNA	intron	1	9377654	9377672	2	intron	9377654	6	846747	+	intergenic.igt	9373975	9384193	LOC_Os01g16510.igt	LOC_Os01g16510.igt	gene-gene
Chr1	-	9378139	1	0	1	0	0	0	0	0	0	0	0	0	0	0	0	0	23901	5UTR	9378083	9378204	LOC_Os01g16520.1	LOC_Os01g16520	mRNA-mRNA	5UTR	1	9378139	9378139	1	5UTR	9378139	1	846747	+	intergenic.igt	9373975	9384193	LOC_Os01g16510.igt	LOC_Os01g16510.igt	gene-gene
Chr1	-	9378220	1	0	0	1	0	0	0	0	0	0	0	0	0	0	0	0	850001	intergenic.pm	9378205	9378563	LOC_Os01g16530.igt	LOC_Os01g16530.igt	gene-gene	intergenic.pm	1	9378220	9378220	1	intergenic.pm	9378220	1	846747	+	intergenic.igt	9373975	9384193	LOC_Os01g16510.igt	LOC_Os01g16510.igt	gene-gene
Chr1	-	9378313	2	0	1	0	1	0	0	0	0	0	0	0	0	0	0	0	850001	intergenic.pm	9378205	9378563	LOC_Os01g16530.igt	LOC_Os01g16530.igt	gene-gene	intergenic.pm	1	9378313	9378324	2	intergenic.pm	9378313	1	846747	+	intergenic.igt	9373975	9384193	LOC_Os01g16510.igt	LOC_Os01g16510.igt	gene-gene
Chr1	-	9378763	14	1	1	0	1	0	0	0	0	0	3	4	0	2	0	2	23926	3UTR	9378564	9379253	LOC_Os01g16530.1	LOC_Os01g16530	mRNA-mRNA	3UTR	1	9378756	9378778	8	3UTR	9378763	3	846747	+	intergenic.igt	9373975	9384193	LOC_Os01g16510.igt	LOC_Os01g16510.igt	gene-gene
Chr1	-	9378866	42	3	2	4	1	2	0	0	2	6	2	0	11	3	2	4	23926	3UTR	9378564	9379253	LOC_Os01g16530.1	LOC_Os01g16530	mRNA-mRNA	3UTR	1	9378803	9378867	16	3UTR	9378866	7	846747	+	intergenic.igt	9373975	9384193	LOC_Os01g16510.igt	LOC_Os01g16510.igt	gene-gene
Chr1	-	9379082	3645	157	201	189	183	188	163	135	129	176	294	436	428	251	340	375	23926	3UTR	9378564	9379253	LOC_Os01g16530.1	LOC_Os01g16530	mRNA-mRNA	3UTR	1	9378896	9379194	196	3UTR	9379082	325	846747	+	intergenic.igt	9373975	9384193	LOC_Os01g16510.igt	LOC_Os01g16510.igt	gene-gene
Chr1	-	9380552	4	0	0	0	0	0	0	0	4	0	0	0	0	0	0	0	1025903	intron	9379523	9380664	LOC_Os01g16530.1	LOC_Os01g16530	mRNA-mRNA	intron	1	9380552	9380552	1	intron	9380552	4	846747	+	intergenic.igt	9373975	9384193	LOC_Os01g16510.igt	LOC_Os01g16510.igt	gene-gene
Chr1	-	9380964	3	0	0	0	0	1	0	0	0	0	0	0	0	0	0	2	1025904	intron	9380743	9380983	LOC_Os01g16530.1	LOC_Os01g16530	mRNA-mRNA	intron	1	9380964	9380974	3	intron	9380964	1	846747	+	intergenic.igt	9373975	9384193	LOC_Os01g16510.igt	LOC_Os01g16510.igt	gene-gene
Chr1	-	9383752	5	0	0	0	1	0	1	0	0	0	0	1	2	0	0	0	850002	intergenic.pm	9383184	9385183	LOC_Os01g16550.igt	LOC_Os01g16550.igt	gene-gene	intergenic.pm	1	9383752	9383776	3	intergenic.pm	9383752	2	846747	+	intergenic.igt	9373975	9384193	LOC_Os01g16510.igt	LOC_Os01g16510.igt	gene-gene
Chr1	-	9383845	8	0	0	0	0	0	0	0	0	0	3	0	4	0	1	0	850002	intergenic.pm	9383184	9385183	LOC_Os01g16550.igt	LOC_Os01g16550.igt	gene-gene	intergenic.pm	1	9383824	9383845	3	intergenic.pm	9383845	4	846747	+	intergenic.igt	9373975	9384193	LOC_Os01g16510.igt	LOC_Os01g16510.igt	gene-gene
Chr1	-	14754376	1317	59	70	46	83	50	59	90	83	88	97	109	138	99	129	117	850383	intergenic.igt	14750153	14754472	LOC_Os01g26039.igt	LOC_Os01g26039.igt	gene-gene	intergenic.igt	1	14754024	14754431	189	intergenic.igt	14754376	60	34046	+	3UTR	14754302	14754930	LOC_Os01g26020.1	LOC_Os01g26020	mRNA-mRNA
Chr1	-	14754458	12	0	0	0	0	0	0	0	0	0	0	0	6	4	0	2	850383	intergenic.igt	14750153	14754472	LOC_Os01g26039.igt	LOC_Os01g26039.igt	gene-gene	intergenic.igt	1	14754456	14754465	4	intergenic.igt	14754458	5	34046	+	3UTR	14754302	14754930	LOC_Os01g26020.1	LOC_Os01g26020	mRNA-mRNA
Chr1	-	14754474	12	1	4	0	1	0	0	0	0	1	2	0	3	0	0	0	34076	3UTR	14754473	14755136	LOC_Os01g26039.1	LOC_Os01g26039	mRNA-mRNA	3UTR	1	14754474	14754515	9	3UTR	14754474	2	34046	+	3UTR	14754302	14754930	LOC_Os01g26020.1	LOC_Os01g26020	mRNA-mRNA
Chr1	-	14754696	26	2	5	6	3	4	0	0	0	3	1	1	0	1	0	0	34076	3UTR	14754473	14755136	LOC_Os01g26039.1	LOC_Os01g26039	mRNA-mRNA	3UTR	1	14754656	14754704	12	3UTR	14754696	9	34046	+	3UTR	14754302	14754930	LOC_Os01g26020.1	LOC_Os01g26020	mRNA-mRNA
Chr1	-	14754826	3682	457	575	764	452	554	400	4	10	24	69	166	148	13	15	31	34076	3UTR	14754473	14755136	LOC_Os01g26039.1	LOC_Os01g26039	mRNA-mRNA	3UTR	1	14754732	14755245	190	3UTR\	CDS	14754826	544	34046	+	3UTR	14754302	14754930	LOC_Os01g26020.1	LOC_Os01g26020	mRNA-mRNA
Chr1	-	14755274	2	0	2	0	0	0	0	0	0	0	0	0	0	0	0	0	34075	CDS	14755137	14755437	LOC_Os01g26039.1	LOC_Os01g26039	mRNA-mRNA	CDS	1	14755274	14755274	1	CDS	14755274	2	847124	+	intergenic.igt	14754931	14765282	LOC_Os01g26020.igt	LOC_Os01g26020.igt	gene-gene
Chr1	-	14755301	2	0	0	2	0	0	0	0	0	0	0	0	0	0	0	0	34075	CDS	14755137	14755437	LOC_Os01g26039.1	LOC_Os01g26039	mRNA-mRNA	CDS	1	14755301	14755301	1	CDS	14755301	2	847124	+	intergenic.igt	14754931	14765282	LOC_Os01g26020.igt	LOC_Os01g26020.igt	gene-gene
Chr1	-	14756521	2	0	2	0	0	0	0	0	0	0	0	0	0	0	0	0	34072	CDS	14756420	14756789	LOC_Os01g26039.1	LOC_Os01g26039	mRNA-mRNA	CDS	1	14756521	14756521	1	CDS	14756521	2	847124	+	intergenic.igt	14754931	14765282	LOC_Os01g26020.igt	LOC_Os01g26020.igt	gene-gene
Chr1	-	14757106	1	0	0	0	0	0	0	0	0	0	0	0	0	1	0	0	1027427	intron	14757024	14757157	LOC_Os01g26039.1	LOC_Os01g26039	mRNA-mRNA	intron	1	14757106	14757106	1	intron	14757106	1	847124	+	intergenic.igt	14754931	14765282	LOC_Os01g26020.igt	LOC_Os01g26020.igt	gene-gene
Chr1	-	14757160	1	0	0	0	0	0	0	0	0	0	0	1	0	0	0	0	34070	CDS	14757158	14757266	LOC_Os01g26039.1	LOC_Os01g26039	mRNA-mRNA	CDS	1	14757160	14757160	1	CDS	14757160	1	847124	+	intergenic.igt	14754931	14765282	LOC_Os01g26020.igt	LOC_Os01g26020.igt	gene-gene
Chr1	-	14757203	6	1	4	1	0	0	0	0	0	0	0	0	0	0	0	0	34070	CDS	14757158	14757266	LOC_Os01g26039.1	LOC_Os01g26039	mRNA-mRNA	CDS	1	14757203	14757219	4	CDS	14757203	2	847124	+	intergenic.igt	14754931	14765282	LOC_Os01g26020.igt	LOC_Os01g26020.igt	gene-gene
Chr1	-	14757334	1	0	0	1	0	0	0	0	0	0	0	0	0	0	0	0	1027428	intron	14757267	14757377	LOC_Os01g26039.1	LOC_Os01g26039	mRNA-mRNA	intron	1	14757334	14757334	1	intron	14757334	1	847124	+	intergenic.igt	14754931	14765282	LOC_Os01g26020.igt	LOC_Os01g26020.igt	gene-gene
Chr1	-	14759147	2	0	0	0	0	0	0	0	0	0	0	2	0	0	0	0	1027432	intron	14758893	14763101	LOC_Os01g26039.1	LOC_Os01g26039	mRNA-mRNA	intron	1	14759147	14759147	1	intron	14759147	2	847124	+	intergenic.igt	14754931	14765282	LOC_Os01g26020.igt	LOC_Os01g26020.igt	gene-gene
Chr1	-	14760148	2	0	0	0	2	0	0	0	0	0	0	0	0	0	0	0	1027432	intron	14758893	14763101	LOC_Os01g26039.1	LOC_Os01g26039	mRNA-mRNA	intron	1	14760148	14760148	1	intron	14760148	2	847124	+	intergenic.igt	14754931	14765282	LOC_Os01g26020.igt	LOC_Os01g26020.igt	gene-gene
Chr1	-	14760181	1	0	0	0	0	0	0	0	0	0	0	1	0	0	0	0	1027432	intron	14758893	14763101	LOC_Os01g26039.1	LOC_Os01g26039	mRNA-mRNA	intron	1	14760181	14760181	1	intron	14760181	1	847124	+	intergenic.igt	14754931	14765282	LOC_Os01g26020.igt	LOC_Os01g26020.igt	gene-gene
Chr1	-	14760267	2	0	0	0	2	0	0	0	0	0	0	0	0	0	0	0	1027432	intron	14758893	14763101	LOC_Os01g26039.1	LOC_Os01g26039	mRNA-mRNA	intron	1	14760267	14760267	1	intron	14760267	2	847124	+	intergenic.igt	14754931	14765282	LOC_Os01g26020.igt	LOC_Os01g26020.igt	gene-gene
Chr1	-	14760293	1	0	0	1	0	0	0	0	0	0	0	0	0	0	0	0	1027432	intron	14758893	14763101	LOC_Os01g26039.1	LOC_Os01g26039	mRNA-mRNA	intron	1	14760293	14760293	1	intron	14760293	1	847124	+	intergenic.igt	14754931	14765282	LOC_Os01g26020.igt	LOC_Os01g26020.igt	gene-gene
Chr1	-	14760349	1	0	0	0	1	0	0	0	0	0	0	0	0	0	0	0	1027432	intron	14758893	14763101	LOC_Os01g26039.1	LOC_Os01g26039	mRNA-mRNA	intron	1	14760349	14760349	1	intron	14760349	1	847124	+	intergenic.igt	14754931	14765282	LOC_Os01g26020.igt	LOC_Os01g26020.igt	gene-gene
Chr1	-	14760388	2	0	0	0	0	0	0	0	0	2	0	0	0	0	0	0	1027432	intron	14758893	14763101	LOC_Os01g26039.1	LOC_Os01g26039	mRNA-mRNA	intron	1	14760388	14760388	1	intron	14760388	2	847124	+	intergenic.igt	14754931	14765282	LOC_Os01g26020.igt	LOC_Os01g26020.igt	gene-gene
Chr1	-	14760439	3	0	0	3	0	0	0	0	0	0	0	0	0	0	0	0	1027432	intron	14758893	14763101	LOC_Os01g26039.1	LOC_Os01g26039	mRNA-mRNA	intron	1	14760439	14760439	1	intron	14760439	3	847124	+	intergenic.igt	14754931	14765282	LOC_Os01g26020.igt	LOC_Os01g26020.igt	gene-gene
Chr1	-	14761590	1	0	0	0	0	0	0	0	0	0	1	0	0	0	0	0	1027432	intron	14758893	14763101	LOC_Os01g26039.1	LOC_Os01g26039	mRNA-mRNA	intron	1	14761590	14761590	1	intron	14761590	1	847124	+	intergenic.igt	14754931	14765282	LOC_Os01g26020.igt	LOC_Os01g26020.igt	gene-gene
Chr1	-	19955384	5	0	2	0	0	0	1	0	0	0	0	0	2	0	0	0	850728	intergenic.pm	19955118	19957117	LOC_Os01g36080.igt	LOC_Os01g36080.igt	gene-gene	intergenic.pm	1	19955380	19955403	3	intergenic.pm	19955384	3	847514	+	intergenic.pm	19954772	19956771	LOC_Os01g36050.igt	LOC_Os01g36050.igt	gene-gene
Chr1	-	19955483	27	1	4	4	4	1	1	1	1	1	3	2	1	3	0	0	850728	intergenic.pm	19955118	19957117	LOC_Os01g36080.igt	LOC_Os01g36080.igt	gene-gene	intergenic.pm	1	19955435	19955534	12	intergenic.pm	19955483	4	847514	+	intergenic.pm	19954772	19956771	LOC_Os01g36050.igt	LOC_Os01g36050.igt	gene-gene
Chr1	-	19960328	11	0	1	4	0	0	1	0	0	1	0	0	0	1	0	3	850728	intergenic.igt	19957118	19962156	LOC_Os01g36080.igt	LOC_Os01g36080.igt	gene-gene	intergenic.igt	1	19960262	19960350	7	intergenic.igt	19960328	3	44247	+	CDS	19960260	19960476	LOC_Os01g36070.1	LOC_Os01g36070	mRNA-mRNA
Chr1	-	19960962	36	3	8	1	1	4	0	3	7	1	2	0	5	1	0	0	850728	intergenic.igt	19957118	19962156	LOC_Os01g36080.igt	LOC_Os01g36080.igt	gene-gene	intergenic.igt	1	19960940	19960995	15	intergenic.igt	19960962	6	44248	+	CDS	19960953	19961111	LOC_Os01g36070.1	LOC_Os01g36070	mRNA-mRNA
Chr1	-	19961064	4	0	1	0	0	2	0	0	0	1	0	0	0	0	0	0	850728	intergenic.igt	19957118	19962156	LOC_Os01g36080.igt	LOC_Os01g36080.igt	gene-gene	intergenic.igt	1	19961062	19961075	3	intergenic.igt	19961064	2	44248	+	CDS	19960953	19961111	LOC_Os01g36070.1	LOC_Os01g36070	mRNA-mRNA
Chr1	-	19961283	14	0	0	6	1	1	2	0	0	1	0	0	3	0	0	0	850728	intergenic.igt	19957118	19962156	LOC_Os01g36080.igt	LOC_Os01g36080.igt	gene-gene	intergenic.igt	1	19961282	19961289	4	intergenic.igt	19961283	6	906817	+	intron	19961112	19961286	LOC_Os01g36070.1	LOC_Os01g36070	mRNA-mRNA
Chr1	-	19961341	2	0	0	0	1	0	0	0	0	1	0	0	0	0	0	0	850728	intergenic.igt	19957118	19962156	LOC_Os01g36080.igt	LOC_Os01g36080.igt	gene-gene	intergenic.igt	1	19961341	19961360	2	intergenic.igt	19961341	1	44249	+	CDS	19961287	19961406	LOC_Os01g36070.1	LOC_Os01g36070	mRNA-mRNA
Chr1	-	19961417	4	0	1	1	0	0	2	0	0	0	0	0	0	0	0	0	850728	intergenic.igt	19957118	19962156	LOC_Os01g36080.igt	LOC_Os01g36080.igt	gene-gene	intergenic.igt	1	19961417	19961420	2	intergenic.igt	19961417	2	906818	+	intron	19961407	19961498	LOC_Os01g36070.1	LOC_Os01g36070	mRNA-mRNA
Chr1	-	19961633	2516	201	305	159	216	211	249	297	201	294	41	28	105	78	88	43	850728	intergenic.igt	19957118	19962156	LOC_Os01g36080.igt	LOC_Os01g36080.igt	gene-gene	intergenic.igt	1	19961461	19961720	174	intergenic.igt	19961633	94	44251	+	3UTR	19961610	19962292	LOC_Os01g36070.1	LOC_Os01g36070	mRNA-mRNA
Chr1	-	19961767	600	30	66	46	35	40	68	39	54	78	15	7	28	32	34	28	850728	intergenic.igt	19957118	19962156	LOC_Os01g36080.igt	LOC_Os01g36080.igt	gene-gene	intergenic.igt	1	19961753	19961900	65	intergenic.igt	19961767	65	44251	+	3UTR	19961610	19962292	LOC_Os01g36070.1	LOC_Os01g36070	mRNA-mRNA
Chr1	-	19961925	4	0	0	1	0	0	1	0	0	2	0	0	0	0	0	0	850728	intergenic.igt	19957118	19962156	LOC_Os01g36080.igt	LOC_Os01g36080.igt	gene-gene	intergenic.igt	1	19961925	19961932	3	intergenic.igt	19961925	2	44251	+	3UTR	19961610	19962292	LOC_Os01g36070.1	LOC_Os01g36070	mRNA-mRNA
Chr1	-	19961986	32	5	8	0	2	1	5	0	6	1	1	3	0	0	0	0	850728	intergenic.igt	19957118	19962156	LOC_Os01g36080.igt	LOC_Os01g36080.igt	gene-gene	intergenic.igt	1	19961973	19962079	15	intergenic.igt	19961986	6	44251	+	3UTR	19961610	19962292	LOC_Os01g36070.1	LOC_Os01g36070	mRNA-mRNA
Chr1	-	19962117	15	1	2	3	2	0	2	5	0	0	0	0	0	0	0	0	850728	intergenic.igt	19957118	19962156	LOC_Os01g36080.igt	LOC_Os01g36080.igt	gene-gene	intergenic.igt	1	19962108	19962149	5	intergenic.igt	19962117	5	44251	+	3UTR	19961610	19962292	LOC_Os01g36070.1	LOC_Os01g36070	mRNA-mRNA
Chr1	-	19962341	186	28	39	24	25	10	16	5	7	10	2	0	4	3	10	3	44305	3UTR	19962157	19963236	LOC_Os01g36080.2	LOC_Os01g36080	mRNA-mRNA	3UTR	4	19962157	19962428	68	3UTR	19962341	13	847515	+	intergenic.igt	19962293	19970082	LOC_Os01g36070.igt	LOC_Os01g36070.igt	gene-gene
Chr1	-	19962487	73	16	9	11	18	4	5	2	1	2	1	0	0	2	2	0	44305	3UTR	19962157	19963236	LOC_Os01g36080.2	LOC_Os01g36080	mRNA-mRNA	3UTR	4	19962461	19962529	20	3UTR	19962487	9	847515	+	intergenic.igt	19962293	19970082	LOC_Os01g36070.igt	LOC_Os01g36070.igt	gene-gene
Chr1	-	19962882	4	0	0	0	0	0	0	0	0	0	0	0	1	0	1	2	44305	3UTR	19962157	19963236	LOC_Os01g36080.2	LOC_Os01g36080	mRNA-mRNA	3UTR	4	19962863	19962896	3	3UTR	19962882	2	847515	+	intergenic.igt	19962293	19970082	LOC_Os01g36070.igt	LOC_Os01g36070.igt	gene-gene
Chr1	-	19962950	3187	152	201	219	229	199	145	227	309	296	118	200	194	232	229	237	44305	3UTR	19962157	19963236	LOC_Os01g36080.2	LOC_Os01g36080	mRNA-mRNA	3UTR	4	19962928	19963160	178	3UTR	19962950	165	847515	+	intergenic.igt	19962293	19970082	LOC_Os01g36070.igt	LOC_Os01g36070.igt	gene-gene
Chr1	-	19963191	19	2	1	2	2	3	1	0	1	0	0	3	1	3	0	0	44305	3UTR	19962157	19963236	LOC_Os01g36080.2	LOC_Os01g36080	mRNA-mRNA	3UTR	4	19963188	19963227	11	3UTR	19963191	4	847515	+	intergenic.igt	19962293	19970082	LOC_Os01g36070.igt	LOC_Os01g36070.igt	gene-gene
Chr1	-	19963298	6	0	0	0	1	4	0	0	0	0	0	1	0	0	0	0	44304	CDS	19963237	19963431	LOC_Os01g36080.2	LOC_Os01g36080	mRNA-mRNA	CDS	4	19963289	19963298	3	CDS	19963298	4	847515	+	intergenic.igt	19962293	19970082	LOC_Os01g36070.igt	LOC_Os01g36070.igt	gene-gene
Chr1	-	19963388	1	0	0	0	0	0	0	0	0	0	0	1	0	0	0	0	44304	CDS	19963237	19963431	LOC_Os01g36080.2	LOC_Os01g36080	mRNA-mRNA	CDS	4	19963388	19963388	1	CDS	19963388	1	847515	+	intergenic.igt	19962293	19970082	LOC_Os01g36070.igt	LOC_Os01g36070.igt	gene-gene
Chr1	-	19963865	8	0	0	0	1	0	0	0	0	2	4	0	0	1	0	0	1028887	intron	19963432	19964196	LOC_Os01g36080.2	LOC_Os01g36080	mRNA-mRNA	intron	4	19963860	19963879	5	intron	19963865	3	847515	+	intergenic.igt	19962293	19970082	LOC_Os01g36070.igt	LOC_Os01g36070.igt	gene-gene
Chr1	-	19964019	5	0	0	0	0	0	0	0	0	0	0	0	5	0	0	0	1028887	intron	19963432	19964196	LOC_Os01g36080.2	LOC_Os01g36080	mRNA-mRNA	intron	4	19964019	19964019	1	intron	19964019	5	847515	+	intergenic.igt	19962293	19970082	LOC_Os01g36070.igt	LOC_Os01g36070.igt	gene-gene
Chr1	-	19964554	1	0	0	0	0	0	0	1	0	0	0	0	0	0	0	0	1028888	intron	19964293	19964917	LOC_Os01g36080.2	LOC_Os01g36080	mRNA-mRNA	intron	4	19964554	19964554	1	intron	19964554	1	847515	+	intergenic.igt	19962293	19970082	LOC_Os01g36070.igt	LOC_Os01g36070.igt	gene-gene
Chr1	-	19965334	1	0	0	0	0	0	0	0	0	0	0	1	0	0	0	0	1028890	intron	19965330	19965404	LOC_Os01g36080.2	LOC_Os01g36080	mRNA-mRNA	intron	4	19965334	19965334	1	intron	19965334	1	847515	+	intergenic.igt	19962293	19970082	LOC_Os01g36070.igt	LOC_Os01g36070.igt	gene-gene
Chr1	-	19965387	1	0	1	0	0	0	0	0	0	0	0	0	0	0	0	0	1028890	intron	19965330	19965404	LOC_Os01g36080.2	LOC_Os01g36080	mRNA-mRNA	intron	4	19965387	19965387	1	intron	19965387	1	847515	+	intergenic.igt	19962293	19970082	LOC_Os01g36070.igt	LOC_Os01g36070.igt	gene-gene
Chr1	-	19966013	2	0	0	0	0	0	0	0	0	2	0	0	0	0	0	0	44299	CDS	19965549	19966071	LOC_Os01g36080.2	LOC_Os01g36080	mRNA-mRNA	CDS	4	19966013	19966013	1	CDS	19966013	2	847515	+	intergenic.igt	19962293	19970082	LOC_Os01g36070.igt	LOC_Os01g36070.igt	gene-gene
Chr1	-	19967617	1	0	0	1	0	0	0	0	0	0	0	0	0	0	0	0	44297	CDS	19967534	19967757	LOC_Os01g36080.2	LOC_Os01g36080	mRNA-mRNA	CDS	4	19967617	19967617	1	CDS	19967617	1	847515	+	intergenic.igt	19962293	19970082	LOC_Os01g36070.igt	LOC_Os01g36070.igt	gene-gene
Chr1	-	19968652	6	0	0	0	0	0	5	0	0	0	0	0	0	1	0	0	1028895	intron	19967913	19968954	LOC_Os01g36080.2	LOC_Os01g36080	mRNA-mRNA	intron	4	19968633	19968670	3	intron	19968652	3	847515	+	intergenic.igt	19962293	19970082	LOC_Os01g36070.igt	LOC_Os01g36070.igt	gene-gene
Chr1	-	19968745	29	4	1	1	0	0	1	3	3	6	0	0	7	3	0	0	1028895	intron	19967913	19968954	LOC_Os01g36080.2	LOC_Os01g36080	mRNA-mRNA	intron	4	19968736	19968793	14	intron	19968745	6	847515	+	intergenic.igt	19962293	19970082	LOC_Os01g36070.igt	LOC_Os01g36070.igt	gene-gene
Chr1	-	19968833	6	0	2	0	0	1	2	0	0	0	0	1	0	0	0	0	1028895	intron	19967913	19968954	LOC_Os01g36080.2	LOC_Os01g36080	mRNA-mRNA	intron	4	19968831	19968837	3	intron	19968833	3	847515	+	intergenic.igt	19962293	19970082	LOC_Os01g36070.igt	LOC_Os01g36070.igt	gene-gene
Chr1	-	19968909	2	0	0	0	0	1	0	0	0	1	0	0	0	0	0	0	1028895	intron	19967913	19968954	LOC_Os01g36080.2	LOC_Os01g36080	mRNA-mRNA	intron	4	19968909	19968925	2	intron	19968909	1	847515	+	intergenic.igt	19962293	19970082	LOC_Os01g36070.igt	LOC_Os01g36070.igt	gene-gene
Chr1	-	19969001	1	0	0	0	0	0	0	0	0	0	1	0	0	0	0	0	44295	CDS	19968955	19969121	LOC_Os01g36080.2	LOC_Os01g36080	mRNA-mRNA	CDS	4	19969001	19969001	1	CDS	19969001	1	847515	+	intergenic.igt	19962293	19970082	LOC_Os01g36070.igt	LOC_Os01g36070.igt	gene-gene
Chr1	-	19969178	6	0	1	0	0	0	0	0	0	0	0	0	0	0	0	5	1028896	intron	19969122	19969636	LOC_Os01g36080.2	LOC_Os01g36080	mRNA-mRNA	intron	4	19969178	19969182	2	intron	19969178	5	847515	+	intergenic.igt	19962293	19970082	LOC_Os01g36070.igt	LOC_Os01g36070.igt	gene-gene
Chr1	-	19969343	5	0	0	0	0	0	0	0	0	5	0	0	0	0	0	0	1028896	intron	19969122	19969636	LOC_Os01g36080.2	LOC_Os01g36080	mRNA-mRNA	intron	4	19969340	19969343	2	intron	19969343	3	847515	+	intergenic.igt	19962293	19970082	LOC_Os01g36070.igt	LOC_Os01g36070.igt	gene-gene
Chr1	-	22918213	7	0	0	0	0	0	0	0	0	0	0	0	7	0	0	0	50509	3UTR	22918153	22919278	LOC_Os01g40590.1	LOC_Os01g40590	mRNA-mRNA	3UTR	1	22918213	22918213	1	3UTR	22918213	7	847712	+	intergenic.igt	22908460	22927242	LOC_Os01g40560.igt	LOC_Os01g40560.igt	gene-gene
Chr1	-	22918253	15	0	0	0	0	5	0	0	0	2	1	0	0	3	2	2	50509	3UTR	22918153	22919278	LOC_Os01g40590.1	LOC_Os01g40590	mRNA-mRNA	3UTR	1	22918246	22918287	10	3UTR	22918253	3	847712	+	intergenic.igt	22908460	22927242	LOC_Os01g40560.igt	LOC_Os01g40560.igt	gene-gene
Chr1	-	22918358	12	0	0	6	0	0	2	0	1	0	1	0	0	0	2	0	50509	3UTR	22918153	22919278	LOC_Os01g40590.1	LOC_Os01g40590	mRNA-mRNA	3UTR	1	22918355	22918405	8	3UTR	22918358	3	847712	+	intergenic.igt	22908460	22927242	LOC_Os01g40560.igt	LOC_Os01g40560.igt	gene-gene
Chr1	-	22918516	515	22	41	51	25	52	39	23	22	43	33	23	40	31	43	27	50509	3UTR	22918153	22919278	LOC_Os01g40590.1	LOC_Os01g40590	mRNA-mRNA	3UTR	1	22918453	22918622	97	3UTR	22918516	40	847712	+	intergenic.igt	22908460	22927242	LOC_Os01g40560.igt	LOC_Os01g40560.igt	gene-gene
Chr1	-	22918687	14	1	0	2	0	1	0	0	0	10	0	0	0	0	0	0	50509	3UTR	22918153	22919278	LOC_Os01g40590.1	LOC_Os01g40590	mRNA-mRNA	3UTR	1	22918659	22918701	6	3UTR	22918687	6	847712	+	intergenic.igt	22908460	22927242	LOC_Os01g40560.igt	LOC_Os01g40560.igt	gene-gene
Chr1	-	22918733	4	0	0	0	0	0	0	0	0	0	0	0	0	0	4	0	50509	3UTR	22918153	22919278	LOC_Os01g40590.1	LOC_Os01g40590	mRNA-mRNA	3UTR	1	22918733	22918733	1	3UTR	22918733	4	847712	+	intergenic.igt	22908460	22927242	LOC_Os01g40560.igt	LOC_Os01g40560.igt	gene-gene
Chr1	-	22919011	2402	85	106	94	79	86	91	156	144	275	191	220	295	186	202	192	50509	3UTR	22918153	22919278	LOC_Os01g40590.1	LOC_Os01g40590	mRNA-mRNA	3UTR	1	22918799	22919151	179	3UTR	22919011	202	847712	+	intergenic.igt	22908460	22927242	LOC_Os01g40560.igt	LOC_Os01g40560.igt	gene-gene
Chr1	-	22919208	8	1	0	0	0	1	0	0	0	3	0	0	2	0	1	0	50509	3UTR	22918153	22919278	LOC_Os01g40590.1	LOC_Os01g40590	mRNA-mRNA	3UTR	1	22919187	22919236	5	3UTR	22919208	3	847712	+	intergenic.igt	22908460	22927242	LOC_Os01g40560.igt	LOC_Os01g40560.igt	gene-gene
Chr1	-	22919286	10	0	0	1	0	0	3	3	2	1	0	0	0	0	0	0	50508	CDS	22919279	22919790	LOC_Os01g40590.1	LOC_Os01g40590	mRNA-mRNA	CDS	1	22919275	22919336	6	3UTR\	CDS	22919286	3	847712	+	intergenic.igt	22908460	22927242	LOC_Os01g40560.igt	LOC_Os01g40560.igt	gene-gene
Chr1	-	22919395	1	0	0	0	0	0	0	0	0	1	0	0	0	0	0	0	50508	CDS	22919279	22919790	LOC_Os01g40590.1	LOC_Os01g40590	mRNA-mRNA	CDS	1	22919395	22919395	1	CDS	22919395	1	847712	+	intergenic.igt	22908460	22927242	LOC_Os01g40560.igt	LOC_Os01g40560.igt	gene-gene
Chr1	-	22919461	3	0	0	1	0	0	0	2	0	0	0	0	0	0	0	0	50508	CDS	22919279	22919790	LOC_Os01g40590.1	LOC_Os01g40590	mRNA-mRNA	CDS	1	22919454	22919461	2	CDS	22919461	2	847712	+	intergenic.igt	22908460	22927242	LOC_Os01g40560.igt	LOC_Os01g40560.igt	gene-gene
Chr1	-	22919488	2	0	0	0	0	0	0	0	2	0	0	0	0	0	0	0	50508	CDS	22919279	22919790	LOC_Os01g40590.1	LOC_Os01g40590	mRNA-mRNA	CDS	1	22919488	22919488	1	CDS	22919488	2	847712	+	intergenic.igt	22908460	22927242	LOC_Os01g40560.igt	LOC_Os01g40560.igt	gene-gene
Chr1	-	22919643	4	0	0	0	0	0	0	0	0	4	0	0	0	0	0	0	50508	CDS	22919279	22919790	LOC_Os01g40590.1	LOC_Os01g40590	mRNA-mRNA	CDS	1	22919643	22919643	1	CDS	22919643	4	847712	+	intergenic.igt	22908460	22927242	LOC_Os01g40560.igt	LOC_Os01g40560.igt	gene-gene
Chr1	-	22920991	1	0	0	0	1	0	0	0	0	0	0	0	0	0	0	0	1029767	intron	22920734	22921271	LOC_Os01g40590.1	LOC_Os01g40590	mRNA-mRNA	intron	1	22920991	22920991	1	intron	22920991	1	847712	+	intergenic.igt	22908460	22927242	LOC_Os01g40560.igt	LOC_Os01g40560.igt	gene-gene
Chr1	-	22923808	1	0	0	0	0	1	0	0	0	0	0	0	0	0	0	0	50502	5UTR	22923553	22923870	LOC_Os01g40590.1	LOC_Os01g40590	mRNA-mRNA	5UTR	1	22923808	22923808	1	5UTR	22923808	1	847712	+	intergenic.igt	22908460	22927242	LOC_Os01g40560.igt	LOC_Os01g40560.igt	gene-gene
Chr1	-	23333460	1018	32	40	32	57	23	28	44	68	90	87	100	152	100	96	69	850952	intergenic.igt	23315929	23338207	LOC_Os01g41230.igt	LOC_Os01g41230.igt	gene-gene	intergenic.igt	1	23333019	23333487	185	intergenic.igt	23333460	146	51586	+	CDS	23333094	23333576	LOC_Os01g41220.1	LOC_Os01g41220	mRNA-mRNA
Chr1	-	23333571	57	0	3	1	2	2	2	6	1	16	1	1	13	3	6	0	850952	intergenic.igt	23315929	23338207	LOC_Os01g41230.igt	LOC_Os01g41230.igt	gene-gene	intergenic.igt	1	23333512	23333607	26	intergenic.igt	23333571	6	51586	+	CDS	23333094	23333576	LOC_Os01g41220.1	LOC_Os01g41220	mRNA-mRNA
Chr1	-	23333670	77	4	5	0	1	4	3	10	9	8	1	2	12	10	3	5	850952	intergenic.igt	23315929	23338207	LOC_Os01g41230.igt	LOC_Os01g41230.igt	gene-gene	intergenic.igt	1	23333645	23333680	16	intergenic.igt	23333670	15	908120	+	intron	23333584	23336895	LOC_Os01g41220.1	LOC_Os01g41220	mRNA-mRNA
Chr1	-	23333724	1	0	0	0	0	0	0	0	0	0	0	0	0	1	0	0	850952	intergenic.igt	23315929	23338207	LOC_Os01g41230.igt	LOC_Os01g41230.igt	gene-gene	intergenic.igt	1	23333724	23333724	1	intergenic.igt	23333724	1	908120	+	intron	23333584	23336895	LOC_Os01g41220.1	LOC_Os01g41220	mRNA-mRNA
Chr1	-	23336443	1	0	1	0	0	0	0	0	0	0	0	0	0	0	0	0	850952	intergenic.igt	23315929	23338207	LOC_Os01g41230.igt	LOC_Os01g41230.igt	gene-gene	intergenic.igt	1	23336443	23336443	1	intergenic.igt	23336443	1	908120	+	intron	23333584	23336895	LOC_Os01g41220.1	LOC_Os01g41220	mRNA-mRNA
Chr1	-	23336509	1	0	0	0	0	0	0	0	0	1	0	0	0	0	0	0	850952	intergenic.igt	23315929	23338207	LOC_Os01g41230.igt	LOC_Os01g41230.igt	gene-gene	intergenic.igt	1	23336509	23336509	1	intergenic.igt	23336509	1	908120	+	intron	23333584	23336895	LOC_Os01g41220.1	LOC_Os01g41220	mRNA-mRNA
Chr1	-	23336619	2	0	0	1	1	0	0	0	0	0	0	0	0	0	0	0	850952	intergenic.igt	23315929	23338207	LOC_Os01g41230.igt	LOC_Os01g41230.igt	gene-gene	intergenic.igt	1	23336619	23336633	2	intergenic.igt	23336619	1	908120	+	intron	23333584	23336895	LOC_Os01g41220.1	LOC_Os01g41220	mRNA-mRNA
Chr1	-	23336663	2	0	0	0	1	0	0	0	0	0	0	0	0	0	1	0	850952	intergenic.igt	23315929	23338207	LOC_Os01g41230.igt	LOC_Os01g41230.igt	gene-gene	intergenic.igt	1	23336663	23336667	2	intergenic.igt	23336663	1	908120	+	intron	23333584	23336895	LOC_Os01g41220.1	LOC_Os01g41220	mRNA-mRNA
Chr1	-	23336723	6	0	0	0	0	0	0	0	0	0	0	6	0	0	0	0	850952	intergenic.igt	23315929	23338207	LOC_Os01g41230.igt	LOC_Os01g41230.igt	gene-gene	intergenic.igt	1	23336715	23336723	2	intergenic.igt	23336723	4	908120	+	intron	23333584	23336895	LOC_Os01g41220.1	LOC_Os01g41220	mRNA-mRNA
Chr1	-	23336911	5363	160	202	225	240	256	198	198	278	426	453	714	771	467	376	399	850952	intergenic.igt	23315929	23338207	LOC_Os01g41230.igt	LOC_Os01g41230.igt	gene-gene	intergenic.igt	1	23336751	23337479	293	intergenic.igt	23336911	351	51588	+	3UTR	23336896	23337894	LOC_Os01g41220.1	LOC_Os01g41220	mRNA-mRNA
Chr1	-	24839717	2	0	0	0	1	0	0	0	0	0	0	0	1	0	0	0	851054	intergenic.igt	24836141	24843429	LOC_Os01g43420.igt	LOC_Os01g43420.igt	gene-gene	intergenic.igt	1	24839717	24839726	2	intergenic.igt	24839717	1	54949	+	CDS	24839238	24839898	LOC_Os01g43410.1	LOC_Os01g43410	mRNA-mRNA
Chr1	-	24839763	2	0	0	0	0	0	0	0	0	0	0	0	0	2	0	0	851054	intergenic.igt	24836141	24843429	LOC_Os01g43420.igt	LOC_Os01g43420.igt	gene-gene	intergenic.igt	1	24839763	24839763	1	intergenic.igt	24839763	2	54949	+	CDS	24839238	24839898	LOC_Os01g43410.1	LOC_Os01g43410	mRNA-mRNA
Chr1	-	24839801	4	2	0	0	0	0	0	0	0	0	0	1	1	0	0	0	851054	intergenic.igt	24836141	24843429	LOC_Os01g43420.igt	LOC_Os01g43420.igt	gene-gene	intergenic.igt	1	24839790	24839807	3	intergenic.igt	24839801	2	54949	+	CDS	24839238	24839898	LOC_Os01g43410.1	LOC_Os01g43410	mRNA-mRNA
Chr1	-	24839965	7	0	0	0	1	0	0	0	0	0	1	4	0	0	0	1	851054	intergenic.igt	24836141	24843429	LOC_Os01g43420.igt	LOC_Os01g43420.igt	gene-gene	intergenic.igt	1	24839917	24839965	5	intergenic.igt	24839965	3	908527	+	intron	24839899	24840813	LOC_Os01g43410.1	LOC_Os01g43410	mRNA-mRNA
Chr1	-	24840006	6	4	0	0	0	0	0	0	2	0	0	0	0	0	0	0	851054	intergenic.igt	24836141	24843429	LOC_Os01g43420.igt	LOC_Os01g43420.igt	gene-gene	intergenic.igt	1	24840006	24840011	2	intergenic.igt	24840006	4	908527	+	intron	24839899	24840813	LOC_Os01g43410.1	LOC_Os01g43410	mRNA-mRNA
Chr1	-	24840065	2	0	0	0	0	0	0	0	0	0	0	2	0	0	0	0	851054	intergenic.igt	24836141	24843429	LOC_Os01g43420.igt	LOC_Os01g43420.igt	gene-gene	intergenic.igt	1	24840065	24840071	2	intergenic.igt	24840065	1	908527	+	intron	24839899	24840813	LOC_Os01g43410.1	LOC_Os01g43410	mRNA-mRNA
Chr1	-	24840114	1	1	0	0	0	0	0	0	0	0	0	0	0	0	0	0	851054	intergenic.igt	24836141	24843429	LOC_Os01g43420.igt	LOC_Os01g43420.igt	gene-gene	intergenic.igt	1	24840114	24840114	1	intergenic.igt	24840114	1	908527	+	intron	24839899	24840813	LOC_Os01g43410.1	LOC_Os01g43410	mRNA-mRNA
Chr1	-	24840148	1	1	0	0	0	0	0	0	0	0	0	0	0	0	0	0	851054	intergenic.igt	24836141	24843429	LOC_Os01g43420.igt	LOC_Os01g43420.igt	gene-gene	intergenic.igt	1	24840148	24840148	1	intergenic.igt	24840148	1	908527	+	intron	24839899	24840813	LOC_Os01g43410.1	LOC_Os01g43410	mRNA-mRNA
Chr1	-	24840278	6	0	0	0	0	0	0	0	0	0	0	0	2	4	0	0	851054	intergenic.igt	24836141	24843429	LOC_Os01g43420.igt	LOC_Os01g43420.igt	gene-gene	intergenic.igt	1	24840278	24840280	2	intergenic.igt	24840278	4	908527	+	intron	24839899	24840813	LOC_Os01g43410.1	LOC_Os01g43410	mRNA-mRNA
Chr1	-	24840416	1	0	0	1	0	0	0	0	0	0	0	0	0	0	0	0	851054	intergenic.igt	24836141	24843429	LOC_Os01g43420.igt	LOC_Os01g43420.igt	gene-gene	intergenic.igt	1	24840416	24840416	1	intergenic.igt	24840416	1	908527	+	intron	24839899	24840813	LOC_Os01g43410.1	LOC_Os01g43410	mRNA-mRNA
Chr1	-	24841054	1	0	1	0	0	0	0	0	0	0	0	0	0	0	0	0	851054	intergenic.igt	24836141	24843429	LOC_Os01g43420.igt	LOC_Os01g43420.igt	gene-gene	intergenic.igt	1	24841054	24841054	1	intergenic.igt	24841054	1	54951	+	CDS	24841043	24841195	LOC_Os01g43410.1	LOC_Os01g43410	mRNA-mRNA
Chr1	-	24841494	1	0	0	1	0	0	0	0	0	0	0	0	0	0	0	0	851054	intergenic.igt	24836141	24843429	LOC_Os01g43420.igt	LOC_Os01g43420.igt	gene-gene	intergenic.igt	1	24841494	24841494	1	intergenic.igt	24841494	1	908529	+	intron	24841196	24841515	LOC_Os01g43410.1	LOC_Os01g43410	mRNA-mRNA
Chr1	-	24841741	11	1	0	0	0	1	0	0	0	0	0	2	3	2	0	2	851054	intergenic.igt	24836141	24843429	LOC_Os01g43420.igt	LOC_Os01g43420.igt	gene-gene	intergenic.igt	1	24841723	24841764	5	intergenic.igt	24841741	5	54953	+	CDS	24841715	24841882	LOC_Os01g43410.1	LOC_Os01g43410	mRNA-mRNA
Chr1	-	24842450	1	0	0	0	0	0	0	0	0	0	0	1	0	0	0	0	851054	intergenic.igt	24836141	24843429	LOC_Os01g43420.igt	LOC_Os01g43420.igt	gene-gene	intergenic.igt	1	24842450	24842450	1	intergenic.igt	24842450	1	908531	+	intron	24841883	24842498	LOC_Os01g43410.1	LOC_Os01g43410	mRNA-mRNA
Chr1	-	24842494	21	2	0	0	4	1	0	5	2	2	0	0	0	2	3	0	851054	intergenic.igt	24836141	24843429	LOC_Os01g43420.igt	LOC_Os01g43420.igt	gene-gene	intergenic.igt	1	24842491	24842504	6	intergenic.igt	24842494	6	908531	+	intron	24841883	24842498	LOC_Os01g43410.1	LOC_Os01g43410	mRNA-mRNA
Chr1	-	24842843	1	0	0	1	0	0	0	0	0	0	0	0	0	0	0	0	851054	intergenic.igt	24836141	24843429	LOC_Os01g43420.igt	LOC_Os01g43420.igt	gene-gene	intergenic.igt	1	24842843	24842843	1	intergenic.igt	24842843	1	908533	+	intron	24842816	24843007	LOC_Os01g43410.1	LOC_Os01g43410	mRNA-mRNA
Chr1	-	24842902	5	0	0	0	0	0	0	0	4	0	0	0	1	0	0	0	851054	intergenic.igt	24836141	24843429	LOC_Os01g43420.igt	LOC_Os01g43420.igt	gene-gene	intergenic.igt	1	24842894	24842902	2	intergenic.igt	24842902	4	908533	+	intron	24842816	24843007	LOC_Os01g43410.1	LOC_Os01g43410	mRNA-mRNA
Chr1	-	24842936	5	0	5	0	0	0	0	0	0	0	0	0	0	0	0	0	851054	intergenic.igt	24836141	24843429	LOC_Os01g43420.igt	LOC_Os01g43420.igt	gene-gene	intergenic.igt	1	24842936	24842936	1	intergenic.igt	24842936	5	908533	+	intron	24842816	24843007	LOC_Os01g43410.1	LOC_Os01g43410	mRNA-mRNA
Chr1	-	24843343	2678	134	205	139	215	183	130	149	169	180	184	219	230	186	173	182	851054	intergenic.igt	24836141	24843429	LOC_Os01g43420.igt	LOC_Os01g43420.igt	gene-gene	intergenic.igt	1	24842977	24843409	264	intergenic.igt	24843343	91	54957	+	3UTR	24843095	24843918	LOC_Os01g43410.1	LOC_Os01g43410	mRNA-mRNA
Chr1	-	24843464	6	0	0	3	0	2	1	0	0	0	0	0	0	0	0	0	54979	3UTR	24843430	24844060	LOC_Os01g43420.1	LOC_Os01g43420	mRNA-mRNA	3UTR	1	24843464	24843472	3	3UTR	24843464	3	54957	+	3UTR	24843095	24843918	LOC_Os01g43410.1	LOC_Os01g43410	mRNA-mRNA
Chr1	-	24843568	5	0	1	1	2	1	0	0	0	0	0	0	0	0	0	0	54979	3UTR	24843430	24844060	LOC_Os01g43420.1	LOC_Os01g43420	mRNA-mRNA	3UTR	1	24843540	24843576	4	3UTR	24843568	2	54957	+	3UTR	24843095	24843918	LOC_Os01g43410.1	LOC_Os01g43410	mRNA-mRNA
Chr1	-	24843603	2	0	0	2	0	0	0	0	0	0	0	0	0	0	0	0	54979	3UTR	24843430	24844060	LOC_Os01g43420.1	LOC_Os01g43420	mRNA-mRNA	3UTR	1	24843603	24843603	1	3UTR	24843603	2	54957	+	3UTR	24843095	24843918	LOC_Os01g43410.1	LOC_Os01g43410	mRNA-mRNA
Chr1	-	24843643	3	0	0	0	0	0	0	0	0	0	0	0	3	0	0	0	54979	3UTR	24843430	24844060	LOC_Os01g43420.1	LOC_Os01g43420	mRNA-mRNA	3UTR	1	24843643	24843643	1	3UTR	24843643	3	54957	+	3UTR	24843095	24843918	LOC_Os01g43410.1	LOC_Os01g43410	mRNA-mRNA
Chr1	-	24843739	4579	336	550	570	471	469	333	151	154	152	172	199	271	227	303	221	54979	3UTR	24843430	24844060	LOC_Os01g43420.1	LOC_Os01g43420	mRNA-mRNA	3UTR	1	24843688	24843754	53	3UTR	24843739	692	54957	+	3UTR	24843095	24843918	LOC_Os01g43410.1	LOC_Os01g43410	mRNA-mRNA
Chr1	-	24843851	5203	357	662	738	649	461	382	214	249	217	189	219	255	222	196	193	54979	3UTR	24843430	24844060	LOC_Os01g43420.1	LOC_Os01g43420	mRNA-mRNA	3UTR	1	24843789	24844074	189	3UTR\	CDS	24843851	442	54957	+	3UTR	24843095	24843918	LOC_Os01g43410.1	LOC_Os01g43410	mRNA-mRNA
Chr1	-	24844117	1	0	1	0	0	0	0	0	0	0	0	0	0	0	0	0	54978	CDS	24844061	24844216	LOC_Os01g43420.1	LOC_Os01g43420	mRNA-mRNA	CDS	1	24844117	24844117	1	CDS	24844117	1	847847	+	intergenic.igt	24843919	24858250	LOC_Os01g43410.igt	LOC_Os01g43410.igt	gene-gene
Chr1	-	24844590	2	0	0	2	0	0	0	0	0	0	0	0	0	0	0	0	1030543	intron	24844454	24844614	LOC_Os01g43420.1	LOC_Os01g43420	mRNA-mRNA	intron	1	24844590	24844590	1	intron	24844590	2	847847	+	intergenic.igt	24843919	24858250	LOC_Os01g43410.igt	LOC_Os01g43410.igt	gene-gene
Chr1	-	24844990	2	0	0	0	0	0	0	0	0	0	0	0	2	0	0	0	1030546	intron	24844979	24845066	LOC_Os01g43420.1	LOC_Os01g43420	mRNA-mRNA	intron	1	24844990	24844990	1	intron	24844990	2	847847	+	intergenic.igt	24843919	24858250	LOC_Os01g43410.igt	LOC_Os01g43410.igt	gene-gene
Chr1	-	24845860	5	0	0	0	0	0	0	0	0	0	0	0	0	0	0	5	1030548	intron	24845395	24846033	LOC_Os01g43420.1	LOC_Os01g43420	mRNA-mRNA	intron	1	24845860	24845860	1	intron	24845860	5	847847	+	intergenic.igt	24843919	24858250	LOC_Os01g43410.igt	LOC_Os01g43410.igt	gene-gene
Chr1	-	24846036	5	1	0	0	0	0	1	0	0	0	0	0	0	0	1	2	54971	CDS	24846034	24846116	LOC_Os01g43420.1	LOC_Os01g43420	mRNA-mRNA	CDS	1	24845999	24846036	4	CDS\	intron	24846036	2	847847	+	intergenic.igt	24843919	24858250	LOC_Os01g43410.igt	LOC_Os01g43410.igt	gene-gene
Chr1	-	24850065	8	0	1	0	0	0	0	0	0	0	0	0	5	0	2	0	851055	intergenic.igt	24848916	24850140	LOC_Os01g43430.igt	LOC_Os01g43430.igt	gene-gene	intergenic.igt	1	24850065	24850082	3	intergenic.igt	24850065	5	847847	+	intergenic.igt	24843919	24858250	LOC_Os01g43410.igt	LOC_Os01g43410.igt	gene-gene
Chr1	-	24850122	2	0	0	0	0	0	0	0	0	2	0	0	0	0	0	0	851055	intergenic.igt	24848916	24850140	LOC_Os01g43430.igt	LOC_Os01g43430.igt	gene-gene	intergenic.igt	1	24850122	24850122	1	intergenic.igt	24850122	2	847847	+	intergenic.igt	24843919	24858250	LOC_Os01g43410.igt	LOC_Os01g43410.igt	gene-gene
Chr1	-	24850459	48	1	2	1	7	0	14	0	1	0	0	2	6	4	3	7	54985	3UTR	24850141	24850771	LOC_Os01g43430.1	LOC_Os01g43430	mRNA-mRNA	3UTR	1	24850385	24850502	19	3UTR	24850459	6	847847	+	intergenic.igt	24843919	24858250	LOC_Os01g43410.igt	LOC_Os01g43410.igt	gene-gene
Chr1	-	24850580	3	0	0	0	0	1	0	0	0	2	0	0	0	0	0	0	54985	3UTR	24850141	24850771	LOC_Os01g43430.1	LOC_Os01g43430	mRNA-mRNA	3UTR	1	24850580	24850582	2	3UTR	24850580	2	847847	+	intergenic.igt	24843919	24858250	LOC_Os01g43410.igt	LOC_Os01g43410.igt	gene-gene
Chr1	-	24850615	1	0	0	1	0	0	0	0	0	0	0	0	0	0	0	0	54985	3UTR	24850141	24850771	LOC_Os01g43430.1	LOC_Os01g43430	mRNA-mRNA	3UTR	1	24850615	24850615	1	3UTR	24850615	1	847847	+	intergenic.igt	24843919	24858250	LOC_Os01g43410.igt	LOC_Os01g43410.igt	gene-gene
Chr1	-	24850776	1	0	0	0	0	0	1	0	0	0	0	0	0	0	0	0	54984	CDS	24850772	24851170	LOC_Os01g43430.1	LOC_Os01g43430	mRNA-mRNA	CDS	1	24850776	24850776	1	CDS	24850776	1	847847	+	intergenic.igt	24843919	24858250	LOC_Os01g43410.igt	LOC_Os01g43410.igt	gene-gene
Chr1	-	24850865	19	0	5	4	0	1	0	1	0	0	2	0	1	1	2	2	54984	CDS	24850772	24851170	LOC_Os01g43430.1	LOC_Os01g43430	mRNA-mRNA	CDS	1	24850814	24850879	12	CDS	24850865	3	847847	+	intergenic.igt	24843919	24858250	LOC_Os01g43410.igt	LOC_Os01g43410.igt	gene-gene
Chr1	-	24851099	442	22	25	50	41	28	25	11	9	16	23	35	57	36	36	28	54984	CDS	24850772	24851170	LOC_Os01g43430.1	LOC_Os01g43430	mRNA-mRNA	CDS	1	24850904	24851235	133	5UTR\	CDS	24851099	15	847847	+	intergenic.igt	24843919	24858250	LOC_Os01g43410.igt	LOC_Os01g43410.igt	gene-gene
Chr1	-	24851268	13	0	1	1	0	2	0	1	0	1	0	0	4	2	1	0	54983	5UTR	24851171	24851298	LOC_Os01g43430.1	LOC_Os01g43430	mRNA-mRNA	5UTR	1	24851264	24851295	6	5UTR	24851268	4	847847	+	intergenic.igt	24843919	24858250	LOC_Os01g43410.igt	LOC_Os01g43410.igt	gene-gene
Chr1	-	28579807	1	0	0	0	0	0	0	0	0	0	0	0	0	0	1	0	851299	intergenic.igt	28578675	28582542	LOC_Os01g49770.igt	LOC_Os01g49770.igt	gene-gene	intergenic.igt	1	28579807	28579807	1	intergenic.igt	28579807	1	63832	+	CDS	28579760	28580458	LOC_Os01g49760.1	LOC_Os01g49760	mRNA-mRNA
Chr1	-	28579855	1	0	1	0	0	0	0	0	0	0	0	0	0	0	0	0	851299	intergenic.igt	28578675	28582542	LOC_Os01g49770.igt	LOC_Os01g49770.igt	gene-gene	intergenic.igt	1	28579855	28579855	1	intergenic.igt	28579855	1	63832	+	CDS	28579760	28580458	LOC_Os01g49760.1	LOC_Os01g49760	mRNA-mRNA
Chr1	-	28579946	2	0	1	0	0	1	0	0	0	0	0	0	0	0	0	0	851299	intergenic.igt	28578675	28582542	LOC_Os01g49770.igt	LOC_Os01g49770.igt	gene-gene	intergenic.igt	1	28579946	28579950	2	intergenic.igt	28579946	1	63832	+	CDS	28579760	28580458	LOC_Os01g49760.1	LOC_Os01g49760	mRNA-mRNA
Chr1	-	28579979	5	0	1	0	0	3	0	0	0	0	1	0	0	0	0	0	851299	intergenic.igt	28578675	28582542	LOC_Os01g49770.igt	LOC_Os01g49770.igt	gene-gene	intergenic.igt	1	28579979	28579995	3	intergenic.igt	28579979	3	63832	+	CDS	28579760	28580458	LOC_Os01g49760.1	LOC_Os01g49760	mRNA-mRNA
Chr1	-	28580036	5	0	0	0	0	0	3	0	1	0	0	0	0	1	0	0	851299	intergenic.igt	28578675	28582542	LOC_Os01g49770.igt	LOC_Os01g49770.igt	gene-gene	intergenic.igt	1	28580029	28580047	3	intergenic.igt	28580036	3	63832	+	CDS	28579760	28580458	LOC_Os01g49760.1	LOC_Os01g49760	mRNA-mRNA
Chr1	-	28580075	3	0	0	0	0	0	0	0	0	3	0	0	0	0	0	0	851299	intergenic.igt	28578675	28582542	LOC_Os01g49770.igt	LOC_Os01g49770.igt	gene-gene	intergenic.igt	1	28580075	28580075	1	intergenic.igt	28580075	3	63832	+	CDS	28579760	28580458	LOC_Os01g49760.1	LOC_Os01g49760	mRNA-mRNA
Chr1	-	28580106	3	0	0	0	0	0	0	0	0	0	3	0	0	0	0	0	851299	intergenic.igt	28578675	28582542	LOC_Os01g49770.igt	LOC_Os01g49770.igt	gene-gene	intergenic.igt	1	28580106	28580106	1	intergenic.igt	28580106	3	63832	+	CDS	28579760	28580458	LOC_Os01g49760.1	LOC_Os01g49760	mRNA-mRNA
Chr1	-	28580991	2	0	0	0	0	2	0	0	0	0	0	0	0	0	0	0	851299	intergenic.igt	28578675	28582542	LOC_Os01g49770.igt	LOC_Os01g49770.igt	gene-gene	intergenic.igt	1	28580991	28580996	2	intergenic.igt	28580991	1	910075	+	intron	28580940	28581014	LOC_Os01g49760.1	LOC_Os01g49760	mRNA-mRNA
Chr1	-	28581050	12	0	0	1	0	0	1	4	2	1	0	1	0	1	1	0	851299	intergenic.igt	28578675	28582542	LOC_Os01g49770.igt	LOC_Os01g49770.igt	gene-gene	intergenic.igt	1	28581024	28581072	9	intergenic.igt	28581050	2	63835	+	CDS	28581015	28581189	LOC_Os01g49760.1	LOC_Os01g49760	mRNA-mRNA
Chr1	-	28581574	48	2	7	10	1	5	3	2	1	11	0	2	1	0	0	3	851299	intergenic.igt	28578675	28582542	LOC_Os01g49770.igt	LOC_Os01g49770.igt	gene-gene	intergenic.igt	1	28581562	28581636	22	intergenic.igt	28581574	6	910076	+	intron	28581190	28581585	LOC_Os01g49760.1	LOC_Os01g49760	mRNA-mRNA
Chr1	-	28582304	1	0	0	0	0	0	0	0	0	1	0	0	0	0	0	0	851299	intergenic.igt	28578675	28582542	LOC_Os01g49770.igt	LOC_Os01g49770.igt	gene-gene	intergenic.igt	1	28582304	28582304	1	intergenic.igt	28582304	1	63837	+	CDS	28582277	28582377	LOC_Os01g49760.1	LOC_Os01g49760	mRNA-mRNA
Chr1	-	28582335	1	0	0	0	1	0	0	0	0	0	0	0	0	0	0	0	851299	intergenic.igt	28578675	28582542	LOC_Os01g49770.igt	LOC_Os01g49770.igt	gene-gene	intergenic.igt	1	28582335	28582335	1	intergenic.igt	28582335	1	63837	+	CDS	28582277	28582377	LOC_Os01g49760.1	LOC_Os01g49760	mRNA-mRNA
Chr1	-	28582401	4	0	0	0	1	0	0	2	0	0	1	0	0	0	0	0	851299	intergenic.igt	28578675	28582542	LOC_Os01g49770.igt	LOC_Os01g49770.igt	gene-gene	intergenic.igt	1	28582401	28582410	2	intergenic.igt	28582401	3	910078	+	intron	28582378	28582448	LOC_Os01g49760.1	LOC_Os01g49760	mRNA-mRNA
Chr1	-	28582480	745	43	40	65	35	56	60	41	42	55	51	72	87	33	42	23	851299	intergenic.igt	28578675	28582542	LOC_Os01g49770.igt	LOC_Os01g49770.igt	gene-gene	intergenic.igt	1	28582442	28582541	60	intergenic.igt	28582480	49	63838	+	CDS	28582449	28582514	LOC_Os01g49760.1	LOC_Os01g49760	mRNA-mRNA
Chr1	-	28582548	483	41	28	25	35	17	39	18	16	18	37	54	46	20	55	34	63874	3UTR	28582543	28583310	LOC_Os01g49770.1	LOC_Os01g49770	mRNA-mRNA	3UTR	2	28582543	28582745	67	3UTR	28582548	38	63839	+	3UTR	28582515	28583996	LOC_Os01g49760.1	LOC_Os01g49760	mRNA-mRNA
Chr1	-	28582838	59	4	6	7	2	7	6	3	0	0	1	0	11	3	5	4	63874	3UTR	28582543	28583310	LOC_Os01g49770.1	LOC_Os01g49770	mRNA-mRNA	3UTR	2	28582780	28582888	30	3UTR	28582838	12	63839	+	3UTR	28582515	28583996	LOC_Os01g49760.1	LOC_Os01g49760	mRNA-mRNA
Chr1	-	28583147	7398	540	692	911	721	662	685	319	337	359	259	391	433	365	322	402	63874	3UTR	28582543	28583310	LOC_Os01g49770.1	LOC_Os01g49770	mRNA-mRNA	3UTR	2	28582956	28583325	229	3UTR\	CDS	28583147	912	63839	+	3UTR	28582515	28583996	LOC_Os01g49760.1	LOC_Os01g49760	mRNA-mRNA
Chr1	-	28583437	4	0	0	1	0	0	0	0	0	0	1	0	2	0	0	0	63873	CDS	28583311	28583442	LOC_Os01g49770.1	LOC_Os01g49770	mRNA-mRNA	CDS	2	28583424	28583442	3	CDS	28583437	2	63839	+	3UTR	28582515	28583996	LOC_Os01g49760.1	LOC_Os01g49760	mRNA-mRNA
Chr1	-	28583538	4	0	1	2	0	1	0	0	0	0	0	0	0	0	0	0	1031743	intron	28583443	28583551	LOC_Os01g49770.1	LOC_Os01g49770	mRNA-mRNA	intron	2	28583538	28583556	4	CDS\	intron	28583538	1	63839	+	3UTR	28582515	28583996	LOC_Os01g49760.1	LOC_Os01g49760	mRNA-mRNA
Chr1	-	28583582	9	1	0	1	4	0	0	0	3	0	0	0	0	0	0	0	63872	CDS	28583552	28583704	LOC_Os01g49770.1	LOC_Os01g49770	mRNA-mRNA	CDS	2	28583582	28583590	3	CDS	28583582	7	63839	+	3UTR	28582515	28583996	LOC_Os01g49760.1	LOC_Os01g49760	mRNA-mRNA
Chr1	-	28583616	1	0	0	1	0	0	0	0	0	0	0	0	0	0	0	0	63872	CDS	28583552	28583704	LOC_Os01g49770.1	LOC_Os01g49770	mRNA-mRNA	CDS	2	28583616	28583616	1	CDS	28583616	1	63839	+	3UTR	28582515	28583996	LOC_Os01g49760.1	LOC_Os01g49760	mRNA-mRNA
Chr1	-	28583660	20	4	6	2	0	2	0	0	0	0	0	0	6	0	0	0	63872	CDS	28583552	28583704	LOC_Os01g49770.1	LOC_Os01g49770	mRNA-mRNA	CDS	2	28583642	28583745	10	CDS\	intron	28583660	6	63839	+	3UTR	28582515	28583996	LOC_Os01g49760.1	LOC_Os01g49760	mRNA-mRNA
Chr1	-	28583785	9	0	1	0	3	5	0	0	0	0	0	0	0	0	0	0	63871	CDS	28583779	28583874	LOC_Os01g49770.1	LOC_Os01g49770	mRNA-mRNA	CDS	2	28583785	28583806	4	CDS	28583785	4	63839	+	3UTR	28582515	28583996	LOC_Os01g49760.1	LOC_Os01g49760	mRNA-mRNA
Chr1	-	28583847	5	0	2	0	0	3	0	0	0	0	0	0	0	0	0	0	63871	CDS	28583779	28583874	LOC_Os01g49770.1	LOC_Os01g49770	mRNA-mRNA	CDS	2	28583832	28583847	2	CDS	28583847	3	63839	+	3UTR	28582515	28583996	LOC_Os01g49760.1	LOC_Os01g49760	mRNA-mRNA
Chr1	-	28583930	2	2	0	0	0	0	0	0	0	0	0	0	0	0	0	0	1031745	intron	28583875	28585604	LOC_Os01g49770.1	LOC_Os01g49770	mRNA-mRNA	intron	2	28583930	28583941	2	intron	28583930	1	63839	+	3UTR	28582515	28583996	LOC_Os01g49760.1	LOC_Os01g49760	mRNA-mRNA
Chr1	-	28584010	6	0	0	0	0	6	0	0	0	0	0	0	0	0	0	0	1031745	intron	28583875	28585604	LOC_Os01g49770.1	LOC_Os01g49770	mRNA-mRNA	intron	2	28584010	28584010	1	intron	28584010	6	848129	+	intergenic.igt	28583997	28587948	LOC_Os01g49760.igt	LOC_Os01g49760.igt	gene-gene
Chr1	-	28584166	7	0	0	1	4	0	0	2	0	0	0	0	0	0	0	0	1031745	intron	28583875	28585604	LOC_Os01g49770.1	LOC_Os01g49770	mRNA-mRNA	intron	2	28584166	28584170	2	intron	28584166	4	848129	+	intergenic.igt	28583997	28587948	LOC_Os01g49760.igt	LOC_Os01g49760.igt	gene-gene
Chr1	-	28584339	2	0	0	0	0	0	2	0	0	0	0	0	0	0	0	0	1031745	intron	28583875	28585604	LOC_Os01g49770.1	LOC_Os01g49770	mRNA-mRNA	intron	2	28584339	28584339	1	intron	28584339	2	848129	+	intergenic.igt	28583997	28587948	LOC_Os01g49760.igt	LOC_Os01g49760.igt	gene-gene
Chr1	-	28585825	2	0	0	0	0	0	2	0	0	0	0	0	0	0	0	0	1031746	intron	28585782	28586375	LOC_Os01g49770.1	LOC_Os01g49770	mRNA-mRNA	intron	2	28585825	28585825	1	intron	28585825	2	848129	+	intergenic.igt	28583997	28587948	LOC_Os01g49760.igt	LOC_Os01g49760.igt	gene-gene
Chr1	-	28587926	6	0	0	0	0	0	0	0	0	0	1	2	1	2	0	0	851300	intergenic.pm	28586528	28588527	LOC_Os01g49790.igt	LOC_Os01g49790.igt	gene-gene	intergenic.pm	1	28587919	28587931	3	intergenic.pm	28587926	4	848129	+	intergenic.igt	28583997	28587948	LOC_Os01g49760.igt	LOC_Os01g49760.igt	gene-gene
Chr1	-	28588014	1	0	0	1	0	0	0	0	0	0	0	0	0	0	0	0	851300	intergenic.pm	28586528	28588527	LOC_Os01g49790.igt	LOC_Os01g49790.igt	gene-gene	intergenic.pm	1	28588014	28588014	1	intergenic.pm	28588014	1	848129	+	intergenic.pm	28587949	28589948	LOC_Os01g49760.igt	LOC_Os01g49760.igt	gene-gene
Chr1	-	28798922	1	0	0	0	0	0	0	0	0	0	0	0	1	0	0	0	851315	intergenic.igt	28795301	28845767	LOC_Os01g50190.igt	LOC_Os01g50190.igt	gene-gene	intergenic.igt	1	28798922	28798922	1	intergenic.igt	28798922	1	64489	+	CDS	28798911	28799115	LOC_Os01g50120.1	LOC_Os01g50120	mRNA-mRNA
Chr1	-	28798990	1	0	0	0	0	0	0	0	0	1	0	0	0	0	0	0	851315	intergenic.igt	28795301	28845767	LOC_Os01g50190.igt	LOC_Os01g50190.igt	gene-gene	intergenic.igt	1	28798990	28798990	1	intergenic.igt	28798990	1	64489	+	CDS	28798911	28799115	LOC_Os01g50120.1	LOC_Os01g50120	mRNA-mRNA
Chr1	-	28799120	7	0	0	0	0	0	0	0	0	0	0	0	0	0	0	7	851315	intergenic.igt	28795301	28845767	LOC_Os01g50190.igt	LOC_Os01g50190.igt	gene-gene	intergenic.igt	1	28799120	28799120	1	intergenic.igt	28799120	7	910180	+	intron	28799116	28799396	LOC_Os01g50120.1	LOC_Os01g50120	mRNA-mRNA
Chr1	-	28799148	2	0	1	0	1	0	0	0	0	0	0	0	0	0	0	0	851315	intergenic.igt	28795301	28845767	LOC_Os01g50190.igt	LOC_Os01g50190.igt	gene-gene	intergenic.igt	1	28799148	28799153	2	intergenic.igt	28799148	1	910180	+	intron	28799116	28799396	LOC_Os01g50120.1	LOC_Os01g50120	mRNA-mRNA
Chr1	-	28799506	2	0	0	0	0	0	0	0	0	0	0	0	0	0	0	2	851315	intergenic.igt	28795301	28845767	LOC_Os01g50190.igt	LOC_Os01g50190.igt	gene-gene	intergenic.igt	1	28799506	28799506	1	intergenic.igt	28799506	2	64490	+	CDS	28799397	28799596	LOC_Os01g50120.1	LOC_Os01g50120	mRNA-mRNA
Chr1	-	28799604	2	0	0	0	0	0	0	0	0	0	0	0	0	2	0	0	851315	intergenic.igt	28795301	28845767	LOC_Os01g50190.igt	LOC_Os01g50190.igt	gene-gene	intergenic.igt	1	28799604	28799604	1	intergenic.igt	28799604	2	910181	+	intron	28799597	28799960	LOC_Os01g50120.1	LOC_Os01g50120	mRNA-mRNA
Chr1	-	28799754	4	0	0	0	0	0	0	0	0	0	0	0	0	0	0	4	851315	intergenic.igt	28795301	28845767	LOC_Os01g50190.igt	LOC_Os01g50190.igt	gene-gene	intergenic.igt	1	28799754	28799754	1	intergenic.igt	28799754	4	910181	+	intron	28799597	28799960	LOC_Os01g50120.1	LOC_Os01g50120	mRNA-mRNA
Chr1	-	28800023	2	0	0	0	0	0	0	0	0	0	0	0	0	0	2	0	851315	intergenic.igt	28795301	28845767	LOC_Os01g50190.igt	LOC_Os01g50190.igt	gene-gene	intergenic.igt	1	28800023	28800026	2	intergenic.igt	28800023	1	64491	+	CDS	28799961	28800418	LOC_Os01g50120.1	LOC_Os01g50120	mRNA-mRNA
Chr1	-	28800572	56	2	2	4	0	1	2	4	0	5	4	13	5	2	11	1	851315	intergenic.igt	28795301	28845767	LOC_Os01g50190.igt	LOC_Os01g50190.igt	gene-gene	intergenic.igt	1	28800528	28800627	23	intergenic.igt	28800572	6	64492	+	CDS	28800539	28800590	LOC_Os01g50120.1	LOC_Os01g50120	mRNA-mRNA
Chr1	-	28800912	2	0	0	0	0	2	0	0	0	0	0	0	0	0	0	0	851315	intergenic.igt	28795301	28845767	LOC_Os01g50190.igt	LOC_Os01g50190.igt	gene-gene	intergenic.igt	1	28800912	28800912	1	intergenic.igt	28800912	2	910183	+	intron	28800659	28801575	LOC_Os01g50120.1	LOC_Os01g50120	mRNA-mRNA
Chr1	-	28801630	3	0	0	0	0	0	0	0	0	0	3	0	0	0	0	0	851315	intergenic.igt	28795301	28845767	LOC_Os01g50190.igt	LOC_Os01g50190.igt	gene-gene	intergenic.igt	1	28801630	28801630	1	intergenic.igt	28801630	3	64494	+	3UTR	28801576	28802910	LOC_Os01g50120.1	LOC_Os01g50120	mRNA-mRNA
Chr1	-	28802756	2	0	0	0	0	0	0	0	0	0	0	0	0	0	2	0	851315	intergenic.igt	28795301	28845767	LOC_Os01g50190.igt	LOC_Os01g50190.igt	gene-gene	intergenic.igt	1	28802756	28802756	1	intergenic.igt	28802756	2	64494	+	3UTR	28801576	28802910	LOC_Os01g50120.1	LOC_Os01g50120	mRNA-mRNA
Chr1	-	28803168	6	0	1	0	0	1	0	0	1	0	0	2	0	0	1	0	851315	intergenic.igt	28795301	28845767	LOC_Os01g50190.igt	LOC_Os01g50190.igt	gene-gene	intergenic.igt	1	28803168	28803183	4	intergenic.igt	28803168	2	64495	+	3UTR	28803165	28804761	LOC_Os01g50120.1	LOC_Os01g50120	mRNA-mRNA
Chr1	-	28803226	17	0	4	2	0	1	0	0	0	0	5	2	0	1	2	0	851315	intergenic.igt	28795301	28845767	LOC_Os01g50190.igt	LOC_Os01g50190.igt	gene-gene	intergenic.igt	1	28803226	28803285	10	intergenic.igt	28803226	3	64495	+	3UTR	28803165	28804761	LOC_Os01g50120.1	LOC_Os01g50120	mRNA-mRNA
Chr1	-	28803674	478	14	25	18	22	11	26	22	28	27	40	74	57	43	42	29	851315	intergenic.igt	28795301	28845767	LOC_Os01g50190.igt	LOC_Os01g50190.igt	gene-gene	intergenic.igt	1	28803315	28803728	149	intergenic.igt	28803674	31	64495	+	3UTR	28803165	28804761	LOC_Os01g50120.1	LOC_Os01g50120	mRNA-mRNA
Chr1	-	28803953	3	3	0	0	0	0	0	0	0	0	0	0	0	0	0	0	851315	intergenic.igt	28795301	28845767	LOC_Os01g50190.igt	LOC_Os01g50190.igt	gene-gene	intergenic.igt	1	28803953	28803953	1	intergenic.igt	28803953	3	64495	+	3UTR	28803165	28804761	LOC_Os01g50120.1	LOC_Os01g50120	mRNA-mRNA
Chr1	-	28804004	1	1	0	0	0	0	0	0	0	0	0	0	0	0	0	0	851315	intergenic.igt	28795301	28845767	LOC_Os01g50190.igt	LOC_Os01g50190.igt	gene-gene	intergenic.igt	1	28804004	28804004	1	intergenic.igt	28804004	1	64495	+	3UTR	28803165	28804761	LOC_Os01g50120.1	LOC_Os01g50120	mRNA-mRNA
Chr1	-	28804089	1	0	1	0	0	0	0	0	0	0	0	0	0	0	0	0	851315	intergenic.igt	28795301	28845767	LOC_Os01g50190.igt	LOC_Os01g50190.igt	gene-gene	intergenic.igt	1	28804089	28804089	1	intergenic.igt	28804089	1	64495	+	3UTR	28803165	28804761	LOC_Os01g50120.1	LOC_Os01g50120	mRNA-mRNA
Chr1	-	28804122	2	0	0	0	0	2	0	0	0	0	0	0	0	0	0	0	851315	intergenic.igt	28795301	28845767	LOC_Os01g50190.igt	LOC_Os01g50190.igt	gene-gene	intergenic.igt	1	28804122	28804122	1	intergenic.igt	28804122	2	64495	+	3UTR	28803165	28804761	LOC_Os01g50120.1	LOC_Os01g50120	mRNA-mRNA
Chr1	-	28804220	69	8	13	15	9	17	2	0	1	2	1	1	0	0	0	0	851315	intergenic.igt	28795301	28845767	LOC_Os01g50190.igt	LOC_Os01g50190.igt	gene-gene	intergenic.igt	1	28804153	28804330	34	intergenic.igt	28804220	6	64495	+	3UTR	28803165	28804761	LOC_Os01g50120.1	LOC_Os01g50120	mRNA-mRNA
Chr1	-	29317557	12	0	0	0	4	0	0	0	1	0	2	2	2	1	0	0	851350	intergenic.igt	29284902	29317891	LOC_Os01g51040.igt	LOC_Os01g51040.igt	gene-gene	intergenic.igt	1	29317531	29317602	10	intergenic.igt	29317557	2	65600	+	5UTR	29317540	29317558	LOC_Os01g51030.1	LOC_Os01g51030	mRNA-mRNA
Chr1	-	29317886	164	2	4	12	14	11	8	14	9	39	11	16	11	10	2	1	851350	intergenic.igt	29284902	29317891	LOC_Os01g51040.igt	LOC_Os01g51040.igt	gene-gene	intergenic.igt	1	29317628	29317891	67	intergenic.igt	29317886	13	65602	+	3UTR	29317817	29318459	LOC_Os01g51030.1	LOC_Os01g51030	mRNA-mRNA
Chr1	-	29317987	340	6	6	23	20	22	11	49	43	51	28	16	20	21	12	12	65638	3UTR	29317892	29318491	LOC_Os01g51040.1	LOC_Os01g51040	mRNA-mRNA	3UTR	1	29317894	29318038	61	3UTR	29317987	24	65602	+	3UTR	29317817	29318459	LOC_Os01g51030.1	LOC_Os01g51030	mRNA-mRNA
Chr1	-	29318078	1	0	1	0	0	0	0	0	0	0	0	0	0	0	0	0	65638	3UTR	29317892	29318491	LOC_Os01g51040.1	LOC_Os01g51040	mRNA-mRNA	3UTR	1	29318078	29318078	1	3UTR	29318078	1	65602	+	3UTR	29317817	29318459	LOC_Os01g51030.1	LOC_Os01g51030	mRNA-mRNA
Chr1	-	29318119	5	0	1	0	0	0	0	0	0	0	3	1	0	0	0	0	65638	3UTR	29317892	29318491	LOC_Os01g51040.1	LOC_Os01g51040	mRNA-mRNA	3UTR	1	29318117	29318119	2	3UTR	29318119	3	65602	+	3UTR	29317817	29318459	LOC_Os01g51030.1	LOC_Os01g51030	mRNA-mRNA
Chr1	-	29318229	131	23	26	17	6	23	13	0	0	0	10	8	3	0	2	0	65638	3UTR	29317892	29318491	LOC_Os01g51040.1	LOC_Os01g51040	mRNA-mRNA	3UTR	1	29318163	29318299	46	3UTR	29318229	12	65602	+	3UTR	29317817	29318459	LOC_Os01g51030.1	LOC_Os01g51030	mRNA-mRNA
Chr1	-	29318430	2	2	0	0	0	0	0	0	0	0	0	0	0	0	0	0	65638	3UTR	29317892	29318491	LOC_Os01g51040.1	LOC_Os01g51040	mRNA-mRNA	3UTR	1	29318430	29318430	1	3UTR	29318430	2	65602	+	3UTR	29317817	29318459	LOC_Os01g51030.1	LOC_Os01g51030	mRNA-mRNA
Chr1	-	29318468	1	0	1	0	0	0	0	0	0	0	0	0	0	0	0	0	65638	3UTR	29317892	29318491	LOC_Os01g51040.1	LOC_Os01g51040	mRNA-mRNA	3UTR	1	29318468	29318468	1	3UTR	29318468	1	848196	+	intergenic.igt	29318460	29343444	LOC_Os01g51030.igt	LOC_Os01g51030.igt	gene-gene
Chr1	-	29319474	3	0	0	0	0	0	0	0	0	0	0	0	0	0	0	3	65633	CDS	29319360	29319490	LOC_Os01g51040.1	LOC_Os01g51040	mRNA-mRNA	CDS	1	29319474	29319474	1	CDS	29319474	3	848196	+	intergenic.igt	29318460	29343444	LOC_Os01g51030.igt	LOC_Os01g51030.igt	gene-gene
Chr1	-	29319761	9	0	0	0	0	0	0	2	1	0	2	2	1	0	1	0	65631	CDS	29319729	29319842	LOC_Os01g51040.1	LOC_Os01g51040	mRNA-mRNA	CDS	1	29319706	29319769	7	CDS\	intron	29319761	2	848196	+	intergenic.igt	29318460	29343444	LOC_Os01g51030.igt	LOC_Os01g51030.igt	gene-gene
Chr1	-	29319800	7	0	0	0	0	0	0	0	0	4	0	1	2	0	0	0	65631	CDS	29319729	29319842	LOC_Os01g51040.1	LOC_Os01g51040	mRNA-mRNA	CDS	1	29319800	29319800	1	CDS	29319800	7	848196	+	intergenic.igt	29318460	29343444	LOC_Os01g51030.igt	LOC_Os01g51030.igt	gene-gene
Chr1	-	29319869	13	0	1	1	1	0	0	1	1	3	2	3	0	0	0	0	1031996	intron	29319843	29319912	LOC_Os01g51040.1	LOC_Os01g51040	mRNA-mRNA	intron	1	29319835	29319885	6	CDS\	intron	29319869	4	848196	+	intergenic.igt	29318460	29343444	LOC_Os01g51030.igt	LOC_Os01g51030.igt	gene-gene
Chr1	-	29319921	1	0	0	0	0	0	0	0	0	0	1	0	0	0	0	0	65630	CDS	29319913	29320045	LOC_Os01g51040.1	LOC_Os01g51040	mRNA-mRNA	CDS	1	29319921	29319921	1	CDS	29319921	1	848196	+	intergenic.igt	29318460	29343444	LOC_Os01g51030.igt	LOC_Os01g51030.igt	gene-gene
Chr1	-	29320620	2	0	0	0	0	0	2	0	0	0	0	0	0	0	0	0	65628	CDS	29320608	29320712	LOC_Os01g51040.1	LOC_Os01g51040	mRNA-mRNA	CDS	1	29320620	29320620	1	CDS	29320620	2	848196	+	intergenic.igt	29318460	29343444	LOC_Os01g51030.igt	LOC_Os01g51030.igt	gene-gene
Chr1	-	29320789	4	0	0	0	0	0	0	0	0	4	0	0	0	0	0	0	1031999	intron	29320713	29320795	LOC_Os01g51040.1	LOC_Os01g51040	mRNA-mRNA	intron	1	29320789	29320789	1	intron	29320789	4	848196	+	intergenic.igt	29318460	29343444	LOC_Os01g51030.igt	LOC_Os01g51030.igt	gene-gene
Chr1	-	29321142	1	0	0	0	1	0	0	0	0	0	0	0	0	0	0	0	1032001	intron	29321107	29321168	LOC_Os01g51040.1	LOC_Os01g51040	mRNA-mRNA	intron	1	29321142	29321142	1	intron	29321142	1	848196	+	intergenic.igt	29318460	29343444	LOC_Os01g51030.igt	LOC_Os01g51030.igt	gene-gene
Chr1	-	29321176	1	0	0	0	1	0	0	0	0	0	0	0	0	0	0	0	65625	CDS	29321169	29321295	LOC_Os01g51040.1	LOC_Os01g51040	mRNA-mRNA	CDS	1	29321176	29321176	1	CDS	29321176	1	848196	+	intergenic.igt	29318460	29343444	LOC_Os01g51030.igt	LOC_Os01g51030.igt	gene-gene
Chr1	-	29321304	49	0	0	4	0	1	3	1	3	2	1	22	7	4	1	0	1032002	intron	29321296	29321767	LOC_Os01g51040.1	LOC_Os01g51040	mRNA-mRNA	intron	1	29321210	29321340	19	CDS\	intron	29321304	11	848196	+	intergenic.igt	29318460	29343444	LOC_Os01g51030.igt	LOC_Os01g51030.igt	gene-gene
Chr1	-	29323127	10	0	0	0	0	0	0	0	0	0	2	7	1	0	0	0	816217	3UTR	29322572	29323219	LOC_Os01g51050.1	LOC_Os01g51050	mRNA-mRNA	3UTR	1	29323127	29323174	8	3UTR	29323127	2	848196	+	intergenic.igt	29318460	29343444	LOC_Os01g51030.igt	LOC_Os01g51030.igt	gene-gene
Chr1	-	29325530	1	0	0	0	0	0	0	0	0	0	0	0	0	1	0	0	851352	intergenic.pm	29324341	29326340	LOC_Os01g51060.igt	LOC_Os01g51060.igt	gene-gene	intergenic.pm	1	29325530	29325530	1	intergenic.pm	29325530	1	848196	+	intergenic.igt	29318460	29343444	LOC_Os01g51030.igt	LOC_Os01g51030.igt	gene-gene
Chr1	-	29326671	10	0	2	0	0	0	0	0	0	0	0	8	0	0	0	0	65658	3UTR	29326389	29327909	LOC_Os01g51060.1	LOC_Os01g51060	mRNA-mRNA	3UTR	1	29326671	29326682	3	3UTR	29326671	6	848196	+	intergenic.igt	29318460	29343444	LOC_Os01g51030.igt	LOC_Os01g51030.igt	gene-gene
Chr1	-	29326836	14	1	3	1	0	0	0	0	0	0	0	0	7	2	0	0	65658	3UTR	29326389	29327909	LOC_Os01g51060.1	LOC_Os01g51060	mRNA-mRNA	3UTR	1	29326823	29326856	8	3UTR	29326836	4	848196	+	intergenic.igt	29318460	29343444	LOC_Os01g51030.igt	LOC_Os01g51030.igt	gene-gene
Chr1	-	29326886	1	0	0	0	0	0	0	0	0	0	0	0	1	0	0	0	65658	3UTR	29326389	29327909	LOC_Os01g51060.1	LOC_Os01g51060	mRNA-mRNA	3UTR	1	29326886	29326886	1	3UTR	29326886	1	848196	+	intergenic.igt	29318460	29343444	LOC_Os01g51030.igt	LOC_Os01g51030.igt	gene-gene
Chr1	-	29326968	12	4	0	1	0	2	0	0	0	0	0	0	4	1	0	0	65658	3UTR	29326389	29327909	LOC_Os01g51060.1	LOC_Os01g51060	mRNA-mRNA	3UTR	1	29326941	29326996	6	3UTR	29326968	3	848196	+	intergenic.igt	29318460	29343444	LOC_Os01g51030.igt	LOC_Os01g51030.igt	gene-gene
Chr1	-	29327166	225	5	13	11	9	9	17	0	0	2	6	11	124	11	7	0	65658	3UTR	29326389	29327909	LOC_Os01g51060.1	LOC_Os01g51060	mRNA-mRNA	3UTR	1	29327035	29327249	56	3UTR	29327166	17	848196	+	intergenic.igt	29318460	29343444	LOC_Os01g51030.igt	LOC_Os01g51030.igt	gene-gene
Chr1	-	29327290	4	0	0	4	0	0	0	0	0	0	0	0	0	0	0	0	65658	3UTR	29326389	29327909	LOC_Os01g51060.1	LOC_Os01g51060	mRNA-mRNA	3UTR	1	29327290	29327290	1	3UTR	29327290	4	848196	+	intergenic.igt	29318460	29343444	LOC_Os01g51030.igt	LOC_Os01g51030.igt	gene-gene
Chr1	-	29327343	1	0	0	0	0	0	0	0	0	0	0	0	1	0	0	0	65658	3UTR	29326389	29327909	LOC_Os01g51060.1	LOC_Os01g51060	mRNA-mRNA	3UTR	1	29327343	29327343	1	3UTR	29327343	1	848196	+	intergenic.igt	29318460	29343444	LOC_Os01g51030.igt	LOC_Os01g51030.igt	gene-gene
Chr1	-	29327383	3	0	0	0	0	0	0	0	0	0	0	0	3	0	0	0	65658	3UTR	29326389	29327909	LOC_Os01g51060.1	LOC_Os01g51060	mRNA-mRNA	3UTR	1	29327383	29327383	1	3UTR	29327383	3	848196	+	intergenic.igt	29318460	29343444	LOC_Os01g51030.igt	LOC_Os01g51030.igt	gene-gene
Chr1	-	29327466	40	1	0	3	1	8	1	0	0	0	10	4	4	3	5	0	65658	3UTR	29326389	29327909	LOC_Os01g51060.1	LOC_Os01g51060	mRNA-mRNA	3UTR	1	29327464	29327497	12	3UTR	29327466	12	848196	+	intergenic.igt	29318460	29343444	LOC_Os01g51030.igt	LOC_Os01g51030.igt	gene-gene
Chr1	-	29327567	277	22	31	15	13	8	12	7	17	18	14	21	26	25	24	24	65658	3UTR	29326389	29327909	LOC_Os01g51060.1	LOC_Os01g51060	mRNA-mRNA	3UTR	1	29327541	29327622	41	3UTR	29327567	41	848196	+	intergenic.igt	29318460	29343444	LOC_Os01g51030.igt	LOC_Os01g51030.igt	gene-gene
Chr1	-	29327661	8	0	0	4	0	0	0	0	0	1	1	0	0	0	2	0	65658	3UTR	29326389	29327909	LOC_Os01g51060.1	LOC_Os01g51060	mRNA-mRNA	3UTR	1	29327658	29327671	4	3UTR	29327661	4	848196	+	intergenic.igt	29318460	29343444	LOC_Os01g51030.igt	LOC_Os01g51030.igt	gene-gene
Chr1	-	29327735	8	0	1	0	0	0	0	0	0	2	0	0	3	1	1	0	65658	3UTR	29326389	29327909	LOC_Os01g51060.1	LOC_Os01g51060	mRNA-mRNA	3UTR	1	29327712	29327735	5	3UTR	29327735	3	848196	+	intergenic.igt	29318460	29343444	LOC_Os01g51030.igt	LOC_Os01g51030.igt	gene-gene
Chr1	-	29327764	2	0	2	0	0	0	0	0	0	0	0	0	0	0	0	0	65658	3UTR	29326389	29327909	LOC_Os01g51060.1	LOC_Os01g51060	mRNA-mRNA	3UTR	1	29327764	29327764	1	3UTR	29327764	2	848196	+	intergenic.igt	29318460	29343444	LOC_Os01g51030.igt	LOC_Os01g51030.igt	gene-gene
Chr1	-	29327888	4	0	0	0	0	0	0	0	4	0	0	0	0	0	0	0	65658	3UTR	29326389	29327909	LOC_Os01g51060.1	LOC_Os01g51060	mRNA-mRNA	3UTR	1	29327888	29327888	1	3UTR	29327888	4	848196	+	intergenic.igt	29318460	29343444	LOC_Os01g51030.igt	LOC_Os01g51030.igt	gene-gene
Chr1	-	29330661	5	0	0	0	0	0	0	0	0	0	0	0	5	0	0	0	1032008	intron	29328762	29332720	LOC_Os01g51060.1	LOC_Os01g51060	mRNA-mRNA	intron	1	29330649	29330661	2	intron	29330661	4	848196	+	intergenic.igt	29318460	29343444	LOC_Os01g51030.igt	LOC_Os01g51030.igt	gene-gene
Chr1	-	29330715	1	0	1	0	0	0	0	0	0	0	0	0	0	0	0	0	1032008	intron	29328762	29332720	LOC_Os01g51060.1	LOC_Os01g51060	mRNA-mRNA	intron	1	29330715	29330715	1	intron	29330715	1	848196	+	intergenic.igt	29318460	29343444	LOC_Os01g51030.igt	LOC_Os01g51030.igt	gene-gene
Chr1	-	29332453	1	0	0	0	0	0	0	0	1	0	0	0	0	0	0	0	1032008	intron	29328762	29332720	LOC_Os01g51060.1	LOC_Os01g51060	mRNA-mRNA	intron	1	29332453	29332453	1	intron	29332453	1	848196	+	intergenic.igt	29318460	29343444	LOC_Os01g51030.igt	LOC_Os01g51030.igt	gene-gene
Chr1	-	29332581	30	1	0	3	0	3	4	1	3	3	0	6	3	2	0	1	1032008	intron	29328762	29332720	LOC_Os01g51060.1	LOC_Os01g51060	mRNA-mRNA	intron	1	29332547	29332610	14	intron	29332581	4	848196	+	intergenic.igt	29318460	29343444	LOC_Os01g51030.igt	LOC_Os01g51030.igt	gene-gene
Chr1	-	29332641	2	0	0	0	0	2	0	0	0	0	0	0	0	0	0	0	1032008	intron	29328762	29332720	LOC_Os01g51060.1	LOC_Os01g51060	mRNA-mRNA	intron	1	29332641	29332641	1	intron	29332641	2	848196	+	intergenic.igt	29318460	29343444	LOC_Os01g51030.igt	LOC_Os01g51030.igt	gene-gene
Chr1	-	30029117	22	3	3	2	5	3	6	0	0	0	0	0	0	0	0	0	851404	intergenic.igt	30028466	30030696	LOC_Os01g52250.igt	LOC_Os01g52250.igt	gene-gene	intergenic.igt	1	30029067	30029133	14	intergenic.igt	30029117	3	848252	+	intergenic.pm	30028998	30030997	LOC_Os01g52180.igt	LOC_Os01g52180.igt	gene-gene
Chr1	-	30031011	3	2	1	0	0	0	0	0	0	0	0	0	0	0	0	0	67676	3UTR	30030697	30032843	LOC_Os01g52250.1	LOC_Os01g52250	mRNA-mRNA	3UTR	6	30031011	30031020	3	3UTR	30031011	1	67858	+	5UTR	30030998	30031080	LOC_Os01g52240.1	LOC_Os01g52240	mRNA-mRNA
Chr1	-	30031066	1	0	1	0	0	0	0	0	0	0	0	0	0	0	0	0	67676	3UTR	30030697	30032843	LOC_Os01g52250.1	LOC_Os01g52250	mRNA-mRNA	3UTR	6	30031066	30031066	1	3UTR	30031066	1	67858	+	5UTR	30030998	30031080	LOC_Os01g52240.1	LOC_Os01g52240	mRNA-mRNA
Chr1	-	30031098	3	0	3	0	0	0	0	0	0	0	0	0	0	0	0	0	67676	3UTR	30030697	30032843	LOC_Os01g52250.1	LOC_Os01g52250	mRNA-mRNA	3UTR	6	30031098	30031098	1	3UTR	30031098	3	67859	+	CDS	30031081	30031878	LOC_Os01g52240.1	LOC_Os01g52240	mRNA-mRNA
Chr1	-	30031342	4	0	0	0	0	0	4	0	0	0	0	0	0	0	0	0	67676	3UTR	30030697	30032843	LOC_Os01g52250.1	LOC_Os01g52250	mRNA-mRNA	3UTR	6	30031342	30031342	1	3UTR	30031342	4	67859	+	CDS	30031081	30031878	LOC_Os01g52240.1	LOC_Os01g52240	mRNA-mRNA
Chr1	-	30031431	100	23	46	3	6	8	14	0	0	0	0	0	0	0	0	0	67676	3UTR	30030697	30032843	LOC_Os01g52250.1	LOC_Os01g52250	mRNA-mRNA	3UTR	6	30031414	30031508	28	3UTR	30031431	13	67859	+	CDS	30031081	30031878	LOC_Os01g52240.1	LOC_Os01g52240	mRNA-mRNA
Chr1	-	30031540	2	2	0	0	0	0	0	0	0	0	0	0	0	0	0	0	67676	3UTR	30030697	30032843	LOC_Os01g52250.1	LOC_Os01g52250	mRNA-mRNA	3UTR	6	30031540	30031540	1	3UTR	30031540	2	67859	+	CDS	30031081	30031878	LOC_Os01g52240.1	LOC_Os01g52240	mRNA-mRNA
Chr1	-	30031585	1	0	0	0	0	1	0	0	0	0	0	0	0	0	0	0	67676	3UTR	30030697	30032843	LOC_Os01g52250.1	LOC_Os01g52250	mRNA-mRNA	3UTR	6	30031585	30031585	1	3UTR	30031585	1	67859	+	CDS	30031081	30031878	LOC_Os01g52240.1	LOC_Os01g52240	mRNA-mRNA
Chr1	-	30031613	1	0	0	1	0	0	0	0	0	0	0	0	0	0	0	0	67676	3UTR	30030697	30032843	LOC_Os01g52250.1	LOC_Os01g52250	mRNA-mRNA	3UTR	6	30031613	30031613	1	3UTR	30031613	1	67859	+	CDS	30031081	30031878	LOC_Os01g52240.1	LOC_Os01g52240	mRNA-mRNA
Chr1	-	30031899	20793	7771	6646	506	709	857	3667	9	10	35	61	38	445	15	8	16	67676	3UTR	30030697	30032843	LOC_Os01g52250.1	LOC_Os01g52250	mRNA-mRNA	3UTR	6	30031639	30032231	341	3UTR	30031899	1071	67860	+	3UTR	30031879	30032354	LOC_Os01g52240.1	LOC_Os01g52240	mRNA-mRNA
Chr1	-	30032258	4	1	0	1	0	0	0	0	0	1	0	0	1	0	0	0	67676	3UTR	30030697	30032843	LOC_Os01g52250.1	LOC_Os01g52250	mRNA-mRNA	3UTR	6	30032258	30032268	4	3UTR	30032258	1	67860	+	3UTR	30031879	30032354	LOC_Os01g52240.1	LOC_Os01g52240	mRNA-mRNA
Chr1	-	30032295	4	0	0	0	4	0	0	0	0	0	0	0	0	0	0	0	67676	3UTR	30030697	30032843	LOC_Os01g52250.1	LOC_Os01g52250	mRNA-mRNA	3UTR	6	30032295	30032295	1	3UTR	30032295	4	67860	+	3UTR	30031879	30032354	LOC_Os01g52240.1	LOC_Os01g52240	mRNA-mRNA
Chr1	-	30032435	2488	137	169	226	202	237	134	98	132	136	214	345	231	69	68	90	67676	3UTR	30030697	30032843	LOC_Os01g52250.1	LOC_Os01g52250	mRNA-mRNA	3UTR	6	30032391	30032827	218	3UTR	30032435	205	848253	+	intergenic.igt	30032355	30040526	LOC_Os01g52240.igt	LOC_Os01g52240.igt	gene-gene
Chr1	-	30032867	7	0	0	2	0	0	0	0	0	4	0	1	0	0	0	0	67675	CDS	30032844	30033020	LOC_Os01g52250.1	LOC_Os01g52250	mRNA-mRNA	CDS	6	30032867	30032883	2	CDS	30032867	4	848253	+	intergenic.igt	30032355	30040526	LOC_Os01g52240.igt	LOC_Os01g52240.igt	gene-gene
Chr1	-	30033572	2	0	0	0	0	0	0	0	0	0	0	0	0	2	0	0	1032294	intron	30033314	30033624	LOC_Os01g52250.1	LOC_Os01g52250	mRNA-mRNA	intron	6	30033572	30033572	1	intron	30033572	2	848253	+	intergenic.igt	30032355	30040526	LOC_Os01g52240.igt	LOC_Os01g52240.igt	gene-gene
Chr1	-	30037798	5	2	0	0	0	0	0	0	0	0	0	0	0	0	3	0	1032302	intron	30036662	30038121	LOC_Os01g52250.1	LOC_Os01g52250	mRNA-mRNA	intron	6	30037789	30037804	3	intron	30037798	2	848253	+	intergenic.igt	30032355	30040526	LOC_Os01g52240.igt	LOC_Os01g52240.igt	gene-gene
Chr1	-	30037872	2	0	0	0	0	0	0	0	0	2	0	0	0	0	0	0	1032302	intron	30036662	30038121	LOC_Os01g52250.1	LOC_Os01g52250	mRNA-mRNA	intron	6	30037872	30037872	1	intron	30037872	2	848253	+	intergenic.igt	30032355	30040526	LOC_Os01g52240.igt	LOC_Os01g52240.igt	gene-gene
Chr1	-	30037955	4	0	0	0	0	0	0	1	0	2	0	0	0	1	0	0	1032302	intron	30036662	30038121	LOC_Os01g52250.1	LOC_Os01g52250	mRNA-mRNA	intron	6	30037955	30037968	3	intron	30037955	2	848253	+	intergenic.igt	30032355	30040526	LOC_Os01g52240.igt	LOC_Os01g52240.igt	gene-gene
Chr1	-	30039995	1	0	0	0	0	0	0	0	1	0	0	0	0	0	0	0	1032305	intron	30039662	30040309	LOC_Os01g52250.1	LOC_Os01g52250	mRNA-mRNA	intron	6	30039995	30039995	1	intron	30039995	1	848253	+	intergenic.igt	30032355	30040526	LOC_Os01g52240.igt	LOC_Os01g52240.igt	gene-gene
Chr1	-	30040203	1	0	0	0	0	0	0	1	0	0	0	0	0	0	0	0	1032305	intron	30039662	30040309	LOC_Os01g52250.1	LOC_Os01g52250	mRNA-mRNA	intron	6	30040203	30040203	1	intron	30040203	1	848253	+	intergenic.igt	30032355	30040526	LOC_Os01g52240.igt	LOC_Os01g52240.igt	gene-gene
Chr1	-	30427851	3	0	0	0	0	0	0	0	0	0	3	0	0	0	0	0	851425	intergenic.igt	30417815	30437754	LOC_Os01g52940.igt	LOC_Os01g52940.igt	gene-gene	intergenic.igt	1	30427851	30427851	1	intergenic.igt	30427851	3	68840	+	CDS	30427487	30428092	LOC_Os01g52920.1	LOC_Os01g52920	mRNA-mRNA
Chr1	-	30428006	2	0	0	0	0	0	0	0	0	1	0	1	0	0	0	0	851425	intergenic.igt	30417815	30437754	LOC_Os01g52940.igt	LOC_Os01g52940.igt	gene-gene	intergenic.igt	1	30428006	30428025	2	intergenic.igt	30428006	1	68840	+	CDS	30427487	30428092	LOC_Os01g52920.1	LOC_Os01g52920	mRNA-mRNA
Chr1	-	30428106	1	1	0	0	0	0	0	0	0	0	0	0	0	0	0	0	851425	intergenic.igt	30417815	30437754	LOC_Os01g52940.igt	LOC_Os01g52940.igt	gene-gene	intergenic.igt	1	30428106	30428106	1	intergenic.igt	30428106	1	910950	+	intron	30428093	30428674	LOC_Os01g52920.1	LOC_Os01g52920	mRNA-mRNA
Chr1	-	30428230	4	0	0	0	0	0	0	0	2	2	0	0	0	0	0	0	851425	intergenic.igt	30417815	30437754	LOC_Os01g52940.igt	LOC_Os01g52940.igt	gene-gene	intergenic.igt	1	30428230	30428237	2	intergenic.igt	30428230	2	910950	+	intron	30428093	30428674	LOC_Os01g52920.1	LOC_Os01g52920	mRNA-mRNA
Chr1	-	30430176	2	0	0	0	0	0	0	0	2	0	0	0	0	0	0	0	851425	intergenic.igt	30417815	30437754	LOC_Os01g52940.igt	LOC_Os01g52940.igt	gene-gene	intergenic.igt	1	30430176	30430176	1	intergenic.igt	30430176	2	68844	+	CDS	30430171	30430295	LOC_Os01g52920.1	LOC_Os01g52920	mRNA-mRNA
Chr1	-	30430710	12	0	0	1	0	0	0	0	1	5	0	0	0	0	1	4	851425	intergenic.igt	30417815	30437754	LOC_Os01g52940.igt	LOC_Os01g52940.igt	gene-gene	intergenic.igt	1	30430679	30430719	6	intergenic.igt	30430710	6	68845	+	CDS	30430699	30430828	LOC_Os01g52920.1	LOC_Os01g52920	mRNA-mRNA
Chr1	-	30430809	2	1	0	0	0	0	0	0	0	0	0	0	0	0	0	1	851425	intergenic.igt	30417815	30437754	LOC_Os01g52940.igt	LOC_Os01g52940.igt	gene-gene	intergenic.igt	1	30430809	30430810	2	intergenic.igt	30430809	1	68845	+	CDS	30430699	30430828	LOC_Os01g52920.1	LOC_Os01g52920	mRNA-mRNA
Chr1	-	30431530	23905	1260	1746	1894	1689	1601	1659	2205	2107	2625	1114	984	1402	1200	1199	1220	851425	intergenic.igt	30417815	30437754	LOC_Os01g52940.igt	LOC_Os01g52940.igt	gene-gene	intergenic.igt	1	30430882	30431977	713	intergenic.igt	30431530	795	68847	+	3UTR	30431031	30432386	LOC_Os01g52920.1	LOC_Os01g52920	mRNA-mRNA
Chr1	-	30432005	24	9	1	8	0	0	0	0	0	2	2	0	0	2	0	0	851425	intergenic.igt	30417815	30437754	LOC_Os01g52940.igt	LOC_Os01g52940.igt	gene-gene	intergenic.igt	1	30432003	30432021	10	intergenic.igt	30432005	6	68847	+	3UTR	30431031	30432386	LOC_Os01g52920.1	LOC_Os01g52920	mRNA-mRNA
Chr1	-	32855403	5135	292	389	374	366	377	430	338	329	412	179	294	355	393	300	307	76085	3UTR	32854975	32856514	LOC_Os01g56890.2	LOC_Os01g56890	mRNA-mRNA	3UTR	3	32855208	32855403	120	3UTR	32855403	628	848468	+	intergenic.igt	32848185	32858931	LOC_Os01g56870.igt	LOC_Os01g56870.igt	gene-gene
Chr1	-	32855434	1414	63	124	89	105	93	145	104	103	157	53	47	103	84	52	92	76085	3UTR	32854975	32856514	LOC_Os01g56890.2	LOC_Os01g56890	mRNA-mRNA	3UTR	3	32855434	32855667	119	3UTR	32855434	152	848468	+	intergenic.igt	32848185	32858931	LOC_Os01g56870.igt	LOC_Os01g56870.igt	gene-gene
Chr1	-	32855930	68	0	3	1	0	1	0	1	7	14	13	8	6	6	2	6	76085	3UTR	32854975	32856514	LOC_Os01g56890.2	LOC_Os01g56890	mRNA-mRNA	3UTR	3	32855853	32855976	24	3UTR	32855930	8	848468	+	intergenic.igt	32848185	32858931	LOC_Os01g56870.igt	LOC_Os01g56870.igt	gene-gene
Chr1	-	32856145	78	4	0	0	3	5	0	8	7	5	5	5	10	15	9	2	76085	3UTR	32854975	32856514	LOC_Os01g56890.2	LOC_Os01g56890	mRNA-mRNA	3UTR	3	32856077	32856155	23	3UTR	32856145	21	848468	+	intergenic.igt	32848185	32858931	LOC_Os01g56870.igt	LOC_Os01g56870.igt	gene-gene
Chr1	-	32856237	5	1	0	0	0	1	0	1	0	0	0	0	1	1	0	0	76085	3UTR	32854975	32856514	LOC_Os01g56890.2	LOC_Os01g56890	mRNA-mRNA	3UTR	3	32856229	32856239	3	3UTR	32856237	3	848468	+	intergenic.igt	32848185	32858931	LOC_Os01g56870.igt	LOC_Os01g56870.igt	gene-gene
Chr1	-	32856274	37	0	0	3	1	0	1	1	0	5	0	4	4	10	3	5	76085	3UTR	32854975	32856514	LOC_Os01g56890.2	LOC_Os01g56890	mRNA-mRNA	3UTR	3	32856271	32856286	8	3UTR	32856274	10	848468	+	intergenic.igt	32848185	32858931	LOC_Os01g56870.igt	LOC_Os01g56870.igt	gene-gene
Chr1	-	32856354	3	0	0	0	0	0	0	0	0	0	2	0	1	0	0	0	76085	3UTR	32854975	32856514	LOC_Os01g56890.2	LOC_Os01g56890	mRNA-mRNA	3UTR	3	32856354	32856355	2	3UTR	32856354	2	848468	+	intergenic.igt	32848185	32858931	LOC_Os01g56870.igt	LOC_Os01g56870.igt	gene-gene
Chr1	-	32856396	4	0	0	0	0	0	0	0	0	0	0	4	0	0	0	0	76085	3UTR	32854975	32856514	LOC_Os01g56890.2	LOC_Os01g56890	mRNA-mRNA	3UTR	3	32856396	32856396	1	3UTR	32856396	4	848468	+	intergenic.igt	32848185	32858931	LOC_Os01g56870.igt	LOC_Os01g56870.igt	gene-gene
Chr1	-	32856453	1	0	0	0	0	0	0	0	0	0	0	0	0	0	1	0	76085	3UTR	32854975	32856514	LOC_Os01g56890.2	LOC_Os01g56890	mRNA-mRNA	3UTR	3	32856453	32856453	1	3UTR	32856453	1	848468	+	intergenic.igt	32848185	32858931	LOC_Os01g56870.igt	LOC_Os01g56870.igt	gene-gene
Chr1	-	32857783	1	0	0	0	1	0	0	0	0	0	0	0	0	0	0	0	76082	CDS	32857744	32858001	LOC_Os01g56890.2	LOC_Os01g56890	mRNA-mRNA	CDS	3	32857783	32857783	1	CDS	32857783	1	848468	+	intergenic.igt	32848185	32858931	LOC_Os01g56870.igt	LOC_Os01g56870.igt	gene-gene
Chr1	-	32857850	1	0	0	0	0	0	0	0	1	0	0	0	0	0	0	0	76082	CDS	32857744	32858001	LOC_Os01g56890.2	LOC_Os01g56890	mRNA-mRNA	CDS	3	32857850	32857850	1	CDS	32857850	1	848468	+	intergenic.igt	32848185	32858931	LOC_Os01g56870.igt	LOC_Os01g56870.igt	gene-gene
Chr1	-	32857909	1	0	0	0	0	0	0	0	0	1	0	0	0	0	0	0	76082	CDS	32857744	32858001	LOC_Os01g56890.2	LOC_Os01g56890	mRNA-mRNA	CDS	3	32857909	32857909	1	CDS	32857909	1	848468	+	intergenic.igt	32848185	32858931	LOC_Os01g56870.igt	LOC_Os01g56870.igt	gene-gene
Chr1	-	34580357	2	0	0	1	0	0	0	0	0	0	0	0	1	0	0	0	851727	intergenic.igt	34570291	34583214	LOC_Os01g59800.igt	LOC_Os01g59800.igt	gene-gene	intergenic.igt	1	34580357	34580379	2	intergenic.igt	34580357	1	80118	+	5UTR	34580341	34580543	LOC_Os01g59790.1	LOC_Os01g59790	mRNA-mRNA
Chr1	-	34580413	1	0	0	0	0	0	0	1	0	0	0	0	0	0	0	0	851727	intergenic.igt	34570291	34583214	LOC_Os01g59800.igt	LOC_Os01g59800.igt	gene-gene	intergenic.igt	1	34580413	34580413	1	intergenic.igt	34580413	1	80118	+	5UTR	34580341	34580543	LOC_Os01g59790.1	LOC_Os01g59790	mRNA-mRNA
Chr1	-	34581067	13	0	1	0	1	2	0	3	0	2	1	0	0	2	1	0	851727	intergenic.igt	34570291	34583214	LOC_Os01g59800.igt	LOC_Os01g59800.igt	gene-gene	intergenic.igt	1	34581026	34581068	7	intergenic.igt	34581067	4	80120	+	CDS	34581040	34581187	LOC_Os01g59790.1	LOC_Os01g59790	mRNA-mRNA
Chr1	-	34581982	72	2	4	0	8	10	1	3	6	6	13	5	5	6	2	1	851727	intergenic.igt	34570291	34583214	LOC_Os01g59800.igt	LOC_Os01g59800.igt	gene-gene	intergenic.igt	1	34581971	34581990	16	intergenic.igt	34581982	15	912750	+	intron	34581812	34581986	LOC_Os01g59790.1	LOC_Os01g59790	mRNA-mRNA
Chr1	-	34582179	1	0	0	0	0	0	0	0	0	0	1	0	0	0	0	0	851727	intergenic.igt	34570291	34583214	LOC_Os01g59800.igt	LOC_Os01g59800.igt	gene-gene	intergenic.igt	1	34582179	34582179	1	intergenic.igt	34582179	1	912751	+	intron	34582107	34582448	LOC_Os01g59790.1	LOC_Os01g59790	mRNA-mRNA
Chr1	-	34582444	366	7	11	17	18	16	10	21	18	33	43	26	55	40	18	33	851727	intergenic.igt	34570291	34583214	LOC_Os01g59800.igt	LOC_Os01g59800.igt	gene-gene	intergenic.igt	1	34582412	34582453	27	intergenic.igt	34582444	82	912751	+	intron	34582107	34582448	LOC_Os01g59790.1	LOC_Os01g59790	mRNA-mRNA
Chr1	-	34582583	1	0	1	0	0	0	0	0	0	0	0	0	0	0	0	0	851727	intergenic.igt	34570291	34583214	LOC_Os01g59800.igt	LOC_Os01g59800.igt	gene-gene	intergenic.igt	1	34582583	34582583	1	intergenic.igt	34582583	1	912752	+	intron	34582568	34582984	LOC_Os01g59790.1	LOC_Os01g59790	mRNA-mRNA
Chr1	-	34582628	3	0	0	0	0	0	0	0	0	0	0	0	3	0	0	0	851727	intergenic.igt	34570291	34583214	LOC_Os01g59800.igt	LOC_Os01g59800.igt	gene-gene	intergenic.igt	1	34582628	34582628	1	intergenic.igt	34582628	3	912752	+	intron	34582568	34582984	LOC_Os01g59790.1	LOC_Os01g59790	mRNA-mRNA
Chr1	-	34582785	4	0	3	0	0	0	0	0	0	0	1	0	0	0	0	0	851727	intergenic.igt	34570291	34583214	LOC_Os01g59800.igt	LOC_Os01g59800.igt	gene-gene	intergenic.igt	1	34582785	34582802	2	intergenic.igt	34582785	3	912752	+	intron	34582568	34582984	LOC_Os01g59790.1	LOC_Os01g59790	mRNA-mRNA
Chr1	-	34582865	1	0	0	1	0	0	0	0	0	0	0	0	0	0	0	0	851727	intergenic.igt	34570291	34583214	LOC_Os01g59800.igt	LOC_Os01g59800.igt	gene-gene	intergenic.igt	1	34582865	34582865	1	intergenic.igt	34582865	1	912752	+	intron	34582568	34582984	LOC_Os01g59790.1	LOC_Os01g59790	mRNA-mRNA
Chr1	-	34582938	2	0	2	0	0	0	0	0	0	0	0	0	0	0	0	0	851727	intergenic.igt	34570291	34583214	LOC_Os01g59800.igt	LOC_Os01g59800.igt	gene-gene	intergenic.igt	1	34582938	34582938	1	intergenic.igt	34582938	2	912752	+	intron	34582568	34582984	LOC_Os01g59790.1	LOC_Os01g59790	mRNA-mRNA
Chr1	-	34582977	3	0	0	0	1	0	0	1	0	1	0	0	0	0	0	0	851727	intergenic.igt	34570291	34583214	LOC_Os01g59800.igt	LOC_Os01g59800.igt	gene-gene	intergenic.igt	1	34582977	34582993	2	intergenic.igt	34582977	2	912752	+	intron	34582568	34582984	LOC_Os01g59790.1	LOC_Os01g59790	mRNA-mRNA
Chr1	-	34583059	19	0	0	1	6	0	0	0	0	1	1	8	2	0	0	0	851727	intergenic.igt	34570291	34583214	LOC_Os01g59800.igt	LOC_Os01g59800.igt	gene-gene	intergenic.igt	1	34583031	34583063	7	intergenic.igt	34583059	8	80124	+	CDS	34582985	34583066	LOC_Os01g59790.1	LOC_Os01g59790	mRNA-mRNA
Chr1	-	34583088	3	0	0	1	0	0	1	1	0	0	0	0	0	0	0	0	851727	intergenic.igt	34570291	34583214	LOC_Os01g59800.igt	LOC_Os01g59800.igt	gene-gene	intergenic.igt	1	34583088	34583089	2	intergenic.igt	34583088	2	912753	+	intron	34583067	34583277	LOC_Os01g59790.1	LOC_Os01g59790	mRNA-mRNA
Chr1	-	34583123	5	0	0	0	1	1	0	1	0	0	0	2	0	0	0	0	851727	intergenic.igt	34570291	34583214	LOC_Os01g59800.igt	LOC_Os01g59800.igt	gene-gene	intergenic.igt	1	34583118	34583128	3	intergenic.igt	34583123	2	912753	+	intron	34583067	34583277	LOC_Os01g59790.1	LOC_Os01g59790	mRNA-mRNA
Chr1	-	34583206	31	2	6	1	2	0	0	2	7	0	2	7	0	2	0	0	851727	intergenic.igt	34570291	34583214	LOC_Os01g59800.igt	LOC_Os01g59800.igt	gene-gene	intergenic.igt	1	34583158	34583207	13	intergenic.igt	34583206	8	912753	+	intron	34583067	34583277	LOC_Os01g59790.1	LOC_Os01g59790	mRNA-mRNA
Chr1	-	34583381	20604	660	979	1123	1211	1077	989	1815	1580	1671	1360	1907	2435	1442	1239	1116	80178	3UTR	34583215	34584263	LOC_Os01g59800.1	LOC_Os01g59800	mRNA-mRNA	3UTR	3	34583216	34583547	198	3UTR	34583381	2169	80126	+	3UTR	34583284	34584623	LOC_Os01g59790.1	LOC_Os01g59790	mRNA-mRNA
Chr1	-	34583578	6	0	0	1	0	0	0	0	0	0	0	0	0	5	0	0	80178	3UTR	34583215	34584263	LOC_Os01g59800.1	LOC_Os01g59800	mRNA-mRNA	3UTR	3	34583578	34583584	2	3UTR	34583578	5	80126	+	3UTR	34583284	34584623	LOC_Os01g59790.1	LOC_Os01g59790	mRNA-mRNA
Chr1	-	34583631	3	0	0	3	0	0	0	0	0	0	0	0	0	0	0	0	80178	3UTR	34583215	34584263	LOC_Os01g59800.1	LOC_Os01g59800	mRNA-mRNA	3UTR	3	34583631	34583631	1	3UTR	34583631	3	80126	+	3UTR	34583284	34584623	LOC_Os01g59790.1	LOC_Os01g59790	mRNA-mRNA
Chr1	-	34583743	111	5	7	8	15	13	12	0	5	0	0	14	5	14	7	6	80178	3UTR	34583215	34584263	LOC_Os01g59800.1	LOC_Os01g59800	mRNA-mRNA	3UTR	3	34583689	34583829	40	3UTR	34583743	17	80126	+	3UTR	34583284	34584623	LOC_Os01g59790.1	LOC_Os01g59790	mRNA-mRNA
Chr1	-	34583952	3022	107	209	236	255	251	204	130	173	197	201	232	282	133	201	211	80178	3UTR	34583215	34584263	LOC_Os01g59800.1	LOC_Os01g59800	mRNA-mRNA	3UTR	3	34583855	34584171	194	3UTR	34583952	146	80126	+	3UTR	34583284	34584623	LOC_Os01g59790.1	LOC_Os01g59790	mRNA-mRNA
Chr1	-	34584199	7	2	0	2	1	0	0	0	0	0	0	0	0	1	1	0	80178	3UTR	34583215	34584263	LOC_Os01g59800.1	LOC_Os01g59800	mRNA-mRNA	3UTR	3	34584199	34584231	5	3UTR	34584199	2	80126	+	3UTR	34583284	34584623	LOC_Os01g59790.1	LOC_Os01g59790	mRNA-mRNA
Chr1	-	34584671	5	0	0	0	0	1	0	0	0	0	3	0	0	1	0	0	1034149	intron	34584600	34584684	LOC_Os01g59800.1	LOC_Os01g59800	mRNA-mRNA	intron	3	34584671	34584680	3	intron	34584671	3	848624	+	intergenic.igt	34584624	34610586	LOC_Os01g59790.igt	LOC_Os01g59790.igt	gene-gene
Chr1	-	34586168	14	0	0	1	3	4	0	0	0	4	0	0	0	0	0	2	80171	CDS	34586005	34586205	LOC_Os01g59800.1	LOC_Os01g59800	mRNA-mRNA	CDS	3	34586163	34586181	6	CDS	34586168	4	848624	+	intergenic.igt	34584624	34610586	LOC_Os01g59790.igt	LOC_Os01g59790.igt	gene-gene
Chr1	-	34586254	53	2	3	2	8	2	3	4	8	8	2	0	7	1	2	1	1034154	intron	34586206	34586440	LOC_Os01g59800.1	LOC_Os01g59800	mRNA-mRNA	intron	3	34586227	34586307	22	intron	34586254	8	848624	+	intergenic.igt	34584624	34610586	LOC_Os01g59790.igt	LOC_Os01g59790.igt	gene-gene
Chr1	-	34586340	1	0	1	0	0	0	0	0	0	0	0	0	0	0	0	0	1034154	intron	34586206	34586440	LOC_Os01g59800.1	LOC_Os01g59800	mRNA-mRNA	intron	3	34586340	34586340	1	intron	34586340	1	848624	+	intergenic.igt	34584624	34610586	LOC_Os01g59790.igt	LOC_Os01g59790.igt	gene-gene
Chr1	-	34588369	1	0	0	0	1	0	0	0	0	0	0	0	0	0	0	0	851728	intergenic.pm	34587174	34588526	LOC_Os01g59819.igt	LOC_Os01g59819.igt	gene-gene	intergenic.pm	1	34588369	34588369	1	intergenic.pm	34588369	1	848624	+	intergenic.igt	34584624	34610586	LOC_Os01g59790.igt	LOC_Os01g59790.igt	gene-gene
Chr1	-	34588395	4	1	3	0	0	0	0	0	0	0	0	0	0	0	0	0	851728	intergenic.pm	34587174	34588526	LOC_Os01g59819.igt	LOC_Os01g59819.igt	gene-gene	intergenic.pm	1	34588395	34588396	2	intergenic.pm	34588395	2	848624	+	intergenic.igt	34584624	34610586	LOC_Os01g59790.igt	LOC_Os01g59790.igt	gene-gene
Chr1	-	34588495	1	0	1	0	0	0	0	0	0	0	0	0	0	0	0	0	851728	intergenic.pm	34587174	34588526	LOC_Os01g59819.igt	LOC_Os01g59819.igt	gene-gene	intergenic.pm	1	34588495	34588495	1	intergenic.pm	34588495	1	848624	+	intergenic.igt	34584624	34610586	LOC_Os01g59790.igt	LOC_Os01g59790.igt	gene-gene
Chr1	-	34588822	10	1	0	6	0	0	0	0	1	0	2	0	0	0	0	0	80235	3UTR	34588527	34589007	LOC_Os01g59819.1	LOC_Os01g59819	mRNA-mRNA	3UTR	1	34588822	34588836	6	3UTR	34588822	3	848624	+	intergenic.igt	34584624	34610586	LOC_Os01g59790.igt	LOC_Os01g59790.igt	gene-gene
Chr1	-	34605443	11	0	0	0	0	0	3	0	0	0	0	0	2	1	5	0	816537	3UTR	34605107	34605754	LOC_Os01g59840.1	LOC_Os01g59840	mRNA-mRNA	3UTR	1	34605434	34605470	6	3UTR	34605443	2	848624	+	intergenic.igt	34584624	34610586	LOC_Os01g59790.igt	LOC_Os01g59790.igt	gene-gene
Chr1	-	34605553	1690	141	145	132	169	156	136	92	67	85	53	89	102	102	113	108	816537	3UTR	34605107	34605754	LOC_Os01g59840.1	LOC_Os01g59840	mRNA-mRNA	3UTR	1	34605503	34605704	109	3UTR	34605553	176	848624	+	intergenic.igt	34584624	34610586	LOC_Os01g59790.igt	LOC_Os01g59790.igt	gene-gene
Chr1	-	34605730	5	1	0	0	2	0	2	0	0	0	0	0	0	0	0	0	816537	3UTR	34605107	34605754	LOC_Os01g59840.1	LOC_Os01g59840	mRNA-mRNA	3UTR	1	34605730	34605737	3	3UTR	34605730	2	848624	+	intergenic.igt	34584624	34610586	LOC_Os01g59790.igt	LOC_Os01g59790.igt	gene-gene
Chr1	-	34605795	10	2	0	0	0	1	2	0	2	1	2	0	0	0	0	0	80263	CDS	34605755	34605956	LOC_Os01g59840.1	LOC_Os01g59840	mRNA-mRNA	CDS	1	34605766	34605803	7	CDS	34605795	3	848624	+	intergenic.igt	34584624	34610586	LOC_Os01g59790.igt	LOC_Os01g59790.igt	gene-gene
Chr1	-	34606110	2	1	0	0	1	0	0	0	0	0	0	0	0	0	0	0	1034175	intron	34605957	34606118	LOC_Os01g59840.1	LOC_Os01g59840	mRNA-mRNA	intron	1	34606110	34606118	2	intron	34606110	1	848624	+	intergenic.igt	34584624	34610586	LOC_Os01g59790.igt	LOC_Os01g59790.igt	gene-gene
Chr1	-	34606201	2	0	0	0	2	0	0	0	0	0	0	0	0	0	0	0	80262	CDS	34606119	34606238	LOC_Os01g59840.1	LOC_Os01g59840	mRNA-mRNA	CDS	1	34606201	34606201	1	CDS	34606201	2	848624	+	intergenic.igt	34584624	34610586	LOC_Os01g59790.igt	LOC_Os01g59790.igt	gene-gene
Chr1	-	34606233	14	0	0	0	0	0	0	0	4	0	0	0	7	0	3	0	80262	CDS	34606119	34606238	LOC_Os01g59840.1	LOC_Os01g59840	mRNA-mRNA	CDS	1	34606231	34606242	4	CDS\	intron	34606233	4	848624	+	intergenic.igt	34584624	34610586	LOC_Os01g59790.igt	LOC_Os01g59790.igt	gene-gene
Chr1	-	34606321	1	0	0	0	0	0	0	0	0	0	0	0	1	0	0	0	1034176	intron	34606239	34606394	LOC_Os01g59840.1	LOC_Os01g59840	mRNA-mRNA	intron	1	34606321	34606321	1	intron	34606321	1	848624	+	intergenic.igt	34584624	34610586	LOC_Os01g59790.igt	LOC_Os01g59790.igt	gene-gene
Chr1	-	34612572	1	0	0	0	0	0	0	0	0	0	0	1	0	0	0	0	851730	intergenic.pm	34610974	34612973	LOC_Os01g59880.igt	LOC_Os01g59880.igt	gene-gene	intergenic.pm	1	34612572	34612572	1	intergenic.pm	34612572	1	848624	+	intergenic.pm	34610587	34612586	LOC_Os01g59790.igt	LOC_Os01g59790.igt	gene-gene
Chr1	-	37177538	1	0	0	0	0	0	0	0	0	1	0	0	0	0	0	0	851916	intergenic.igt	37151201	37180915	LOC_Os01g64020.igt	LOC_Os01g64020.igt	gene-gene	intergenic.igt	1	37177538	37177538	1	intergenic.igt	37177538	1	87039	+	5UTR	37177434	37177572	LOC_Os01g64010.1	LOC_Os01g64010	mRNA-mRNA
Chr1	-	37177571	1	0	0	1	0	0	0	0	0	0	0	0	0	0	0	0	851916	intergenic.igt	37151201	37180915	LOC_Os01g64020.igt	LOC_Os01g64020.igt	gene-gene	intergenic.igt	1	37177571	37177571	1	intergenic.igt	37177571	1	87039	+	5UTR	37177434	37177572	LOC_Os01g64010.1	LOC_Os01g64010	mRNA-mRNA
Chr1	-	37177759	5	0	0	0	0	1	0	0	0	0	2	0	2	0	0	0	851916	intergenic.igt	37151201	37180915	LOC_Os01g64020.igt	LOC_Os01g64020.igt	gene-gene	intergenic.igt	1	37177754	37177773	3	intergenic.igt	37177759	2	913712	+	intron	37177573	37178073	LOC_Os01g64010.1	LOC_Os01g64010	mRNA-mRNA
Chr1	-	37177846	2	0	0	0	0	2	0	0	0	0	0	0	0	0	0	0	851916	intergenic.igt	37151201	37180915	LOC_Os01g64020.igt	LOC_Os01g64020.igt	gene-gene	intergenic.igt	1	37177846	37177846	1	intergenic.igt	37177846	2	913712	+	intron	37177573	37178073	LOC_Os01g64010.1	LOC_Os01g64010	mRNA-mRNA
Chr1	-	37177902	1	0	0	0	0	0	0	0	1	0	0	0	0	0	0	0	851916	intergenic.igt	37151201	37180915	LOC_Os01g64020.igt	LOC_Os01g64020.igt	gene-gene	intergenic.igt	1	37177902	37177902	1	intergenic.igt	37177902	1	913712	+	intron	37177573	37178073	LOC_Os01g64010.1	LOC_Os01g64010	mRNA-mRNA
Chr1	-	37178248	1	0	0	0	0	0	0	0	0	0	1	0	0	0	0	0	851916	intergenic.igt	37151201	37180915	LOC_Os01g64020.igt	LOC_Os01g64020.igt	gene-gene	intergenic.igt	1	37178248	37178248	1	intergenic.igt	37178248	1	87041	+	CDS	37178121	37178664	LOC_Os01g64010.1	LOC_Os01g64010	mRNA-mRNA
Chr1	-	37178276	1	0	0	0	0	0	0	0	0	0	0	0	0	0	0	1	851916	intergenic.igt	37151201	37180915	LOC_Os01g64020.igt	LOC_Os01g64020.igt	gene-gene	intergenic.igt	1	37178276	37178276	1	intergenic.igt	37178276	1	87041	+	CDS	37178121	37178664	LOC_Os01g64010.1	LOC_Os01g64010	mRNA-mRNA
Chr1	-	37178334	6	0	0	0	0	1	0	0	0	4	1	0	0	0	0	0	851916	intergenic.igt	37151201	37180915	LOC_Os01g64020.igt	LOC_Os01g64020.igt	gene-gene	intergenic.igt	1	37178312	37178342	5	intergenic.igt	37178334	2	87041	+	CDS	37178121	37178664	LOC_Os01g64010.1	LOC_Os01g64010	mRNA-mRNA
Chr1	-	37178487	78	0	4	2	5	2	2	7	7	4	5	3	12	6	11	8	851916	intergenic.igt	37151201	37180915	LOC_Os01g64020.igt	LOC_Os01g64020.igt	gene-gene	intergenic.igt	1	37178384	37178544	43	intergenic.igt	37178487	5	87041	+	CDS	37178121	37178664	LOC_Os01g64010.1	LOC_Os01g64010	mRNA-mRNA
Chr1	-	37179107	3	0	0	0	0	0	0	0	0	0	0	0	3	0	0	0	851916	intergenic.igt	37151201	37180915	LOC_Os01g64020.igt	LOC_Os01g64020.igt	gene-gene	intergenic.igt	1	37179107	37179107	1	intergenic.igt	37179107	3	913713	+	intron	37178665	37179216	LOC_Os01g64010.1	LOC_Os01g64010	mRNA-mRNA
Chr1	-	37179132	3	0	0	0	0	0	0	0	0	0	0	1	2	0	0	0	851916	intergenic.igt	37151201	37180915	LOC_Os01g64020.igt	LOC_Os01g64020.igt	gene-gene	intergenic.igt	1	37179132	37179132	1	intergenic.igt	37179132	3	913713	+	intron	37178665	37179216	LOC_Os01g64010.1	LOC_Os01g64010	mRNA-mRNA
Chr1	-	37179364	3122	98	125	155	152	160	132	199	175	293	227	286	409	254	256	201	851916	intergenic.igt	37151201	37180915	LOC_Os01g64020.igt	LOC_Os01g64020.igt	gene-gene	intergenic.igt	1	37179191	37179558	250	intergenic.igt	37179364	160	87042	+	CDS	37179217	37179452	LOC_Os01g64010.1	LOC_Os01g64010	mRNA-mRNA
Chr1	-	37179616	4	0	0	0	0	0	0	0	0	1	0	0	0	3	0	0	851916	intergenic.igt	37151201	37180915	LOC_Os01g64020.igt	LOC_Os01g64020.igt	gene-gene	intergenic.igt	1	37179616	37179622	2	intergenic.igt	37179616	3	87043	+	3UTR	37179453	37181916	LOC_Os01g64010.1	LOC_Os01g64010	mRNA-mRNA
Chr1	-	37179648	12	0	0	0	0	0	2	0	0	2	2	0	2	2	2	0	851916	intergenic.igt	37151201	37180915	LOC_Os01g64020.igt	LOC_Os01g64020.igt	gene-gene	intergenic.igt	1	37179648	37179727	8	intergenic.igt	37179648	2	87043	+	3UTR	37179453	37181916	LOC_Os01g64010.1	LOC_Os01g64010	mRNA-mRNA
Chr1	-	37179928	1	0	0	0	0	0	1	0	0	0	0	0	0	0	0	0	851916	intergenic.igt	37151201	37180915	LOC_Os01g64020.igt	LOC_Os01g64020.igt	gene-gene	intergenic.igt	1	37179928	37179928	1	intergenic.igt	37179928	1	87043	+	3UTR	37179453	37181916	LOC_Os01g64010.1	LOC_Os01g64010	mRNA-mRNA
Chr1	-	37180035	1	1	0	0	0	0	0	0	0	0	0	0	0	0	0	0	851916	intergenic.igt	37151201	37180915	LOC_Os01g64020.igt	LOC_Os01g64020.igt	gene-gene	intergenic.igt	1	37180035	37180035	1	intergenic.igt	37180035	1	87043	+	3UTR	37179453	37181916	LOC_Os01g64010.1	LOC_Os01g64010	mRNA-mRNA
Chr1	-	37180125	2	0	0	0	0	0	0	0	0	0	0	2	0	0	0	0	851916	intergenic.igt	37151201	37180915	LOC_Os01g64020.igt	LOC_Os01g64020.igt	gene-gene	intergenic.igt	1	37180125	37180125	1	intergenic.igt	37180125	2	87043	+	3UTR	37179453	37181916	LOC_Os01g64010.1	LOC_Os01g64010	mRNA-mRNA
Chr1	-	37180284	1	0	0	0	0	0	1	0	0	0	0	0	0	0	0	0	851916	intergenic.igt	37151201	37180915	LOC_Os01g64020.igt	LOC_Os01g64020.igt	gene-gene	intergenic.igt	1	37180284	37180284	1	intergenic.igt	37180284	1	87043	+	3UTR	37179453	37181916	LOC_Os01g64010.1	LOC_Os01g64010	mRNA-mRNA
Chr1	-	37180410	1	0	0	0	0	0	0	0	0	0	0	1	0	0	0	0	851916	intergenic.igt	37151201	37180915	LOC_Os01g64020.igt	LOC_Os01g64020.igt	gene-gene	intergenic.igt	1	37180410	37180410	1	intergenic.igt	37180410	1	87043	+	3UTR	37179453	37181916	LOC_Os01g64010.1	LOC_Os01g64010	mRNA-mRNA
Chr1	-	37180895	1	0	0	0	0	0	0	0	0	0	0	0	0	0	0	1	851916	intergenic.igt	37151201	37180915	LOC_Os01g64020.igt	LOC_Os01g64020.igt	gene-gene	intergenic.igt	1	37180895	37180895	1	intergenic.igt	37180895	1	87043	+	3UTR	37179453	37181916	LOC_Os01g64010.1	LOC_Os01g64010	mRNA-mRNA
Chr1	-	37180944	2	0	0	0	0	2	0	0	0	0	0	0	0	0	0	0	87086	3UTR	37180916	37181653	LOC_Os01g64020.1	LOC_Os01g64020	mRNA-mRNA	3UTR	2	37180944	37180944	1	3UTR	37180944	2	87043	+	3UTR	37179453	37181916	LOC_Os01g64010.1	LOC_Os01g64010	mRNA-mRNA
Chr1	-	37181288	2	0	0	2	0	0	0	0	0	0	0	0	0	0	0	0	87086	3UTR	37180916	37181653	LOC_Os01g64020.1	LOC_Os01g64020	mRNA-mRNA	3UTR	2	37181288	37181288	1	3UTR	37181288	2	87043	+	3UTR	37179453	37181916	LOC_Os01g64010.1	LOC_Os01g64010	mRNA-mRNA
Chr1	-	37181355	4	0	0	3	0	0	0	0	0	0	0	0	1	0	0	0	87086	3UTR	37180916	37181653	LOC_Os01g64020.1	LOC_Os01g64020	mRNA-mRNA	3UTR	2	37181341	37181355	2	3UTR	37181355	3	87043	+	3UTR	37179453	37181916	LOC_Os01g64010.1	LOC_Os01g64010	mRNA-mRNA
Chr1	-	37181497	445	30	34	36	32	40	27	26	20	19	30	35	37	24	35	20	87086	3UTR	37180916	37181653	LOC_Os01g64020.1	LOC_Os01g64020	mRNA-mRNA	3UTR	2	37181422	37181617	77	3UTR	37181497	70	87043	+	3UTR	37179453	37181916	LOC_Os01g64010.1	LOC_Os01g64010	mRNA-mRNA
Chr1	-	37182046	3	1	0	0	0	0	2	0	0	0	0	0	0	0	0	0	87084	CDS	37182040	37182182	LOC_Os01g64020.1	LOC_Os01g64020	mRNA-mRNA	CDS	2	37182023	37182046	2	CDS\	intron	37182046	2	87044	+	3UTR	37182019	37182197	LOC_Os01g64010.1	LOC_Os01g64010	mRNA-mRNA
Chr1	-	37182107	1	1	0	0	0	0	0	0	0	0	0	0	0	0	0	0	87084	CDS	37182040	37182182	LOC_Os01g64020.1	LOC_Os01g64020	mRNA-mRNA	CDS	2	37182107	37182107	1	CDS	37182107	1	87044	+	3UTR	37182019	37182197	LOC_Os01g64010.1	LOC_Os01g64010	mRNA-mRNA
Chr1	-	37182213	11	0	2	0	0	0	0	0	0	0	0	2	1	0	1	5	1035312	intron	37182183	37183865	LOC_Os01g64020.1	LOC_Os01g64020	mRNA-mRNA	intron	2	37182194	37182224	4	intron	37182213	6	913715	+	intron	37182198	37183787	LOC_Os01g64010.1	LOC_Os01g64010	mRNA-mRNA
Chr1	-	37183059	3	0	0	0	0	0	0	0	0	0	0	3	0	0	0	0	1035312	intron	37182183	37183865	LOC_Os01g64020.1	LOC_Os01g64020	mRNA-mRNA	intron	2	37183059	37183059	1	intron	37183059	3	913715	+	intron	37182198	37183787	LOC_Os01g64010.1	LOC_Os01g64010	mRNA-mRNA
Chr1	-	37183094	4	0	0	0	0	0	0	0	0	0	0	0	4	0	0	0	1035312	intron	37182183	37183865	LOC_Os01g64020.1	LOC_Os01g64020	mRNA-mRNA	intron	2	37183094	37183094	1	intron	37183094	4	913715	+	intron	37182198	37183787	LOC_Os01g64010.1	LOC_Os01g64010	mRNA-mRNA
Chr1	-	37183159	2	0	0	0	0	0	0	0	0	0	0	0	0	2	0	0	1035312	intron	37182183	37183865	LOC_Os01g64020.1	LOC_Os01g64020	mRNA-mRNA	intron	2	37183159	37183159	1	intron	37183159	2	913715	+	intron	37182198	37183787	LOC_Os01g64010.1	LOC_Os01g64010	mRNA-mRNA
Chr1	-	37183189	7	0	2	1	1	0	0	0	0	1	0	1	1	0	0	0	1035312	intron	37182183	37183865	LOC_Os01g64020.1	LOC_Os01g64020	mRNA-mRNA	intron	2	37183189	37183233	7	intron	37183189	1	913715	+	intron	37182198	37183787	LOC_Os01g64010.1	LOC_Os01g64010	mRNA-mRNA
Chr1	-	37183666	3	1	0	0	0	0	0	1	0	0	0	0	0	0	1	0	1035312	intron	37182183	37183865	LOC_Os01g64020.1	LOC_Os01g64020	mRNA-mRNA	intron	2	37183654	37183666	2	intron	37183666	2	913715	+	intron	37182198	37183787	LOC_Os01g64010.1	LOC_Os01g64010	mRNA-mRNA
Chr1	-	37183723	6	0	0	2	0	0	0	0	0	4	0	0	0	0	0	0	1035312	intron	37182183	37183865	LOC_Os01g64020.1	LOC_Os01g64020	mRNA-mRNA	intron	2	37183723	37183741	2	intron	37183723	4	913715	+	intron	37182198	37183787	LOC_Os01g64010.1	LOC_Os01g64010	mRNA-mRNA
Chr1	-	37184092	1	0	0	0	0	0	0	0	0	0	0	0	0	0	1	0	87083	CDS	37183866	37184105	LOC_Os01g64020.1	LOC_Os01g64020	mRNA-mRNA	CDS	2	37184092	37184092	1	CDS	37184092	1	87045	+	3UTR	37183788	37185232	LOC_Os01g64010.1	LOC_Os01g64010	mRNA-mRNA
Chr1	-	37184257	1	0	1	0	0	0	0	0	0	0	0	0	0	0	0	0	87082	CDS	37184197	37184468	LOC_Os01g64020.1	LOC_Os01g64020	mRNA-mRNA	CDS	2	37184257	37184257	1	CDS	37184257	1	87045	+	3UTR	37183788	37185232	LOC_Os01g64010.1	LOC_Os01g64010	mRNA-mRNA
Chr1	-	37184419	9	0	0	0	0	0	0	0	1	0	0	0	4	0	0	4	87082	CDS	37184197	37184468	LOC_Os01g64020.1	LOC_Os01g64020	mRNA-mRNA	CDS	2	37184373	37184419	4	CDS	37184419	4	87045	+	3UTR	37183788	37185232	LOC_Os01g64010.1	LOC_Os01g64010	mRNA-mRNA
Chr1	-	37184477	11	0	0	0	1	0	0	0	1	0	3	0	2	2	2	0	1035314	intron	37184469	37184595	LOC_Os01g64020.1	LOC_Os01g64020	mRNA-mRNA	intron	2	37184468	37184529	8	CDS\	intron	37184477	3	87045	+	3UTR	37183788	37185232	LOC_Os01g64010.1	LOC_Os01g64010	mRNA-mRNA
Chr1	-	37184592	8	2	0	0	0	2	0	0	0	0	0	0	3	1	0	0	1035314	intron	37184469	37184595	LOC_Os01g64020.1	LOC_Os01g64020	mRNA-mRNA	intron	2	37184571	37184594	4	intron	37184592	3	87045	+	3UTR	37183788	37185232	LOC_Os01g64010.1	LOC_Os01g64010	mRNA-mRNA
Chr1	-	37184681	19	1	3	6	5	0	1	0	0	0	1	0	0	2	0	0	1035315	intron	37184642	37184760	LOC_Os01g64020.1	LOC_Os01g64020	mRNA-mRNA	intron	2	37184621	37184681	10	CDS\	intron	37184681	4	87045	+	3UTR	37183788	37185232	LOC_Os01g64010.1	LOC_Os01g64010	mRNA-mRNA
Chr1	-	37184711	1	0	1	0	0	0	0	0	0	0	0	0	0	0	0	0	1035315	intron	37184642	37184760	LOC_Os01g64020.1	LOC_Os01g64020	mRNA-mRNA	intron	2	37184711	37184711	1	intron	37184711	1	87045	+	3UTR	37183788	37185232	LOC_Os01g64010.1	LOC_Os01g64010	mRNA-mRNA
Chr1	-	37184755	6	0	0	1	2	1	0	0	0	2	0	0	0	0	0	0	1035315	intron	37184642	37184760	LOC_Os01g64020.1	LOC_Os01g64020	mRNA-mRNA	intron	2	37184737	37184768	4	CDS\	intron	37184755	3	87045	+	3UTR	37183788	37185232	LOC_Os01g64010.1	LOC_Os01g64010	mRNA-mRNA
Chr1	-	37184874	2	0	0	0	0	0	0	0	0	2	0	0	0	0	0	0	1035316	intron	37184839	37184921	LOC_Os01g64020.1	LOC_Os01g64020	mRNA-mRNA	intron	2	37184874	37184874	1	intron	37184874	2	87045	+	3UTR	37183788	37185232	LOC_Os01g64010.1	LOC_Os01g64010	mRNA-mRNA
Chr1	-	37185043	1	1	0	0	0	0	0	0	0	0	0	0	0	0	0	0	1035317	intron	37184982	37185127	LOC_Os01g64020.1	LOC_Os01g64020	mRNA-mRNA	intron	2	37185043	37185043	1	intron	37185043	1	87045	+	3UTR	37183788	37185232	LOC_Os01g64010.1	LOC_Os01g64010	mRNA-mRNA
Chr1	-	37185568	2	0	0	0	0	0	0	0	0	0	0	0	0	0	0	2	1035318	intron	37185176	37186146	LOC_Os01g64020.1	LOC_Os01g64020	mRNA-mRNA	intron	2	37185568	37185568	1	intron	37185568	2	848812	+	intergenic.igt	37185233	37199249	LOC_Os01g64010.igt	LOC_Os01g64010.igt	gene-gene
Chr1	-	37185639	3	0	0	0	0	0	0	0	0	0	1	2	0	0	0	0	1035318	intron	37185176	37186146	LOC_Os01g64020.1	LOC_Os01g64020	mRNA-mRNA	intron	2	37185639	37185643	2	intron	37185639	2	848812	+	intergenic.igt	37185233	37199249	LOC_Os01g64010.igt	LOC_Os01g64010.igt	gene-gene
Chr1	-	37185694	1	0	0	1	0	0	0	0	0	0	0	0	0	0	0	0	1035318	intron	37185176	37186146	LOC_Os01g64020.1	LOC_Os01g64020	mRNA-mRNA	intron	2	37185694	37185694	1	intron	37185694	1	848812	+	intergenic.igt	37185233	37199249	LOC_Os01g64010.igt	LOC_Os01g64010.igt	gene-gene
Chr1	-	37185914	5	0	0	0	0	0	1	0	0	2	2	0	0	0	0	0	1035318	intron	37185176	37186146	LOC_Os01g64020.1	LOC_Os01g64020	mRNA-mRNA	intron	2	37185891	37185914	3	intron	37185914	3	848812	+	intergenic.igt	37185233	37199249	LOC_Os01g64010.igt	LOC_Os01g64010.igt	gene-gene
Chr1	-	37185945	1	1	0	0	0	0	0	0	0	0	0	0	0	0	0	0	1035318	intron	37185176	37186146	LOC_Os01g64020.1	LOC_Os01g64020	mRNA-mRNA	intron	2	37185945	37185945	1	intron	37185945	1	848812	+	intergenic.igt	37185233	37199249	LOC_Os01g64010.igt	LOC_Os01g64010.igt	gene-gene
Chr1	-	37187639	2	0	0	0	0	0	0	0	0	1	0	0	0	1	0	0	1035321	intron	37187318	37187922	LOC_Os01g64020.1	LOC_Os01g64020	mRNA-mRNA	intron	2	37187639	37187658	2	intron	37187639	1	848812	+	intergenic.igt	37185233	37199249	LOC_Os01g64010.igt	LOC_Os01g64010.igt	gene-gene
Chr1	-	37188403	2	0	0	0	2	0	0	0	0	0	0	0	0	0	0	0	87072	5UTR	37188178	37188580	LOC_Os01g64020.1	LOC_Os01g64020	mRNA-mRNA	5UTR	2	37188403	37188403	1	5UTR	37188403	2	848812	+	intergenic.igt	37185233	37199249	LOC_Os01g64010.igt	LOC_Os01g64010.igt	gene-gene
Chr1	-	37190515	2391	103	129	152	137	148	146	112	112	135	127	188	188	237	279	198	87121	3UTR	37190135	37190892	LOC_Os01g64030.1	LOC_Os01g64030	mRNA-mRNA	3UTR	4	37190403	37190735	198	3UTR	37190515	166	848812	+	intergenic.igt	37185233	37199249	LOC_Os01g64010.igt	LOC_Os01g64010.igt	gene-gene
Chr1	-	37190777	1	0	0	0	0	1	0	0	0	0	0	0	0	0	0	0	87121	3UTR	37190135	37190892	LOC_Os01g64030.1	LOC_Os01g64030	mRNA-mRNA	3UTR	4	37190777	37190777	1	3UTR	37190777	1	848812	+	intergenic.igt	37185233	37199249	LOC_Os01g64010.igt	LOC_Os01g64010.igt	gene-gene
Chr1	-	37191127	1	1	0	0	0	0	0	0	0	0	0	0	0	0	0	0	1035332	intron	37190893	37195751	LOC_Os01g64030.1	LOC_Os01g64030	mRNA-mRNA	intron	4	37191127	37191127	1	intron	37191127	1	848812	+	intergenic.igt	37185233	37199249	LOC_Os01g64010.igt	LOC_Os01g64010.igt	gene-gene
Chr1	-	37191405	2	0	0	0	0	0	0	0	0	0	0	0	2	0	0	0	1035332	intron	37190893	37195751	LOC_Os01g64030.1	LOC_Os01g64030	mRNA-mRNA	intron	4	37191405	37191405	1	intron	37191405	2	848812	+	intergenic.igt	37185233	37199249	LOC_Os01g64010.igt	LOC_Os01g64010.igt	gene-gene
Chr1	-	37195288	3	0	0	3	0	0	0	0	0	0	0	0	0	0	0	0	1035332	intron	37190893	37195751	LOC_Os01g64030.1	LOC_Os01g64030	mRNA-mRNA	intron	4	37195288	37195288	1	intron	37195288	3	848812	+	intergenic.igt	37185233	37199249	LOC_Os01g64010.igt	LOC_Os01g64010.igt	gene-gene
Chr1	-	37195602	3	0	0	0	0	0	0	0	0	0	0	0	0	0	0	3	1035332	intron	37190893	37195751	LOC_Os01g64030.1	LOC_Os01g64030	mRNA-mRNA	intron	4	37195602	37195602	1	intron	37195602	3	848812	+	intergenic.igt	37185233	37199249	LOC_Os01g64010.igt	LOC_Os01g64010.igt	gene-gene
Chr1	-	37195742	5	0	0	0	3	0	0	0	2	0	0	0	0	0	0	0	1035332	intron	37190893	37195751	LOC_Os01g64030.1	LOC_Os01g64030	mRNA-mRNA	intron	4	37195727	37195742	2	intron	37195742	3	848812	+	intergenic.igt	37185233	37199249	LOC_Os01g64010.igt	LOC_Os01g64010.igt	gene-gene
Chr1	-	37195776	1	1	0	0	0	0	0	0	0	0	0	0	0	0	0	0	87120	3UTR	37195752	37195808	LOC_Os01g64030.1	LOC_Os01g64030	mRNA-mRNA	3UTR	4	37195776	37195776	1	3UTR	37195776	1	848812	+	intergenic.igt	37185233	37199249	LOC_Os01g64010.igt	LOC_Os01g64010.igt	gene-gene
Chr1	-	37195948	6	0	0	0	0	0	0	0	6	0	0	0	0	0	0	0	87119	CDS	37195809	37197062	LOC_Os01g64030.1	LOC_Os01g64030	mRNA-mRNA	CDS	4	37195948	37195948	1	CDS	37195948	6	848812	+	intergenic.igt	37185233	37199249	LOC_Os01g64010.igt	LOC_Os01g64010.igt	gene-gene
Chr1	-	37196011	1	0	0	0	0	0	1	0	0	0	0	0	0	0	0	0	87119	CDS	37195809	37197062	LOC_Os01g64030.1	LOC_Os01g64030	mRNA-mRNA	CDS	4	37196011	37196011	1	CDS	37196011	1	848812	+	intergenic.igt	37185233	37199249	LOC_Os01g64010.igt	LOC_Os01g64010.igt	gene-gene
Chr1	-	37196061	1	1	0	0	0	0	0	0	0	0	0	0	0	0	0	0	87119	CDS	37195809	37197062	LOC_Os01g64030.1	LOC_Os01g64030	mRNA-mRNA	CDS	4	37196061	37196061	1	CDS	37196061	1	848812	+	intergenic.igt	37185233	37199249	LOC_Os01g64010.igt	LOC_Os01g64010.igt	gene-gene
Chr1	-	37581736	3	0	0	0	0	0	0	0	0	0	3	0	0	0	0	0	851952	intergenic.igt	37565839	37583859	LOC_Os01g64780.igt	LOC_Os01g64780.igt	gene-gene	intergenic.igt	1	37581736	37581736	1	intergenic.igt	37581736	3	913921	+	intron	37581720	37582361	LOC_Os01g64770.1	LOC_Os01g64770	mRNA-mRNA
Chr1	-	37582342	2	0	0	0	0	0	0	2	0	0	0	0	0	0	0	0	851952	intergenic.igt	37565839	37583859	LOC_Os01g64780.igt	LOC_Os01g64780.igt	gene-gene	intergenic.igt	1	37582342	37582342	1	intergenic.igt	37582342	2	913921	+	intron	37581720	37582361	LOC_Os01g64770.1	LOC_Os01g64770	mRNA-mRNA
Chr1	-	37583594	1	0	0	0	0	0	0	0	1	0	0	0	0	0	0	0	851952	intergenic.igt	37565839	37583859	LOC_Os01g64780.igt	LOC_Os01g64780.igt	gene-gene	intergenic.igt	1	37583594	37583594	1	intergenic.igt	37583594	1	913928	+	intron	37583539	37583682	LOC_Os01g64770.1	LOC_Os01g64770	mRNA-mRNA
Chr1	-	37583633	1	0	0	0	0	0	0	0	1	0	0	0	0	0	0	0	851952	intergenic.igt	37565839	37583859	LOC_Os01g64780.igt	LOC_Os01g64780.igt	gene-gene	intergenic.igt	1	37583633	37583633	1	intergenic.igt	37583633	1	913928	+	intron	37583539	37583682	LOC_Os01g64770.1	LOC_Os01g64770	mRNA-mRNA
Chr1	-	37583875	5	0	1	0	0	0	0	0	0	0	0	1	0	2	0	1	88446	3UTR	37583860	37585227	LOC_Os01g64780.2	LOC_Os01g64780	mRNA-mRNA	3UTR	4	37583864	37583885	4	3UTR	37583875	2	88316	+	CDS	37583870	37584013	LOC_Os01g64770.1	LOC_Os01g64770	mRNA-mRNA
Chr1	-	37584111	2	0	0	0	0	0	0	0	0	0	0	2	0	0	0	0	88446	3UTR	37583860	37585227	LOC_Os01g64780.2	LOC_Os01g64780	mRNA-mRNA	3UTR	4	37584111	37584111	1	3UTR	37584111	2	913930	+	intron	37584014	37584161	LOC_Os01g64770.1	LOC_Os01g64770	mRNA-mRNA
Chr1	-	37584550	5697	274	301	429	279	359	268	249	321	308	478	697	571	351	416	396	88446	3UTR	37583860	37585227	LOC_Os01g64780.2	LOC_Os01g64780	mRNA-mRNA	3UTR	4	37584140	37584709	377	3UTR	37584550	341	88317	+	CDS	37584162	37584551	LOC_Os01g64770.1	LOC_Os01g64770	mRNA-mRNA
Chr1	-	37584840	7714	626	727	732	758	691	618	486	409	406	240	349	467	371	407	427	88446	3UTR	37583860	37585227	LOC_Os01g64780.2	LOC_Os01g64780	mRNA-mRNA	3UTR	4	37584742	37585109	225	3UTR	37584840	729	88318	+	3UTR	37584552	37585528	LOC_Os01g64770.1	LOC_Os01g64770	mRNA-mRNA
Chr1	-	37585288	9	0	2	0	0	2	2	1	0	0	0	0	0	0	2	0	1035478	intron	37585228	37585307	LOC_Os01g64780.2	LOC_Os01g64780	mRNA-mRNA	intron	4	37585288	37585303	6	intron	37585288	2	88318	+	3UTR	37584552	37585528	LOC_Os01g64770.1	LOC_Os01g64770	mRNA-mRNA
Chr1	-	37585387	1	0	0	1	0	0	0	0	0	0	0	0	0	0	0	0	88444	CDS	37585338	37585441	LOC_Os01g64780.2	LOC_Os01g64780	mRNA-mRNA	CDS	4	37585387	37585387	1	CDS	37585387	1	88318	+	3UTR	37584552	37585528	LOC_Os01g64770.1	LOC_Os01g64770	mRNA-mRNA
Chr1	-	37585451	1	0	0	0	0	1	0	0	0	0	0	0	0	0	0	0	1035479	intron	37585442	37585633	LOC_Os01g64780.2	LOC_Os01g64780	mRNA-mRNA	intron	4	37585451	37585451	1	intron	37585451	1	88318	+	3UTR	37584552	37585528	LOC_Os01g64770.1	LOC_Os01g64770	mRNA-mRNA
Chr1	-	37585627	9	0	0	1	0	2	3	1	0	0	0	0	0	1	1	0	1035479	intron	37585442	37585633	LOC_Os01g64780.2	LOC_Os01g64780	mRNA-mRNA	intron	4	37585618	37585642	6	CDS\	intron	37585627	3	848851	+	intergenic.igt	37585529	37635211	LOC_Os01g64770.igt	LOC_Os01g64770.igt	gene-gene
Chr1	-	37587415	6	1	1	1	0	0	0	0	0	0	0	0	0	0	0	3	1035484	intron	37586866	37587871	LOC_Os01g64780.2	LOC_Os01g64780	mRNA-mRNA	intron	4	37587409	37587418	3	intron	37587415	4	848851	+	intergenic.igt	37585529	37635211	LOC_Os01g64770.igt	LOC_Os01g64770.igt	gene-gene
Chr1	-	37589430	23	0	1	1	0	0	0	3	2	5	1	2	2	3	0	3	88486	3UTR	37589152	37590033	LOC_Os01g64790.1	LOC_Os01g64790	mRNA-mRNA	3UTR	1	37589430	37589481	11	3UTR	37589430	3	848851	+	intergenic.igt	37585529	37635211	LOC_Os01g64770.igt	LOC_Os01g64770.igt	gene-gene
Chr1	-	37589525	2	0	0	0	0	0	0	0	1	0	0	0	1	0	0	0	88486	3UTR	37589152	37590033	LOC_Os01g64790.1	LOC_Os01g64790	mRNA-mRNA	3UTR	1	37589525	37589540	2	3UTR	37589525	1	848851	+	intergenic.igt	37585529	37635211	LOC_Os01g64770.igt	LOC_Os01g64770.igt	gene-gene
Chr1	-	37589628	4	0	0	0	0	0	0	1	1	1	0	0	0	1	0	0	88486	3UTR	37589152	37590033	LOC_Os01g64790.1	LOC_Os01g64790	mRNA-mRNA	3UTR	1	37589628	37589643	4	3UTR	37589628	1	848851	+	intergenic.igt	37585529	37635211	LOC_Os01g64770.igt	LOC_Os01g64770.igt	gene-gene
Chr1	-	37589691	934	23	26	18	33	16	8	105	130	115	42	45	125	96	69	83	88486	3UTR	37589152	37590033	LOC_Os01g64790.1	LOC_Os01g64790	mRNA-mRNA	3UTR	1	37589675	37589774	60	3UTR	37589691	208	848851	+	intergenic.igt	37585529	37635211	LOC_Os01g64770.igt	LOC_Os01g64770.igt	gene-gene
Chr1	-	37589814	1	0	0	0	1	0	0	0	0	0	0	0	0	0	0	0	88486	3UTR	37589152	37590033	LOC_Os01g64790.1	LOC_Os01g64790	mRNA-mRNA	3UTR	1	37589814	37589814	1	3UTR	37589814	1	848851	+	intergenic.igt	37585529	37635211	LOC_Os01g64770.igt	LOC_Os01g64770.igt	gene-gene
Chr1	-	37589862	5	0	0	0	0	0	0	0	0	0	0	0	5	0	0	0	88486	3UTR	37589152	37590033	LOC_Os01g64790.1	LOC_Os01g64790	mRNA-mRNA	3UTR	1	37589862	37589862	1	3UTR	37589862	5	848851	+	intergenic.igt	37585529	37635211	LOC_Os01g64770.igt	LOC_Os01g64770.igt	gene-gene
Chr1	-	37589926	2	0	0	0	0	0	0	0	0	2	0	0	0	0	0	0	88486	3UTR	37589152	37590033	LOC_Os01g64790.1	LOC_Os01g64790	mRNA-mRNA	3UTR	1	37589926	37589926	1	3UTR	37589926	2	848851	+	intergenic.igt	37585529	37635211	LOC_Os01g64770.igt	LOC_Os01g64770.igt	gene-gene
Chr1	-	37593673	3	0	0	0	0	0	0	0	3	0	0	0	0	0	0	0	851954	intergenic.pm	37592447	37594422	LOC_Os01g64800.igt	LOC_Os01g64800.igt	gene-gene	intergenic.pm	1	37593673	37593673	1	intergenic.pm	37593673	3	848851	+	intergenic.igt	37585529	37635211	LOC_Os01g64770.igt	LOC_Os01g64770.igt	gene-gene
Chr1	-	37616144	3	0	3	0	0	0	0	0	0	0	0	0	0	0	0	0	88505	3UTR	37615655	37616592	LOC_Os01g64810.1	LOC_Os01g64810	mRNA-mRNA	3UTR	2	37616144	37616144	1	3UTR	37616144	3	848851	+	intergenic.igt	37585529	37635211	LOC_Os01g64770.igt	LOC_Os01g64770.igt	gene-gene
Chr1	-	37616862	1039	37	58	43	76	28	41	25	40	43	79	113	138	81	127	110	1035497	intron	37616593	37617018	LOC_Os01g64810.1	LOC_Os01g64810	mRNA-mRNA	intron	2	37616656	37616993	155	intron	37616862	52	848851	+	intergenic.igt	37585529	37635211	LOC_Os01g64770.igt	LOC_Os01g64770.igt	gene-gene
Chr1	-	37617043	10	0	1	0	0	0	0	0	0	0	6	0	0	3	0	0	88504	3UTR	37617019	37617165	LOC_Os01g64810.1	LOC_Os01g64810	mRNA-mRNA	3UTR	2	37617020	37617051	5	3UTR	37617043	5	848851	+	intergenic.igt	37585529	37635211	LOC_Os01g64770.igt	LOC_Os01g64770.igt	gene-gene
Chr1	-	37617115	4	0	0	0	2	0	0	0	0	0	0	0	0	2	0	0	88504	3UTR	37617019	37617165	LOC_Os01g64810.1	LOC_Os01g64810	mRNA-mRNA	3UTR	2	37617115	37617117	2	3UTR	37617115	2	848851	+	intergenic.igt	37585529	37635211	LOC_Os01g64770.igt	LOC_Os01g64770.igt	gene-gene
Chr1	-	37617196	2	0	0	0	0	0	0	0	0	0	0	0	0	0	2	0	88503	CDS	37617166	37617663	LOC_Os01g64810.1	LOC_Os01g64810	mRNA-mRNA	CDS	2	37617196	37617196	1	CDS	37617196	2	848851	+	intergenic.igt	37585529	37635211	LOC_Os01g64770.igt	LOC_Os01g64770.igt	gene-gene
Chr1	-	37619399	1	0	0	0	0	0	0	0	0	0	0	0	0	0	1	0	88502	CDS	37619324	37619557	LOC_Os01g64810.1	LOC_Os01g64810	mRNA-mRNA	CDS	2	37619399	37619399	1	CDS	37619399	1	848851	+	intergenic.igt	37585529	37635211	LOC_Os01g64770.igt	LOC_Os01g64770.igt	gene-gene
Chr1	-	37619428	1	0	0	0	0	0	0	0	0	0	0	1	0	0	0	0	88502	CDS	37619324	37619557	LOC_Os01g64810.1	LOC_Os01g64810	mRNA-mRNA	CDS	2	37619428	37619428	1	CDS	37619428	1	848851	+	intergenic.igt	37585529	37635211	LOC_Os01g64770.igt	LOC_Os01g64770.igt	gene-gene
Chr1	-	37620174	1	0	0	0	0	0	0	0	0	0	0	0	1	0	0	0	1035499	intron	37619558	37620185	LOC_Os01g64810.1	LOC_Os01g64810	mRNA-mRNA	intron	2	37620174	37620174	1	intron	37620174	1	848851	+	intergenic.igt	37585529	37635211	LOC_Os01g64770.igt	LOC_Os01g64770.igt	gene-gene
Chr1	-	37625745	3	0	0	2	0	0	0	0	0	0	0	1	0	0	0	0	88584	3UTR	37625495	37626155	LOC_Os01g64820.1	LOC_Os01g64820	mRNA-mRNA	3UTR	1	37625745	37625761	2	3UTR	37625745	2	848851	+	intergenic.igt	37585529	37635211	LOC_Os01g64770.igt	LOC_Os01g64770.igt	gene-gene
Chr1	-	37625805	35	4	4	0	0	2	0	0	0	1	5	2	8	2	7	0	88584	3UTR	37625495	37626155	LOC_Os01g64820.1	LOC_Os01g64820	mRNA-mRNA	3UTR	1	37625804	37625847	17	3UTR	37625805	7	848851	+	intergenic.igt	37585529	37635211	LOC_Os01g64770.igt	LOC_Os01g64770.igt	gene-gene
Chr1	-	37625937	1	0	0	0	0	0	0	0	0	0	1	0	0	0	0	0	88584	3UTR	37625495	37626155	LOC_Os01g64820.1	LOC_Os01g64820	mRNA-mRNA	3UTR	1	37625937	37625937	1	3UTR	37625937	1	848851	+	intergenic.igt	37585529	37635211	LOC_Os01g64770.igt	LOC_Os01g64770.igt	gene-gene
Chr1	-	38247740	1	0	0	0	0	0	0	0	0	1	0	0	0	0	0	0	851999	intergenic.igt	38242306	38261535	LOC_Os01g65900.igt	LOC_Os01g65900.igt	gene-gene	intergenic.igt	1	38247740	38247740	1	intergenic.igt	38247740	1	848903	+	intergenic.igt	38247271	38252048	LOC_Os01g65870.igt	LOC_Os01g65870.igt	gene-gene
Chr1	-	38247779	1	0	0	0	0	0	0	1	0	0	0	0	0	0	0	0	851999	intergenic.igt	38242306	38261535	LOC_Os01g65900.igt	LOC_Os01g65900.igt	gene-gene	intergenic.igt	1	38247779	38247779	1	intergenic.igt	38247779	1	848903	+	intergenic.igt	38247271	38252048	LOC_Os01g65870.igt	LOC_Os01g65870.igt	gene-gene
Chr1	-	38250371	5	0	0	0	0	0	0	0	0	0	0	0	5	0	0	0	851999	intergenic.igt	38242306	38261535	LOC_Os01g65900.igt	LOC_Os01g65900.igt	gene-gene	intergenic.igt	1	38250371	38250371	1	intergenic.igt	38250371	5	848903	+	intergenic.igt	38247271	38252048	LOC_Os01g65870.igt	LOC_Os01g65870.igt	gene-gene
Chr1	-	38253839	1	0	0	0	0	0	1	0	0	0	0	0	0	0	0	0	851999	intergenic.igt	38242306	38261535	LOC_Os01g65900.igt	LOC_Os01g65900.igt	gene-gene	intergenic.igt	1	38253839	38253839	1	intergenic.igt	38253839	1	848903	+	intergenic.pm	38252049	38254048	LOC_Os01g65870.igt	LOC_Os01g65870.igt	gene-gene
Chr1	-	38254511	1	0	0	0	0	0	0	0	0	0	0	1	0	0	0	0	851999	intergenic.igt	38242306	38261535	LOC_Os01g65900.igt	LOC_Os01g65900.igt	gene-gene	intergenic.igt	1	38254511	38254511	1	intergenic.igt	38254511	1	914297	+	intron	38254489	38254921	LOC_Os01g65880.1	LOC_Os01g65880	mRNA-mRNA
Chr1	-	38255376	1	0	0	0	0	1	0	0	0	0	0	0	0	0	0	0	851999	intergenic.igt	38242306	38261535	LOC_Os01g65900.igt	LOC_Os01g65900.igt	gene-gene	intergenic.igt	1	38255376	38255376	1	intergenic.igt	38255376	1	914298	+	intron	38255018	38255913	LOC_Os01g65880.1	LOC_Os01g65880	mRNA-mRNA
Chr1	-	38255512	1	0	0	0	0	1	0	0	0	0	0	0	0	0	0	0	851999	intergenic.igt	38242306	38261535	LOC_Os01g65900.igt	LOC_Os01g65900.igt	gene-gene	intergenic.igt	1	38255512	38255512	1	intergenic.igt	38255512	1	914298	+	intron	38255018	38255913	LOC_Os01g65880.1	LOC_Os01g65880	mRNA-mRNA
Chr1	-	38255738	2	0	0	0	0	0	1	0	0	0	0	0	1	0	0	0	851999	intergenic.igt	38242306	38261535	LOC_Os01g65900.igt	LOC_Os01g65900.igt	gene-gene	intergenic.igt	1	38255738	38255743	2	intergenic.igt	38255738	1	914298	+	intron	38255018	38255913	LOC_Os01g65880.1	LOC_Os01g65880	mRNA-mRNA
Chr1	-	38255922	2	0	0	0	0	0	0	0	0	0	0	2	0	0	0	0	851999	intergenic.igt	38242306	38261535	LOC_Os01g65900.igt	LOC_Os01g65900.igt	gene-gene	intergenic.igt	1	38255922	38255922	1	intergenic.igt	38255922	2	90392	+	CDS	38255914	38256193	LOC_Os01g65880.1	LOC_Os01g65880	mRNA-mRNA
Chr1	-	38256047	7	0	0	0	0	0	3	0	3	0	0	0	1	0	0	0	851999	intergenic.igt	38242306	38261535	LOC_Os01g65900.igt	LOC_Os01g65900.igt	gene-gene	intergenic.igt	1	38256023	38256047	2	intergenic.igt	38256047	6	90392	+	CDS	38255914	38256193	LOC_Os01g65880.1	LOC_Os01g65880	mRNA-mRNA
Chr1	-	38256086	4	0	1	0	0	0	0	0	0	0	3	0	0	0	0	0	851999	intergenic.igt	38242306	38261535	LOC_Os01g65900.igt	LOC_Os01g65900.igt	gene-gene	intergenic.igt	1	38256072	38256086	2	intergenic.igt	38256086	3	90392	+	CDS	38255914	38256193	LOC_Os01g65880.1	LOC_Os01g65880	mRNA-mRNA
Chr1	-	38256324	5	0	0	0	0	0	0	0	4	1	0	0	0	0	0	0	851999	intergenic.igt	38242306	38261535	LOC_Os01g65900.igt	LOC_Os01g65900.igt	gene-gene	intergenic.igt	1	38256324	38256324	1	intergenic.igt	38256324	5	914299	+	intron	38256194	38256441	LOC_Os01g65880.1	LOC_Os01g65880	mRNA-mRNA
Chr1	-	38256442	11	0	0	0	2	0	2	0	4	0	0	0	0	1	2	0	851999	intergenic.igt	38242306	38261535	LOC_Os01g65900.igt	LOC_Os01g65900.igt	gene-gene	intergenic.igt	1	38256428	38256457	6	intergenic.igt	38256442	3	90393	+	CDS	38256442	38256561	LOC_Os01g65880.1	LOC_Os01g65880	mRNA-mRNA
Chr1	-	38256539	1	0	0	0	0	0	0	0	1	0	0	0	0	0	0	0	851999	intergenic.igt	38242306	38261535	LOC_Os01g65900.igt	LOC_Os01g65900.igt	gene-gene	intergenic.igt	1	38256539	38256539	1	intergenic.igt	38256539	1	90393	+	CDS	38256442	38256561	LOC_Os01g65880.1	LOC_Os01g65880	mRNA-mRNA
Chr1	-	38256572	1	0	0	0	0	0	0	0	0	0	1	0	0	0	0	0	851999	intergenic.igt	38242306	38261535	LOC_Os01g65900.igt	LOC_Os01g65900.igt	gene-gene	intergenic.igt	1	38256572	38256572	1	intergenic.igt	38256572	1	914300	+	intron	38256562	38257109	LOC_Os01g65880.1	LOC_Os01g65880	mRNA-mRNA
Chr1	-	38256841	1	0	0	1	0	0	0	0	0	0	0	0	0	0	0	0	851999	intergenic.igt	38242306	38261535	LOC_Os01g65900.igt	LOC_Os01g65900.igt	gene-gene	intergenic.igt	1	38256841	38256841	1	intergenic.igt	38256841	1	914300	+	intron	38256562	38257109	LOC_Os01g65880.1	LOC_Os01g65880	mRNA-mRNA
Chr1	-	38257408	2075	115	140	172	101	144	132	87	161	231	184	227	278	35	40	28	851999	intergenic.igt	38242306	38261535	LOC_Os01g65900.igt	LOC_Os01g65900.igt	gene-gene	intergenic.igt	1	38257096	38257471	245	intergenic.igt	38257408	107	90395	+	3UTR	38257362	38257987	LOC_Os01g65880.1	LOC_Os01g65880	mRNA-mRNA
Chr1	-	38257503	246	9	13	14	7	10	10	12	28	24	25	59	19	4	7	5	851999	intergenic.igt	38242306	38261535	LOC_Os01g65900.igt	LOC_Os01g65900.igt	gene-gene	intergenic.igt	1	38257497	38257565	38	intergenic.igt	38257503	34	90395	+	3UTR	38257362	38257987	LOC_Os01g65880.1	LOC_Os01g65880	mRNA-mRNA
Chr1	-	38257661	1	0	0	0	0	0	0	0	0	0	1	0	0	0	0	0	851999	intergenic.igt	38242306	38261535	LOC_Os01g65900.igt	LOC_Os01g65900.igt	gene-gene	intergenic.igt	1	38257661	38257661	1	intergenic.igt	38257661	1	90395	+	3UTR	38257362	38257987	LOC_Os01g65880.1	LOC_Os01g65880	mRNA-mRNA
Chr1	-	38258330	4	0	0	0	0	0	0	0	0	0	0	0	4	0	0	0	851999	intergenic.igt	38242306	38261535	LOC_Os01g65900.igt	LOC_Os01g65900.igt	gene-gene	intergenic.igt	1	38258330	38258330	1	intergenic.igt	38258330	4	90432	+	CDS	38258308	38258413	LOC_Os01g65890.1	LOC_Os01g65890	mRNA-mRNA
Chr1	-	38258789	3	0	1	0	0	0	0	0	1	0	0	0	1	0	0	0	851999	intergenic.igt	38242306	38261535	LOC_Os01g65900.igt	LOC_Os01g65900.igt	gene-gene	intergenic.igt	1	38258789	38258805	3	intergenic.igt	38258789	1	90433	+	CDS	38258733	38258944	LOC_Os01g65890.1	LOC_Os01g65890	mRNA-mRNA
Chr1	-	38258892	4	0	0	0	0	0	0	0	4	0	0	0	0	0	0	0	851999	intergenic.igt	38242306	38261535	LOC_Os01g65900.igt	LOC_Os01g65900.igt	gene-gene	intergenic.igt	1	38258892	38258892	1	intergenic.igt	38258892	4	90433	+	CDS	38258733	38258944	LOC_Os01g65890.1	LOC_Os01g65890	mRNA-mRNA
Chr1	-	38259029	3	0	0	0	0	0	0	0	0	0	0	0	0	0	3	0	851999	intergenic.igt	38242306	38261535	LOC_Os01g65900.igt	LOC_Os01g65900.igt	gene-gene	intergenic.igt	1	38259029	38259029	1	intergenic.igt	38259029	3	914311	+	intron	38258945	38259046	LOC_Os01g65890.1	LOC_Os01g65890	mRNA-mRNA
Chr1	-	38259063	1	0	0	0	0	0	0	0	0	1	0	0	0	0	0	0	851999	intergenic.igt	38242306	38261535	LOC_Os01g65900.igt	LOC_Os01g65900.igt	gene-gene	intergenic.igt	1	38259063	38259063	1	intergenic.igt	38259063	1	90434	+	CDS	38259047	38259253	LOC_Os01g65890.1	LOC_Os01g65890	mRNA-mRNA
Chr1	-	38259123	9	1	1	1	0	0	0	0	2	0	0	0	0	1	2	1	851999	intergenic.igt	38242306	38261535	LOC_Os01g65900.igt	LOC_Os01g65900.igt	gene-gene	intergenic.igt	1	38259117	38259156	6	intergenic.igt	38259123	4	90434	+	CDS	38259047	38259253	LOC_Os01g65890.1	LOC_Os01g65890	mRNA-mRNA
Chr1	-	38259186	6	0	0	0	0	0	4	0	0	0	0	0	0	0	2	0	851999	intergenic.igt	38242306	38261535	LOC_Os01g65900.igt	LOC_Os01g65900.igt	gene-gene	intergenic.igt	1	38259186	38259203	2	intergenic.igt	38259186	4	90434	+	CDS	38259047	38259253	LOC_Os01g65890.1	LOC_Os01g65890	mRNA-mRNA
Chr1	-	38259228	1	0	0	0	1	0	0	0	0	0	0	0	0	0	0	0	851999	intergenic.igt	38242306	38261535	LOC_Os01g65900.igt	LOC_Os01g65900.igt	gene-gene	intergenic.igt	1	38259228	38259228	1	intergenic.igt	38259228	1	90434	+	CDS	38259047	38259253	LOC_Os01g65890.1	LOC_Os01g65890	mRNA-mRNA
Chr1	-	38259262	1	0	0	0	0	1	0	0	0	0	0	0	0	0	0	0	851999	intergenic.igt	38242306	38261535	LOC_Os01g65900.igt	LOC_Os01g65900.igt	gene-gene	intergenic.igt	1	38259262	38259262	1	intergenic.igt	38259262	1	914312	+	intron	38259254	38260067	LOC_Os01g65890.1	LOC_Os01g65890	mRNA-mRNA
Chr1	-	38259878	2	0	0	0	0	0	0	0	0	2	0	0	0	0	0	0	851999	intergenic.igt	38242306	38261535	LOC_Os01g65900.igt	LOC_Os01g65900.igt	gene-gene	intergenic.igt	1	38259878	38259878	1	intergenic.igt	38259878	2	914312	+	intron	38259254	38260067	LOC_Os01g65890.1	LOC_Os01g65890	mRNA-mRNA
Chr1	-	38260009	1	0	0	0	0	0	0	0	0	0	0	0	0	0	0	1	851999	intergenic.igt	38242306	38261535	LOC_Os01g65900.igt	LOC_Os01g65900.igt	gene-gene	intergenic.igt	1	38260009	38260009	1	intergenic.igt	38260009	1	914312	+	intron	38259254	38260067	LOC_Os01g65890.1	LOC_Os01g65890	mRNA-mRNA
Chr1	-	38260065	4	0	2	0	0	1	0	0	0	1	0	0	0	0	0	0	851999	intergenic.igt	38242306	38261535	LOC_Os01g65900.igt	LOC_Os01g65900.igt	gene-gene	intergenic.igt	1	38260051	38260071	3	intergenic.igt	38260065	2	914312	+	intron	38259254	38260067	LOC_Os01g65890.1	LOC_Os01g65890	mRNA-mRNA
Chr1	-	38260479	1	1	0	0	0	0	0	0	0	0	0	0	0	0	0	0	851999	intergenic.igt	38242306	38261535	LOC_Os01g65900.igt	LOC_Os01g65900.igt	gene-gene	intergenic.igt	1	38260479	38260479	1	intergenic.igt	38260479	1	90435	+	CDS	38260068	38261435	LOC_Os01g65890.1	LOC_Os01g65890	mRNA-mRNA
Chr1	-	38260512	3	0	3	0	0	0	0	0	0	0	0	0	0	0	0	0	851999	intergenic.igt	38242306	38261535	LOC_Os01g65900.igt	LOC_Os01g65900.igt	gene-gene	intergenic.igt	1	38260512	38260512	1	intergenic.igt	38260512	3	90435	+	CDS	38260068	38261435	LOC_Os01g65890.1	LOC_Os01g65890	mRNA-mRNA
Chr1	-	38260749	2	0	0	0	0	0	0	2	0	0	0	0	0	0	0	0	851999	intergenic.igt	38242306	38261535	LOC_Os01g65900.igt	LOC_Os01g65900.igt	gene-gene	intergenic.igt	1	38260749	38260749	1	intergenic.igt	38260749	2	90435	+	CDS	38260068	38261435	LOC_Os01g65890.1	LOC_Os01g65890	mRNA-mRNA
Chr1	-	38260843	1	0	0	0	0	1	0	0	0	0	0	0	0	0	0	0	851999	intergenic.igt	38242306	38261535	LOC_Os01g65900.igt	LOC_Os01g65900.igt	gene-gene	intergenic.igt	1	38260843	38260843	1	intergenic.igt	38260843	1	90435	+	CDS	38260068	38261435	LOC_Os01g65890.1	LOC_Os01g65890	mRNA-mRNA
Chr1	-	38260896	10	0	1	4	3	0	0	0	0	0	0	0	0	0	2	0	851999	intergenic.igt	38242306	38261535	LOC_Os01g65900.igt	LOC_Os01g65900.igt	gene-gene	intergenic.igt	1	38260884	38260910	4	intergenic.igt	38260896	4	90435	+	CDS	38260068	38261435	LOC_Os01g65890.1	LOC_Os01g65890	mRNA-mRNA
Chr1	-	38260951	2	0	0	0	1	0	0	0	0	1	0	0	0	0	0	0	851999	intergenic.igt	38242306	38261535	LOC_Os01g65900.igt	LOC_Os01g65900.igt	gene-gene	intergenic.igt	1	38260951	38260953	2	intergenic.igt	38260951	1	90435	+	CDS	38260068	38261435	LOC_Os01g65890.1	LOC_Os01g65890	mRNA-mRNA
Chr1	-	38260998	7	0	1	0	4	1	0	0	1	0	0	0	0	0	0	0	851999	intergenic.igt	38242306	38261535	LOC_Os01g65900.igt	LOC_Os01g65900.igt	gene-gene	intergenic.igt	1	38260998	38261032	4	intergenic.igt	38260998	3	90435	+	CDS	38260068	38261435	LOC_Os01g65890.1	LOC_Os01g65890	mRNA-mRNA
Chr1	-	38261401	1857	106	206	181	233	189	141	163	109	168	38	52	41	50	91	89	851999	intergenic.igt	38242306	38261535	LOC_Os01g65900.igt	LOC_Os01g65900.igt	gene-gene	intergenic.igt	1	38261075	38261535	242	intergenic.igt	38261401	73	90435	+	CDS	38260068	38261435	LOC_Os01g65890.1	LOC_Os01g65890	mRNA-mRNA
Chr1	-	38261607	550	48	55	81	40	45	52	36	36	26	18	33	15	18	28	19	90448	3UTR	38261536	38262137	LOC_Os01g65900.1	LOC_Os01g65900	mRNA-mRNA	3UTR	1	38261536	38261654	60	3UTR	38261607	61	90436	+	3UTR	38261436	38262066	LOC_Os01g65890.1	LOC_Os01g65890	mRNA-mRNA
Chr1	-	38261680	1	0	0	0	0	0	0	0	0	0	0	1	0	0	0	0	90448	3UTR	38261536	38262137	LOC_Os01g65900.1	LOC_Os01g65900	mRNA-mRNA	3UTR	1	38261680	38261680	1	3UTR	38261680	1	90436	+	3UTR	38261436	38262066	LOC_Os01g65890.1	LOC_Os01g65890	mRNA-mRNA
Chr1	-	38261779	15	1	0	0	0	3	0	4	0	3	0	1	0	0	1	2	90448	3UTR	38261536	38262137	LOC_Os01g65900.1	LOC_Os01g65900	mRNA-mRNA	3UTR	1	38261711	38261782	7	3UTR	38261779	6	90436	+	3UTR	38261436	38262066	LOC_Os01g65890.1	LOC_Os01g65890	mRNA-mRNA
Chr1	-	38261891	16446	807	1188	1430	1269	1296	1178	1176	1153	1351	677	852	1040	1105	1057	867	90448	3UTR	38261536	38262137	LOC_Os01g65900.1	LOC_Os01g65900	mRNA-mRNA	3UTR	1	38261807	38262194	266	3UTR\	CDS	38261891	2568	90436	+	3UTR	38261436	38262066	LOC_Os01g65890.1	LOC_Os01g65890	mRNA-mRNA
Chr1	-	38262223	1	0	0	0	0	0	0	1	0	0	0	0	0	0	0	0	90447	CDS	38262138	38262336	LOC_Os01g65900.1	LOC_Os01g65900	mRNA-mRNA	CDS	1	38262223	38262223	1	CDS	38262223	1	848904	+	intergenic.igt	38262067	38271296	LOC_Os01g65890.igt	LOC_Os01g65890.igt	gene-gene
Chr1	-	38262444	23	0	4	0	2	3	0	0	1	0	3	0	0	0	5	5	1035775	intron	38262337	38262452	LOC_Os01g65900.1	LOC_Os01g65900	mRNA-mRNA	intron	1	38262443	38262479	9	CDS\	intron	38262444	5	848904	+	intergenic.igt	38262067	38271296	LOC_Os01g65890.igt	LOC_Os01g65890.igt	gene-gene
Chr1	-	38262775	3	0	0	0	0	0	0	1	0	0	0	0	0	2	0	0	1035776	intron	38262609	38262780	LOC_Os01g65900.1	LOC_Os01g65900	mRNA-mRNA	intron	1	38262754	38262775	2	intron	38262775	2	848904	+	intergenic.igt	38262067	38271296	LOC_Os01g65890.igt	LOC_Os01g65890.igt	gene-gene
Chr1	-	38262804	2	2	0	0	0	0	0	0	0	0	0	0	0	0	0	0	90445	CDS	38262781	38264087	LOC_Os01g65900.1	LOC_Os01g65900	mRNA-mRNA	CDS	1	38262804	38262804	1	CDS	38262804	2	848904	+	intergenic.igt	38262067	38271296	LOC_Os01g65890.igt	LOC_Os01g65890.igt	gene-gene
Chr1	-	38262852	1	0	0	0	0	0	0	0	0	0	0	0	0	0	0	1	90445	CDS	38262781	38264087	LOC_Os01g65900.1	LOC_Os01g65900	mRNA-mRNA	CDS	1	38262852	38262852	1	CDS	38262852	1	848904	+	intergenic.igt	38262067	38271296	LOC_Os01g65890.igt	LOC_Os01g65890.igt	gene-gene
Chr1	-	38262908	1	0	0	0	0	0	0	1	0	0	0	0	0	0	0	0	90445	CDS	38262781	38264087	LOC_Os01g65900.1	LOC_Os01g65900	mRNA-mRNA	CDS	1	38262908	38262908	1	CDS	38262908	1	848904	+	intergenic.igt	38262067	38271296	LOC_Os01g65890.igt	LOC_Os01g65890.igt	gene-gene
Chr1	-	38262940	1	0	0	0	0	0	0	0	0	0	0	0	0	0	1	0	90445	CDS	38262781	38264087	LOC_Os01g65900.1	LOC_Os01g65900	mRNA-mRNA	CDS	1	38262940	38262940	1	CDS	38262940	1	848904	+	intergenic.igt	38262067	38271296	LOC_Os01g65890.igt	LOC_Os01g65890.igt	gene-gene
Chr1	-	38263006	5	0	3	0	0	0	0	0	0	0	0	0	0	1	0	1	90445	CDS	38262781	38264087	LOC_Os01g65900.1	LOC_Os01g65900	mRNA-mRNA	CDS	1	38262978	38263006	3	CDS	38263006	3	848904	+	intergenic.igt	38262067	38271296	LOC_Os01g65890.igt	LOC_Os01g65890.igt	gene-gene
Chr1	-	38263080	1	0	0	0	0	0	0	0	0	1	0	0	0	0	0	0	90445	CDS	38262781	38264087	LOC_Os01g65900.1	LOC_Os01g65900	mRNA-mRNA	CDS	1	38263080	38263080	1	CDS	38263080	1	848904	+	intergenic.igt	38262067	38271296	LOC_Os01g65890.igt	LOC_Os01g65890.igt	gene-gene
Chr1	-	38263492	1	0	0	0	0	1	0	0	0	0	0	0	0	0	0	0	90445	CDS	38262781	38264087	LOC_Os01g65900.1	LOC_Os01g65900	mRNA-mRNA	CDS	1	38263492	38263492	1	CDS	38263492	1	848904	+	intergenic.igt	38262067	38271296	LOC_Os01g65890.igt	LOC_Os01g65890.igt	gene-gene
Chr1	-	38263635	2	0	0	2	0	0	0	0	0	0	0	0	0	0	0	0	90445	CDS	38262781	38264087	LOC_Os01g65900.1	LOC_Os01g65900	mRNA-mRNA	CDS	1	38263635	38263635	1	CDS	38263635	2	848904	+	intergenic.igt	38262067	38271296	LOC_Os01g65890.igt	LOC_Os01g65890.igt	gene-gene
Chr1	-	38263663	1	0	0	0	0	0	0	0	0	0	1	0	0	0	0	0	90445	CDS	38262781	38264087	LOC_Os01g65900.1	LOC_Os01g65900	mRNA-mRNA	CDS	1	38263663	38263663	1	CDS	38263663	1	848904	+	intergenic.igt	38262067	38271296	LOC_Os01g65890.igt	LOC_Os01g65890.igt	gene-gene
Chr1	-	38263765	4	0	0	0	0	0	0	0	1	3	0	0	0	0	0	0	90445	CDS	38262781	38264087	LOC_Os01g65900.1	LOC_Os01g65900	mRNA-mRNA	CDS	1	38263765	38263780	2	CDS	38263765	3	848904	+	intergenic.igt	38262067	38271296	LOC_Os01g65890.igt	LOC_Os01g65890.igt	gene-gene
Chr1	-	38263813	2	0	0	2	0	0	0	0	0	0	0	0	0	0	0	0	90445	CDS	38262781	38264087	LOC_Os01g65900.1	LOC_Os01g65900	mRNA-mRNA	CDS	1	38263813	38263813	1	CDS	38263813	2	848904	+	intergenic.igt	38262067	38271296	LOC_Os01g65890.igt	LOC_Os01g65890.igt	gene-gene
Chr1	-	38263855	9	0	0	4	0	1	0	0	0	4	0	0	0	0	0	0	90445	CDS	38262781	38264087	LOC_Os01g65900.1	LOC_Os01g65900	mRNA-mRNA	CDS	1	38263848	38263856	3	CDS	38263855	4	848904	+	intergenic.igt	38262067	38271296	LOC_Os01g65890.igt	LOC_Os01g65890.igt	gene-gene
Chr1	-	38263948	3	0	0	2	0	1	0	0	0	0	0	0	0	0	0	0	90445	CDS	38262781	38264087	LOC_Os01g65900.1	LOC_Os01g65900	mRNA-mRNA	CDS	1	38263948	38263948	1	CDS	38263948	3	848904	+	intergenic.igt	38262067	38271296	LOC_Os01g65890.igt	LOC_Os01g65890.igt	gene-gene
Chr1	-	38263999	15	1	2	2	6	0	0	1	0	0	0	0	0	0	0	3	90445	CDS	38262781	38264087	LOC_Os01g65900.1	LOC_Os01g65900	mRNA-mRNA	CDS	1	38263982	38264065	6	CDS	38263999	5	848904	+	intergenic.igt	38262067	38271296	LOC_Os01g65890.igt	LOC_Os01g65890.igt	gene-gene
Chr1	-	39696087	1	0	0	0	0	0	0	0	0	0	0	0	0	1	0	0	852118	intergenic.igt	39695160	39703171	LOC_Os01g68330.igt	LOC_Os01g68330.igt	gene-gene	intergenic.igt	1	39696087	39696087	1	intergenic.igt	39696087	1	94789	+	5UTR	39695963	39696314	LOC_Os01g68324.3	LOC_Os01g68324	mRNA-mRNA
Chr1	-	39696619	2	0	0	0	0	0	0	0	0	2	0	0	0	0	0	0	852118	intergenic.igt	39695160	39703171	LOC_Os01g68330.igt	LOC_Os01g68330.igt	gene-gene	intergenic.igt	1	39696619	39696619	1	intergenic.igt	39696619	2	94790	+	5UTR	39696469	39696664	LOC_Os01g68324.3	LOC_Os01g68324	mRNA-mRNA
Chr1	-	39696692	2	0	0	0	0	0	0	0	0	0	0	0	2	0	0	0	852118	intergenic.igt	39695160	39703171	LOC_Os01g68330.igt	LOC_Os01g68330.igt	gene-gene	intergenic.igt	1	39696692	39696692	1	intergenic.igt	39696692	2	914828	+	intron	39696665	39696754	LOC_Os01g68324.3	LOC_Os01g68324	mRNA-mRNA
Chr1	-	39699826	1	0	0	0	0	0	0	0	0	0	0	0	0	1	0	0	852118	intergenic.igt	39695160	39703171	LOC_Os01g68330.igt	LOC_Os01g68330.igt	gene-gene	intergenic.igt	1	39699826	39699826	1	intergenic.igt	39699826	1	94801	+	CDS	39699825	39699973	LOC_Os01g68324.3	LOC_Os01g68324	mRNA-mRNA
Chr1	-	39699921	1	0	0	0	0	0	1	0	0	0	0	0	0	0	0	0	852118	intergenic.igt	39695160	39703171	LOC_Os01g68330.igt	LOC_Os01g68330.igt	gene-gene	intergenic.igt	1	39699921	39699921	1	intergenic.igt	39699921	1	94801	+	CDS	39699825	39699973	LOC_Os01g68324.3	LOC_Os01g68324	mRNA-mRNA
Chr1	-	39700096	1	1	0	0	0	0	0	0	0	0	0	0	0	0	0	0	852118	intergenic.igt	39695160	39703171	LOC_Os01g68330.igt	LOC_Os01g68330.igt	gene-gene	intergenic.igt	1	39700096	39700096	1	intergenic.igt	39700096	1	914838	+	intron	39699974	39700360	LOC_Os01g68324.3	LOC_Os01g68324	mRNA-mRNA
Chr1	-	39700546	1	0	0	0	0	0	0	0	0	1	0	0	0	0	0	0	852118	intergenic.igt	39695160	39703171	LOC_Os01g68330.igt	LOC_Os01g68330.igt	gene-gene	intergenic.igt	1	39700546	39700546	1	intergenic.igt	39700546	1	914839	+	intron	39700473	39700554	LOC_Os01g68324.3	LOC_Os01g68324	mRNA-mRNA
Chr1	-	39700716	1	0	0	0	0	1	0	0	0	0	0	0	0	0	0	0	852118	intergenic.igt	39695160	39703171	LOC_Os01g68330.igt	LOC_Os01g68330.igt	gene-gene	intergenic.igt	1	39700716	39700716	1	intergenic.igt	39700716	1	914840	+	intron	39700643	39702072	LOC_Os01g68324.3	LOC_Os01g68324	mRNA-mRNA
Chr1	-	39700767	5	0	0	0	0	0	0	0	0	0	0	0	0	0	5	0	852118	intergenic.igt	39695160	39703171	LOC_Os01g68330.igt	LOC_Os01g68330.igt	gene-gene	intergenic.igt	1	39700767	39700767	1	intergenic.igt	39700767	5	914840	+	intron	39700643	39702072	LOC_Os01g68324.3	LOC_Os01g68324	mRNA-mRNA
Chr1	-	39701748	1	0	1	0	0	0	0	0	0	0	0	0	0	0	0	0	852118	intergenic.igt	39695160	39703171	LOC_Os01g68330.igt	LOC_Os01g68330.igt	gene-gene	intergenic.igt	1	39701748	39701748	1	intergenic.igt	39701748	1	914840	+	intron	39700643	39702072	LOC_Os01g68324.3	LOC_Os01g68324	mRNA-mRNA
Chr1	-	39701794	1	0	0	0	0	1	0	0	0	0	0	0	0	0	0	0	852118	intergenic.igt	39695160	39703171	LOC_Os01g68330.igt	LOC_Os01g68330.igt	gene-gene	intergenic.igt	1	39701794	39701794	1	intergenic.igt	39701794	1	914840	+	intron	39700643	39702072	LOC_Os01g68324.3	LOC_Os01g68324	mRNA-mRNA
Chr1	-	39701882	5	0	0	2	2	0	0	0	0	0	0	0	1	0	0	0	852118	intergenic.igt	39695160	39703171	LOC_Os01g68330.igt	LOC_Os01g68330.igt	gene-gene	intergenic.igt	1	39701876	39701882	2	intergenic.igt	39701882	3	914840	+	intron	39700643	39702072	LOC_Os01g68324.3	LOC_Os01g68324	mRNA-mRNA
Chr1	-	39701914	2	0	0	0	0	1	0	0	0	0	1	0	0	0	0	0	852118	intergenic.igt	39695160	39703171	LOC_Os01g68330.igt	LOC_Os01g68330.igt	gene-gene	intergenic.igt	1	39701914	39701927	2	intergenic.igt	39701914	1	914840	+	intron	39700643	39702072	LOC_Os01g68324.3	LOC_Os01g68324	mRNA-mRNA
Chr1	-	39702004	2	0	0	2	0	0	0	0	0	0	0	0	0	0	0	0	852118	intergenic.igt	39695160	39703171	LOC_Os01g68330.igt	LOC_Os01g68330.igt	gene-gene	intergenic.igt	1	39702004	39702004	1	intergenic.igt	39702004	2	914840	+	intron	39700643	39702072	LOC_Os01g68324.3	LOC_Os01g68324	mRNA-mRNA
Chr1	-	39702251	39	2	2	3	6	0	0	1	2	3	0	8	4	4	4	0	852118	intergenic.igt	39695160	39703171	LOC_Os01g68330.igt	LOC_Os01g68330.igt	gene-gene	intergenic.igt	1	39702200	39702325	23	intergenic.igt	39702251	5	94806	+	3UTR	39702222	39702446	LOC_Os01g68324.3	LOC_Os01g68324	mRNA-mRNA
Chr1	-	39702531	108	3	2	7	2	0	1	8	2	8	6	7	13	18	13	18	852118	intergenic.igt	39695160	39703171	LOC_Os01g68330.igt	LOC_Os01g68330.igt	gene-gene	intergenic.igt	1	39702512	39702564	26	intergenic.igt	39702531	19	914842	+	intron	39702447	39702555	LOC_Os01g68324.3	LOC_Os01g68324	mRNA-mRNA
Chr1	-	39703013	5651	107	140	150	133	177	148	305	331	408	480	809	784	528	535	616	852118	intergenic.igt	39695160	39703171	LOC_Os01g68330.igt	LOC_Os01g68330.igt	gene-gene	intergenic.igt	1	39702725	39703101	237	intergenic.igt	39703013	374	94808	+	3UTR	39702762	39703507	LOC_Os01g68324.3	LOC_Os01g68324	mRNA-mRNA
Chr1	-	39703134	5	0	0	0	0	0	0	0	0	0	2	0	0	2	1	0	852118	intergenic.igt	39695160	39703171	LOC_Os01g68330.igt	LOC_Os01g68330.igt	gene-gene	intergenic.igt	1	39703134	39703159	3	intergenic.igt	39703134	2	94808	+	3UTR	39702762	39703507	LOC_Os01g68324.3	LOC_Os01g68324	mRNA-mRNA
Chr1	-	39703448	3711	346	374	363	320	365	229	87	105	116	276	467	394	93	113	63	816845	3UTR	39703172	39703819	LOC_Os01g68330.1	LOC_Os01g68330	mRNA-mRNA	3UTR	1	39703186	39703680	273	3UTR	39703448	271	94808	+	3UTR	39702762	39703507	LOC_Os01g68324.3	LOC_Os01g68324	mRNA-mRNA
Chr1	-	39703762	7	0	1	2	0	2	2	0	0	0	0	0	0	0	0	0	816845	3UTR	39703172	39703819	LOC_Os01g68330.1	LOC_Os01g68330	mRNA-mRNA	3UTR	1	39703725	39703775	5	3UTR	39703762	2	849006	+	intergenic.igt	39703508	39708855	LOC_Os01g68324.igt	LOC_Os01g68324.igt	gene-gene
Chr1	-	39704078	1	0	0	0	0	0	0	0	0	0	0	1	0	0	0	0	94837	CDS	39704021	39704081	LOC_Os01g68330.1	LOC_Os01g68330	mRNA-mRNA	CDS	1	39704078	39704078	1	CDS	39704078	1	849006	+	intergenic.igt	39703508	39708855	LOC_Os01g68324.igt	LOC_Os01g68324.igt	gene-gene
Chr1	-	39704388	4	0	0	0	0	0	2	0	0	2	0	0	0	0	0	0	94835	CDS	39704320	39704601	LOC_Os01g68330.1	LOC_Os01g68330	mRNA-mRNA	CDS	1	39704388	39704405	2	CDS	39704388	2	849006	+	intergenic.igt	39703508	39708855	LOC_Os01g68324.igt	LOC_Os01g68324.igt	gene-gene
Chr1	-	39704998	6	2	1	0	0	0	0	2	0	0	1	0	0	0	0	0	1036690	intron	39704937	39705083	LOC_Os01g68330.1	LOC_Os01g68330	mRNA-mRNA	intron	1	39704950	39705007	4	intron	39704998	2	849006	+	intergenic.igt	39703508	39708855	LOC_Os01g68324.igt	LOC_Os01g68324.igt	gene-gene
Chr1	-	39705942	1	0	0	0	0	0	0	0	0	0	0	1	0	0	0	0	1036693	intron	39705797	39706348	LOC_Os01g68330.1	LOC_Os01g68330	mRNA-mRNA	intron	1	39705942	39705942	1	intron	39705942	1	849006	+	intergenic.igt	39703508	39708855	LOC_Os01g68324.igt	LOC_Os01g68324.igt	gene-gene
Chr1	-	39707435	2	0	1	0	1	0	0	0	0	0	0	0	0	0	0	0	1036696	intron	39707062	39707808	LOC_Os01g68330.1	LOC_Os01g68330	mRNA-mRNA	intron	1	39707435	39707452	2	intron	39707435	1	849006	+	intergenic.igt	39703508	39708855	LOC_Os01g68324.igt	LOC_Os01g68324.igt	gene-gene
Chr1	-	39707552	1	0	0	0	0	0	0	0	1	0	0	0	0	0	0	0	1036696	intron	39707062	39707808	LOC_Os01g68330.1	LOC_Os01g68330	mRNA-mRNA	intron	1	39707552	39707552	1	intron	39707552	1	849006	+	intergenic.igt	39703508	39708855	LOC_Os01g68324.igt	LOC_Os01g68324.igt	gene-gene
Chr1	-	39707598	1	0	0	0	0	0	0	0	0	1	0	0	0	0	0	0	1036696	intron	39707062	39707808	LOC_Os01g68330.1	LOC_Os01g68330	mRNA-mRNA	intron	1	39707598	39707598	1	intron	39707598	1	849006	+	intergenic.igt	39703508	39708855	LOC_Os01g68324.igt	LOC_Os01g68324.igt	gene-gene
Chr1	-	39707690	1	0	0	1	0	0	0	0	0	0	0	0	0	0	0	0	1036696	intron	39707062	39707808	LOC_Os01g68330.1	LOC_Os01g68330	mRNA-mRNA	intron	1	39707690	39707690	1	intron	39707690	1	849006	+	intergenic.igt	39703508	39708855	LOC_Os01g68324.igt	LOC_Os01g68324.igt	gene-gene
Chr1	-	39708174	1	0	0	0	0	0	0	0	0	0	1	0	0	0	0	0	94825	CDS	39707990	39708403	LOC_Os01g68330.1	LOC_Os01g68330	mRNA-mRNA	CDS	1	39708174	39708174	1	CDS	39708174	1	849006	+	intergenic.igt	39703508	39708855	LOC_Os01g68324.igt	LOC_Os01g68324.igt	gene-gene
Chr1	-	39708539	5	0	0	0	0	0	0	0	0	0	0	0	0	0	0	5	852119	intergenic.pm	39708404	39710403	LOC_Os01g68350.igt	LOC_Os01g68350.igt	gene-gene	intergenic.pm	1	39708539	39708539	1	intergenic.pm	39708539	5	849006	+	intergenic.igt	39703508	39708855	LOC_Os01g68324.igt	LOC_Os01g68324.igt	gene-gene
Chr1	-	39708661	1	0	0	0	0	0	0	0	1	0	0	0	0	0	0	0	852119	intergenic.pm	39708404	39710403	LOC_Os01g68350.igt	LOC_Os01g68350.igt	gene-gene	intergenic.pm	1	39708661	39708661	1	intergenic.pm	39708661	1	849006	+	intergenic.igt	39703508	39708855	LOC_Os01g68324.igt	LOC_Os01g68324.igt	gene-gene
Chr1	-	42086873	2	0	0	0	0	1	0	0	0	1	0	0	0	0	0	0	852293	intergenic.igt	42081138	42109827	LOC_Os01g72590.igt	LOC_Os01g72590.igt	gene-gene	intergenic.igt	1	42086873	42086882	2	intergenic.igt	42086873	1	101223	+	CDS	42086634	42087040	LOC_Os01g72570.1	LOC_Os01g72570	mRNA-mRNA
Chr1	-	42086922	1	0	1	0	0	0	0	0	0	0	0	0	0	0	0	0	852293	intergenic.igt	42081138	42109827	LOC_Os01g72590.igt	LOC_Os01g72590.igt	gene-gene	intergenic.igt	1	42086922	42086922	1	intergenic.igt	42086922	1	101223	+	CDS	42086634	42087040	LOC_Os01g72570.1	LOC_Os01g72570	mRNA-mRNA
Chr1	-	42086969	3	0	0	0	0	0	0	0	0	0	0	3	0	0	0	0	852293	intergenic.igt	42081138	42109827	LOC_Os01g72590.igt	LOC_Os01g72590.igt	gene-gene	intergenic.igt	1	42086969	42086969	1	intergenic.igt	42086969	3	101223	+	CDS	42086634	42087040	LOC_Os01g72570.1	LOC_Os01g72570	mRNA-mRNA
Chr1	-	42087000	3	0	0	0	2	1	0	0	0	0	0	0	0	0	0	0	852293	intergenic.igt	42081138	42109827	LOC_Os01g72590.igt	LOC_Os01g72590.igt	gene-gene	intergenic.igt	1	42087000	42087023	3	intergenic.igt	42087000	1	101223	+	CDS	42086634	42087040	LOC_Os01g72570.1	LOC_Os01g72570	mRNA-mRNA
Chr1	-	42087052	1	0	1	0	0	0	0	0	0	0	0	0	0	0	0	0	852293	intergenic.igt	42081138	42109827	LOC_Os01g72590.igt	LOC_Os01g72590.igt	gene-gene	intergenic.igt	1	42087052	42087052	1	intergenic.igt	42087052	1	915863	+	intron	42087041	42089234	LOC_Os01g72570.1	LOC_Os01g72570	mRNA-mRNA
Chr1	-	42087144	19	0	1	2	1	1	1	0	4	4	0	3	0	2	0	0	852293	intergenic.igt	42081138	42109827	LOC_Os01g72590.igt	LOC_Os01g72590.igt	gene-gene	intergenic.igt	1	42087103	42087176	12	intergenic.igt	42087144	4	915863	+	intron	42087041	42089234	LOC_Os01g72570.1	LOC_Os01g72570	mRNA-mRNA
Chr1	-	42087203	27	6	0	1	3	1	0	4	7	3	1	0	0	1	0	0	852293	intergenic.igt	42081138	42109827	LOC_Os01g72590.igt	LOC_Os01g72590.igt	gene-gene	intergenic.igt	1	42087203	42087276	12	intergenic.igt	42087203	4	915863	+	intron	42087041	42089234	LOC_Os01g72570.1	LOC_Os01g72570	mRNA-mRNA
Chr1	-	42087313	1	0	0	0	0	0	0	0	0	1	0	0	0	0	0	0	852293	intergenic.igt	42081138	42109827	LOC_Os01g72590.igt	LOC_Os01g72590.igt	gene-gene	intergenic.igt	1	42087313	42087313	1	intergenic.igt	42087313	1	915863	+	intron	42087041	42089234	LOC_Os01g72570.1	LOC_Os01g72570	mRNA-mRNA
Chr1	-	42089433	2	0	0	0	2	0	0	0	0	0	0	0	0	0	0	0	852293	intergenic.igt	42081138	42109827	LOC_Os01g72590.igt	LOC_Os01g72590.igt	gene-gene	intergenic.igt	1	42089433	42089433	1	intergenic.igt	42089433	2	915864	+	intron	42089381	42089667	LOC_Os01g72570.1	LOC_Os01g72570	mRNA-mRNA
Chr1	-	42089879	1	0	0	0	0	0	0	0	0	0	0	0	0	0	1	0	852293	intergenic.igt	42081138	42109827	LOC_Os01g72590.igt	LOC_Os01g72590.igt	gene-gene	intergenic.igt	1	42089879	42089879	1	intergenic.igt	42089879	1	101226	+	CDS	42089791	42089906	LOC_Os01g72570.1	LOC_Os01g72570	mRNA-mRNA
Chr1	-	42089956	1	0	0	0	0	0	0	0	0	1	0	0	0	0	0	0	852293	intergenic.igt	42081138	42109827	LOC_Os01g72590.igt	LOC_Os01g72590.igt	gene-gene	intergenic.igt	1	42089956	42089956	1	intergenic.igt	42089956	1	915866	+	intron	42089907	42090553	LOC_Os01g72570.1	LOC_Os01g72570	mRNA-mRNA
Chr1	-	42091076	1	0	0	0	0	0	0	0	0	0	0	1	0	0	0	0	852293	intergenic.igt	42081138	42109827	LOC_Os01g72590.igt	LOC_Os01g72590.igt	gene-gene	intergenic.igt	1	42091076	42091076	1	intergenic.igt	42091076	1	101230	+	CDS	42091072	42091195	LOC_Os01g72570.1	LOC_Os01g72570	mRNA-mRNA
Chr1	-	42091472	18	0	0	0	0	0	6	0	1	0	2	5	0	3	0	1	852293	intergenic.igt	42081138	42109827	LOC_Os01g72590.igt	LOC_Os01g72590.igt	gene-gene	intergenic.igt	1	42091469	42091489	7	intergenic.igt	42091472	6	915870	+	intron	42091196	42091480	LOC_Os01g72570.1	LOC_Os01g72570	mRNA-mRNA
Chr1	-	42091600	2	0	0	0	0	0	0	0	2	0	0	0	0	0	0	0	852293	intergenic.igt	42081138	42109827	LOC_Os01g72590.igt	LOC_Os01g72590.igt	gene-gene	intergenic.igt	1	42091600	42091600	1	intergenic.igt	42091600	2	101231	+	CDS	42091481	42091606	LOC_Os01g72570.1	LOC_Os01g72570	mRNA-mRNA
Chr1	-	42091681	5	1	0	0	0	0	1	0	0	2	1	0	0	0	0	0	852293	intergenic.igt	42081138	42109827	LOC_Os01g72590.igt	LOC_Os01g72590.igt	gene-gene	intergenic.igt	1	42091680	42091681	2	intergenic.igt	42091681	4	915871	+	intron	42091607	42094577	LOC_Os01g72570.1	LOC_Os01g72570	mRNA-mRNA
Chr1	-	42094710	202	4	4	5	3	0	1	21	27	12	29	47	39	2	5	3	852293	intergenic.igt	42081138	42109827	LOC_Os01g72590.igt	LOC_Os01g72590.igt	gene-gene	intergenic.igt	1	42094553	42094754	60	intergenic.igt	42094710	29	101232	+	CDS	42094578	42094753	LOC_Os01g72570.1	LOC_Os01g72570	mRNA-mRNA
Chr1	-	42095255	3596	114	171	222	109	187	114	264	297	343	352	688	403	88	129	115	852293	intergenic.igt	42081138	42109827	LOC_Os01g72590.igt	LOC_Os01g72590.igt	gene-gene	intergenic.igt	1	42094782	42095367	342	intergenic.igt	42095255	184	101233	+	3UTR	42094754	42095407	LOC_Os01g72570.1	LOC_Os01g72570	mRNA-mRNA
Chr1	-	42095411	8	0	2	3	0	2	1	0	0	0	0	0	0	0	0	0	852293	intergenic.igt	42081138	42109827	LOC_Os01g72590.igt	LOC_Os01g72590.igt	gene-gene	intergenic.igt	1	42095399	42095435	5	intergenic.igt	42095411	2	915872	+	intron	42095408	42095523	LOC_Os01g72570.1	LOC_Os01g72570	mRNA-mRNA
Chr1	-	42095813	616	53	58	131	92	98	45	15	10	27	12	19	17	19	10	10	852293	intergenic.igt	42081138	42109827	LOC_Os01g72590.igt	LOC_Os01g72590.igt	gene-gene	intergenic.igt	1	42095460	42095849	145	intergenic.igt	42095813	33	101234	+	3UTR	42095524	42096190	LOC_Os01g72570.1	LOC_Os01g72570	mRNA-mRNA
Chr1	-	42109152	2	0	0	0	0	0	0	2	0	0	0	0	0	0	0	0	852293	intergenic.igt	42081138	42109827	LOC_Os01g72590.igt	LOC_Os01g72590.igt	gene-gene	intergenic.igt	1	42109152	42109152	1	intergenic.igt	42109152	2	849174	+	intergenic.igt	42096191	42136648	LOC_Os01g72570.igt	LOC_Os01g72570.igt	gene-gene
Chr1	-	42109832	2	0	0	0	0	0	0	0	0	0	0	0	0	2	0	0	816957	3UTR	42109828	42110475	LOC_Os01g72590.1	LOC_Os01g72590	mRNA-mRNA	3UTR	1	42109832	42109832	1	3UTR	42109832	2	849174	+	intergenic.igt	42096191	42136648	LOC_Os01g72570.igt	LOC_Os01g72570.igt	gene-gene
Chr1	-	42110230	2	0	0	0	0	0	0	0	0	0	2	0	0	0	0	0	816957	3UTR	42109828	42110475	LOC_Os01g72590.1	LOC_Os01g72590	mRNA-mRNA	3UTR	1	42110230	42110230	1	3UTR	42110230	2	849174	+	intergenic.igt	42096191	42136648	LOC_Os01g72570.igt	LOC_Os01g72570.igt	gene-gene
Chr1	-	42110346	1	0	0	0	0	0	0	0	0	0	0	0	0	1	0	0	816957	3UTR	42109828	42110475	LOC_Os01g72590.1	LOC_Os01g72590	mRNA-mRNA	3UTR	1	42110346	42110346	1	3UTR	42110346	1	849174	+	intergenic.igt	42096191	42136648	LOC_Os01g72570.igt	LOC_Os01g72570.igt	gene-gene
Chr1	-	42110382	4	0	0	0	0	0	0	0	2	0	0	0	0	0	2	0	816957	3UTR	42109828	42110475	LOC_Os01g72590.1	LOC_Os01g72590	mRNA-mRNA	3UTR	1	42110382	42110388	2	3UTR	42110382	2	849174	+	intergenic.igt	42096191	42136648	LOC_Os01g72570.igt	LOC_Os01g72570.igt	gene-gene
Chr1	-	42122397	191	8	8	5	14	11	9	11	18	18	7	3	14	29	22	14	101293	3UTR	42122217	42122651	LOC_Os01g72600.1	LOC_Os01g72600	mRNA-mRNA	3UTR	1	42122330	42122450	45	3UTR	42122397	19	849174	+	intergenic.igt	42096191	42136648	LOC_Os01g72570.igt	LOC_Os01g72570.igt	gene-gene
Chr1	-	42122515	48	1	0	2	0	2	2	2	7	1	2	3	3	17	6	0	101293	3UTR	42122217	42122651	LOC_Os01g72600.1	LOC_Os01g72600	mRNA-mRNA	3UTR	1	42122502	42122564	17	3UTR	42122515	10	849174	+	intergenic.igt	42096191	42136648	LOC_Os01g72570.igt	LOC_Os01g72570.igt	gene-gene
Chr1	-	42123363	3	0	0	0	0	0	0	0	0	3	0	0	0	0	0	0	101292	CDS	42122652	42123641	LOC_Os01g72600.1	LOC_Os01g72600	mRNA-mRNA	CDS	1	42123363	42123363	1	CDS	42123363	3	849174	+	intergenic.igt	42096191	42136648	LOC_Os01g72570.igt	LOC_Os01g72570.igt	gene-gene
Chr1	-	42123534	1	0	0	0	0	0	0	0	0	0	0	0	0	0	1	0	101292	CDS	42122652	42123641	LOC_Os01g72600.1	LOC_Os01g72600	mRNA-mRNA	CDS	1	42123534	42123534	1	CDS	42123534	1	849174	+	intergenic.igt	42096191	42136648	LOC_Os01g72570.igt	LOC_Os01g72570.igt	gene-gene
Chr1	-	42123674	9	0	0	0	1	0	0	0	0	3	3	2	0	0	0	0	101291	5UTR	42123642	42123788	LOC_Os01g72600.1	LOC_Os01g72600	mRNA-mRNA	5UTR	1	42123674	42123726	4	5UTR	42123674	3	849174	+	intergenic.igt	42096191	42136648	LOC_Os01g72570.igt	LOC_Os01g72570.igt	gene-gene
Chr1	-	42123766	1	0	0	0	0	0	0	0	0	0	0	0	1	0	0	0	101291	5UTR	42123642	42123788	LOC_Os01g72600.1	LOC_Os01g72600	mRNA-mRNA	5UTR	1	42123766	42123766	1	5UTR	42123766	1	849174	+	intergenic.igt	42096191	42136648	LOC_Os01g72570.igt	LOC_Os01g72570.igt	gene-gene
Chr1	-	42123824	2	0	1	0	0	0	0	0	0	0	0	0	1	0	0	0	852295	intergenic.pm	42123789	42125788	LOC_Os01g72610.igt	LOC_Os01g72610.igt	gene-gene	intergenic.pm	1	42123824	42123830	2	intergenic.pm	42123824	1	849174	+	intergenic.igt	42096191	42136648	LOC_Os01g72570.igt	LOC_Os01g72570.igt	gene-gene
Chr1	-	42123862	1	0	0	0	0	0	0	0	0	0	0	0	0	1	0	0	852295	intergenic.pm	42123789	42125788	LOC_Os01g72610.igt	LOC_Os01g72610.igt	gene-gene	intergenic.pm	1	42123862	42123862	1	intergenic.pm	42123862	1	849174	+	intergenic.igt	42096191	42136648	LOC_Os01g72570.igt	LOC_Os01g72570.igt	gene-gene
Chr1	-	42124002	1	0	0	1	0	0	0	0	0	0	0	0	0	0	0	0	852295	intergenic.pm	42123789	42125788	LOC_Os01g72610.igt	LOC_Os01g72610.igt	gene-gene	intergenic.pm	1	42124002	42124002	1	intergenic.pm	42124002	1	849174	+	intergenic.igt	42096191	42136648	LOC_Os01g72570.igt	LOC_Os01g72570.igt	gene-gene
Chr1	-	42127742	22	1	0	0	0	0	0	0	1	4	0	9	4	0	2	1	852295	intergenic.igt	42125789	42128025	LOC_Os01g72610.igt	LOC_Os01g72610.igt	gene-gene	intergenic.igt	1	42127715	42127809	11	intergenic.igt	42127742	5	849174	+	intergenic.igt	42096191	42136648	LOC_Os01g72570.igt	LOC_Os01g72570.igt	gene-gene
Chr1	-	42127845	1	0	0	0	0	0	0	0	1	0	0	0	0	0	0	0	852295	intergenic.igt	42125789	42128025	LOC_Os01g72610.igt	LOC_Os01g72610.igt	gene-gene	intergenic.igt	1	42127845	42127845	1	intergenic.igt	42127845	1	849174	+	intergenic.igt	42096191	42136648	LOC_Os01g72570.igt	LOC_Os01g72570.igt	gene-gene
Chr1	-	42128149	5	2	1	0	0	2	0	0	0	0	0	0	0	0	0	0	101299	3UTR	42128026	42128651	LOC_Os01g72610.1	LOC_Os01g72610	mRNA-mRNA	3UTR	1	42128137	42128155	3	3UTR	42128149	2	849174	+	intergenic.igt	42096191	42136648	LOC_Os01g72570.igt	LOC_Os01g72570.igt	gene-gene
Chr1	-	42128337	5843	352	393	527	415	502	344	284	361	421	392	472	681	232	207	260	101299	3UTR	42128026	42128651	LOC_Os01g72610.1	LOC_Os01g72610	mRNA-mRNA	3UTR	1	42128188	42128546	178	3UTR	42128337	752	849174	+	intergenic.igt	42096191	42136648	LOC_Os01g72570.igt	LOC_Os01g72570.igt	gene-gene
Chr1	-	42128893	1	0	0	0	0	0	0	0	0	0	0	0	0	1	0	0	101298	CDS	42128652	42130127	LOC_Os01g72610.1	LOC_Os01g72610	mRNA-mRNA	CDS	1	42128893	42128893	1	CDS	42128893	1	849174	+	intergenic.igt	42096191	42136648	LOC_Os01g72570.igt	LOC_Os01g72570.igt	gene-gene
Chr1	-	42129175	2	0	0	0	2	0	0	0	0	0	0	0	0	0	0	0	101298	CDS	42128652	42130127	LOC_Os01g72610.1	LOC_Os01g72610	mRNA-mRNA	CDS	1	42129175	42129175	1	CDS	42129175	2	849174	+	intergenic.igt	42096191	42136648	LOC_Os01g72570.igt	LOC_Os01g72570.igt	gene-gene
Chr1	-	42129298	1	0	1	0	0	0	0	0	0	0	0	0	0	0	0	0	101298	CDS	42128652	42130127	LOC_Os01g72610.1	LOC_Os01g72610	mRNA-mRNA	CDS	1	42129298	42129298	1	CDS	42129298	1	849174	+	intergenic.igt	42096191	42136648	LOC_Os01g72570.igt	LOC_Os01g72570.igt	gene-gene
Chr1	-	42129982	1	0	1	0	0	0	0	0	0	0	0	0	0	0	0	0	101298	CDS	42128652	42130127	LOC_Os01g72610.1	LOC_Os01g72610	mRNA-mRNA	CDS	1	42129982	42129982	1	CDS	42129982	1	849174	+	intergenic.igt	42096191	42136648	LOC_Os01g72570.igt	LOC_Os01g72570.igt	gene-gene
Chr1	-	42130036	4	0	0	1	1	0	1	0	0	1	0	0	0	0	0	0	101298	CDS	42128652	42130127	LOC_Os01g72610.1	LOC_Os01g72610	mRNA-mRNA	CDS	1	42130036	42130061	4	CDS	42130036	1	849174	+	intergenic.igt	42096191	42136648	LOC_Os01g72570.igt	LOC_Os01g72570.igt	gene-gene
Chr1	-	42130119	2	1	1	0	0	0	0	0	0	0	0	0	0	0	0	0	101298	CDS	42128652	42130127	LOC_Os01g72610.1	LOC_Os01g72610	mRNA-mRNA	CDS	1	42130119	42130120	2	CDS	42130119	1	849174	+	intergenic.igt	42096191	42136648	LOC_Os01g72570.igt	LOC_Os01g72570.igt	gene-gene
Chr1	-	42130155	9	0	0	1	3	0	0	0	0	0	0	1	4	0	0	0	101297	5UTR	42130128	42130347	LOC_Os01g72610.1	LOC_Os01g72610	mRNA-mRNA	5UTR	1	42130147	42130184	5	5UTR	42130155	3	849174	+	intergenic.igt	42096191	42136648	LOC_Os01g72570.igt	LOC_Os01g72570.igt	gene-gene
Chr1	-	42130259	12	0	0	1	1	3	0	0	1	0	0	4	2	0	0	0	101297	5UTR	42130128	42130347	LOC_Os01g72610.1	LOC_Os01g72610	mRNA-mRNA	5UTR	1	42130210	42130259	7	5UTR	42130259	4	849174	+	intergenic.igt	42096191	42136648	LOC_Os01g72570.igt	LOC_Os01g72570.igt	gene-gene
Chr1	-	42130285	1	0	1	0	0	0	0	0	0	0	0	0	0	0	0	0	101297	5UTR	42130128	42130347	LOC_Os01g72610.1	LOC_Os01g72610	mRNA-mRNA	5UTR	1	42130285	42130285	1	5UTR	42130285	1	849174	+	intergenic.igt	42096191	42136648	LOC_Os01g72570.igt	LOC_Os01g72570.igt	gene-gene
Chr1	-	42130343	10	0	0	1	1	3	4	0	0	0	1	0	0	0	0	0	101297	5UTR	42130128	42130347	LOC_Os01g72610.1	LOC_Os01g72610	mRNA-mRNA	5UTR	1	42130323	42130347	5	5UTR	42130343	4	849174	+	intergenic.igt	42096191	42136648	LOC_Os01g72570.igt	LOC_Os01g72570.igt	gene-gene
Chr1	-	42130374	89	5	9	3	4	4	8	3	5	9	7	11	16	4	1	0	852296	intergenic.pm	42130348	42132347	LOC_Os01g72620.igt	LOC_Os01g72620.igt	gene-gene	intergenic.pm	1	42130351	42130448	27	intergenic.pm	42130374	13	849174	+	intergenic.igt	42096191	42136648	LOC_Os01g72570.igt	LOC_Os01g72570.igt	gene-gene
Chr1	-	42130526	4	0	0	0	0	1	0	0	1	0	0	0	2	0	0	0	852296	intergenic.pm	42130348	42132347	LOC_Os01g72620.igt	LOC_Os01g72620.igt	gene-gene	intergenic.pm	1	42130484	42130526	3	intergenic.pm	42130526	2	849174	+	intergenic.igt	42096191	42136648	LOC_Os01g72570.igt	LOC_Os01g72570.igt	gene-gene
Chr1	-	42130626	3	0	0	0	0	0	1	2	0	0	0	0	0	0	0	0	852296	intergenic.pm	42130348	42132347	LOC_Os01g72620.igt	LOC_Os01g72620.igt	gene-gene	intergenic.pm	1	42130626	42130626	1	intergenic.pm	42130626	3	849174	+	intergenic.igt	42096191	42136648	LOC_Os01g72570.igt	LOC_Os01g72570.igt	gene-gene
Chr1	-	42130897	3	0	0	3	0	0	0	0	0	0	0	0	0	0	0	0	852296	intergenic.pm	42130348	42132347	LOC_Os01g72620.igt	LOC_Os01g72620.igt	gene-gene	intergenic.pm	1	42130897	42130897	1	intergenic.pm	42130897	3	849174	+	intergenic.igt	42096191	42136648	LOC_Os01g72570.igt	LOC_Os01g72570.igt	gene-gene
Chr1	-	42260358	1	0	0	0	0	0	0	0	0	0	1	0	0	0	0	0	852300	intergenic.igt	42259191	42264720	LOC_Os01g72870.igt	LOC_Os01g72870.igt	gene-gene	intergenic.igt	1	42260358	42260358	1	intergenic.igt	42260358	1	101790	+	5UTR	42260295	42261020	LOC_Os01g72860.1	LOC_Os01g72860	mRNA-mRNA
Chr1	-	42262743	3	0	0	3	0	0	0	0	0	0	0	0	0	0	0	0	852300	intergenic.igt	42259191	42264720	LOC_Os01g72870.igt	LOC_Os01g72870.igt	gene-gene	intergenic.igt	1	42262743	42262743	1	intergenic.igt	42262743	3	916015	+	intron	42262698	42263401	LOC_Os01g72860.1	LOC_Os01g72860	mRNA-mRNA
Chr1	-	42263771	1	0	1	0	0	0	0	0	0	0	0	0	0	0	0	0	852300	intergenic.igt	42259191	42264720	LOC_Os01g72870.igt	LOC_Os01g72870.igt	gene-gene	intergenic.igt	1	42263771	42263771	1	intergenic.igt	42263771	1	916016	+	intron	42263569	42263991	LOC_Os01g72860.1	LOC_Os01g72860	mRNA-mRNA
Chr1	-	42263870	1	0	0	0	0	0	1	0	0	0	0	0	0	0	0	0	852300	intergenic.igt	42259191	42264720	LOC_Os01g72870.igt	LOC_Os01g72870.igt	gene-gene	intergenic.igt	1	42263870	42263870	1	intergenic.igt	42263870	1	916016	+	intron	42263569	42263991	LOC_Os01g72860.1	LOC_Os01g72860	mRNA-mRNA
Chr1	-	42263895	1	0	0	0	0	0	1	0	0	0	0	0	0	0	0	0	852300	intergenic.igt	42259191	42264720	LOC_Os01g72870.igt	LOC_Os01g72870.igt	gene-gene	intergenic.igt	1	42263895	42263895	1	intergenic.igt	42263895	1	916016	+	intron	42263569	42263991	LOC_Os01g72860.1	LOC_Os01g72860	mRNA-mRNA
Chr1	-	42264173	24	0	0	0	0	0	2	0	6	2	0	3	0	9	2	0	852300	intergenic.igt	42259191	42264720	LOC_Os01g72870.igt	LOC_Os01g72870.igt	gene-gene	intergenic.igt	1	42264080	42264178	13	intergenic.igt	42264173	5	101797	+	CDS	42263992	42264687	LOC_Os01g72860.1	LOC_Os01g72860	mRNA-mRNA
Chr1	-	42264662	2293	66	108	138	86	104	97	99	119	181	160	250	229	210	244	202	852300	intergenic.igt	42259191	42264720	LOC_Os01g72870.igt	LOC_Os01g72870.igt	gene-gene	intergenic.igt	1	42264204	42264720	250	intergenic.igt	42264662	98	101797	+	CDS	42263992	42264687	LOC_Os01g72860.1	LOC_Os01g72860	mRNA-mRNA
Chr1	-	42264724	125	7	1	3	10	13	4	4	10	2	10	3	12	17	9	20	101829	3UTR	42264721	42265160	LOC_Os01g72870.1	LOC_Os01g72870	mRNA-mRNA	3UTR	3	42264721	42264819	29	3UTR	42264724	39	101798	+	3UTR	42264688	42265242	LOC_Os01g72860.1	LOC_Os01g72860	mRNA-mRNA
Chr1	-	42264933	37	0	0	0	0	0	0	0	4	0	0	16	3	3	10	1	101829	3UTR	42264721	42265160	LOC_Os01g72870.1	LOC_Os01g72870	mRNA-mRNA	3UTR	3	42264889	42264957	16	3UTR	42264933	4	101798	+	3UTR	42264688	42265242	LOC_Os01g72860.1	LOC_Os01g72860	mRNA-mRNA
Chr1	-	42265018	1922	100	143	154	168	140	127	69	67	64	118	187	136	138	149	162	101829	3UTR	42264721	42265160	LOC_Os01g72870.1	LOC_Os01g72870	mRNA-mRNA	3UTR	3	42264983	42265178	81	3UTR\	CDS	42265018	314	101798	+	3UTR	42264688	42265242	LOC_Os01g72860.1	LOC_Os01g72860	mRNA-mRNA
Chr1	-	42265486	2	0	2	0	0	0	0	0	0	0	0	0	0	0	0	0	101827	CDS	42265391	42265495	LOC_Os01g72870.1	LOC_Os01g72870	mRNA-mRNA	CDS	3	42265486	42265489	2	CDS	42265486	1	849190	+	intergenic.igt	42265243	42266879	LOC_Os01g72860.igt	LOC_Os01g72860.igt	gene-gene
Chr1	-	42265802	12	0	0	1	1	0	0	0	2	0	1	0	0	0	0	7	101825	CDS	42265791	42265938	LOC_Os01g72870.1	LOC_Os01g72870	mRNA-mRNA	CDS	3	42265771	42265822	5	CDS\	intron	42265802	7	849190	+	intergenic.igt	42265243	42266879	LOC_Os01g72860.igt	LOC_Os01g72860.igt	gene-gene
Chr1	-	42590897	1460	132	107	117	77	150	87	76	75	66	94	113	122	50	81	113	102945	3UTR	42590581	42591339	LOC_Os01g73514.1	LOC_Os01g73514	mRNA-mRNA	3UTR	1	42590735	42590989	106	3UTR	42590897	146	849223	+	intergenic.igt	42584294	42598570	LOC_Os01g73480.igt	LOC_Os01g73480.igt	gene-gene
Chr1	-	42591087	21	1	2	1	0	2	0	0	1	5	0	1	4	1	3	0	102945	3UTR	42590581	42591339	LOC_Os01g73514.1	LOC_Os01g73514	mRNA-mRNA	3UTR	1	42591020	42591101	12	3UTR	42591087	4	849223	+	intergenic.igt	42584294	42598570	LOC_Os01g73480.igt	LOC_Os01g73480.igt	gene-gene
Chr1	-	42591172	2	1	0	0	0	0	0	0	0	0	0	0	0	0	0	1	102945	3UTR	42590581	42591339	LOC_Os01g73514.1	LOC_Os01g73514	mRNA-mRNA	3UTR	1	42591172	42591187	2	3UTR	42591172	1	849223	+	intergenic.igt	42584294	42598570	LOC_Os01g73480.igt	LOC_Os01g73480.igt	gene-gene
Chr1	-	42591232	3	0	0	0	0	0	0	0	0	0	0	0	3	0	0	0	102945	3UTR	42590581	42591339	LOC_Os01g73514.1	LOC_Os01g73514	mRNA-mRNA	3UTR	1	42591232	42591232	1	3UTR	42591232	3	849223	+	intergenic.igt	42584294	42598570	LOC_Os01g73480.igt	LOC_Os01g73480.igt	gene-gene
Chr1	-	42591429	1	1	0	0	0	0	0	0	0	0	0	0	0	0	0	0	1037963	intron	42591340	42591430	LOC_Os01g73514.1	LOC_Os01g73514	mRNA-mRNA	intron	1	42591429	42591429	1	intron	42591429	1	849223	+	intergenic.igt	42584294	42598570	LOC_Os01g73480.igt	LOC_Os01g73480.igt	gene-gene
Chr1	-	42593451	3806	176	171	165	149	234	253	193	176	313	247	290	327	389	364	359	102942	3UTR	42591933	42593648	LOC_Os01g73514.1	LOC_Os01g73514	mRNA-mRNA	3UTR	1	42593368	42593696	156	3UTR\	CDS	42593451	463	849223	+	intergenic.igt	42584294	42598570	LOC_Os01g73480.igt	LOC_Os01g73480.igt	gene-gene
Chr1	-	42593729	1	0	0	0	0	0	0	0	0	0	0	0	0	0	0	1	102941	CDS	42593649	42597422	LOC_Os01g73514.1	LOC_Os01g73514	mRNA-mRNA	CDS	1	42593729	42593729	1	CDS	42593729	1	849223	+	intergenic.igt	42584294	42598570	LOC_Os01g73480.igt	LOC_Os01g73480.igt	gene-gene
Chr1	-	42593768	4	0	0	0	0	0	2	0	0	0	0	0	0	0	0	2	102941	CDS	42593649	42597422	LOC_Os01g73514.1	LOC_Os01g73514	mRNA-mRNA	CDS	1	42593759	42593768	3	CDS	42593768	2	849223	+	intergenic.igt	42584294	42598570	LOC_Os01g73480.igt	LOC_Os01g73480.igt	gene-gene
Chr1	-	42593811	4	0	0	0	0	0	0	2	1	1	0	0	0	0	0	0	102941	CDS	42593649	42597422	LOC_Os01g73514.1	LOC_Os01g73514	mRNA-mRNA	CDS	1	42593798	42593811	3	CDS	42593811	2	849223	+	intergenic.igt	42584294	42598570	LOC_Os01g73480.igt	LOC_Os01g73480.igt	gene-gene
Chr1	-	42593927	4	0	0	0	0	0	0	0	0	0	0	0	1	1	0	2	102941	CDS	42593649	42597422	LOC_Os01g73514.1	LOC_Os01g73514	mRNA-mRNA	CDS	1	42593927	42593937	4	CDS	42593927	1	849223	+	intergenic.igt	42584294	42598570	LOC_Os01g73480.igt	LOC_Os01g73480.igt	gene-gene
Chr1	-	42594073	1	0	0	0	0	0	0	0	0	0	0	0	1	0	0	0	102941	CDS	42593649	42597422	LOC_Os01g73514.1	LOC_Os01g73514	mRNA-mRNA	CDS	1	42594073	42594073	1	CDS	42594073	1	849223	+	intergenic.igt	42584294	42598570	LOC_Os01g73480.igt	LOC_Os01g73480.igt	gene-gene
Chr1	-	42617571	3	0	0	0	1	0	0	0	0	0	2	0	0	0	0	0	852326	intergenic.igt	42616642	42618173	LOC_Os01g73560.igt	LOC_Os01g73560.igt	gene-gene	intergenic.igt	1	42617567	42617571	2	intergenic.igt	42617571	2	916201	+	intron	42617539	42617654	LOC_Os01g73550.1	LOC_Os01g73550	mRNA-mRNA
Chr1	-	42617783	17	0	0	0	0	0	0	0	4	0	1	4	0	4	3	1	852326	intergenic.igt	42616642	42618173	LOC_Os01g73560.igt	LOC_Os01g73560.igt	gene-gene	intergenic.igt	1	42617779	42617792	4	intergenic.igt	42617783	9	916202	+	intron	42617705	42617786	LOC_Os01g73550.1	LOC_Os01g73550	mRNA-mRNA
Chr1	-	42617817	1	0	0	0	0	0	0	0	0	0	0	0	0	1	0	0	852326	intergenic.igt	42616642	42618173	LOC_Os01g73560.igt	LOC_Os01g73560.igt	gene-gene	intergenic.igt	1	42617817	42617817	1	intergenic.igt	42617817	1	103090	+	CDS	42617787	42617899	LOC_Os01g73550.1	LOC_Os01g73550	mRNA-mRNA
Chr1	-	42617848	1	0	0	0	0	0	0	0	0	0	1	0	0	0	0	0	852326	intergenic.igt	42616642	42618173	LOC_Os01g73560.igt	LOC_Os01g73560.igt	gene-gene	intergenic.igt	1	42617848	42617848	1	intergenic.igt	42617848	1	103090	+	CDS	42617787	42617899	LOC_Os01g73550.1	LOC_Os01g73550	mRNA-mRNA
Chr1	-	42617938	8	0	0	0	0	0	0	0	0	1	0	0	0	1	6	0	852326	intergenic.igt	42616642	42618173	LOC_Os01g73560.igt	LOC_Os01g73560.igt	gene-gene	intergenic.igt	1	42617905	42617938	4	intergenic.igt	42617938	5	916203	+	intron	42617900	42617982	LOC_Os01g73550.1	LOC_Os01g73550	mRNA-mRNA
Chr1	-	42617977	39	0	0	0	0	0	0	0	4	8	2	7	3	3	6	6	852326	intergenic.igt	42616642	42618173	LOC_Os01g73560.igt	LOC_Os01g73560.igt	gene-gene	intergenic.igt	1	42617965	42617978	12	intergenic.igt	42617977	7	916203	+	intron	42617900	42617982	LOC_Os01g73550.1	LOC_Os01g73550	mRNA-mRNA
Chr1	-	42618084	344	2	1	2	0	2	10	25	20	21	49	39	36	30	57	50	852326	intergenic.igt	42616642	42618173	LOC_Os01g73560.igt	LOC_Os01g73560.igt	gene-gene	intergenic.igt	1	42618010	42618156	70	intergenic.igt	42618084	22	103092	+	3UTR	42618027	42618686	LOC_Os01g73550.1	LOC_Os01g73550	mRNA-mRNA
Chr1	-	42618195	411	5	5	3	7	5	3	23	22	22	42	60	41	45	59	69	103144	3UTR	42618174	42618791	LOC_Os01g73560.1	LOC_Os01g73560	mRNA-mRNA	3UTR	1	42618175	42618286	44	3UTR	42618195	84	103092	+	3UTR	42618027	42618686	LOC_Os01g73550.1	LOC_Os01g73550	mRNA-mRNA
Chr1	-	42618566	2806	141	169	145	116	137	152	102	128	177	207	300	273	211	286	262	103144	3UTR	42618174	42618791	LOC_Os01g73560.1	LOC_Os01g73560	mRNA-mRNA	3UTR	1	42618471	42618713	153	3UTR	42618566	310	103092	+	3UTR	42618027	42618686	LOC_Os01g73550.1	LOC_Os01g73550	mRNA-mRNA
Chr1	-	42618825	4	0	0	0	3	0	0	0	1	0	0	0	0	0	0	0	103143	CDS	42618792	42619454	LOC_Os01g73560.1	LOC_Os01g73560	mRNA-mRNA	CDS	1	42618807	42618825	2	CDS	42618825	3	849225	+	intergenic.igt	42618687	42619830	LOC_Os01g73550.igt	LOC_Os01g73550.igt	gene-gene
Chr1	-	42618904	13	0	4	0	1	0	0	3	1	0	0	0	0	1	3	0	103143	CDS	42618792	42619454	LOC_Os01g73560.1	LOC_Os01g73560	mRNA-mRNA	CDS	1	42618902	42618935	6	CDS	42618904	5	849225	+	intergenic.igt	42618687	42619830	LOC_Os01g73550.igt	LOC_Os01g73550.igt	gene-gene
Chr1	-	42618989	2	0	0	0	0	0	0	0	0	0	2	0	0	0	0	0	103143	CDS	42618792	42619454	LOC_Os01g73560.1	LOC_Os01g73560	mRNA-mRNA	CDS	1	42618989	42618989	1	CDS	42618989	2	849225	+	intergenic.igt	42618687	42619830	LOC_Os01g73550.igt	LOC_Os01g73550.igt	gene-gene
Chr1	-	42619189	5	0	0	0	0	0	0	0	0	3	2	0	0	0	0	0	103143	CDS	42618792	42619454	LOC_Os01g73560.1	LOC_Os01g73560	mRNA-mRNA	CDS	1	42619189	42619206	2	CDS	42619189	3	849225	+	intergenic.igt	42618687	42619830	LOC_Os01g73550.igt	LOC_Os01g73550.igt	gene-gene
Chr1	-	42619333	4	0	0	0	0	0	0	0	0	0	0	0	0	0	0	4	103143	CDS	42618792	42619454	LOC_Os01g73560.1	LOC_Os01g73560	mRNA-mRNA	CDS	1	42619333	42619333	1	CDS	42619333	4	849225	+	intergenic.igt	42618687	42619830	LOC_Os01g73550.igt	LOC_Os01g73550.igt	gene-gene
Chr1	-	42619698	5	0	2	0	0	0	2	0	0	1	0	0	0	0	0	0	1037969	intron	42619604	42619705	LOC_Os01g73560.1	LOC_Os01g73560	mRNA-mRNA	intron	1	42619698	42619710	3	CDS\	intron	42619698	2	849225	+	intergenic.igt	42618687	42619830	LOC_Os01g73550.igt	LOC_Os01g73550.igt	gene-gene
Chr1	-	42844725	3	0	0	3	0	0	0	0	0	0	0	0	0	0	0	0	852344	intergenic.igt	42844622	42847927	LOC_Os01g73970.igt	LOC_Os01g73970.igt	gene-gene	intergenic.igt	1	42844724	42844725	2	intergenic.igt	42844725	2	849246	+	intergenic.pm	42843757	42845756	LOC_Os01g73940.igt	LOC_Os01g73940.igt	gene-gene
Chr1	-	42845325	4	0	0	0	0	4	0	0	0	0	0	0	0	0	0	0	852344	intergenic.igt	42844622	42847927	LOC_Os01g73970.igt	LOC_Os01g73970.igt	gene-gene	intergenic.igt	1	42845325	42845325	1	intergenic.igt	42845325	4	849246	+	intergenic.pm	42843757	42845756	LOC_Os01g73940.igt	LOC_Os01g73940.igt	gene-gene
Chr1	-	42845807	16	1	0	2	8	1	1	0	0	0	1	1	1	0	0	0	852344	intergenic.igt	42844622	42847927	LOC_Os01g73970.igt	LOC_Os01g73970.igt	gene-gene	intergenic.igt	1	42845793	42845857	10	intergenic.igt	42845807	7	103951	+	5UTR	42845757	42845901	LOC_Os01g73960.1	LOC_Os01g73960	mRNA-mRNA
Chr1	-	42846146	4	0	4	0	0	0	0	0	0	0	0	0	0	0	0	0	852344	intergenic.igt	42844622	42847927	LOC_Os01g73970.igt	LOC_Os01g73970.igt	gene-gene	intergenic.igt	1	42846125	42846146	2	intergenic.igt	42846146	3	916368	+	intron	42845987	42846613	LOC_Os01g73960.1	LOC_Os01g73960	mRNA-mRNA
Chr1	-	42846635	2	0	0	1	0	0	0	0	0	0	0	0	0	1	0	0	852344	intergenic.igt	42844622	42847927	LOC_Os01g73970.igt	LOC_Os01g73970.igt	gene-gene	intergenic.igt	1	42846635	42846636	2	intergenic.igt	42846635	1	103953	+	CDS	42846614	42846726	LOC_Os01g73960.1	LOC_Os01g73960	mRNA-mRNA
Chr1	-	42846716	10	0	2	0	0	0	0	0	0	0	2	0	0	0	2	4	852344	intergenic.igt	42844622	42847927	LOC_Os01g73970.igt	LOC_Os01g73970.igt	gene-gene	intergenic.igt	1	42846669	42846716	5	intergenic.igt	42846716	4	103953	+	CDS	42846614	42846726	LOC_Os01g73960.1	LOC_Os01g73960	mRNA-mRNA
Chr1	-	42847184	1	1	0	0	0	0	0	0	0	0	0	0	0	0	0	0	852344	intergenic.igt	42844622	42847927	LOC_Os01g73970.igt	LOC_Os01g73970.igt	gene-gene	intergenic.igt	1	42847184	42847184	1	intergenic.igt	42847184	1	916369	+	intron	42846727	42847293	LOC_Os01g73960.1	LOC_Os01g73960	mRNA-mRNA
Chr1	-	42847229	1	0	1	0	0	0	0	0	0	0	0	0	0	0	0	0	852344	intergenic.igt	42844622	42847927	LOC_Os01g73970.igt	LOC_Os01g73970.igt	gene-gene	intergenic.igt	1	42847229	42847229	1	intergenic.igt	42847229	1	916369	+	intron	42846727	42847293	LOC_Os01g73960.1	LOC_Os01g73960	mRNA-mRNA
Chr1	-	42847892	5434	551	771	621	681	546	614	40	56	73	277	328	469	128	151	128	852344	intergenic.igt	42844622	42847927	LOC_Os01g73970.igt	LOC_Os01g73970.igt	gene-gene	intergenic.igt	1	42847403	42847927	245	intergenic.igt	42847892	314	103956	+	CDS	42847798	42847906	LOC_Os01g73960.1	LOC_Os01g73960	mRNA-mRNA
Chr1	-	42847928	48	5	4	11	5	1	3	0	2	1	8	2	2	0	1	3	104003	3UTR	42847928	42848531	LOC_Os01g73970.1	LOC_Os01g73970	mRNA-mRNA	3UTR	1	42847928	42847929	2	3UTR	42847928	41	103957	+	3UTR	42847907	42848451	LOC_Os01g73960.1	LOC_Os01g73960	mRNA-mRNA
Chr1	-	42847959	1461	135	154	156	161	142	135	11	22	36	77	119	120	86	56	51	104003	3UTR	42847928	42848531	LOC_Os01g73970.1	LOC_Os01g73970	mRNA-mRNA	3UTR	1	42847957	42848161	123	3UTR	42847959	347	103957	+	3UTR	42847907	42848451	LOC_Os01g73960.1	LOC_Os01g73960	mRNA-mRNA
Chr1	-	42848371	9172	468	564	515	473	687	405	363	414	533	578	806	938	882	794	752	104003	3UTR	42847928	42848531	LOC_Os01g73970.1	LOC_Os01g73970	mRNA-mRNA	3UTR	1	42848200	42848526	177	3UTR	42848371	992	103957	+	3UTR	42847907	42848451	LOC_Os01g73960.1	LOC_Os01g73960	mRNA-mRNA
Chr10	+	2359172	1	0	0	0	0	1	0	0	0	0	0	0	0	0	0	0	916845	intron	2359077	2361756	LOC_Os10g04860.1	LOC_Os10g04860	mRNA-mRNA	intron	1	2359172	2359172	1	intron	2359172	1	854195	-	intergenic.igt	2356506	2371533	LOC_Os10g04880.igt	LOC_Os10g04880.igt	gene-gene
Chr10	+	2363376	3	0	0	0	0	0	3	0	0	0	0	0	0	0	0	0	662526	CDS	2361757	2363427	LOC_Os10g04860.1	LOC_Os10g04860	mRNA-mRNA	CDS	1	2363376	2363376	1	CDS	2363376	3	854195	-	intergenic.igt	2356506	2371533	LOC_Os10g04880.igt	LOC_Os10g04880.igt	gene-gene
Chr10	+	2363449	1	0	0	0	0	1	0	0	0	0	0	0	0	0	0	0	916846	intron	2363428	2363626	LOC_Os10g04860.1	LOC_Os10g04860	mRNA-mRNA	intron	1	2363449	2363449	1	intron	2363449	1	854195	-	intergenic.igt	2356506	2371533	LOC_Os10g04880.igt	LOC_Os10g04880.igt	gene-gene
Chr10	+	2363531	6	0	1	0	2	0	3	0	0	0	0	0	0	0	0	0	916846	intron	2363428	2363626	LOC_Os10g04860.1	LOC_Os10g04860	mRNA-mRNA	intron	1	2363531	2363544	3	intron	2363531	3	854195	-	intergenic.igt	2356506	2371533	LOC_Os10g04880.igt	LOC_Os10g04880.igt	gene-gene
Chr10	+	2363851	1	0	1	0	0	0	0	0	0	0	0	0	0	0	0	0	662527	CDS	2363627	2363889	LOC_Os10g04860.1	LOC_Os10g04860	mRNA-mRNA	CDS	1	2363851	2363851	1	CDS	2363851	1	854195	-	intergenic.igt	2356506	2371533	LOC_Os10g04880.igt	LOC_Os10g04880.igt	gene-gene
Chr10	+	2363996	21	6	1	1	1	6	2	0	0	1	0	0	2	0	1	0	916847	intron	2363890	2364017	LOC_Os10g04860.1	LOC_Os10g04860	mRNA-mRNA	intron	1	2363971	2364003	12	intron	2363996	4	854195	-	intergenic.igt	2356506	2371533	LOC_Os10g04880.igt	LOC_Os10g04880.igt	gene-gene
[truncated: 6,011 more rows]
