# Supplementary material for: Alternative Polyadenylation Dynamics During the Rice Blast Immune Response
Source: Mol Plant Pathol. 2026 Jun 26;27(7):e70301. doi: 10.1111/mpp.70301 (PMC13305335; doi:10.1111/mpp.70301)
Supplement: Supplementary file 11 — Table S2: List of the 71 continuously lengthened genes and their alternative poly(A) site coordinates during the Magnaporthe oryzae infection time course. [file MPP-27-e70301-s007.xlsx]

## Sheet: Supplementary Table S2 List of 
chr	strand	coord	tot_tagnum	CK_01	CK_02	CK_03	B12_01	B12_02	B12_03	b24_01	b24_02	b24_03	b36_01	b36_02	b36_03	b48_01	b48_02	b48_03	gff_id	ftr	ftr_start	ftr_end	transcript	gene	gene_type	ftrs	trspt_cnt	UPA_start	UPA_end	tot_PAnum	tot_ftrs	ref_coord	ref_tagnum	anti_gff_id	anti_strand	anti_ftr	anti_ftr_start	anti_ftr_end	anti_transcript	anti_gene	anti_gene_type
Chr1	+	1335619	1	0	0	0	0	0	1	0	0	0	0	0	0	0	0	0	846150	intergenic.pm	1333864	1335863	LOC_Os01g03270.igt	LOC_Os01g03270.igt	gene-gene	intergenic.pm	1	1335619	1335619	1	intergenic.pm	1335619	1	849384	-	intergenic.pm	1334740	1336739	LOC_Os01g03310.igt	LOC_Os01g03310.igt	gene-gene
Chr1	+	1335856	1	0	0	0	1	0	0	0	0	0	0	0	0	0	0	0	846150	intergenic.pm	1333864	1335863	LOC_Os01g03270.igt	LOC_Os01g03270.igt	gene-gene	intergenic.pm	1	1335856	1335856	1	intergenic.pm	1335856	1	849384	-	intergenic.pm	1334740	1336739	LOC_Os01g03310.igt	LOC_Os01g03310.igt	gene-gene
Chr1	+	1335949	1	0	1	0	0	0	0	0	0	0	0	0	0	0	0	0	4184	CDS	1335864	1336340	LOC_Os01g03300.1	LOC_Os01g03300	mRNA-mRNA	CDS	1	1335949	1335949	1	CDS	1335949	1	849384	-	intergenic.pm	1334740	1336739	LOC_Os01g03310.igt	LOC_Os01g03310.igt	gene-gene
Chr1	+	1336097	3	0	1	2	0	0	0	0	0	0	0	0	0	0	0	0	4184	CDS	1335864	1336340	LOC_Os01g03300.1	LOC_Os01g03300	mRNA-mRNA	CDS	1	1336091	1336097	2	CDS	1336097	2	849384	-	intergenic.pm	1334740	1336739	LOC_Os01g03310.igt	LOC_Os01g03310.igt	gene-gene
Chr1	+	1336206	1	0	0	0	1	0	0	0	0	0	0	0	0	0	0	0	4184	CDS	1335864	1336340	LOC_Os01g03300.1	LOC_Os01g03300	mRNA-mRNA	CDS	1	1336206	1336206	1	CDS	1336206	1	849384	-	intergenic.pm	1334740	1336739	LOC_Os01g03310.igt	LOC_Os01g03310.igt	gene-gene
Chr1	+	1336728	1	0	1	0	0	0	0	0	0	0	0	0	0	0	0	0	4185	CDS	1336724	1337407	LOC_Os01g03300.1	LOC_Os01g03300	mRNA-mRNA	CDS	1	1336728	1336728	1	CDS	1336728	1	849384	-	intergenic.pm	1334740	1336739	LOC_Os01g03310.igt	LOC_Os01g03310.igt	gene-gene
Chr1	+	1336761	1	0	0	1	0	0	0	0	0	0	0	0	0	0	0	0	4185	CDS	1336724	1337407	LOC_Os01g03300.1	LOC_Os01g03300	mRNA-mRNA	CDS	1	1336761	1336761	1	CDS	1336761	1	849384	-	intergenic.igt	1336740	1337928	LOC_Os01g03310.igt	LOC_Os01g03310.igt	gene-gene
Chr1	+	1336804	2	0	0	0	2	0	0	0	0	0	0	0	0	0	0	0	4185	CDS	1336724	1337407	LOC_Os01g03300.1	LOC_Os01g03300	mRNA-mRNA	CDS	1	1336804	1336804	1	CDS	1336804	2	849384	-	intergenic.igt	1336740	1337928	LOC_Os01g03310.igt	LOC_Os01g03310.igt	gene-gene
Chr1	+	1336934	2	0	0	0	0	0	1	1	0	0	0	0	0	0	0	0	4185	CDS	1336724	1337407	LOC_Os01g03300.1	LOC_Os01g03300	mRNA-mRNA	CDS	1	1336934	1336940	2	CDS	1336934	1	849384	-	intergenic.igt	1336740	1337928	LOC_Os01g03310.igt	LOC_Os01g03310.igt	gene-gene
Chr1	+	1337031	1	0	1	0	0	0	0	0	0	0	0	0	0	0	0	0	4185	CDS	1336724	1337407	LOC_Os01g03300.1	LOC_Os01g03300	mRNA-mRNA	CDS	1	1337031	1337031	1	CDS	1337031	1	849384	-	intergenic.igt	1336740	1337928	LOC_Os01g03310.igt	LOC_Os01g03310.igt	gene-gene
Chr1	+	1337457	2	0	2	0	0	0	0	0	0	0	0	0	0	0	0	0	813885	3UTR	1337408	1338055	LOC_Os01g03300.1	LOC_Os01g03300	mRNA-mRNA	3UTR	1	1337457	1337457	1	3UTR	1337457	2	849384	-	intergenic.igt	1336740	1337928	LOC_Os01g03310.igt	LOC_Os01g03310.igt	gene-gene
Chr1	+	1337531	3	3	0	0	0	0	0	0	0	0	0	0	0	0	0	0	813885	3UTR	1337408	1338055	LOC_Os01g03300.1	LOC_Os01g03300	mRNA-mRNA	3UTR	1	1337531	1337538	2	3UTR	1337531	2	849384	-	intergenic.igt	1336740	1337928	LOC_Os01g03310.igt	LOC_Os01g03310.igt	gene-gene
Chr1	+	1337573	5	0	0	0	0	0	0	0	0	3	0	0	0	0	2	0	813885	3UTR	1337408	1338055	LOC_Os01g03300.1	LOC_Os01g03300	mRNA-mRNA	3UTR	1	1337566	1337573	2	3UTR	1337573	3	849384	-	intergenic.igt	1336740	1337928	LOC_Os01g03310.igt	LOC_Os01g03310.igt	gene-gene
Chr1	+	1338282	2	0	0	0	0	0	0	0	0	0	0	0	0	2	0	0	846151	intergenic.igt	1338056	1348819	LOC_Os01g03300.igt	LOC_Os01g03300.igt	gene-gene	intergenic.igt	1	1338282	1338282	1	intergenic.igt	1338282	2	4191	-	3UTR	1337929	1338493	LOC_Os01g03310.1	LOC_Os01g03310	mRNA-mRNA
Chr1	+	1338389	16867	2103	1637	1131	685	976	1690	289	693	1809	134	173	2347	1539	845	816	846151	intergenic.igt	1338056	1348819	LOC_Os01g03300.igt	LOC_Os01g03300.igt	gene-gene	intergenic.igt	1	1338308	1339026	477	intergenic.igt	1338389	709	4191	-	3UTR	1337929	1338493	LOC_Os01g03310.1	LOC_Os01g03310	mRNA-mRNA
Chr1	+	1339070	11	2	0	0	1	0	3	1	1	0	0	0	2	0	0	1	846151	intergenic.igt	1338056	1348819	LOC_Os01g03300.igt	LOC_Os01g03300.igt	gene-gene	intergenic.igt	1	1339070	1339120	7	intergenic.igt	1339070	3	4190	-	CDS	1338494	1339075	LOC_Os01g03310.1	LOC_Os01g03310	mRNA-mRNA
Chr1	+	2255271	3	0	0	3	0	0	0	0	0	0	0	0	0	0	0	0	846226	intergenic.igt	2250877	2259454	LOC_Os01g04860.igt	LOC_Os01g04860.igt	gene-gene	intergenic.igt	1	2255271	2255271	1	intergenic.igt	2255271	3	849455	-	intergenic.pm	2255074	2257073	LOC_Os01g04900.igt	LOC_Os01g04900.igt	gene-gene
Chr1	+	2255299	3	0	0	0	3	0	0	0	0	0	0	0	0	0	0	0	846226	intergenic.igt	2250877	2259454	LOC_Os01g04860.igt	LOC_Os01g04860.igt	gene-gene	intergenic.igt	1	2255299	2255299	1	intergenic.igt	2255299	3	849455	-	intergenic.pm	2255074	2257073	LOC_Os01g04900.igt	LOC_Os01g04900.igt	gene-gene
Chr1	+	2261372	2	0	0	1	1	0	0	0	0	0	0	0	0	0	0	0	846226	intergenic.pm	2259455	2261454	LOC_Os01g04860.igt	LOC_Os01g04860.igt	gene-gene	intergenic.pm	1	2261372	2261377	2	intergenic.pm	2261372	1	849455	-	intergenic.igt	2257074	2265176	LOC_Os01g04900.igt	LOC_Os01g04900.igt	gene-gene
Chr1	+	2261467	1	0	0	1	0	0	0	0	0	0	0	0	0	0	0	0	6086	5UTR	2261455	2261730	LOC_Os01g04880.1	LOC_Os01g04880	mRNA-mRNA	5UTR	2	2261467	2261467	1	5UTR	2261467	1	849455	-	intergenic.igt	2257074	2265176	LOC_Os01g04900.igt	LOC_Os01g04900.igt	gene-gene
Chr1	+	2261496	1	0	0	1	0	0	0	0	0	0	0	0	0	0	0	0	6086	5UTR	2261455	2261730	LOC_Os01g04880.1	LOC_Os01g04880	mRNA-mRNA	5UTR	2	2261496	2261496	1	5UTR	2261496	1	849455	-	intergenic.igt	2257074	2265176	LOC_Os01g04900.igt	LOC_Os01g04900.igt	gene-gene
Chr1	+	2264057	4	0	0	0	0	0	0	4	0	0	0	0	0	0	0	0	901157	intron	2263858	2264295	LOC_Os01g04880.1	LOC_Os01g04880	mRNA-mRNA	intron	2	2264057	2264057	1	intron	2264057	4	849455	-	intergenic.igt	2257074	2265176	LOC_Os01g04900.igt	LOC_Os01g04900.igt	gene-gene
Chr1	+	2264188	1	0	0	0	0	0	0	0	1	0	0	0	0	0	0	0	901157	intron	2263858	2264295	LOC_Os01g04880.1	LOC_Os01g04880	mRNA-mRNA	intron	2	2264188	2264188	1	intron	2264188	1	849455	-	intergenic.igt	2257074	2265176	LOC_Os01g04900.igt	LOC_Os01g04900.igt	gene-gene
Chr1	+	2264561	1	0	0	1	0	0	0	0	0	0	0	0	0	0	0	0	6090	CDS	2264296	2265396	LOC_Os01g04880.1	LOC_Os01g04880	mRNA-mRNA	CDS	2	2264561	2264561	1	CDS	2264561	1	849455	-	intergenic.igt	2257074	2265176	LOC_Os01g04900.igt	LOC_Os01g04900.igt	gene-gene
Chr1	+	2264699	1	0	0	1	0	0	0	0	0	0	0	0	0	0	0	0	6090	CDS	2264296	2265396	LOC_Os01g04880.1	LOC_Os01g04880	mRNA-mRNA	CDS	2	2264699	2264699	1	CDS	2264699	1	849455	-	intergenic.igt	2257074	2265176	LOC_Os01g04900.igt	LOC_Os01g04900.igt	gene-gene
Chr1	+	2265308	4	0	0	0	2	0	0	0	0	0	0	0	0	0	2	0	6090	CDS	2264296	2265396	LOC_Os01g04880.1	LOC_Os01g04880	mRNA-mRNA	CDS	2	2265308	2265332	2	CDS	2265308	2	6166	-	3UTR	2265177	2266649	LOC_Os01g04900.2	LOC_Os01g04900	mRNA-mRNA
Chr1	+	2265376	3	0	0	0	0	3	0	0	0	0	0	0	0	0	0	0	6090	CDS	2264296	2265396	LOC_Os01g04880.1	LOC_Os01g04880	mRNA-mRNA	CDS	2	2265376	2265376	1	CDS	2265376	3	6166	-	3UTR	2265177	2266649	LOC_Os01g04900.2	LOC_Os01g04900	mRNA-mRNA
Chr1	+	2265684	2	0	0	0	0	0	0	0	0	0	0	0	0	2	0	0	6091	CDS	2265483	2265725	LOC_Os01g04880.1	LOC_Os01g04880	mRNA-mRNA	CDS	2	2265684	2265684	1	CDS	2265684	2	6166	-	3UTR	2265177	2266649	LOC_Os01g04900.2	LOC_Os01g04900	mRNA-mRNA
Chr1	+	2265730	5	0	0	2	0	0	0	0	3	0	0	0	0	0	0	0	6092	3UTR	2265726	2267208	LOC_Os01g04880.1	LOC_Os01g04880	mRNA-mRNA	3UTR	2	2265730	2265735	2	3UTR	2265730	3	6166	-	3UTR	2265177	2266649	LOC_Os01g04900.2	LOC_Os01g04900	mRNA-mRNA
Chr1	+	2265969	1464	78	102	114	117	77	98	81	69	80	99	115	129	97	105	103	6092	3UTR	2265726	2267208	LOC_Os01g04880.1	LOC_Os01g04880	mRNA-mRNA	3UTR	2	2265774	2266278	194	3UTR	2265969	89	6166	-	3UTR	2265177	2266649	LOC_Os01g04900.2	LOC_Os01g04900	mRNA-mRNA
Chr1	+	2266521	3864	299	424	462	332	390	230	91	142	170	239	271	259	159	170	226	6092	3UTR	2265726	2267208	LOC_Os01g04880.1	LOC_Os01g04880	mRNA-mRNA	3UTR	2	2266383	2266937	359	3UTR	2266521	143	6166	-	3UTR	2265177	2266649	LOC_Os01g04900.2	LOC_Os01g04900	mRNA-mRNA
Chr1	+	2267175	13	0	1	3	1	2	1	1	2	0	0	0	0	0	1	1	6092	3UTR	2265726	2267208	LOC_Os01g04880.1	LOC_Os01g04880	mRNA-mRNA	3UTR	2	2267170	2267208	9	3UTR	2267175	3	6164	-	CDS	2267044	2267204	LOC_Os01g04900.2	LOC_Os01g04900	mRNA-mRNA
Chr1	+	2267209	1	0	0	0	0	0	0	0	0	0	0	0	0	0	0	1	846227	intergenic.igt	2267209	2269162	LOC_Os01g04880.igt	LOC_Os01g04880.igt	gene-gene	intergenic.igt	1	2267209	2267209	1	intergenic.igt	2267209	1	1022985	-	intron	2267205	2267380	LOC_Os01g04900.2	LOC_Os01g04900	mRNA-mRNA
Chr1	+	2267529	3	0	2	0	0	0	0	0	0	0	0	0	0	0	1	0	846227	intergenic.igt	2267209	2269162	LOC_Os01g04880.igt	LOC_Os01g04880.igt	gene-gene	intergenic.igt	1	2267529	2267543	3	intergenic.igt	2267529	1	6163	-	CDS	2267381	2267588	LOC_Os01g04900.2	LOC_Os01g04900	mRNA-mRNA
Chr1	+	2268102	6	0	0	0	6	0	0	0	0	0	0	0	0	0	0	0	846227	intergenic.igt	2267209	2269162	LOC_Os01g04880.igt	LOC_Os01g04880.igt	gene-gene	intergenic.igt	1	2268084	2268102	2	intergenic.igt	2268102	4	6162	-	CDS	2267959	2268112	LOC_Os01g04900.2	LOC_Os01g04900	mRNA-mRNA
Chr1	+	2270720	3	3	0	0	0	0	0	0	0	0	0	0	0	0	0	0	846227	intergenic.pm	2269163	2271162	LOC_Os01g04880.igt	LOC_Os01g04880.igt	gene-gene	intergenic.pm	1	2270720	2270730	2	intergenic.pm	2270720	2	6153	-	5UTR	2270693	2270754	LOC_Os01g04900.2	LOC_Os01g04900	mRNA-mRNA
Chr1	+	3357043	7	0	0	0	0	0	0	0	3	0	0	0	0	0	1	3	901580	intron	3356829	3357444	LOC_Os01g07120.2	LOC_Os01g07120	mRNA-mRNA	intron	2	3357031	3357067	3	intron	3357043	3	849554	-	intergenic.pm	3355067	3357066	LOC_Os01g07130.igt	LOC_Os01g07130.igt	gene-gene
Chr1	+	3357196	2	0	0	0	0	0	0	0	0	0	0	0	1	1	0	0	901580	intron	3356829	3357444	LOC_Os01g07120.2	LOC_Os01g07120	mRNA-mRNA	intron	2	3357196	3357196	1	intron	3357196	2	849554	-	intergenic.igt	3357067	3358220	LOC_Os01g07130.igt	LOC_Os01g07130.igt	gene-gene
Chr1	+	3357357	1	0	0	0	0	0	0	0	0	0	0	0	0	0	1	0	901580	intron	3356829	3357444	LOC_Os01g07120.2	LOC_Os01g07120	mRNA-mRNA	intron	2	3357357	3357357	1	intron	3357357	1	849554	-	intergenic.igt	3357067	3358220	LOC_Os01g07130.igt	LOC_Os01g07130.igt	gene-gene
Chr1	+	3357986	2	0	0	0	0	0	0	0	1	0	0	0	0	1	0	0	9093	CDS	3357445	3358222	LOC_Os01g07120.2	LOC_Os01g07120	mRNA-mRNA	CDS	2	3357986	3357989	2	CDS	3357986	1	849554	-	intergenic.igt	3357067	3358220	LOC_Os01g07130.igt	LOC_Os01g07130.igt	gene-gene
Chr1	+	3358022	3	0	0	0	0	0	0	0	0	2	0	0	0	0	0	1	9093	CDS	3357445	3358222	LOC_Os01g07120.2	LOC_Os01g07120	mRNA-mRNA	CDS	2	3358022	3358046	2	CDS	3358022	2	849554	-	intergenic.igt	3357067	3358220	LOC_Os01g07130.igt	LOC_Os01g07130.igt	gene-gene
Chr1	+	3358096	19	0	0	0	0	1	0	1	4	4	0	2	2	0	0	5	9093	CDS	3357445	3358222	LOC_Os01g07120.2	LOC_Os01g07120	mRNA-mRNA	CDS	2	3358096	3358153	11	CDS	3358096	5	849554	-	intergenic.igt	3357067	3358220	LOC_Os01g07130.igt	LOC_Os01g07130.igt	gene-gene
Chr1	+	3358202	8	0	0	0	0	0	0	6	2	0	0	0	0	0	0	0	9093	CDS	3357445	3358222	LOC_Os01g07120.2	LOC_Os01g07120	mRNA-mRNA	CDS	2	3358200	3358202	2	CDS	3358202	6	849554	-	intergenic.igt	3357067	3358220	LOC_Os01g07130.igt	LOC_Os01g07130.igt	gene-gene
Chr1	+	3358426	2065	62	77	108	100	109	86	241	211	255	96	171	135	144	128	142	9094	3UTR	3358223	3359348	LOC_Os01g07120.2	LOC_Os01g07120	mRNA-mRNA	3UTR	2	3358228	3358563	123	3UTR	3358426	215	9103	-	3UTR	3358221	3358686	LOC_Os01g07130.1	LOC_Os01g07130	mRNA-mRNA
Chr1	+	3358600	2	0	0	0	0	0	0	0	0	0	0	0	0	2	0	0	9094	3UTR	3358223	3359348	LOC_Os01g07120.2	LOC_Os01g07120	mRNA-mRNA	3UTR	2	3358600	3358600	1	3UTR	3358600	2	9103	-	3UTR	3358221	3358686	LOC_Os01g07130.1	LOC_Os01g07130	mRNA-mRNA
Chr1	+	3358717	107	12	17	18	7	8	30	1	0	3	4	1	4	1	1	0	9094	3UTR	3358223	3359348	LOC_Os01g07120.2	LOC_Os01g07120	mRNA-mRNA	3UTR	2	3358666	3358912	54	3UTR	3358717	6	9102	-	CDS	3358687	3359332	LOC_Os01g07130.1	LOC_Os01g07130	mRNA-mRNA
Chr1	+	3358957	3	0	0	0	3	0	0	0	0	0	0	0	0	0	0	0	9094	3UTR	3358223	3359348	LOC_Os01g07120.2	LOC_Os01g07120	mRNA-mRNA	3UTR	2	3358957	3358957	1	3UTR	3358957	3	9102	-	CDS	3358687	3359332	LOC_Os01g07130.1	LOC_Os01g07130	mRNA-mRNA
Chr1	+	3359030	4	2	2	0	0	0	0	0	0	0	0	0	0	0	0	0	9094	3UTR	3358223	3359348	LOC_Os01g07120.2	LOC_Os01g07120	mRNA-mRNA	3UTR	2	3359030	3359046	2	3UTR	3359030	2	9102	-	CDS	3358687	3359332	LOC_Os01g07130.1	LOC_Os01g07130	mRNA-mRNA
Chr1	+	3359085	2	0	0	0	0	1	1	0	0	0	0	0	0	0	0	0	9094	3UTR	3358223	3359348	LOC_Os01g07120.2	LOC_Os01g07120	mRNA-mRNA	3UTR	2	3359085	3359097	2	3UTR	3359085	1	9102	-	CDS	3358687	3359332	LOC_Os01g07130.1	LOC_Os01g07130	mRNA-mRNA
Chr1	+	3359125	2	0	0	0	1	0	0	0	0	0	0	1	0	0	0	0	9094	3UTR	3358223	3359348	LOC_Os01g07120.2	LOC_Os01g07120	mRNA-mRNA	3UTR	2	3359125	3359142	2	3UTR	3359125	1	9102	-	CDS	3358687	3359332	LOC_Os01g07130.1	LOC_Os01g07130	mRNA-mRNA
Chr1	+	3359263	1	0	0	0	0	1	0	0	0	0	0	0	0	0	0	0	9094	3UTR	3358223	3359348	LOC_Os01g07120.2	LOC_Os01g07120	mRNA-mRNA	3UTR	2	3359263	3359263	1	3UTR	3359263	1	9102	-	CDS	3358687	3359332	LOC_Os01g07130.1	LOC_Os01g07130	mRNA-mRNA
Chr1	+	3360056	1	0	0	0	0	0	0	1	0	0	0	0	0	0	0	0	9095	3UTR	3359839	3361504	LOC_Os01g07120.2	LOC_Os01g07120	mRNA-mRNA	3UTR	2	3360056	3360056	1	3UTR	3360056	1	9101	-	CDS	3359779	3360641	LOC_Os01g07130.1	LOC_Os01g07130	mRNA-mRNA
Chr1	+	3360448	7	0	0	0	0	0	0	0	0	5	0	0	0	0	2	0	9095	3UTR	3359839	3361504	LOC_Os01g07120.2	LOC_Os01g07120	mRNA-mRNA	3UTR	2	3360445	3360456	4	3UTR	3360448	3	9101	-	CDS	3359779	3360641	LOC_Os01g07130.1	LOC_Os01g07130	mRNA-mRNA
Chr1	+	6584465	2	0	0	0	0	0	0	0	0	0	0	0	2	0	0	0	902596	intron	6584465	6584570	LOC_Os01g12090.1	LOC_Os01g12090	mRNA-mRNA	intron	1	6584465	6584465	1	intron	6584465	2	849793	-	intergenic.igt	6579172	6586845	LOC_Os01g12100.igt	LOC_Os01g12100.igt	gene-gene
Chr1	+	6584557	3	0	0	0	0	0	0	0	3	0	0	0	0	0	0	0	902596	intron	6584465	6584570	LOC_Os01g12090.1	LOC_Os01g12090	mRNA-mRNA	intron	1	6584557	6584557	1	intron	6584557	3	849793	-	intergenic.igt	6579172	6586845	LOC_Os01g12100.igt	LOC_Os01g12100.igt	gene-gene
Chr1	+	6584728	2	0	0	0	0	0	0	0	0	0	0	0	0	2	0	0	902597	intron	6584652	6586631	LOC_Os01g12090.1	LOC_Os01g12090	mRNA-mRNA	intron	1	6584728	6584728	1	intron	6584728	2	849793	-	intergenic.igt	6579172	6586845	LOC_Os01g12100.igt	LOC_Os01g12100.igt	gene-gene
Chr1	+	6586187	4	0	0	0	0	0	0	0	0	4	0	0	0	0	0	0	902597	intron	6584652	6586631	LOC_Os01g12090.1	LOC_Os01g12090	mRNA-mRNA	intron	1	6586187	6586187	1	intron	6586187	4	849793	-	intergenic.igt	6579172	6586845	LOC_Os01g12100.igt	LOC_Os01g12100.igt	gene-gene
Chr1	+	6586787	7	0	0	1	0	2	0	0	0	2	0	0	0	0	2	0	16801	CDS	6586632	6586889	LOC_Os01g12090.1	LOC_Os01g12090	mRNA-mRNA	CDS	1	6586773	6586821	4	CDS	6586787	2	849793	-	intergenic.igt	6579172	6586845	LOC_Os01g12100.igt	LOC_Os01g12100.igt	gene-gene
Chr1	+	6586950	61	0	0	1	0	2	3	1	1	3	3	8	15	16	3	5	814259	3UTR	6586890	6587537	LOC_Os01g12090.1	LOC_Os01g12090	mRNA-mRNA	3UTR	1	6586855	6586974	28	3UTR\	CDS	6586950	8	16809	-	3UTR	6586846	6587344	LOC_Os01g12100.1	LOC_Os01g12100	mRNA-mRNA
Chr1	+	6587109	2611	56	95	99	106	81	120	117	138	187	179	320	395	234	271	213	814259	3UTR	6586890	6587537	LOC_Os01g12090.1	LOC_Os01g12090	mRNA-mRNA	3UTR	1	6587004	6587161	95	3UTR	6587109	261	16809	-	3UTR	6586846	6587344	LOC_Os01g12100.1	LOC_Os01g12100	mRNA-mRNA
Chr1	+	6587316	4695	177	242	430	248	215	271	249	185	289	255	394	555	416	371	398	814259	3UTR	6586890	6587537	LOC_Os01g12090.1	LOC_Os01g12090	mRNA-mRNA	3UTR	1	6587189	6587537	250	3UTR	6587316	171	16809	-	3UTR	6586846	6587344	LOC_Os01g12100.1	LOC_Os01g12100	mRNA-mRNA
Chr1	+	6587562	259	12	9	33	37	21	13	10	4	11	8	22	12	29	20	18	846548	intergenic.igt	6587538	6613402	LOC_Os01g12090.igt	LOC_Os01g12090.igt	gene-gene	intergenic.igt	1	6587540	6587783	89	intergenic.igt	6587562	19	1024837	-	intron	6587510	6587821	LOC_Os01g12100.1	LOC_Os01g12100	mRNA-mRNA
Chr1	+	6587889	2	0	1	0	0	0	0	0	0	0	1	0	0	0	0	0	846548	intergenic.igt	6587538	6613402	LOC_Os01g12090.igt	LOC_Os01g12090.igt	gene-gene	intergenic.igt	1	6587889	6587908	2	intergenic.igt	6587889	1	16806	-	5UTR	6587855	6587940	LOC_Os01g12100.1	LOC_Os01g12100	mRNA-mRNA
Chr1	+	21118997	1	0	0	0	0	0	0	0	0	0	0	0	0	0	1	0	46430	5UTR	21118894	21119277	LOC_Os01g37760.1	LOC_Os01g37760	mRNA-mRNA	5UTR	2	21118997	21118997	1	5UTR	21118997	1	850805	-	intergenic.igt	21117792	21124555	LOC_Os01g37770.igt	LOC_Os01g37770.igt	gene-gene
Chr1	+	21119147	3	2	0	0	0	0	0	0	0	0	0	0	0	1	0	0	46430	5UTR	21118894	21119277	LOC_Os01g37760.1	LOC_Os01g37760	mRNA-mRNA	5UTR	2	21119147	21119161	2	5UTR	21119147	2	850805	-	intergenic.igt	21117792	21124555	LOC_Os01g37770.igt	LOC_Os01g37770.igt	gene-gene
Chr1	+	21120064	133	6	8	18	5	3	12	10	8	28	8	0	11	1	0	15	907120	intron	21119852	21120360	LOC_Os01g37760.1	LOC_Os01g37760	mRNA-mRNA	intron	2	21120020	21120114	37	intron	21120064	12	850805	-	intergenic.igt	21117792	21124555	LOC_Os01g37770.igt	LOC_Os01g37770.igt	gene-gene
Chr1	+	21120184	7	0	0	0	0	0	2	0	0	1	1	2	0	0	1	0	907120	intron	21119852	21120360	LOC_Os01g37760.1	LOC_Os01g37760	mRNA-mRNA	intron	2	21120184	21120213	5	intron	21120184	2	850805	-	intergenic.igt	21117792	21124555	LOC_Os01g37770.igt	LOC_Os01g37770.igt	gene-gene
Chr1	+	21120885	2	1	0	0	0	0	0	0	0	0	1	0	0	0	0	0	907122	intron	21120775	21121349	LOC_Os01g37760.1	LOC_Os01g37760	mRNA-mRNA	intron	2	21120885	21120893	2	intron	21120885	1	850805	-	intergenic.igt	21117792	21124555	LOC_Os01g37770.igt	LOC_Os01g37770.igt	gene-gene
Chr1	+	21121160	3	0	1	0	0	0	0	0	2	0	0	0	0	0	0	0	907122	intron	21120775	21121349	LOC_Os01g37760.1	LOC_Os01g37760	mRNA-mRNA	intron	2	21121160	21121180	2	intron	21121160	2	850805	-	intergenic.igt	21117792	21124555	LOC_Os01g37770.igt	LOC_Os01g37770.igt	gene-gene
Chr1	+	21121247	1	0	0	0	1	0	0	0	0	0	0	0	0	0	0	0	907122	intron	21120775	21121349	LOC_Os01g37760.1	LOC_Os01g37760	mRNA-mRNA	intron	2	21121247	21121247	1	intron	21121247	1	850805	-	intergenic.igt	21117792	21124555	LOC_Os01g37770.igt	LOC_Os01g37770.igt	gene-gene
Chr1	+	21123598	1	0	0	0	0	0	0	0	0	0	0	1	0	0	0	0	46441	CDS	21123483	21123640	LOC_Os01g37760.1	LOC_Os01g37760	mRNA-mRNA	CDS	2	21123598	21123598	1	CDS	21123598	1	850805	-	intergenic.igt	21117792	21124555	LOC_Os01g37770.igt	LOC_Os01g37770.igt	gene-gene
Chr1	+	21124025	1	0	0	1	0	0	0	0	0	0	0	0	0	0	0	0	46443	CDS	21124000	21124080	LOC_Os01g37760.1	LOC_Os01g37760	mRNA-mRNA	CDS	2	21124025	21124025	1	CDS	21124025	1	850805	-	intergenic.igt	21117792	21124555	LOC_Os01g37770.igt	LOC_Os01g37770.igt	gene-gene
Chr1	+	21124483	8	0	1	3	1	2	0	0	0	0	0	0	1	0	0	0	46446	3UTR	21124407	21125072	LOC_Os01g37760.1	LOC_Os01g37760	mRNA-mRNA	3UTR	2	21124476	21124509	6	3UTR	21124483	2	850805	-	intergenic.igt	21117792	21124555	LOC_Os01g37770.igt	LOC_Os01g37770.igt	gene-gene
Chr1	+	21124700	1622	112	123	174	127	147	134	75	88	79	62	94	116	62	113	116	46446	3UTR	21124407	21125072	LOC_Os01g37760.1	LOC_Os01g37760	mRNA-mRNA	3UTR	2	21124536	21124801	130	3UTR	21124700	146	46506	-	3UTR	21124556	21125178	LOC_Os01g37770.1	LOC_Os01g37770	mRNA-mRNA
Chr1	+	21124851	6	0	0	0	0	0	0	0	0	0	0	4	0	2	0	0	46446	3UTR	21124407	21125072	LOC_Os01g37760.1	LOC_Os01g37760	mRNA-mRNA	3UTR	2	21124851	21124862	2	3UTR	21124851	4	46506	-	3UTR	21124556	21125178	LOC_Os01g37770.1	LOC_Os01g37770	mRNA-mRNA
Chr1	+	21124896	10	0	0	0	3	0	0	0	0	2	0	0	0	0	2	3	46446	3UTR	21124407	21125072	LOC_Os01g37760.1	LOC_Os01g37760	mRNA-mRNA	3UTR	2	21124893	21124907	4	3UTR	21124896	3	46506	-	3UTR	21124556	21125178	LOC_Os01g37770.1	LOC_Os01g37770	mRNA-mRNA
Chr1	+	21124936	10	0	0	0	2	3	0	0	0	0	3	2	0	0	0	0	46446	3UTR	21124407	21125072	LOC_Os01g37760.1	LOC_Os01g37760	mRNA-mRNA	3UTR	2	21124932	21124946	5	3UTR	21124936	3	46506	-	3UTR	21124556	21125178	LOC_Os01g37770.1	LOC_Os01g37770	mRNA-mRNA
Chr1	+	21125033	347	4	13	11	11	22	19	22	13	19	31	33	43	32	42	32	46446	3UTR	21124407	21125072	LOC_Os01g37760.1	LOC_Os01g37760	mRNA-mRNA	3UTR	2	21124975	21125071	63	3UTR	21125033	44	46506	-	3UTR	21124556	21125178	LOC_Os01g37770.1	LOC_Os01g37770	mRNA-mRNA
Chr1	+	21125099	1759	81	99	87	84	113	78	102	87	138	128	169	181	115	161	136	847588	intergenic.igt	21125073	21136869	LOC_Os01g37760.igt	LOC_Os01g37760.igt	gene-gene	intergenic.igt	1	21125073	21125273	167	intergenic.igt	21125099	66	46506	-	3UTR	21124556	21125178	LOC_Os01g37770.1	LOC_Os01g37770	mRNA-mRNA
Chr1	+	21125527	3	0	0	0	1	0	1	1	0	0	0	0	0	0	0	0	847588	intergenic.igt	21125073	21136869	LOC_Os01g37760.igt	LOC_Os01g37760.igt	gene-gene	intergenic.igt	1	21125527	21125546	3	intergenic.igt	21125527	1	1029227	-	intron	21125419	21125697	LOC_Os01g37770.1	LOC_Os01g37770	mRNA-mRNA
Chr1	+	21126225	1	0	0	0	0	0	0	0	0	0	0	0	1	0	0	0	847588	intergenic.igt	21125073	21136869	LOC_Os01g37760.igt	LOC_Os01g37760.igt	gene-gene	intergenic.igt	1	21126225	21126225	1	intergenic.igt	21126225	1	1029229	-	intron	21126013	21126368	LOC_Os01g37770.1	LOC_Os01g37770	mRNA-mRNA
Chr1	+	21126503	1	0	0	0	0	0	0	0	0	0	0	0	1	0	0	0	847588	intergenic.igt	21125073	21136869	LOC_Os01g37760.igt	LOC_Os01g37760.igt	gene-gene	intergenic.igt	1	21126503	21126503	1	intergenic.igt	21126503	1	1029230	-	intron	21126498	21127142	LOC_Os01g37770.1	LOC_Os01g37770	mRNA-mRNA
Chr1	+	21126531	3	0	0	0	0	0	0	0	0	0	0	0	0	0	0	3	847588	intergenic.igt	21125073	21136869	LOC_Os01g37760.igt	LOC_Os01g37760.igt	gene-gene	intergenic.igt	1	21126531	21126531	1	intergenic.igt	21126531	3	1029230	-	intron	21126498	21127142	LOC_Os01g37770.1	LOC_Os01g37770	mRNA-mRNA
Chr1	+	29284344	1	0	0	0	0	0	0	0	0	0	0	0	0	1	0	0	848189	intergenic.pm	29283372	29285371	LOC_Os01g50950.igt	LOC_Os01g50950.igt	gene-gene	intergenic.pm	1	29284344	29284344	1	intergenic.pm	29284344	1	851350	-	intergenic.pm	29282902	29284901	LOC_Os01g51040.igt	LOC_Os01g51040.igt	gene-gene
Chr1	+	29284439	1	0	0	0	0	1	0	0	0	0	0	0	0	0	0	0	848189	intergenic.pm	29283372	29285371	LOC_Os01g50950.igt	LOC_Os01g50950.igt	gene-gene	intergenic.pm	1	29284439	29284439	1	intergenic.pm	29284439	1	851350	-	intergenic.pm	29282902	29284901	LOC_Os01g51040.igt	LOC_Os01g51040.igt	gene-gene
Chr1	+	29284493	32	1	2	0	0	1	4	0	1	2	0	0	3	6	3	9	848189	intergenic.pm	29283372	29285371	LOC_Os01g50950.igt	LOC_Os01g50950.igt	gene-gene	intergenic.pm	1	29284479	29284518	15	intergenic.pm	29284493	5	851350	-	intergenic.pm	29282902	29284901	LOC_Os01g51040.igt	LOC_Os01g51040.igt	gene-gene
Chr1	+	29284546	2	0	0	0	0	0	0	0	0	0	0	0	0	0	0	2	848189	intergenic.pm	29283372	29285371	LOC_Os01g50950.igt	LOC_Os01g50950.igt	gene-gene	intergenic.pm	1	29284546	29284546	1	intergenic.pm	29284546	2	851350	-	intergenic.pm	29282902	29284901	LOC_Os01g51040.igt	LOC_Os01g51040.igt	gene-gene
Chr1	+	29284686	29	5	1	2	0	0	0	3	0	0	0	2	0	4	7	5	848189	intergenic.pm	29283372	29285371	LOC_Os01g50950.igt	LOC_Os01g50950.igt	gene-gene	intergenic.pm	1	29284646	29284705	11	intergenic.pm	29284686	8	851350	-	intergenic.pm	29282902	29284901	LOC_Os01g51040.igt	LOC_Os01g51040.igt	gene-gene
Chr1	+	29284745	2	0	0	0	0	0	0	0	0	0	0	0	0	0	2	0	848189	intergenic.pm	29283372	29285371	LOC_Os01g50950.igt	LOC_Os01g50950.igt	gene-gene	intergenic.pm	1	29284745	29284745	1	intergenic.pm	29284745	2	851350	-	intergenic.pm	29282902	29284901	LOC_Os01g51040.igt	LOC_Os01g51040.igt	gene-gene
Chr1	+	29288499	8	0	0	0	0	0	0	0	0	0	1	0	0	4	0	3	65509	3UTR	29288319	29289018	LOC_Os01g50970.1	LOC_Os01g50970	mRNA-mRNA	3UTR	1	29288499	29288547	4	3UTR	29288499	3	851350	-	intergenic.igt	29284902	29317891	LOC_Os01g51040.igt	LOC_Os01g51040.igt	gene-gene
Chr1	+	29288610	17	0	0	0	0	0	0	0	0	0	3	2	4	3	0	5	65509	3UTR	29288319	29289018	LOC_Os01g50970.1	LOC_Os01g50970	mRNA-mRNA	3UTR	1	29288578	29288625	8	3UTR	29288610	5	851350	-	intergenic.igt	29284902	29317891	LOC_Os01g51040.igt	LOC_Os01g51040.igt	gene-gene
Chr1	+	29288666	18	0	0	0	0	0	0	0	0	0	3	3	0	6	5	1	65509	3UTR	29288319	29289018	LOC_Os01g50970.1	LOC_Os01g50970	mRNA-mRNA	3UTR	1	29288650	29288688	10	3UTR	29288666	4	851350	-	intergenic.igt	29284902	29317891	LOC_Os01g51040.igt	LOC_Os01g51040.igt	gene-gene
Chr1	+	29299722	1	0	0	0	0	0	1	0	0	0	0	0	0	0	0	0	816215	3UTR	29299465	29300112	LOC_Os01g50990.1	LOC_Os01g50990	mRNA-mRNA	3UTR	1	29299722	29299722	1	3UTR	29299722	1	851350	-	intergenic.igt	29284902	29317891	LOC_Os01g51040.igt	LOC_Os01g51040.igt	gene-gene
Chr1	+	29307049	3	0	0	0	0	0	0	3	0	0	0	0	0	0	0	0	910356	intron	29307038	29307799	LOC_Os01g51010.1	LOC_Os01g51010	mRNA-mRNA	intron	2	29307049	29307049	1	intron	29307049	3	851350	-	intergenic.igt	29284902	29317891	LOC_Os01g51040.igt	LOC_Os01g51040.igt	gene-gene
Chr1	+	29311819	1	0	0	0	0	1	0	0	0	0	0	0	0	0	0	0	65573	CDS	29309876	29312220	LOC_Os01g51010.1	LOC_Os01g51010	mRNA-mRNA	CDS	2	29311819	29311819	1	CDS	29311819	1	851350	-	intergenic.igt	29284902	29317891	LOC_Os01g51040.igt	LOC_Os01g51040.igt	gene-gene
Chr1	+	29312012	1	0	0	0	0	0	0	0	0	0	1	0	0	0	0	0	65573	CDS	29309876	29312220	LOC_Os01g51010.1	LOC_Os01g51010	mRNA-mRNA	CDS	2	29312012	29312012	1	CDS	29312012	1	851350	-	intergenic.igt	29284902	29317891	LOC_Os01g51040.igt	LOC_Os01g51040.igt	gene-gene
Chr1	+	29312123	2	0	0	0	0	0	0	0	0	0	0	0	0	0	2	0	65573	CDS	29309876	29312220	LOC_Os01g51010.1	LOC_Os01g51010	mRNA-mRNA	CDS	2	29312123	29312123	1	CDS	29312123	2	851350	-	intergenic.igt	29284902	29317891	LOC_Os01g51040.igt	LOC_Os01g51040.igt	gene-gene
Chr1	+	29312203	6	4	0	0	0	0	0	0	0	0	1	0	0	0	0	1	65573	CDS	29309876	29312220	LOC_Os01g51010.1	LOC_Os01g51010	mRNA-mRNA	CDS	2	29312203	29312217	4	CDS	29312203	2	851350	-	intergenic.igt	29284902	29317891	LOC_Os01g51040.igt	LOC_Os01g51040.igt	gene-gene
Chr1	+	29312266	7	0	0	0	0	0	0	1	6	0	0	0	0	0	0	0	65574	3UTR	29312221	29312918	LOC_Os01g51010.1	LOC_Os01g51010	mRNA-mRNA	3UTR	2	29312258	29312266	2	3UTR	29312266	6	851350	-	intergenic.igt	29284902	29317891	LOC_Os01g51040.igt	LOC_Os01g51040.igt	gene-gene
Chr1	+	29312511	3287	165	230	302	237	273	182	204	162	210	148	249	170	195	288	272	65574	3UTR	29312221	29312918	LOC_Os01g51010.1	LOC_Os01g51010	mRNA-mRNA	3UTR	2	29312306	29312655	203	3UTR	29312511	432	851350	-	intergenic.igt	29284902	29317891	LOC_Os01g51040.igt	LOC_Os01g51040.igt	gene-gene
Chr1	+	29312711	2	0	0	0	0	0	0	0	0	0	0	0	0	2	0	0	65574	3UTR	29312221	29312918	LOC_Os01g51010.1	LOC_Os01g51010	mRNA-mRNA	3UTR	2	29312711	29312711	1	3UTR	29312711	2	851350	-	intergenic.igt	29284902	29317891	LOC_Os01g51040.igt	LOC_Os01g51040.igt	gene-gene
Chr1	+	29315529	2	0	0	0	0	0	0	0	0	2	0	0	0	0	0	0	910364	intron	29315526	29315624	LOC_Os01g51020.1	LOC_Os01g51020	mRNA-mRNA	intron	1	29315529	29315529	1	intron	29315529	2	851350	-	intergenic.igt	29284902	29317891	LOC_Os01g51040.igt	LOC_Os01g51040.igt	gene-gene
Chr1	+	29316744	1	0	0	0	0	0	0	0	0	0	0	1	0	0	0	0	65596	3UTR	29316613	29317212	LOC_Os01g51020.1	LOC_Os01g51020	mRNA-mRNA	3UTR	1	29316744	29316744	1	3UTR	29316744	1	851350	-	intergenic.igt	29284902	29317891	LOC_Os01g51040.igt	LOC_Os01g51040.igt	gene-gene
Chr1	+	29316857	278	3	4	22	18	11	7	10	9	7	19	21	45	50	33	19	65596	3UTR	29316613	29317212	LOC_Os01g51020.1	LOC_Os01g51020	mRNA-mRNA	3UTR	1	29316777	29316952	80	3UTR	29316857	14	851350	-	intergenic.igt	29284902	29317891	LOC_Os01g51040.igt	LOC_Os01g51040.igt	gene-gene
Chr1	+	29317731	1	0	0	0	0	0	0	0	1	0	0	0	0	0	0	0	65601	CDS	29317559	29317816	LOC_Os01g51030.1	LOC_Os01g51030	mRNA-mRNA	CDS	1	29317731	29317731	1	CDS	29317731	1	851350	-	intergenic.igt	29284902	29317891	LOC_Os01g51040.igt	LOC_Os01g51040.igt	gene-gene
Chr1	+	29318151	434	4	7	29	35	20	12	64	56	78	36	34	28	20	5	6	65602	3UTR	29317817	29318459	LOC_Os01g51030.1	LOC_Os01g51030	mRNA-mRNA	3UTR	1	29318010	29318218	85	3UTR	29318151	40	65638	-	3UTR	29317892	29318491	LOC_Os01g51040.1	LOC_Os01g51040	mRNA-mRNA
Chr1	+	29318314	4	2	0	0	0	0	0	0	0	0	0	1	1	0	0	0	65602	3UTR	29317817	29318459	LOC_Os01g51030.1	LOC_Os01g51030	mRNA-mRNA	3UTR	1	29318302	29318318	3	3UTR	29318314	2	65638	-	3UTR	29317892	29318491	LOC_Os01g51040.1	LOC_Os01g51040	mRNA-mRNA
Chr1	+	29318441	85	24	14	8	3	7	14	0	2	0	5	5	2	1	0	0	65602	3UTR	29317817	29318459	LOC_Os01g51030.1	LOC_Os01g51030	mRNA-mRNA	3UTR	1	29318349	29318458	36	3UTR	29318441	18	65638	-	3UTR	29317892	29318491	LOC_Os01g51040.1	LOC_Os01g51040	mRNA-mRNA
Chr1	+	29318483	13	3	2	1	1	2	3	0	0	0	0	1	0	0	0	0	848196	intergenic.igt	29318460	29343444	LOC_Os01g51030.igt	LOC_Os01g51030.igt	gene-gene	intergenic.igt	1	29318460	29318486	6	intergenic.igt	29318483	4	65638	-	3UTR	29317892	29318491	LOC_Os01g51040.1	LOC_Os01g51040	mRNA-mRNA
Chr1	+	29318518	35	10	4	2	0	8	5	0	0	0	2	0	2	1	1	0	848196	intergenic.igt	29318460	29343444	LOC_Os01g51030.igt	LOC_Os01g51030.igt	gene-gene	intergenic.igt	1	29318518	29318622	17	intergenic.igt	29318518	4	65637	-	CDS	29318492	29318602	LOC_Os01g51040.1	LOC_Os01g51040	mRNA-mRNA
Chr1	+	29318846	4	0	1	0	0	3	0	0	0	0	0	0	0	0	0	0	848196	intergenic.igt	29318460	29343444	LOC_Os01g51030.igt	LOC_Os01g51030.igt	gene-gene	intergenic.igt	1	29318843	29318846	2	intergenic.igt	29318846	3	65636	-	CDS	29318701	29318859	LOC_Os01g51040.1	LOC_Os01g51040	mRNA-mRNA
Chr1	+	29319843	1	0	0	0	0	0	0	0	0	0	0	0	0	0	0	1	848196	intergenic.igt	29318460	29343444	LOC_Os01g51030.igt	LOC_Os01g51030.igt	gene-gene	intergenic.igt	1	29319843	29319843	1	intergenic.igt	29319843	1	1031996	-	intron	29319843	29319912	LOC_Os01g51040.1	LOC_Os01g51040	mRNA-mRNA
Chr1	+	29319898	1	0	0	0	0	0	0	0	0	0	0	1	0	0	0	0	848196	intergenic.igt	29318460	29343444	LOC_Os01g51030.igt	LOC_Os01g51030.igt	gene-gene	intergenic.igt	1	29319898	29319898	1	intergenic.igt	29319898	1	1031996	-	intron	29319843	29319912	LOC_Os01g51040.1	LOC_Os01g51040	mRNA-mRNA
Chr1	+	29319962	2	0	0	0	0	0	0	0	2	0	0	0	0	0	0	0	848196	intergenic.igt	29318460	29343444	LOC_Os01g51030.igt	LOC_Os01g51030.igt	gene-gene	intergenic.igt	1	29319962	29319962	1	intergenic.igt	29319962	2	65630	-	CDS	29319913	29320045	LOC_Os01g51040.1	LOC_Os01g51040	mRNA-mRNA
Chr1	+	29320062	48	4	1	0	0	0	1	12	1	3	8	6	3	5	4	0	848196	intergenic.igt	29318460	29343444	LOC_Os01g51030.igt	LOC_Os01g51030.igt	gene-gene	intergenic.igt	1	29319987	29320089	18	intergenic.igt	29320062	10	1031997	-	intron	29320046	29320225	LOC_Os01g51040.1	LOC_Os01g51040	mRNA-mRNA
Chr1	+	29320720	1	1	0	0	0	0	0	0	0	0	0	0	0	0	0	0	848196	intergenic.igt	29318460	29343444	LOC_Os01g51030.igt	LOC_Os01g51030.igt	gene-gene	intergenic.igt	1	29320720	29320720	1	intergenic.igt	29320720	1	1031999	-	intron	29320713	29320795	LOC_Os01g51040.1	LOC_Os01g51040	mRNA-mRNA
Chr1	+	29321477	30	0	0	3	2	2	0	3	4	0	3	5	1	3	1	3	848196	intergenic.igt	29318460	29343444	LOC_Os01g51030.igt	LOC_Os01g51030.igt	gene-gene	intergenic.igt	1	29321451	29321488	16	intergenic.igt	29321477	5	1032002	-	intron	29321296	29321767	LOC_Os01g51040.1	LOC_Os01g51040	mRNA-mRNA
Chr1	+	29321547	1	0	0	1	0	0	0	0	0	0	0	0	0	0	0	0	848196	intergenic.igt	29318460	29343444	LOC_Os01g51030.igt	LOC_Os01g51030.igt	gene-gene	intergenic.igt	1	29321547	29321547	1	intergenic.igt	29321547	1	1032002	-	intron	29321296	29321767	LOC_Os01g51040.1	LOC_Os01g51040	mRNA-mRNA
Chr1	+	34569784	1	0	0	0	0	0	0	0	0	0	0	0	0	1	0	0	848621	intergenic.pm	34568109	34570108	LOC_Os01g59710.igt	LOC_Os01g59710.igt	gene-gene	intergenic.pm	1	34569784	34569784	1	intergenic.pm	34569784	1	851727	-	intergenic.pm	34568291	34570290	LOC_Os01g59800.igt	LOC_Os01g59800.igt	gene-gene
Chr1	+	34569856	8	0	0	0	0	1	1	1	0	0	0	0	0	1	1	3	848621	intergenic.pm	34568109	34570108	LOC_Os01g59710.igt	LOC_Os01g59710.igt	gene-gene	intergenic.pm	1	34569846	34569907	7	intergenic.pm	34569856	2	851727	-	intergenic.pm	34568291	34570290	LOC_Os01g59800.igt	LOC_Os01g59800.igt	gene-gene
Chr1	+	34569953	1	0	0	0	0	0	0	0	0	0	0	0	0	0	1	0	848621	intergenic.pm	34568109	34570108	LOC_Os01g59710.igt	LOC_Os01g59710.igt	gene-gene	intergenic.pm	1	34569953	34569953	1	intergenic.pm	34569953	1	851727	-	intergenic.pm	34568291	34570290	LOC_Os01g59800.igt	LOC_Os01g59800.igt	gene-gene
Chr1	+	34569997	2	0	0	0	0	0	0	0	2	0	0	0	0	0	0	0	848621	intergenic.pm	34568109	34570108	LOC_Os01g59710.igt	LOC_Os01g59710.igt	gene-gene	intergenic.pm	1	34569997	34569997	1	intergenic.pm	34569997	2	851727	-	intergenic.pm	34568291	34570290	LOC_Os01g59800.igt	LOC_Os01g59800.igt	gene-gene
Chr1	+	34570034	4	0	0	0	0	0	0	0	0	0	0	0	0	0	4	0	848621	intergenic.pm	34568109	34570108	LOC_Os01g59710.igt	LOC_Os01g59710.igt	gene-gene	intergenic.pm	1	34570034	34570034	1	intergenic.pm	34570034	4	851727	-	intergenic.pm	34568291	34570290	LOC_Os01g59800.igt	LOC_Os01g59800.igt	gene-gene
Chr1	+	34570702	6	1	0	0	0	0	0	0	0	3	1	0	0	0	0	1	816535	3UTR	34570421	34571068	LOC_Os01g59770.1	LOC_Os01g59770	mRNA-mRNA	3UTR	1	34570702	34570710	4	3UTR	34570702	2	851727	-	intergenic.igt	34570291	34583214	LOC_Os01g59800.igt	LOC_Os01g59800.igt	gene-gene
Chr1	+	34570747	4	0	0	0	0	0	0	0	0	0	0	0	0	4	0	0	816535	3UTR	34570421	34571068	LOC_Os01g59770.1	LOC_Os01g59770	mRNA-mRNA	3UTR	1	34570747	34570747	1	3UTR	34570747	4	851727	-	intergenic.igt	34570291	34583214	LOC_Os01g59800.igt	LOC_Os01g59800.igt	gene-gene
Chr1	+	34570885	2	0	0	0	0	0	0	0	0	0	2	0	0	0	0	0	816535	3UTR	34570421	34571068	LOC_Os01g59770.1	LOC_Os01g59770	mRNA-mRNA	3UTR	1	34570885	34570887	2	3UTR	34570885	1	851727	-	intergenic.igt	34570291	34583214	LOC_Os01g59800.igt	LOC_Os01g59800.igt	gene-gene
Chr1	+	34580523	1	0	0	0	1	0	0	0	0	0	0	0	0	0	0	0	80118	5UTR	34580341	34580543	LOC_Os01g59790.1	LOC_Os01g59790	mRNA-mRNA	5UTR	3	34580523	34580523	1	5UTR	34580523	1	851727	-	intergenic.igt	34570291	34583214	LOC_Os01g59800.igt	LOC_Os01g59800.igt	gene-gene
Chr1	+	34581176	3	0	0	0	0	0	0	0	3	0	0	0	0	0	0	0	80120	CDS	34581040	34581187	LOC_Os01g59790.1	LOC_Os01g59790	mRNA-mRNA	CDS	3	34581168	34581176	2	CDS	34581176	2	851727	-	intergenic.igt	34570291	34583214	LOC_Os01g59800.igt	LOC_Os01g59800.igt	gene-gene
Chr1	+	34581209	1	1	0	0	0	0	0	0	0	0	0	0	0	0	0	0	912749	intron	34581188	34581740	LOC_Os01g59790.1	LOC_Os01g59790	mRNA-mRNA	intron	3	34581209	34581209	1	intron	34581209	1	851727	-	intergenic.igt	34570291	34583214	LOC_Os01g59800.igt	LOC_Os01g59800.igt	gene-gene
Chr1	+	34582125	12	2	0	0	0	0	1	0	3	4	2	0	0	0	0	0	912751	intron	34582107	34582448	LOC_Os01g59790.1	LOC_Os01g59790	mRNA-mRNA	intron	3	34582122	34582134	6	intron	34582125	3	851727	-	intergenic.igt	34570291	34583214	LOC_Os01g59800.igt	LOC_Os01g59800.igt	gene-gene
Chr1	+	34582564	2	0	0	0	0	0	0	0	0	0	0	0	0	2	0	0	80123	CDS	34582449	34582567	LOC_Os01g59790.1	LOC_Os01g59790	mRNA-mRNA	CDS	3	34582564	34582564	1	CDS	34582564	2	851727	-	intergenic.igt	34570291	34583214	LOC_Os01g59800.igt	LOC_Os01g59800.igt	gene-gene
Chr1	+	34582591	2	0	0	1	0	0	0	1	0	0	0	0	0	0	0	0	912752	intron	34582568	34582984	LOC_Os01g59790.1	LOC_Os01g59790	mRNA-mRNA	intron	3	34582591	34582592	2	intron	34582591	1	851727	-	intergenic.igt	34570291	34583214	LOC_Os01g59800.igt	LOC_Os01g59800.igt	gene-gene
Chr1	+	34582786	2	0	2	0	0	0	0	0	0	0	0	0	0	0	0	0	912752	intron	34582568	34582984	LOC_Os01g59790.1	LOC_Os01g59790	mRNA-mRNA	intron	3	34582786	34582787	2	intron	34582786	1	851727	-	intergenic.igt	34570291	34583214	LOC_Os01g59800.igt	LOC_Os01g59800.igt	gene-gene
Chr1	+	34582975	1	0	1	0	0	0	0	0	0	0	0	0	0	0	0	0	912752	intron	34582568	34582984	LOC_Os01g59790.1	LOC_Os01g59790	mRNA-mRNA	intron	3	34582975	34582975	1	intron	34582975	1	851727	-	intergenic.igt	34570291	34583214	LOC_Os01g59800.igt	LOC_Os01g59800.igt	gene-gene
Chr1	+	34583038	3	0	0	0	0	0	3	0	0	0	0	0	0	0	0	0	80124	CDS	34582985	34583066	LOC_Os01g59790.1	LOC_Os01g59790	mRNA-mRNA	CDS	3	34583038	34583038	1	CDS	34583038	3	851727	-	intergenic.igt	34570291	34583214	LOC_Os01g59800.igt	LOC_Os01g59800.igt	gene-gene
Chr1	+	34583537	26322	831	1278	1345	1556	1417	1148	2178	1937	2208	1822	2362	3269	1820	1535	1616	80126	3UTR	34583284	34584623	LOC_Os01g59790.1	LOC_Os01g59790	mRNA-mRNA	3UTR	3	34583369	34583700	251	3UTR	34583537	2091	80178	-	3UTR	34583215	34584263	LOC_Os01g59800.1	LOC_Os01g59800	mRNA-mRNA
Chr1	+	34583734	1	0	0	0	0	1	0	0	0	0	0	0	0	0	0	0	80126	3UTR	34583284	34584623	LOC_Os01g59790.1	LOC_Os01g59790	mRNA-mRNA	3UTR	3	34583734	34583734	1	3UTR	34583734	1	80178	-	3UTR	34583215	34584263	LOC_Os01g59800.1	LOC_Os01g59800	mRNA-mRNA
Chr1	+	34583950	95	4	2	6	15	15	6	3	5	0	3	3	5	9	6	13	80126	3UTR	34583284	34584623	LOC_Os01g59790.1	LOC_Os01g59790	mRNA-mRNA	3UTR	3	34583875	34583985	33	3UTR	34583950	14	80178	-	3UTR	34583215	34584263	LOC_Os01g59800.1	LOC_Os01g59800	mRNA-mRNA
Chr1	+	34584119	3501	178	245	298	262	252	230	167	185	219	269	295	290	151	231	229	80126	3UTR	34583284	34584623	LOC_Os01g59790.1	LOC_Os01g59790	mRNA-mRNA	3UTR	3	34584024	34584426	260	3UTR	34584119	230	80178	-	3UTR	34583215	34584263	LOC_Os01g59800.1	LOC_Os01g59800	mRNA-mRNA
Chr1	+	34584468	2	0	0	0	0	0	0	0	0	0	0	0	0	0	2	0	80126	3UTR	34583284	34584623	LOC_Os01g59790.1	LOC_Os01g59790	mRNA-mRNA	3UTR	3	34584468	34584468	1	3UTR	34584468	2	1034148	-	intron	34584322	34584514	LOC_Os01g59800.1	LOC_Os01g59800	mRNA-mRNA
Chr1	+	34584659	1	0	0	0	0	0	0	1	0	0	0	0	0	0	0	0	848624	intergenic.igt	34584624	34610586	LOC_Os01g59790.igt	LOC_Os01g59790.igt	gene-gene	intergenic.igt	1	34584659	34584659	1	intergenic.igt	34584659	1	1034149	-	intron	34584600	34584684	LOC_Os01g59800.1	LOC_Os01g59800	mRNA-mRNA
Chr1	+	34584821	34	1	2	3	0	4	0	0	2	2	0	3	5	3	4	5	848624	intergenic.igt	34584624	34610586	LOC_Os01g59790.igt	LOC_Os01g59790.igt	gene-gene	intergenic.igt	1	34584821	34584854	9	intergenic.igt	34584821	11	1034150	-	intron	34584821	34585077	LOC_Os01g59800.1	LOC_Os01g59800	mRNA-mRNA
Chr1	+	34585977	7	0	0	0	0	0	0	0	0	3	3	0	0	0	1	0	848624	intergenic.igt	34584624	34610586	LOC_Os01g59790.igt	LOC_Os01g59790.igt	gene-gene	intergenic.igt	1	34585962	34585995	3	intergenic.igt	34585977	3	1034153	-	intron	34585493	34586004	LOC_Os01g59800.1	LOC_Os01g59800	mRNA-mRNA
Chr1	+	34586034	1	0	1	0	0	0	0	0	0	0	0	0	0	0	0	0	848624	intergenic.igt	34584624	34610586	LOC_Os01g59790.igt	LOC_Os01g59790.igt	gene-gene	intergenic.igt	1	34586034	34586034	1	intergenic.igt	34586034	1	80171	-	CDS	34586005	34586205	LOC_Os01g59800.1	LOC_Os01g59800	mRNA-mRNA
Chr1	+	34586325	11	0	0	2	0	2	0	2	0	0	0	0	0	0	0	5	848624	intergenic.igt	34584624	34610586	LOC_Os01g59790.igt	LOC_Os01g59790.igt	gene-gene	intergenic.igt	1	34586291	34586333	5	intergenic.igt	34586325	5	1034154	-	intron	34586206	34586440	LOC_Os01g59800.1	LOC_Os01g59800	mRNA-mRNA
Chr1	+	34586437	42	2	4	2	9	9	2	4	1	6	1	1	1	0	0	0	848624	intergenic.igt	34584624	34610586	LOC_Os01g59790.igt	LOC_Os01g59790.igt	gene-gene	intergenic.igt	1	34586401	34586462	15	intergenic.igt	34586437	5	1034154	-	intron	34586206	34586440	LOC_Os01g59800.1	LOC_Os01g59800	mRNA-mRNA
Chr1	+	34586489	1	0	0	0	0	0	0	0	0	0	0	0	1	0	0	0	848624	intergenic.igt	34584624	34610586	LOC_Os01g59790.igt	LOC_Os01g59790.igt	gene-gene	intergenic.igt	1	34586489	34586489	1	intergenic.igt	34586489	1	80170	-	CDS	34586441	34587082	LOC_Os01g59800.1	LOC_Os01g59800	mRNA-mRNA
Chr1	+	34586517	5	0	0	1	0	0	0	0	0	0	0	1	1	2	0	0	848624	intergenic.igt	34584624	34610586	LOC_Os01g59790.igt	LOC_Os01g59790.igt	gene-gene	intergenic.igt	1	34586517	34586537	4	intergenic.igt	34586517	2	80170	-	CDS	34586441	34587082	LOC_Os01g59800.1	LOC_Os01g59800	mRNA-mRNA
Chr1	+	34586565	3	0	0	0	0	0	0	0	0	3	0	0	0	0	0	0	848624	intergenic.igt	34584624	34610586	LOC_Os01g59790.igt	LOC_Os01g59790.igt	gene-gene	intergenic.igt	1	34586565	34586565	1	intergenic.igt	34586565	3	80170	-	CDS	34586441	34587082	LOC_Os01g59800.1	LOC_Os01g59800	mRNA-mRNA
Chr1	+	34586627	3	0	0	0	0	0	1	0	0	2	0	0	0	0	0	0	848624	intergenic.igt	34584624	34610586	LOC_Os01g59790.igt	LOC_Os01g59790.igt	gene-gene	intergenic.igt	1	34586627	34586627	1	intergenic.igt	34586627	3	80170	-	CDS	34586441	34587082	LOC_Os01g59800.1	LOC_Os01g59800	mRNA-mRNA
Chr1	+	34586682	1	0	0	0	0	0	0	0	0	0	0	0	0	1	0	0	848624	intergenic.igt	34584624	34610586	LOC_Os01g59790.igt	LOC_Os01g59790.igt	gene-gene	intergenic.igt	1	34586682	34586682	1	intergenic.igt	34586682	1	80170	-	CDS	34586441	34587082	LOC_Os01g59800.1	LOC_Os01g59800	mRNA-mRNA
Chr1	+	34806419	2	0	0	0	0	0	0	0	0	0	0	0	2	0	0	0	80988	CDS	34806015	34806439	LOC_Os01g60190.1	LOC_Os01g60190	mRNA-mRNA	CDS	2	34806419	34806419	1	CDS	34806419	2	851746	-	intergenic.igt	34806047	34807882	LOC_Os01g60200.igt	LOC_Os01g60200.igt	gene-gene
Chr1	+	34806464	3	0	0	0	0	0	3	0	0	0	0	0	0	0	0	0	912830	intron	34806440	34806831	LOC_Os01g60190.1	LOC_Os01g60190	mRNA-mRNA	intron	2	34806464	34806464	1	intron	34806464	3	851746	-	intergenic.igt	34806047	34807882	LOC_Os01g60200.igt	LOC_Os01g60200.igt	gene-gene
Chr1	+	34806997	5	0	0	0	0	0	0	0	5	0	0	0	0	0	0	0	80989	CDS	34806832	34807024	LOC_Os01g60190.1	LOC_Os01g60190	mRNA-mRNA	CDS	2	34806997	34806997	1	CDS	34806997	5	851746	-	intergenic.igt	34806047	34807882	LOC_Os01g60200.igt	LOC_Os01g60200.igt	gene-gene
Chr1	+	34807052	1	0	0	0	0	0	0	0	0	0	0	0	0	0	0	1	912831	intron	34807025	34807103	LOC_Os01g60190.1	LOC_Os01g60190	mRNA-mRNA	intron	2	34807052	34807052	1	intron	34807052	1	851746	-	intergenic.igt	34806047	34807882	LOC_Os01g60200.igt	LOC_Os01g60200.igt	gene-gene
Chr1	+	34807433	6	0	0	0	0	3	0	0	0	0	1	0	1	1	0	0	80991	CDS	34807289	34807444	LOC_Os01g60190.1	LOC_Os01g60190	mRNA-mRNA	CDS	2	34807433	34807468	4	CDS\	intron	34807433	3	851746	-	intergenic.igt	34806047	34807882	LOC_Os01g60200.igt	LOC_Os01g60200.igt	gene-gene
Chr1	+	34807508	1	0	0	0	0	0	0	0	0	0	1	0	0	0	0	0	912833	intron	34807445	34807597	LOC_Os01g60190.1	LOC_Os01g60190	mRNA-mRNA	intron	2	34807508	34807508	1	intron	34807508	1	851746	-	intergenic.igt	34806047	34807882	LOC_Os01g60200.igt	LOC_Os01g60200.igt	gene-gene
Chr1	+	34808021	10582	229	310	317	339	340	315	590	713	902	939	1176	1418	1078	913	1003	80993	3UTR	34807763	34808395	LOC_Os01g60190.1	LOC_Os01g60190	mRNA-mRNA	3UTR	2	34807737	34808131	266	3UTR\	CDS	34808021	610	81035	-	3UTR	34807883	34808490	LOC_Os01g60200.1	LOC_Os01g60200	mRNA-mRNA
Chr1	+	34808377	26	1	0	0	0	4	8	3	0	1	0	2	2	1	3	1	80993	3UTR	34807763	34808395	LOC_Os01g60190.1	LOC_Os01g60190	mRNA-mRNA	3UTR	2	34808359	34808395	11	3UTR	34808377	5	81035	-	3UTR	34807883	34808490	LOC_Os01g60200.1	LOC_Os01g60200	mRNA-mRNA
Chr1	+	34808456	1639	124	153	117	107	122	125	53	55	74	104	102	159	112	133	99	848638	intergenic.igt	34808396	34820977	LOC_Os01g60190.igt	LOC_Os01g60190.igt	gene-gene	intergenic.igt	1	34808397	34808730	203	intergenic.igt	34808456	86	81035	-	3UTR	34807883	34808490	LOC_Os01g60200.1	LOC_Os01g60200	mRNA-mRNA
Chr1	+	34808853	1	0	0	0	0	0	1	0	0	0	0	0	0	0	0	0	848638	intergenic.igt	34808396	34820977	LOC_Os01g60190.igt	LOC_Os01g60190.igt	gene-gene	intergenic.igt	1	34808853	34808853	1	intergenic.igt	34808853	1	1034374	-	intron	34808697	34809326	LOC_Os01g60200.1	LOC_Os01g60200	mRNA-mRNA
Chr1	+	34809465	19	0	0	0	3	3	3	2	0	0	0	1	0	1	2	4	848638	intergenic.igt	34808396	34820977	LOC_Os01g60190.igt	LOC_Os01g60190.igt	gene-gene	intergenic.igt	1	34809465	34809517	15	intergenic.igt	34809465	2	81033	-	CDS	34809327	34809597	LOC_Os01g60200.1	LOC_Os01g60200	mRNA-mRNA
Chr1	+	34809570	11	0	2	0	0	0	0	0	1	0	1	0	0	4	0	3	848638	intergenic.igt	34808396	34820977	LOC_Os01g60190.igt	LOC_Os01g60190.igt	gene-gene	intergenic.igt	1	34809542	34809570	5	intergenic.igt	34809570	4	81033	-	CDS	34809327	34809597	LOC_Os01g60200.1	LOC_Os01g60200	mRNA-mRNA
Chr1	+	34809847	1	0	0	0	0	0	0	0	0	1	0	0	0	0	0	0	848638	intergenic.igt	34808396	34820977	LOC_Os01g60190.igt	LOC_Os01g60190.igt	gene-gene	intergenic.igt	1	34809847	34809847	1	intergenic.igt	34809847	1	81032	-	CDS	34809702	34809894	LOC_Os01g60200.1	LOC_Os01g60200	mRNA-mRNA
Chr1	+	34811464	2	0	0	0	0	0	0	0	0	0	0	0	0	0	0	2	848638	intergenic.igt	34808396	34820977	LOC_Os01g60190.igt	LOC_Os01g60190.igt	gene-gene	intergenic.igt	1	34811464	34811464	1	intergenic.igt	34811464	2	1034380	-	intron	34811232	34811828	LOC_Os01g60200.1	LOC_Os01g60200	mRNA-mRNA
Chr1	+	34811546	9	0	0	0	0	3	0	1	0	1	0	0	0	0	0	4	848638	intergenic.igt	34808396	34820977	LOC_Os01g60190.igt	LOC_Os01g60190.igt	gene-gene	intergenic.igt	1	34811536	34811562	4	intergenic.igt	34811546	4	1034380	-	intron	34811232	34811828	LOC_Os01g60200.1	LOC_Os01g60200	mRNA-mRNA
Chr1	+	34811624	1	0	0	0	0	1	0	0	0	0	0	0	0	0	0	0	848638	intergenic.igt	34808396	34820977	LOC_Os01g60190.igt	LOC_Os01g60190.igt	gene-gene	intergenic.igt	1	34811624	34811624	1	intergenic.igt	34811624	1	1034380	-	intron	34811232	34811828	LOC_Os01g60200.1	LOC_Os01g60200	mRNA-mRNA
Chr1	+	34811654	4	0	0	0	0	0	0	0	0	0	0	0	2	1	1	0	848638	intergenic.igt	34808396	34820977	LOC_Os01g60190.igt	LOC_Os01g60190.igt	gene-gene	intergenic.igt	1	34811649	34811666	3	intergenic.igt	34811654	2	1034380	-	intron	34811232	34811828	LOC_Os01g60200.1	LOC_Os01g60200	mRNA-mRNA
Chr1	+	34811749	3	0	3	0	0	0	0	0	0	0	0	0	0	0	0	0	848638	intergenic.igt	34808396	34820977	LOC_Os01g60190.igt	LOC_Os01g60190.igt	gene-gene	intergenic.igt	1	34811749	34811749	1	intergenic.igt	34811749	3	1034380	-	intron	34811232	34811828	LOC_Os01g60200.1	LOC_Os01g60200	mRNA-mRNA
Chr1	+	34811923	1	0	0	0	0	0	0	0	0	0	1	0	0	0	0	0	848638	intergenic.igt	34808396	34820977	LOC_Os01g60190.igt	LOC_Os01g60190.igt	gene-gene	intergenic.igt	1	34811923	34811923	1	intergenic.igt	34811923	1	81027	-	CDS	34811829	34812020	LOC_Os01g60200.1	LOC_Os01g60200	mRNA-mRNA
Chr1	+	37567542	2	0	1	0	0	0	0	0	0	0	0	0	0	0	1	0	913903	intron	37567472	37567992	LOC_Os01g64750.1	LOC_Os01g64750	mRNA-mRNA	intron	1	37567542	37567543	2	intron	37567542	1	851952	-	intergenic.igt	37565839	37583859	LOC_Os01g64780.igt	LOC_Os01g64780.igt	gene-gene
Chr1	+	37567620	1	0	0	0	0	0	0	0	0	1	0	0	0	0	0	0	913903	intron	37567472	37567992	LOC_Os01g64750.1	LOC_Os01g64750	mRNA-mRNA	intron	1	37567620	37567620	1	intron	37567620	1	851952	-	intergenic.igt	37565839	37583859	LOC_Os01g64780.igt	LOC_Os01g64780.igt	gene-gene
Chr1	+	37568499	1	0	1	0	0	0	0	0	0	0	0	0	0	0	0	0	913904	intron	37568236	37569748	LOC_Os01g64750.1	LOC_Os01g64750	mRNA-mRNA	intron	1	37568499	37568499	1	intron	37568499	1	851952	-	intergenic.igt	37565839	37583859	LOC_Os01g64780.igt	LOC_Os01g64780.igt	gene-gene
Chr1	+	37569743	1	0	0	1	0	0	0	0	0	0	0	0	0	0	0	0	913904	intron	37568236	37569748	LOC_Os01g64750.1	LOC_Os01g64750	mRNA-mRNA	intron	1	37569743	37569743	1	intron	37569743	1	851952	-	intergenic.igt	37565839	37583859	LOC_Os01g64780.igt	LOC_Os01g64780.igt	gene-gene
Chr1	+	37570623	1	0	0	0	0	0	1	0	0	0	0	0	0	0	0	0	913906	intron	37570405	37571361	LOC_Os01g64750.1	LOC_Os01g64750	mRNA-mRNA	intron	1	37570623	37570623	1	intron	37570623	1	851952	-	intergenic.igt	37565839	37583859	LOC_Os01g64780.igt	LOC_Os01g64780.igt	gene-gene
Chr1	+	37574148	1	0	0	0	0	0	0	0	0	1	0	0	0	0	0	0	913912	intron	37574140	37574553	LOC_Os01g64750.1	LOC_Os01g64750	mRNA-mRNA	intron	1	37574148	37574148	1	intron	37574148	1	851952	-	intergenic.igt	37565839	37583859	LOC_Os01g64780.igt	LOC_Os01g64780.igt	gene-gene
Chr1	+	37575042	1	0	0	1	0	0	0	0	0	0	0	0	0	0	0	0	88273	CDS	37574903	37575052	LOC_Os01g64750.1	LOC_Os01g64750	mRNA-mRNA	CDS	1	37575042	37575042	1	CDS	37575042	1	851952	-	intergenic.igt	37565839	37583859	LOC_Os01g64780.igt	LOC_Os01g64780.igt	gene-gene
Chr1	+	37575727	11	0	1	5	1	1	0	0	2	0	0	0	0	1	0	0	88274	CDS	37575551	37575751	LOC_Os01g64750.1	LOC_Os01g64750	mRNA-mRNA	CDS	1	37575700	37575780	8	3UTR\	CDS	37575727	3	851952	-	intergenic.igt	37565839	37583859	LOC_Os01g64780.igt	LOC_Os01g64780.igt	gene-gene
Chr1	+	37575891	1313	74	88	136	128	122	71	64	35	70	70	108	69	66	114	98	88275	3UTR	37575752	37576292	LOC_Os01g64750.1	LOC_Os01g64750	mRNA-mRNA	3UTR	1	37575806	37576039	107	3UTR	37575891	107	851952	-	intergenic.igt	37565839	37583859	LOC_Os01g64780.igt	LOC_Os01g64780.igt	gene-gene
Chr1	+	37577178	1	0	0	1	0	0	0	0	0	0	0	0	0	0	0	0	88282	CDS	37577030	37577512	LOC_Os01g64760.1	LOC_Os01g64760	mRNA-mRNA	CDS	1	37577178	37577178	1	CDS	37577178	1	851952	-	intergenic.igt	37565839	37583859	LOC_Os01g64780.igt	LOC_Os01g64780.igt	gene-gene
Chr1	+	37577451	1	0	0	0	0	0	0	0	0	0	0	0	0	0	0	1	88282	CDS	37577030	37577512	LOC_Os01g64760.1	LOC_Os01g64760	mRNA-mRNA	CDS	1	37577451	37577451	1	CDS	37577451	1	851952	-	intergenic.igt	37565839	37583859	LOC_Os01g64780.igt	LOC_Os01g64780.igt	gene-gene
Chr1	+	37577677	1	0	0	0	0	0	0	0	0	0	0	0	0	1	0	0	913915	intron	37577513	37578558	LOC_Os01g64760.1	LOC_Os01g64760	mRNA-mRNA	intron	1	37577677	37577677	1	intron	37577677	1	851952	-	intergenic.igt	37565839	37583859	LOC_Os01g64780.igt	LOC_Os01g64780.igt	gene-gene
Chr1	+	37577836	1	0	0	0	0	0	0	0	0	0	0	0	0	0	1	0	913915	intron	37577513	37578558	LOC_Os01g64760.1	LOC_Os01g64760	mRNA-mRNA	intron	1	37577836	37577836	1	intron	37577836	1	851952	-	intergenic.igt	37565839	37583859	LOC_Os01g64780.igt	LOC_Os01g64780.igt	gene-gene
Chr1	+	37578906	5	0	0	0	2	0	0	0	0	0	0	0	0	3	0	0	88284	CDS	37578747	37579007	LOC_Os01g64760.1	LOC_Os01g64760	mRNA-mRNA	CDS	1	37578906	37578910	2	CDS	37578906	3	851952	-	intergenic.igt	37565839	37583859	LOC_Os01g64780.igt	LOC_Os01g64780.igt	gene-gene
Chr1	+	37579239	2188	85	86	79	105	99	125	97	85	124	217	232	271	196	184	203	88285	3UTR	37579008	37579409	LOC_Os01g64760.1	LOC_Os01g64760	mRNA-mRNA	3UTR	1	37578952	37579362	204	3UTR\	CDS	37579239	139	851952	-	intergenic.igt	37565839	37583859	LOC_Os01g64780.igt	LOC_Os01g64780.igt	gene-gene
Chr1	+	37579407	4	0	0	1	0	0	0	3	0	0	0	0	0	0	0	0	88285	3UTR	37579008	37579409	LOC_Os01g64760.1	LOC_Os01g64760	mRNA-mRNA	3UTR	1	37579407	37579408	2	3UTR	37579407	3	851952	-	intergenic.igt	37565839	37583859	LOC_Os01g64780.igt	LOC_Os01g64780.igt	gene-gene
Chr1	+	37579419	1	0	0	0	0	0	0	0	0	1	0	0	0	0	0	0	848850	intergenic.pm	37579410	37580451	LOC_Os01g64760.igt	LOC_Os01g64760.igt	gene-gene	intergenic.pm	1	37579419	37579419	1	intergenic.pm	37579419	1	851952	-	intergenic.igt	37565839	37583859	LOC_Os01g64780.igt	LOC_Os01g64780.igt	gene-gene
Chr1	+	37579503	27	0	0	1	0	2	5	0	2	0	2	1	1	9	2	2	848850	intergenic.pm	37579410	37580451	LOC_Os01g64760.igt	LOC_Os01g64760.igt	gene-gene	intergenic.pm	1	37579459	37579522	10	intergenic.pm	37579503	6	851952	-	intergenic.igt	37565839	37583859	LOC_Os01g64780.igt	LOC_Os01g64780.igt	gene-gene
Chr1	+	37579568	3	0	0	3	0	0	0	0	0	0	0	0	0	0	0	0	848850	intergenic.pm	37579410	37580451	LOC_Os01g64760.igt	LOC_Os01g64760.igt	gene-gene	intergenic.pm	1	37579568	37579568	1	intergenic.pm	37579568	3	851952	-	intergenic.igt	37565839	37583859	LOC_Os01g64780.igt	LOC_Os01g64780.igt	gene-gene
Chr1	+	37581127	1	0	0	0	0	0	0	0	1	0	0	0	0	0	0	0	913919	intron	37581088	37581177	LOC_Os01g64770.1	LOC_Os01g64770	mRNA-mRNA	intron	4	37581127	37581127	1	intron	37581127	1	851952	-	intergenic.igt	37565839	37583859	LOC_Os01g64780.igt	LOC_Os01g64780.igt	gene-gene
Chr1	+	37581891	2	0	0	0	0	0	0	0	0	0	2	0	0	0	0	0	913921	intron	37581720	37582361	LOC_Os01g64770.1	LOC_Os01g64770	mRNA-mRNA	intron	4	37581891	37581891	1	intron	37581891	2	851952	-	intergenic.igt	37565839	37583859	LOC_Os01g64780.igt	LOC_Os01g64780.igt	gene-gene
Chr1	+	37582176	1	0	0	0	0	0	0	0	0	0	0	0	0	1	0	0	913921	intron	37581720	37582361	LOC_Os01g64770.1	LOC_Os01g64770	mRNA-mRNA	intron	4	37582176	37582176	1	intron	37582176	1	851952	-	intergenic.igt	37565839	37583859	LOC_Os01g64780.igt	LOC_Os01g64780.igt	gene-gene
Chr1	+	37584342	8	2	0	3	0	0	0	1	0	0	0	0	1	0	0	1	88317	CDS	37584162	37584551	LOC_Os01g64770.1	LOC_Os01g64770	mRNA-mRNA	CDS	4	37584325	37584391	6	CDS	37584342	2	88446	-	3UTR	37583860	37585227	LOC_Os01g64780.2	LOC_Os01g64780	mRNA-mRNA
Chr1	+	37584416	10	0	0	0	0	0	0	7	0	0	0	0	1	2	0	0	88317	CDS	37584162	37584551	LOC_Os01g64770.1	LOC_Os01g64770	mRNA-mRNA	CDS	4	37584416	37584421	3	CDS	37584416	7	88446	-	3UTR	37583860	37585227	LOC_Os01g64780.2	LOC_Os01g64780	mRNA-mRNA
Chr1	+	37584711	5407	232	298	382	317	359	227	249	285	352	461	645	521	343	405	331	88318	3UTR	37584552	37585528	LOC_Os01g64770.1	LOC_Os01g64770	mRNA-mRNA	3UTR	4	37584469	37584861	246	3UTR\	CDS	37584711	254	88446	-	3UTR	37583860	37585227	LOC_Os01g64780.2	LOC_Os01g64780	mRNA-mRNA
Chr1	+	37585033	7058	532	607	660	659	735	616	395	369	415	240	319	394	395	359	363	88318	3UTR	37584552	37585528	LOC_Os01g64770.1	LOC_Os01g64770	mRNA-mRNA	3UTR	4	37584903	37585253	273	3UTR	37585033	393	88446	-	3UTR	37583860	37585227	LOC_Os01g64780.2	LOC_Os01g64780	mRNA-mRNA
Chr1	+	37585445	74	4	8	10	3	6	10	0	4	3	2	4	3	6	8	3	88318	3UTR	37584552	37585528	LOC_Os01g64770.1	LOC_Os01g64770	mRNA-mRNA	3UTR	4	37585435	37585472	13	3UTR	37585445	19	1035479	-	intron	37585442	37585633	LOC_Os01g64780.2	LOC_Os01g64780	mRNA-mRNA
Chr1	+	37585552	10	0	0	4	2	0	1	0	0	0	1	0	0	2	0	0	848851	intergenic.igt	37585529	37635211	LOC_Os01g64770.igt	LOC_Os01g64770.igt	gene-gene	intergenic.igt	1	37585552	37585616	6	intergenic.igt	37585552	2	1035479	-	intron	37585442	37585633	LOC_Os01g64780.2	LOC_Os01g64780	mRNA-mRNA
Chr1	+	37585719	1	0	0	0	0	1	0	0	0	0	0	0	0	0	0	0	848851	intergenic.igt	37585529	37635211	LOC_Os01g64770.igt	LOC_Os01g64770.igt	gene-gene	intergenic.igt	1	37585719	37585719	1	intergenic.igt	37585719	1	88443	-	CDS	37585634	37585760	LOC_Os01g64780.2	LOC_Os01g64780	mRNA-mRNA
Chr1	+	37585759	1	0	0	0	0	0	1	0	0	0	0	0	0	0	0	0	848851	intergenic.igt	37585529	37635211	LOC_Os01g64770.igt	LOC_Os01g64770.igt	gene-gene	intergenic.igt	1	37585759	37585759	1	intergenic.igt	37585759	1	88443	-	CDS	37585634	37585760	LOC_Os01g64780.2	LOC_Os01g64780	mRNA-mRNA
Chr1	+	37585986	1	0	0	1	0	0	0	0	0	0	0	0	0	0	0	0	848851	intergenic.igt	37585529	37635211	LOC_Os01g64770.igt	LOC_Os01g64770.igt	gene-gene	intergenic.igt	1	37585986	37585986	1	intergenic.igt	37585986	1	88442	-	CDS	37585918	37586015	LOC_Os01g64780.2	LOC_Os01g64780	mRNA-mRNA
Chr1	+	37586258	1	0	0	0	1	0	0	0	0	0	0	0	0	0	0	0	848851	intergenic.igt	37585529	37635211	LOC_Os01g64770.igt	LOC_Os01g64770.igt	gene-gene	intergenic.igt	1	37586258	37586258	1	intergenic.igt	37586258	1	88441	-	CDS	37586114	37586281	LOC_Os01g64780.2	LOC_Os01g64780	mRNA-mRNA
Chr1	+	37586306	1	1	0	0	0	0	0	0	0	0	0	0	0	0	0	0	848851	intergenic.igt	37585529	37635211	LOC_Os01g64770.igt	LOC_Os01g64770.igt	gene-gene	intergenic.igt	1	37586306	37586306	1	intergenic.igt	37586306	1	1035482	-	intron	37586282	37586612	LOC_Os01g64780.2	LOC_Os01g64780	mRNA-mRNA
Chr1	+	37587574	2	0	0	2	0	0	0	0	0	0	0	0	0	0	0	0	848851	intergenic.igt	37585529	37635211	LOC_Os01g64770.igt	LOC_Os01g64770.igt	gene-gene	intergenic.igt	1	37587574	37587574	1	intergenic.igt	37587574	2	1035484	-	intron	37586866	37587871	LOC_Os01g64780.2	LOC_Os01g64780	mRNA-mRNA
Chr1	+	37587613	3	0	1	0	0	0	0	0	0	0	0	0	0	0	0	2	848851	intergenic.igt	37585529	37635211	LOC_Os01g64770.igt	LOC_Os01g64770.igt	gene-gene	intergenic.igt	1	37587599	37587613	2	intergenic.igt	37587613	2	1035484	-	intron	37586866	37587871	LOC_Os01g64780.2	LOC_Os01g64780	mRNA-mRNA
Chr1	+	37587680	3	0	0	0	0	0	3	0	0	0	0	0	0	0	0	0	848851	intergenic.igt	37585529	37635211	LOC_Os01g64770.igt	LOC_Os01g64770.igt	gene-gene	intergenic.igt	1	37587680	37587680	1	intergenic.igt	37587680	3	1035484	-	intron	37586866	37587871	LOC_Os01g64780.2	LOC_Os01g64780	mRNA-mRNA
Chr1	+	37587814	1	0	0	1	0	0	0	0	0	0	0	0	0	0	0	0	848851	intergenic.igt	37585529	37635211	LOC_Os01g64770.igt	LOC_Os01g64770.igt	gene-gene	intergenic.igt	1	37587814	37587814	1	intergenic.igt	37587814	1	1035484	-	intron	37586866	37587871	LOC_Os01g64780.2	LOC_Os01g64780	mRNA-mRNA
Chr1	+	38892837	19	0	0	0	0	2	0	0	0	0	1	0	9	6	1	0	91996	CDS	38892674	38892855	LOC_Os01g66960.1	LOC_Os01g66960	mRNA-mRNA	CDS	1	38892837	38892884	7	CDS\	intron	38892837	9	852049	-	intergenic.igt	38891246	38892997	LOC_Os01g66970.igt	LOC_Os01g66970.igt	gene-gene
Chr1	+	38893631	8448	275	375	371	316	259	341	440	409	602	746	905	1066	787	788	768	91998	3UTR	38893376	38895046	LOC_Os01g66960.1	LOC_Os01g66960	mRNA-mRNA	3UTR	1	38893425	38894078	331	3UTR	38893631	836	92015	-	3UTR	38892998	38893805	LOC_Os01g66970.1	LOC_Os01g66970	mRNA-mRNA
Chr1	+	38894103	2	1	0	0	0	1	0	0	0	0	0	0	0	0	0	0	91998	3UTR	38893376	38895046	LOC_Os01g66960.1	LOC_Os01g66960	mRNA-mRNA	3UTR	1	38894103	38894120	2	3UTR	38894103	1	1036047	-	intron	38894007	38894970	LOC_Os01g66970.1	LOC_Os01g66970	mRNA-mRNA
Chr1	+	38894152	1	1	0	0	0	0	0	0	0	0	0	0	0	0	0	0	91998	3UTR	38893376	38895046	LOC_Os01g66960.1	LOC_Os01g66960	mRNA-mRNA	3UTR	1	38894152	38894152	1	3UTR	38894152	1	1036047	-	intron	38894007	38894970	LOC_Os01g66970.1	LOC_Os01g66970	mRNA-mRNA
Chr1	+	38894214	7	1	0	6	0	0	0	0	0	0	0	0	0	0	0	0	91998	3UTR	38893376	38895046	LOC_Os01g66960.1	LOC_Os01g66960	mRNA-mRNA	3UTR	1	38894192	38894214	2	3UTR	38894214	6	1036047	-	intron	38894007	38894970	LOC_Os01g66970.1	LOC_Os01g66970	mRNA-mRNA
Chr1	+	38894328	2	0	0	0	0	0	0	0	0	0	2	0	0	0	0	0	91998	3UTR	38893376	38895046	LOC_Os01g66960.1	LOC_Os01g66960	mRNA-mRNA	3UTR	1	38894328	38894328	1	3UTR	38894328	2	1036047	-	intron	38894007	38894970	LOC_Os01g66970.1	LOC_Os01g66970	mRNA-mRNA
Chr1	+	38895814	3	0	1	0	0	0	2	0	0	0	0	0	0	0	0	0	848951	intergenic.igt	38895047	38914091	LOC_Os01g66960.igt	LOC_Os01g66960.igt	gene-gene	intergenic.igt	1	38895813	38895814	2	intergenic.igt	38895814	2	92011	-	CDS	38895674	38895821	LOC_Os01g66970.1	LOC_Os01g66970	mRNA-mRNA
Chr1	+	42615930	2	0	2	0	0	0	0	0	0	0	0	0	0	0	0	0	916195	intron	42615865	42616034	LOC_Os01g73550.1	LOC_Os01g73550	mRNA-mRNA	intron	2	42615930	42615930	1	intron	42615930	2	852326	-	intergenic.pm	42614642	42616641	LOC_Os01g73560.igt	LOC_Os01g73560.igt	gene-gene
Chr1	+	42617631	2	0	2	0	0	0	0	0	0	0	0	0	0	0	0	0	916201	intron	42617539	42617654	LOC_Os01g73550.1	LOC_Os01g73550	mRNA-mRNA	intron	2	42617631	42617631	1	intron	42617631	2	852326	-	intergenic.igt	42616642	42618173	LOC_Os01g73560.igt	LOC_Os01g73560.igt	gene-gene
Chr1	+	42617997	2	0	0	0	0	0	0	0	0	0	0	0	0	0	2	0	103091	CDS	42617983	42618026	LOC_Os01g73550.1	LOC_Os01g73550	mRNA-mRNA	CDS	2	42617997	42617997	1	CDS	42617997	2	852326	-	intergenic.igt	42616642	42618173	LOC_Os01g73560.igt	LOC_Os01g73560.igt	gene-gene
Chr1	+	42618025	5	0	0	0	0	0	0	0	0	0	0	0	0	0	0	5	103091	CDS	42617983	42618026	LOC_Os01g73550.1	LOC_Os01g73550	mRNA-mRNA	CDS	2	42618025	42618025	1	CDS	42618025	5	852326	-	intergenic.igt	42616642	42618173	LOC_Os01g73560.igt	LOC_Os01g73560.igt	gene-gene
Chr1	+	42618072	4	0	0	0	0	0	0	0	0	2	2	0	0	0	0	0	103092	3UTR	42618027	42618686	LOC_Os01g73550.1	LOC_Os01g73550	mRNA-mRNA	3UTR	2	42618072	42618086	2	3UTR	42618072	2	852326	-	intergenic.igt	42616642	42618173	LOC_Os01g73560.igt	LOC_Os01g73560.igt	gene-gene
Chr1	+	42618126	7	0	0	0	0	0	0	0	3	0	0	0	0	4	0	0	103092	3UTR	42618027	42618686	LOC_Os01g73550.1	LOC_Os01g73550	mRNA-mRNA	3UTR	2	42618126	42618129	3	3UTR	42618126	3	852326	-	intergenic.igt	42616642	42618173	LOC_Os01g73560.igt	LOC_Os01g73560.igt	gene-gene
Chr1	+	42618363	1268	9	3	18	2	13	11	79	71	66	156	151	175	152	201	161	103092	3UTR	42618027	42618686	LOC_Os01g73550.1	LOC_Os01g73550	mRNA-mRNA	3UTR	2	42618155	42618493	153	3UTR	42618363	113	103144	-	3UTR	42618174	42618791	LOC_Os01g73560.1	LOC_Os01g73560	mRNA-mRNA
Chr1	+	42618567	3	0	3	0	0	0	0	0	0	0	0	0	0	0	0	0	103092	3UTR	42618027	42618686	LOC_Os01g73550.1	LOC_Os01g73550	mRNA-mRNA	3UTR	2	42618567	42618567	1	3UTR	42618567	3	103144	-	3UTR	42618174	42618791	LOC_Os01g73560.1	LOC_Os01g73560	mRNA-mRNA
Chr1	+	42618659	188	13	15	23	1	14	19	6	2	7	8	13	18	18	18	13	103092	3UTR	42618027	42618686	LOC_Os01g73550.1	LOC_Os01g73550	mRNA-mRNA	3UTR	2	42618624	42618673	32	3UTR	42618659	31	103144	-	3UTR	42618174	42618791	LOC_Os01g73560.1	LOC_Os01g73560	mRNA-mRNA
Chr1	+	42618705	1714	103	91	86	55	89	84	76	54	93	112	218	238	125	151	139	849225	intergenic.igt	42618687	42619830	LOC_Os01g73550.igt	LOC_Os01g73550.igt	gene-gene	intergenic.igt	1	42618688	42618813	82	intergenic.igt	42618705	130	103144	-	3UTR	42618174	42618791	LOC_Os01g73560.1	LOC_Os01g73560	mRNA-mRNA
Chr1	+	42618838	8	0	1	0	2	0	0	0	1	0	0	0	3	0	0	1	849225	intergenic.igt	42618687	42619830	LOC_Os01g73550.igt	LOC_Os01g73550.igt	gene-gene	intergenic.igt	1	42618838	42618889	8	intergenic.igt	42618838	1	103143	-	CDS	42618792	42619454	LOC_Os01g73560.1	LOC_Os01g73560	mRNA-mRNA
Chr1	+	42618982	370	20	17	15	18	15	15	17	16	19	18	27	61	26	47	39	849225	intergenic.igt	42618687	42619830	LOC_Os01g73550.igt	LOC_Os01g73550.igt	gene-gene	intergenic.igt	1	42618949	42619259	103	intergenic.igt	42618982	31	103143	-	CDS	42618792	42619454	LOC_Os01g73560.1	LOC_Os01g73560	mRNA-mRNA
Chr1	+	42619309	11	1	2	0	0	0	1	0	0	2	1	0	2	0	2	0	849225	intergenic.igt	42618687	42619830	LOC_Os01g73550.igt	LOC_Os01g73550.igt	gene-gene	intergenic.igt	1	42619291	42619372	9	intergenic.igt	42619309	2	103143	-	CDS	42618792	42619454	LOC_Os01g73560.1	LOC_Os01g73560	mRNA-mRNA
Chr1	+	42619402	3	0	0	0	0	0	2	0	0	0	0	0	0	0	1	0	849225	intergenic.igt	42618687	42619830	LOC_Os01g73550.igt	LOC_Os01g73550.igt	gene-gene	intergenic.igt	1	42619402	42619434	3	intergenic.igt	42619402	1	103143	-	CDS	42618792	42619454	LOC_Os01g73560.1	LOC_Os01g73560	mRNA-mRNA
Chr1	+	42619460	2	0	0	0	0	0	0	0	0	0	0	0	2	0	0	0	849225	intergenic.igt	42618687	42619830	LOC_Os01g73550.igt	LOC_Os01g73550.igt	gene-gene	intergenic.igt	1	42619460	42619460	1	intergenic.igt	42619460	2	1037968	-	intron	42619455	42619522	LOC_Os01g73560.1	LOC_Os01g73560	mRNA-mRNA
Chr1	+	42619838	2	0	0	0	0	0	1	1	0	0	0	0	0	0	0	0	849225	intergenic.pm	42619831	42621830	LOC_Os01g73550.igt	LOC_Os01g73550.igt	gene-gene	intergenic.pm	1	42619838	42619856	2	intergenic.pm	42619838	1	1037970	-	intron	42619793	42619924	LOC_Os01g73560.1	LOC_Os01g73560	mRNA-mRNA
Chr1	+	42619905	3	0	0	0	0	0	0	0	0	0	0	0	0	0	3	0	849225	intergenic.pm	42619831	42621830	LOC_Os01g73550.igt	LOC_Os01g73550.igt	gene-gene	intergenic.pm	1	42619905	42619905	1	intergenic.pm	42619905	3	1037970	-	intron	42619793	42619924	LOC_Os01g73560.1	LOC_Os01g73560	mRNA-mRNA
Chr1	+	42619958	6	0	0	0	0	0	0	0	0	3	0	0	0	3	0	0	849225	intergenic.pm	42619831	42621830	LOC_Os01g73550.igt	LOC_Os01g73550.igt	gene-gene	intergenic.pm	1	42619946	42619958	3	intergenic.pm	42619958	3	103140	-	CDS	42619925	42620020	LOC_Os01g73560.1	LOC_Os01g73560	mRNA-mRNA
Chr1	-	1335208	2	2	0	0	0	0	0	0	0	0	0	0	0	0	0	0	849384	intergenic.pm	1334740	1336739	LOC_Os01g03310.igt	LOC_Os01g03310.igt	gene-gene	intergenic.pm	1	1335208	1335208	1	intergenic.pm	1335208	2	846150	+	intergenic.pm	1333864	1335863	LOC_Os01g03270.igt	LOC_Os01g03270.igt	gene-gene
Chr1	-	1335376	1	0	0	0	0	0	0	0	0	1	0	0	0	0	0	0	849384	intergenic.pm	1334740	1336739	LOC_Os01g03310.igt	LOC_Os01g03310.igt	gene-gene	intergenic.pm	1	1335376	1335376	1	intergenic.pm	1335376	1	846150	+	intergenic.pm	1333864	1335863	LOC_Os01g03270.igt	LOC_Os01g03270.igt	gene-gene
Chr1	-	1335617	3	0	0	2	0	0	1	0	0	0	0	0	0	0	0	0	849384	intergenic.pm	1334740	1336739	LOC_Os01g03310.igt	LOC_Os01g03310.igt	gene-gene	intergenic.pm	1	1335600	1335617	2	intergenic.pm	1335617	2	846150	+	intergenic.pm	1333864	1335863	LOC_Os01g03270.igt	LOC_Os01g03270.igt	gene-gene
Chr1	-	1335776	5	0	0	4	0	0	0	0	0	0	0	0	1	0	0	0	849384	intergenic.pm	1334740	1336739	LOC_Os01g03310.igt	LOC_Os01g03310.igt	gene-gene	intergenic.pm	1	1335760	1335776	2	intergenic.pm	1335776	4	846150	+	intergenic.pm	1333864	1335863	LOC_Os01g03270.igt	LOC_Os01g03270.igt	gene-gene
Chr1	-	1336541	4	0	3	0	0	0	0	0	0	0	0	0	1	0	0	0	849384	intergenic.pm	1334740	1336739	LOC_Os01g03310.igt	LOC_Os01g03310.igt	gene-gene	intergenic.pm	1	1336538	1336541	2	intergenic.pm	1336541	3	900839	+	intron	1336341	1336723	LOC_Os01g03300.1	LOC_Os01g03300	mRNA-mRNA
Chr1	-	1336593	7	1	1	0	0	1	1	1	0	2	0	0	0	0	0	0	849384	intergenic.pm	1334740	1336739	LOC_Os01g03310.igt	LOC_Os01g03310.igt	gene-gene	intergenic.pm	1	1336593	1336623	5	intergenic.pm	1336593	2	900839	+	intron	1336341	1336723	LOC_Os01g03300.1	LOC_Os01g03300	mRNA-mRNA
Chr1	-	1336928	2	2	0	0	0	0	0	0	0	0	0	0	0	0	0	0	849384	intergenic.igt	1336740	1337928	LOC_Os01g03310.igt	LOC_Os01g03310.igt	gene-gene	intergenic.igt	1	1336928	1336928	1	intergenic.igt	1336928	2	4185	+	CDS	1336724	1337407	LOC_Os01g03300.1	LOC_Os01g03300	mRNA-mRNA
Chr1	-	1337106	1	0	0	0	0	1	0	0	0	0	0	0	0	0	0	0	849384	intergenic.igt	1336740	1337928	LOC_Os01g03310.igt	LOC_Os01g03310.igt	gene-gene	intergenic.igt	1	1337106	1337106	1	intergenic.igt	1337106	1	4185	+	CDS	1336724	1337407	LOC_Os01g03300.1	LOC_Os01g03300	mRNA-mRNA
Chr1	-	1337224	3	3	0	0	0	0	0	0	0	0	0	0	0	0	0	0	849384	intergenic.igt	1336740	1337928	LOC_Os01g03310.igt	LOC_Os01g03310.igt	gene-gene	intergenic.igt	1	1337224	1337224	1	intergenic.igt	1337224	3	4185	+	CDS	1336724	1337407	LOC_Os01g03300.1	LOC_Os01g03300	mRNA-mRNA
Chr1	-	1337341	7	3	1	0	0	1	0	0	0	0	0	0	0	0	2	0	849384	intergenic.igt	1336740	1337928	LOC_Os01g03310.igt	LOC_Os01g03310.igt	gene-gene	intergenic.igt	1	1337341	1337359	3	intergenic.igt	1337341	5	4185	+	CDS	1336724	1337407	LOC_Os01g03300.1	LOC_Os01g03300	mRNA-mRNA
Chr1	-	1337403	1	0	1	0	0	0	0	0	0	0	0	0	0	0	0	0	849384	intergenic.igt	1336740	1337928	LOC_Os01g03310.igt	LOC_Os01g03310.igt	gene-gene	intergenic.igt	1	1337403	1337403	1	intergenic.igt	1337403	1	4185	+	CDS	1336724	1337407	LOC_Os01g03300.1	LOC_Os01g03300	mRNA-mRNA
Chr1	-	1338248	9032	1218	798	521	289	533	880	165	371	989	51	91	1346	860	436	484	4191	3UTR	1337929	1338493	LOC_Os01g03310.1	LOC_Os01g03310	mRNA-mRNA	3UTR	1	1338080	1338251	73	3UTR	1338248	1271	846151	+	intergenic.igt	1338056	1348819	LOC_Os01g03300.igt	LOC_Os01g03300.igt	gene-gene
Chr1	-	1338292	2115	286	299	154	142	143	259	31	58	204	15	5	228	136	79	76	4191	3UTR	1337929	1338493	LOC_Os01g03310.1	LOC_Os01g03310	mRNA-mRNA	3UTR	1	1338285	1338556	147	3UTR\	CDS	1338292	170	846151	+	intergenic.igt	1338056	1348819	LOC_Os01g03300.igt	LOC_Os01g03300.igt	gene-gene
Chr1	-	1338595	8	0	1	0	0	0	0	0	2	1	0	0	4	0	0	0	4190	CDS	1338494	1339075	LOC_Os01g03310.1	LOC_Os01g03310	mRNA-mRNA	CDS	1	1338595	1338603	4	CDS	1338595	3	846151	+	intergenic.igt	1338056	1348819	LOC_Os01g03300.igt	LOC_Os01g03300.igt	gene-gene
Chr1	-	1338670	6	1	0	0	0	0	5	0	0	0	0	0	0	0	0	0	4190	CDS	1338494	1339075	LOC_Os01g03310.1	LOC_Os01g03310	mRNA-mRNA	CDS	1	1338646	1338670	3	CDS	1338670	3	846151	+	intergenic.igt	1338056	1348819	LOC_Os01g03300.igt	LOC_Os01g03300.igt	gene-gene
Chr1	-	1338781	28	1	2	1	1	1	3	0	2	5	0	2	6	2	0	2	4190	CDS	1338494	1339075	LOC_Os01g03310.1	LOC_Os01g03310	mRNA-mRNA	CDS	1	1338704	1338781	13	CDS	1338781	5	846151	+	intergenic.igt	1338056	1348819	LOC_Os01g03300.igt	LOC_Os01g03300.igt	gene-gene
Chr1	-	1338821	5	0	0	3	0	0	1	0	0	0	0	0	0	1	0	0	4190	CDS	1338494	1339075	LOC_Os01g03310.1	LOC_Os01g03310	mRNA-mRNA	CDS	1	1338808	1338821	4	CDS	1338821	2	846151	+	intergenic.igt	1338056	1348819	LOC_Os01g03300.igt	LOC_Os01g03300.igt	gene-gene
Chr1	-	2255095	2	0	1	0	1	0	0	0	0	0	0	0	0	0	0	0	849455	intergenic.pm	2255074	2257073	LOC_Os01g04900.igt	LOC_Os01g04900.igt	gene-gene	intergenic.pm	1	2255095	2255115	2	intergenic.pm	2255095	1	846226	+	intergenic.igt	2250877	2259454	LOC_Os01g04860.igt	LOC_Os01g04860.igt	gene-gene
Chr1	-	2261062	1	0	1	0	0	0	0	0	0	0	0	0	0	0	0	0	849455	intergenic.igt	2257074	2265176	LOC_Os01g04900.igt	LOC_Os01g04900.igt	gene-gene	intergenic.igt	1	2261062	2261062	1	intergenic.igt	2261062	1	846226	+	intergenic.pm	2259455	2261454	LOC_Os01g04860.igt	LOC_Os01g04860.igt	gene-gene
Chr1	-	2261154	5	0	0	4	0	1	0	0	0	0	0	0	0	0	0	0	849455	intergenic.igt	2257074	2265176	LOC_Os01g04900.igt	LOC_Os01g04900.igt	gene-gene	intergenic.igt	1	2261154	2261159	2	intergenic.igt	2261154	4	846226	+	intergenic.pm	2259455	2261454	LOC_Os01g04860.igt	LOC_Os01g04860.igt	gene-gene
Chr1	-	2263790	5	5	0	0	0	0	0	0	0	0	0	0	0	0	0	0	849455	intergenic.igt	2257074	2265176	LOC_Os01g04900.igt	LOC_Os01g04900.igt	gene-gene	intergenic.igt	1	2263790	2263790	1	intergenic.igt	2263790	5	6089	+	CDS	2263746	2263857	LOC_Os01g04880.1	LOC_Os01g04880	mRNA-mRNA
Chr1	-	2263996	2	0	0	0	0	0	2	0	0	0	0	0	0	0	0	0	849455	intergenic.igt	2257074	2265176	LOC_Os01g04900.igt	LOC_Os01g04900.igt	gene-gene	intergenic.igt	1	2263996	2263996	1	intergenic.igt	2263996	2	901157	+	intron	2263858	2264295	LOC_Os01g04880.1	LOC_Os01g04880	mRNA-mRNA
Chr1	-	2264320	2	0	0	2	0	0	0	0	0	0	0	0	0	0	0	0	849455	intergenic.igt	2257074	2265176	LOC_Os01g04900.igt	LOC_Os01g04900.igt	gene-gene	intergenic.igt	1	2264320	2264320	1	intergenic.igt	2264320	2	6090	+	CDS	2264296	2265396	LOC_Os01g04880.1	LOC_Os01g04880	mRNA-mRNA
Chr1	-	2265131	1	1	0	0	0	0	0	0	0	0	0	0	0	0	0	0	849455	intergenic.igt	2257074	2265176	LOC_Os01g04900.igt	LOC_Os01g04900.igt	gene-gene	intergenic.igt	1	2265131	2265131	1	intergenic.igt	2265131	1	6090	+	CDS	2264296	2265396	LOC_Os01g04880.1	LOC_Os01g04880	mRNA-mRNA
Chr1	-	2265174	2	2	0	0	0	0	0	0	0	0	0	0	0	0	0	0	849455	intergenic.igt	2257074	2265176	LOC_Os01g04900.igt	LOC_Os01g04900.igt	gene-gene	intergenic.igt	1	2265174	2265174	1	intergenic.igt	2265174	2	6090	+	CDS	2264296	2265396	LOC_Os01g04880.1	LOC_Os01g04880	mRNA-mRNA
Chr1	-	2265203	2	0	0	0	0	0	0	0	1	0	0	0	0	1	0	0	6166	3UTR	2265177	2266649	LOC_Os01g04900.2	LOC_Os01g04900	mRNA-mRNA	3UTR	3	2265203	2265203	1	3UTR	2265203	2	6090	+	CDS	2264296	2265396	LOC_Os01g04880.1	LOC_Os01g04880	mRNA-mRNA
Chr1	-	2265271	4	0	0	0	2	0	0	0	0	0	0	0	0	2	0	0	6166	3UTR	2265177	2266649	LOC_Os01g04900.2	LOC_Os01g04900	mRNA-mRNA	3UTR	3	2265256	2265271	3	3UTR	2265271	2	6090	+	CDS	2264296	2265396	LOC_Os01g04880.1	LOC_Os01g04880	mRNA-mRNA
Chr1	-	2265761	1470	73	87	100	96	110	115	75	91	83	75	124	134	78	117	112	6166	3UTR	2265177	2266649	LOC_Os01g04900.2	LOC_Os01g04900	mRNA-mRNA	3UTR	3	2265462	2266088	262	3UTR	2265761	53	6092	+	3UTR	2265726	2267208	LOC_Os01g04880.1	LOC_Os01g04880	mRNA-mRNA
Chr1	-	2266120	1	0	0	0	0	0	0	0	0	0	0	0	0	0	1	0	6166	3UTR	2265177	2266649	LOC_Os01g04900.2	LOC_Os01g04900	mRNA-mRNA	3UTR	3	2266120	2266120	1	3UTR	2266120	1	6092	+	3UTR	2265726	2267208	LOC_Os01g04880.1	LOC_Os01g04880	mRNA-mRNA
Chr1	-	2266360	3889	332	377	515	348	451	252	84	137	146	217	231	198	180	210	211	6166	3UTR	2265177	2266649	LOC_Os01g04900.2	LOC_Os01g04900	mRNA-mRNA	3UTR	3	2266210	2266657	243	3UTR\	CDS	2266360	355	6092	+	3UTR	2265726	2267208	LOC_Os01g04880.1	LOC_Os01g04880	mRNA-mRNA
Chr1	-	2266708	16	4	5	1	3	1	1	0	0	0	0	0	1	0	0	0	6165	CDS	2266650	2266904	LOC_Os01g04900.2	LOC_Os01g04900	mRNA-mRNA	CDS	3	2266682	2266760	12	CDS	2266708	2	6092	+	3UTR	2265726	2267208	LOC_Os01g04880.1	LOC_Os01g04880	mRNA-mRNA
Chr1	-	2267029	2	0	0	0	0	0	0	2	0	0	0	0	0	0	0	0	1022984	intron	2266905	2267043	LOC_Os01g04900.2	LOC_Os01g04900	mRNA-mRNA	intron	3	2267029	2267029	1	intron	2267029	2	6092	+	3UTR	2265726	2267208	LOC_Os01g04880.1	LOC_Os01g04880	mRNA-mRNA
Chr1	-	2267056	2	0	0	0	2	0	0	0	0	0	0	0	0	0	0	0	6164	CDS	2267044	2267204	LOC_Os01g04900.2	LOC_Os01g04900	mRNA-mRNA	CDS	3	2267056	2267056	1	CDS	2267056	2	6092	+	3UTR	2265726	2267208	LOC_Os01g04880.1	LOC_Os01g04880	mRNA-mRNA
Chr1	-	2267249	2	0	0	0	0	0	0	0	0	0	2	0	0	0	0	0	1022985	intron	2267205	2267380	LOC_Os01g04900.2	LOC_Os01g04900	mRNA-mRNA	intron	3	2267249	2267249	1	intron	2267249	2	846227	+	intergenic.igt	2267209	2269162	LOC_Os01g04880.igt	LOC_Os01g04880.igt	gene-gene
Chr1	-	2267416	1	0	0	0	1	0	0	0	0	0	0	0	0	0	0	0	6163	CDS	2267381	2267588	LOC_Os01g04900.2	LOC_Os01g04900	mRNA-mRNA	CDS	3	2267416	2267416	1	CDS	2267416	1	846227	+	intergenic.igt	2267209	2269162	LOC_Os01g04880.igt	LOC_Os01g04880.igt	gene-gene
Chr1	-	2267966	1	1	0	0	0	0	0	0	0	0	0	0	0	0	0	0	6162	CDS	2267959	2268112	LOC_Os01g04900.2	LOC_Os01g04900	mRNA-mRNA	CDS	3	2267966	2267966	1	CDS	2267966	1	846227	+	intergenic.igt	2267209	2269162	LOC_Os01g04880.igt	LOC_Os01g04880.igt	gene-gene
Chr1	-	2270514	2	2	0	0	0	0	0	0	0	0	0	0	0	0	0	0	1022994	intron	2270207	2270681	LOC_Os01g04900.2	LOC_Os01g04900	mRNA-mRNA	intron	3	2270514	2270514	1	intron	2270514	2	846227	+	intergenic.pm	2269163	2271162	LOC_Os01g04880.igt	LOC_Os01g04880.igt	gene-gene
Chr1	-	2270555	1	1	0	0	0	0	0	0	0	0	0	0	0	0	0	0	1022994	intron	2270207	2270681	LOC_Os01g04900.2	LOC_Os01g04900	mRNA-mRNA	intron	3	2270555	2270555	1	intron	2270555	1	846227	+	intergenic.pm	2269163	2271162	LOC_Os01g04880.igt	LOC_Os01g04880.igt	gene-gene
Chr1	-	3356755	1	0	0	0	0	0	0	0	0	0	1	0	0	0	0	0	849554	intergenic.pm	3355067	3357066	LOC_Os01g07130.igt	LOC_Os01g07130.igt	gene-gene	intergenic.pm	1	3356755	3356755	1	intergenic.pm	3356755	1	9091	+	5UTR	3356383	3356781	LOC_Os01g07120.2	LOC_Os01g07120	mRNA-mRNA
Chr1	-	3356836	2	0	0	0	0	1	0	0	0	0	0	0	1	0	0	0	849554	intergenic.pm	3355067	3357066	LOC_Os01g07130.igt	LOC_Os01g07130.igt	gene-gene	intergenic.pm	1	3356836	3356838	2	intergenic.pm	3356836	1	901580	+	intron	3356829	3357444	LOC_Os01g07120.2	LOC_Os01g07120	mRNA-mRNA
Chr1	-	3356881	1	0	0	0	0	0	0	0	0	0	1	0	0	0	0	0	849554	intergenic.pm	3355067	3357066	LOC_Os01g07130.igt	LOC_Os01g07130.igt	gene-gene	intergenic.pm	1	3356881	3356881	1	intergenic.pm	3356881	1	901580	+	intron	3356829	3357444	LOC_Os01g07120.2	LOC_Os01g07120	mRNA-mRNA
Chr1	-	3357003	5	0	0	0	0	0	0	0	0	0	0	0	4	1	0	0	849554	intergenic.pm	3355067	3357066	LOC_Os01g07130.igt	LOC_Os01g07130.igt	gene-gene	intergenic.pm	1	3356996	3357003	2	intergenic.pm	3357003	4	901580	+	intron	3356829	3357444	LOC_Os01g07120.2	LOC_Os01g07120	mRNA-mRNA
Chr1	-	3357038	3	0	0	0	0	3	0	0	0	0	0	0	0	0	0	0	849554	intergenic.pm	3355067	3357066	LOC_Os01g07130.igt	LOC_Os01g07130.igt	gene-gene	intergenic.pm	1	3357038	3357038	1	intergenic.pm	3357038	3	901580	+	intron	3356829	3357444	LOC_Os01g07120.2	LOC_Os01g07120	mRNA-mRNA
Chr1	-	3357595	5	0	0	0	0	0	0	0	1	0	0	0	0	4	0	0	849554	intergenic.igt	3357067	3358220	LOC_Os01g07130.igt	LOC_Os01g07130.igt	gene-gene	intergenic.igt	1	3357595	3357604	2	intergenic.igt	3357595	4	9093	+	CDS	3357445	3358222	LOC_Os01g07120.2	LOC_Os01g07120	mRNA-mRNA
Chr1	-	3357637	1	0	0	0	0	1	0	0	0	0	0	0	0	0	0	0	849554	intergenic.igt	3357067	3358220	LOC_Os01g07130.igt	LOC_Os01g07130.igt	gene-gene	intergenic.igt	1	3357637	3357637	1	intergenic.igt	3357637	1	9093	+	CDS	3357445	3358222	LOC_Os01g07120.2	LOC_Os01g07120	mRNA-mRNA
Chr1	-	3357669	2	0	0	0	0	0	0	0	0	0	0	0	0	2	0	0	849554	intergenic.igt	3357067	3358220	LOC_Os01g07130.igt	LOC_Os01g07130.igt	gene-gene	intergenic.igt	1	3357669	3357669	1	intergenic.igt	3357669	2	9093	+	CDS	3357445	3358222	LOC_Os01g07120.2	LOC_Os01g07120	mRNA-mRNA
Chr1	-	3357731	2	0	0	1	0	0	0	0	1	0	0	0	0	0	0	0	849554	intergenic.igt	3357067	3358220	LOC_Os01g07130.igt	LOC_Os01g07130.igt	gene-gene	intergenic.igt	1	3357731	3357731	1	intergenic.igt	3357731	2	9093	+	CDS	3357445	3358222	LOC_Os01g07120.2	LOC_Os01g07120	mRNA-mRNA
Chr1	-	3358163	1181	23	41	60	49	52	35	109	141	149	63	109	92	88	87	83	849554	intergenic.igt	3357067	3358220	LOC_Os01g07130.igt	LOC_Os01g07130.igt	gene-gene	intergenic.igt	1	3357757	3358219	185	intergenic.igt	3358163	67	9093	+	CDS	3357445	3358222	LOC_Os01g07120.2	LOC_Os01g07120	mRNA-mRNA
Chr1	-	3358281	1129	23	27	47	70	49	38	134	134	174	57	78	70	86	71	71	9103	3UTR	3358221	3358686	LOC_Os01g07130.1	LOC_Os01g07130	mRNA-mRNA	3UTR	1	3358221	3358330	72	3UTR	3358281	169	9094	+	3UTR	3358223	3359348	LOC_Os01g07120.2	LOC_Os01g07120	mRNA-mRNA
Chr1	-	3358531	61	7	10	12	10	2	11	1	0	2	0	4	0	2	0	0	9103	3UTR	3358221	3358686	LOC_Os01g07130.1	LOC_Os01g07130	mRNA-mRNA	3UTR	1	3358495	3358549	21	3UTR	3358531	14	9094	+	3UTR	3358223	3359348	LOC_Os01g07120.2	LOC_Os01g07120	mRNA-mRNA
Chr1	-	3358595	37	5	6	6	4	4	7	0	0	2	0	2	0	0	1	0	9103	3UTR	3358221	3358686	LOC_Os01g07130.1	LOC_Os01g07130	mRNA-mRNA	3UTR	1	3358580	3358643	15	3UTR	3358595	8	9094	+	3UTR	3358223	3359348	LOC_Os01g07120.2	LOC_Os01g07120	mRNA-mRNA
Chr1	-	3358668	3	0	1	1	1	0	0	0	0	0	0	0	0	0	0	0	9103	3UTR	3358221	3358686	LOC_Os01g07130.1	LOC_Os01g07130	mRNA-mRNA	3UTR	1	3358668	3358713	3	3UTR\	CDS	3358668	1	9094	+	3UTR	3358223	3359348	LOC_Os01g07120.2	LOC_Os01g07120	mRNA-mRNA
Chr1	-	3359148	2	0	0	0	0	0	2	0	0	0	0	0	0	0	0	0	9102	CDS	3358687	3359332	LOC_Os01g07130.1	LOC_Os01g07130	mRNA-mRNA	CDS	1	3359148	3359148	1	CDS	3359148	2	9094	+	3UTR	3358223	3359348	LOC_Os01g07120.2	LOC_Os01g07120	mRNA-mRNA
Chr1	-	3359838	2	0	0	0	0	0	0	0	0	0	0	0	0	2	0	0	9101	CDS	3359779	3360641	LOC_Os01g07130.1	LOC_Os01g07130	mRNA-mRNA	CDS	1	3359838	3359838	1	CDS	3359838	2	901581	+	intron	3359349	3359838	LOC_Os01g07120.2	LOC_Os01g07120	mRNA-mRNA
Chr1	-	3360193	6	0	0	0	0	0	0	0	0	5	0	0	0	1	0	0	9101	CDS	3359779	3360641	LOC_Os01g07130.1	LOC_Os01g07130	mRNA-mRNA	CDS	1	3360182	3360211	3	CDS	3360193	3	9095	+	3UTR	3359839	3361504	LOC_Os01g07120.2	LOC_Os01g07120	mRNA-mRNA
Chr1	-	3360583	39	0	2	4	1	0	0	9	2	11	2	4	1	1	2	0	9101	CDS	3359779	3360641	LOC_Os01g07130.1	LOC_Os01g07130	mRNA-mRNA	CDS	1	3360486	3360636	20	CDS	3360583	5	9095	+	3UTR	3359839	3361504	LOC_Os01g07120.2	LOC_Os01g07120	mRNA-mRNA
Chr1	-	3360664	1	0	0	0	0	0	1	0	0	0	0	0	0	0	0	0	9100	5UTR	3360642	3360676	LOC_Os01g07130.1	LOC_Os01g07130	mRNA-mRNA	5UTR	1	3360664	3360664	1	5UTR	3360664	1	9095	+	3UTR	3359839	3361504	LOC_Os01g07120.2	LOC_Os01g07120	mRNA-mRNA
Chr1	-	6578315	1	0	0	0	0	0	0	0	0	0	1	0	0	0	0	0	849793	intergenic.pm	6577172	6579171	LOC_Os01g12100.igt	LOC_Os01g12100.igt	gene-gene	intergenic.pm	1	6578315	6578315	1	intergenic.pm	6578315	1	846547	+	intergenic.igt	6554916	6581821	LOC_Os01g12040.igt	LOC_Os01g12040.igt	gene-gene
Chr1	-	6583710	3	0	0	0	0	0	0	0	3	0	0	0	0	0	0	0	849793	intergenic.igt	6579172	6586845	LOC_Os01g12100.igt	LOC_Os01g12100.igt	gene-gene	intergenic.igt	1	6583710	6583710	1	intergenic.igt	6583710	3	846547	+	intergenic.pm	6581822	6583821	LOC_Os01g12040.igt	LOC_Os01g12040.igt	gene-gene
Chr1	-	6583798	1	0	0	0	1	0	0	0	0	0	0	0	0	0	0	0	849793	intergenic.igt	6579172	6586845	LOC_Os01g12100.igt	LOC_Os01g12100.igt	gene-gene	intergenic.igt	1	6583798	6583798	1	intergenic.igt	6583798	1	846547	+	intergenic.pm	6581822	6583821	LOC_Os01g12040.igt	LOC_Os01g12040.igt	gene-gene
Chr1	-	6583832	3	0	1	0	0	1	0	0	0	0	0	0	0	1	0	0	849793	intergenic.igt	6579172	6586845	LOC_Os01g12100.igt	LOC_Os01g12100.igt	gene-gene	intergenic.igt	1	6583825	6583832	2	intergenic.igt	6583832	2	16798	+	CDS	6583822	6584004	LOC_Os01g12090.1	LOC_Os01g12090	mRNA-mRNA
Chr1	-	6583877	6	2	0	0	0	0	0	0	0	0	0	0	0	3	0	1	849793	intergenic.igt	6579172	6586845	LOC_Os01g12100.igt	LOC_Os01g12100.igt	gene-gene	intergenic.igt	1	6583871	6583880	5	intergenic.igt	6583877	2	16798	+	CDS	6583822	6584004	LOC_Os01g12090.1	LOC_Os01g12090	mRNA-mRNA
Chr1	-	6584183	4	0	0	0	0	0	0	0	0	0	4	0	0	0	0	0	849793	intergenic.igt	6579172	6586845	LOC_Os01g12100.igt	LOC_Os01g12100.igt	gene-gene	intergenic.igt	1	6584183	6584183	1	intergenic.igt	6584183	4	902595	+	intron	6584005	6584365	LOC_Os01g12090.1	LOC_Os01g12090	mRNA-mRNA
Chr1	-	6584358	1	1	0	0	0	0	0	0	0	0	0	0	0	0	0	0	849793	intergenic.igt	6579172	6586845	LOC_Os01g12100.igt	LOC_Os01g12100.igt	gene-gene	intergenic.igt	1	6584358	6584358	1	intergenic.igt	6584358	1	902595	+	intron	6584005	6584365	LOC_Os01g12090.1	LOC_Os01g12090	mRNA-mRNA
Chr1	-	6586794	858	19	30	34	37	27	26	53	48	63	69	85	169	75	69	54	849793	intergenic.igt	6579172	6586845	LOC_Os01g12100.igt	LOC_Os01g12100.igt	gene-gene	intergenic.igt	1	6586612	6586845	142	intergenic.igt	6586794	59	16801	+	CDS	6586632	6586889	LOC_Os01g12090.1	LOC_Os01g12090	mRNA-mRNA
Chr1	-	6586890	1783	32	58	66	76	42	69	95	98	131	142	182	264	181	171	176	16809	3UTR	6586846	6587344	LOC_Os01g12100.1	LOC_Os01g12100	mRNA-mRNA	3UTR	1	6586846	6586960	103	3UTR	6586890	161	814259	+	3UTR	6586890	6587537	LOC_Os01g12090.1	LOC_Os01g12090	mRNA-mRNA
Chr1	-	6586986	7	0	0	0	0	0	0	0	0	3	0	1	0	1	1	1	16809	3UTR	6586846	6587344	LOC_Os01g12100.1	LOC_Os01g12100	mRNA-mRNA	3UTR	1	6586985	6586995	3	3UTR	6586986	3	814259	+	3UTR	6586890	6587537	LOC_Os01g12090.1	LOC_Os01g12090	mRNA-mRNA
Chr1	-	6587137	4884	195	246	482	299	234	242	224	213	267	263	395	522	453	409	440	16809	3UTR	6586846	6587344	LOC_Os01g12100.1	LOC_Os01g12100	mRNA-mRNA	3UTR	1	6587033	6587342	140	3UTR	6587137	482	814259	+	3UTR	6586890	6587537	LOC_Os01g12090.1	LOC_Os01g12090	mRNA-mRNA
Chr1	-	6587376	23	0	1	0	1	0	2	2	2	0	2	4	2	2	3	2	16808	CDS	6587345	6587509	LOC_Os01g12100.1	LOC_Os01g12100	mRNA-mRNA	CDS	1	6587376	6587470	13	CDS	6587376	4	814259	+	3UTR	6586890	6587537	LOC_Os01g12090.1	LOC_Os01g12090	mRNA-mRNA
Chr1	-	6587497	1	0	0	0	0	0	0	0	0	0	0	0	0	1	0	0	16808	CDS	6587345	6587509	LOC_Os01g12100.1	LOC_Os01g12100	mRNA-mRNA	CDS	1	6587497	6587497	1	CDS	6587497	1	814259	+	3UTR	6586890	6587537	LOC_Os01g12090.1	LOC_Os01g12090	mRNA-mRNA
Chr1	-	6587560	5	0	0	3	2	0	0	0	0	0	0	0	0	0	0	0	1024837	intron	6587510	6587821	LOC_Os01g12100.1	LOC_Os01g12100	mRNA-mRNA	intron	1	6587539	6587560	2	intron	6587560	3	846548	+	intergenic.igt	6587538	6613402	LOC_Os01g12090.igt	LOC_Os01g12090.igt	gene-gene
Chr1	-	6587613	3	0	0	1	2	0	0	0	0	0	0	0	0	0	0	0	1024837	intron	6587510	6587821	LOC_Os01g12100.1	LOC_Os01g12100	mRNA-mRNA	intron	1	6587602	6587613	2	intron	6587613	2	846548	+	intergenic.igt	6587538	6613402	LOC_Os01g12090.igt	LOC_Os01g12090.igt	gene-gene
Chr1	-	6587761	42	7	7	1	6	4	3	4	1	2	1	3	1	0	0	2	1024837	intron	6587510	6587821	LOC_Os01g12100.1	LOC_Os01g12100	mRNA-mRNA	intron	1	6587733	6587855	28	5UTR\	CDS\	intron	6587761	3	846548	+	intergenic.igt	6587538	6613402	LOC_Os01g12090.igt	LOC_Os01g12090.igt	gene-gene
Chr1	-	21119561	1	0	0	0	0	1	0	0	0	0	0	0	0	0	0	0	850805	intergenic.igt	21117792	21124555	LOC_Os01g37770.igt	LOC_Os01g37770.igt	gene-gene	intergenic.igt	1	21119561	21119561	1	intergenic.igt	21119561	1	46431	+	CDS	21119278	21119851	LOC_Os01g37760.1	LOC_Os01g37760	mRNA-mRNA
Chr1	-	21119600	3	1	2	0	0	0	0	0	0	0	0	0	0	0	0	0	850805	intergenic.igt	21117792	21124555	LOC_Os01g37770.igt	LOC_Os01g37770.igt	gene-gene	intergenic.igt	1	21119600	21119601	2	intergenic.igt	21119600	2	46431	+	CDS	21119278	21119851	LOC_Os01g37760.1	LOC_Os01g37760	mRNA-mRNA
Chr1	-	21119691	21	0	5	2	3	1	1	0	0	5	0	0	0	3	1	0	850805	intergenic.igt	21117792	21124555	LOC_Os01g37770.igt	LOC_Os01g37770.igt	gene-gene	intergenic.igt	1	21119636	21119708	13	intergenic.igt	21119691	4	46431	+	CDS	21119278	21119851	LOC_Os01g37760.1	LOC_Os01g37760	mRNA-mRNA
Chr1	-	21119844	150	10	13	13	7	6	7	7	5	22	11	2	7	5	9	26	850805	intergenic.igt	21117792	21124555	LOC_Os01g37770.igt	LOC_Os01g37770.igt	gene-gene	intergenic.igt	1	21119741	21119962	56	intergenic.igt	21119844	12	46431	+	CDS	21119278	21119851	LOC_Os01g37760.1	LOC_Os01g37760	mRNA-mRNA
Chr1	-	21119991	3	0	0	1	0	0	0	0	0	2	0	0	0	0	0	0	850805	intergenic.igt	21117792	21124555	LOC_Os01g37770.igt	LOC_Os01g37770.igt	gene-gene	intergenic.igt	1	21119991	21119991	1	intergenic.igt	21119991	3	907120	+	intron	21119852	21120360	LOC_Os01g37760.1	LOC_Os01g37760	mRNA-mRNA
Chr1	-	21120047	1	0	0	1	0	0	0	0	0	0	0	0	0	0	0	0	850805	intergenic.igt	21117792	21124555	LOC_Os01g37770.igt	LOC_Os01g37770.igt	gene-gene	intergenic.igt	1	21120047	21120047	1	intergenic.igt	21120047	1	907120	+	intron	21119852	21120360	LOC_Os01g37760.1	LOC_Os01g37760	mRNA-mRNA
Chr1	-	21120659	1	1	0	0	0	0	0	0	0	0	0	0	0	0	0	0	850805	intergenic.igt	21117792	21124555	LOC_Os01g37770.igt	LOC_Os01g37770.igt	gene-gene	intergenic.igt	1	21120659	21120659	1	intergenic.igt	21120659	1	46433	+	CDS	21120573	21120774	LOC_Os01g37760.1	LOC_Os01g37760	mRNA-mRNA
Chr1	-	21120733	1	0	0	0	0	0	0	0	0	0	1	0	0	0	0	0	850805	intergenic.igt	21117792	21124555	LOC_Os01g37770.igt	LOC_Os01g37770.igt	gene-gene	intergenic.igt	1	21120733	21120733	1	intergenic.igt	21120733	1	46433	+	CDS	21120573	21120774	LOC_Os01g37760.1	LOC_Os01g37760	mRNA-mRNA
Chr1	-	21123774	2	0	0	0	0	0	0	0	0	0	0	0	2	0	0	0	850805	intergenic.igt	21117792	21124555	LOC_Os01g37770.igt	LOC_Os01g37770.igt	gene-gene	intergenic.igt	1	21123774	21123774	1	intergenic.igt	21123774	2	46442	+	CDS	21123717	21123808	LOC_Os01g37760.1	LOC_Os01g37760	mRNA-mRNA
Chr1	-	21123840	1	0	1	0	0	0	0	0	0	0	0	0	0	0	0	0	850805	intergenic.igt	21117792	21124555	LOC_Os01g37770.igt	LOC_Os01g37770.igt	gene-gene	intergenic.igt	1	21123840	21123840	1	intergenic.igt	21123840	1	907131	+	intron	21123809	21123999	LOC_Os01g37760.1	LOC_Os01g37760	mRNA-mRNA
Chr1	-	21124273	1	0	1	0	0	0	0	0	0	0	0	0	0	0	0	0	850805	intergenic.igt	21117792	21124555	LOC_Os01g37770.igt	LOC_Os01g37770.igt	gene-gene	intergenic.igt	1	21124273	21124273	1	intergenic.igt	21124273	1	907133	+	intron	21124246	21124330	LOC_Os01g37760.1	LOC_Os01g37760	mRNA-mRNA
Chr1	-	21124555	1407	93	112	137	129	118	123	53	70	78	69	76	114	55	92	88	850805	intergenic.igt	21117792	21124555	LOC_Os01g37770.igt	LOC_Os01g37770.igt	gene-gene	intergenic.igt	1	21124307	21124555	160	intergenic.igt	21124555	88	46446	+	3UTR	21124407	21125072	LOC_Os01g37760.1	LOC_Os01g37760	mRNA-mRNA
Chr1	-	21124558	112	19	4	8	16	6	6	6	1	5	0	10	8	9	9	5	46506	3UTR	21124556	21125178	LOC_Os01g37770.1	LOC_Os01g37770	mRNA-mRNA	3UTR	1	21124556	21124613	24	3UTR	21124558	16	46446	+	3UTR	21124407	21125072	LOC_Os01g37760.1	LOC_Os01g37760	mRNA-mRNA
Chr1	-	21124655	2	0	0	0	0	0	0	0	0	0	0	0	0	2	0	0	46506	3UTR	21124556	21125178	LOC_Os01g37770.1	LOC_Os01g37770	mRNA-mRNA	3UTR	1	21124655	21124655	1	3UTR	21124655	2	46446	+	3UTR	21124407	21125072	LOC_Os01g37760.1	LOC_Os01g37760	mRNA-mRNA
Chr1	-	21124691	3	0	0	0	0	0	0	0	0	0	0	2	0	0	0	1	46506	3UTR	21124556	21125178	LOC_Os01g37770.1	LOC_Os01g37770	mRNA-mRNA	3UTR	1	21124691	21124691	1	3UTR	21124691	3	46446	+	3UTR	21124407	21125072	LOC_Os01g37760.1	LOC_Os01g37760	mRNA-mRNA
Chr1	-	21124939	2168	80	108	131	109	112	132	149	126	149	164	219	228	191	175	95	46506	3UTR	21124556	21125178	LOC_Os01g37770.1	LOC_Os01g37770	mRNA-mRNA	3UTR	1	21124718	21125105	183	3UTR	21124939	194	46446	+	3UTR	21124407	21125072	LOC_Os01g37760.1	LOC_Os01g37760	mRNA-mRNA
Chr1	-	21125430	1	0	1	0	0	0	0	0	0	0	0	0	0	0	0	0	1029227	intron	21125419	21125697	LOC_Os01g37770.1	LOC_Os01g37770	mRNA-mRNA	intron	1	21125430	21125430	1	intron	21125430	1	847588	+	intergenic.igt	21125073	21136869	LOC_Os01g37760.igt	LOC_Os01g37760.igt	gene-gene
Chr1	-	29283618	1	0	0	0	0	0	0	0	0	0	0	0	0	0	0	1	851350	intergenic.pm	29282902	29284901	LOC_Os01g51040.igt	LOC_Os01g51040.igt	gene-gene	intergenic.pm	1	29283618	29283618	1	intergenic.pm	29283618	1	848189	+	intergenic.pm	29283372	29285371	LOC_Os01g50950.igt	LOC_Os01g50950.igt	gene-gene
Chr1	-	29283774	1	0	1	0	0	0	0	0	0	0	0	0	0	0	0	0	851350	intergenic.pm	29282902	29284901	LOC_Os01g51040.igt	LOC_Os01g51040.igt	gene-gene	intergenic.pm	1	29283774	29283774	1	intergenic.pm	29283774	1	848189	+	intergenic.pm	29283372	29285371	LOC_Os01g50950.igt	LOC_Os01g50950.igt	gene-gene
Chr1	-	29284128	2	0	0	0	0	0	0	0	0	0	0	0	0	0	2	0	851350	intergenic.pm	29282902	29284901	LOC_Os01g51040.igt	LOC_Os01g51040.igt	gene-gene	intergenic.pm	1	29284128	29284128	1	intergenic.pm	29284128	2	848189	+	intergenic.pm	29283372	29285371	LOC_Os01g50950.igt	LOC_Os01g50950.igt	gene-gene
Chr1	-	29284167	4	0	0	0	0	0	0	0	0	0	1	3	0	0	0	0	851350	intergenic.pm	29282902	29284901	LOC_Os01g51040.igt	LOC_Os01g51040.igt	gene-gene	intergenic.pm	1	29284157	29284167	2	intergenic.pm	29284167	3	848189	+	intergenic.pm	29283372	29285371	LOC_Os01g50950.igt	LOC_Os01g50950.igt	gene-gene
Chr1	-	29284194	2	2	0	0	0	0	0	0	0	0	0	0	0	0	0	0	851350	intergenic.pm	29282902	29284901	LOC_Os01g51040.igt	LOC_Os01g51040.igt	gene-gene	intergenic.pm	1	29284194	29284194	1	intergenic.pm	29284194	2	848189	+	intergenic.pm	29283372	29285371	LOC_Os01g50950.igt	LOC_Os01g50950.igt	gene-gene
Chr1	-	29284242	3	0	0	0	0	0	0	0	0	0	1	0	0	0	0	2	851350	intergenic.pm	29282902	29284901	LOC_Os01g51040.igt	LOC_Os01g51040.igt	gene-gene	intergenic.pm	1	29284242	29284248	3	intergenic.pm	29284242	1	848189	+	intergenic.pm	29283372	29285371	LOC_Os01g50950.igt	LOC_Os01g50950.igt	gene-gene
Chr1	-	29284300	19	2	0	1	0	0	1	0	0	0	0	1	1	7	4	2	851350	intergenic.pm	29282902	29284901	LOC_Os01g51040.igt	LOC_Os01g51040.igt	gene-gene	intergenic.pm	1	29284275	29284327	12	intergenic.pm	29284300	3	848189	+	intergenic.pm	29283372	29285371	LOC_Os01g50950.igt	LOC_Os01g50950.igt	gene-gene
Chr1	-	29284389	2	0	1	0	0	0	0	0	0	0	0	1	0	0	0	0	851350	intergenic.pm	29282902	29284901	LOC_Os01g51040.igt	LOC_Os01g51040.igt	gene-gene	intergenic.pm	1	29284389	29284391	2	intergenic.pm	29284389	1	848189	+	intergenic.pm	29283372	29285371	LOC_Os01g50950.igt	LOC_Os01g50950.igt	gene-gene
Chr1	-	29284499	39	2	3	0	1	0	3	3	0	0	0	2	4	6	4	11	851350	intergenic.pm	29282902	29284901	LOC_Os01g51040.igt	LOC_Os01g51040.igt	gene-gene	intergenic.pm	1	29284426	29284550	16	intergenic.pm	29284499	7	848189	+	intergenic.pm	29283372	29285371	LOC_Os01g50950.igt	LOC_Os01g50950.igt	gene-gene
Chr1	-	29287060	3	0	0	0	0	0	0	0	0	0	0	3	0	0	0	0	851350	intergenic.igt	29284902	29317891	LOC_Os01g51040.igt	LOC_Os01g51040.igt	gene-gene	intergenic.igt	1	29287060	29287060	1	intergenic.igt	29287060	3	65507	+	CDS	29286905	29287252	LOC_Os01g50970.1	LOC_Os01g50970	mRNA-mRNA
Chr1	-	29287106	5	0	0	0	0	0	0	0	0	0	3	0	0	2	0	0	851350	intergenic.igt	29284902	29317891	LOC_Os01g51040.igt	LOC_Os01g51040.igt	gene-gene	intergenic.igt	1	29287106	29287112	3	intergenic.igt	29287106	3	65507	+	CDS	29286905	29287252	LOC_Os01g50970.1	LOC_Os01g50970	mRNA-mRNA
Chr1	-	29288205	2	0	0	0	0	0	0	0	0	0	0	0	0	0	0	2	851350	intergenic.igt	29284902	29317891	LOC_Os01g51040.igt	LOC_Os01g51040.igt	gene-gene	intergenic.igt	1	29288205	29288205	1	intergenic.igt	29288205	2	910336	+	intron	29287254	29288318	LOC_Os01g50970.1	LOC_Os01g50970	mRNA-mRNA
Chr1	-	29288317	3	0	0	0	0	0	0	0	0	0	3	0	0	0	0	0	851350	intergenic.igt	29284902	29317891	LOC_Os01g51040.igt	LOC_Os01g51040.igt	gene-gene	intergenic.igt	1	29288317	29288317	1	intergenic.igt	29288317	3	910336	+	intron	29287254	29288318	LOC_Os01g50970.1	LOC_Os01g50970	mRNA-mRNA
Chr1	-	29288349	3	0	0	0	0	0	0	0	0	0	3	0	0	0	0	0	851350	intergenic.igt	29284902	29317891	LOC_Os01g51040.igt	LOC_Os01g51040.igt	gene-gene	intergenic.igt	1	29288349	29288349	1	intergenic.igt	29288349	3	65509	+	3UTR	29288319	29289018	LOC_Os01g50970.1	LOC_Os01g50970	mRNA-mRNA
Chr1	-	29288411	14	0	0	0	0	0	1	0	0	0	1	6	2	2	0	2	851350	intergenic.igt	29284902	29317891	LOC_Os01g51040.igt	LOC_Os01g51040.igt	gene-gene	intergenic.igt	1	29288383	29288421	6	intergenic.igt	29288411	6	65509	+	3UTR	29288319	29289018	LOC_Os01g50970.1	LOC_Os01g50970	mRNA-mRNA
Chr1	-	29288477	5	0	0	0	0	0	0	0	0	0	2	0	0	2	1	0	851350	intergenic.igt	29284902	29317891	LOC_Os01g51040.igt	LOC_Os01g51040.igt	gene-gene	intergenic.igt	1	29288455	29288484	4	intergenic.igt	29288477	2	65509	+	3UTR	29288319	29289018	LOC_Os01g50970.1	LOC_Os01g50970	mRNA-mRNA
Chr1	-	29295482	1	0	0	0	0	0	0	0	0	0	0	1	0	0	0	0	851350	intergenic.igt	29284902	29317891	LOC_Os01g51040.igt	LOC_Os01g51040.igt	gene-gene	intergenic.igt	1	29295482	29295482	1	intergenic.igt	29295482	1	816214	+	3UTR	29295443	29296090	LOC_Os01g50980.1	LOC_Os01g50980	mRNA-mRNA
Chr1	-	29299357	5	0	0	0	0	0	0	0	0	0	0	5	0	0	0	0	851350	intergenic.igt	29284902	29317891	LOC_Os01g51040.igt	LOC_Os01g51040.igt	gene-gene	intergenic.igt	1	29299357	29299357	1	intergenic.igt	29299357	5	65549	+	CDS	29299081	29299464	LOC_Os01g50990.1	LOC_Os01g50990	mRNA-mRNA
Chr1	-	29299575	1	0	0	0	0	0	1	0	0	0	0	0	0	0	0	0	851350	intergenic.igt	29284902	29317891	LOC_Os01g51040.igt	LOC_Os01g51040.igt	gene-gene	intergenic.igt	1	29299575	29299575	1	intergenic.igt	29299575	1	816215	+	3UTR	29299465	29300112	LOC_Os01g50990.1	LOC_Os01g50990	mRNA-mRNA
Chr1	-	29311412	1	0	0	0	0	1	0	0	0	0	0	0	0	0	0	0	851350	intergenic.igt	29284902	29317891	LOC_Os01g51040.igt	LOC_Os01g51040.igt	gene-gene	intergenic.igt	1	29311412	29311412	1	intergenic.igt	29311412	1	65573	+	CDS	29309876	29312220	LOC_Os01g51010.1	LOC_Os01g51010	mRNA-mRNA
Chr1	-	29311614	2	0	0	0	1	0	0	0	1	0	0	0	0	0	0	0	851350	intergenic.igt	29284902	29317891	LOC_Os01g51040.igt	LOC_Os01g51040.igt	gene-gene	intergenic.igt	1	29311614	29311627	2	intergenic.igt	29311614	1	65573	+	CDS	29309876	29312220	LOC_Os01g51010.1	LOC_Os01g51010	mRNA-mRNA
Chr1	-	29311762	13	0	3	1	0	0	3	0	1	0	1	0	2	1	0	1	851350	intergenic.igt	29284902	29317891	LOC_Os01g51040.igt	LOC_Os01g51040.igt	gene-gene	intergenic.igt	1	29311726	29311784	9	intergenic.igt	29311762	3	65573	+	CDS	29309876	29312220	LOC_Os01g51010.1	LOC_Os01g51010	mRNA-mRNA
Chr1	-	29312343	2971	186	185	252	192	220	194	180	180	163	129	212	186	236	242	214	851350	intergenic.igt	29284902	29317891	LOC_Os01g51040.igt	LOC_Os01g51040.igt	gene-gene	intergenic.igt	1	29311813	29312368	258	intergenic.igt	29312343	147	65574	+	3UTR	29312221	29312918	LOC_Os01g51010.1	LOC_Os01g51010	mRNA-mRNA
Chr1	-	29312399	214	5	16	24	19	17	2	8	7	6	17	14	18	19	30	12	851350	intergenic.igt	29284902	29317891	LOC_Os01g51040.igt	LOC_Os01g51040.igt	gene-gene	intergenic.igt	1	29312394	29312492	29	intergenic.igt	29312399	53	65574	+	3UTR	29312221	29312918	LOC_Os01g51010.1	LOC_Os01g51010	mRNA-mRNA
Chr1	-	29312528	1	0	0	0	0	0	1	0	0	0	0	0	0	0	0	0	851350	intergenic.igt	29284902	29317891	LOC_Os01g51040.igt	LOC_Os01g51040.igt	gene-gene	intergenic.igt	1	29312528	29312528	1	intergenic.igt	29312528	1	65574	+	3UTR	29312221	29312918	LOC_Os01g51010.1	LOC_Os01g51010	mRNA-mRNA
Chr1	-	29314917	2	0	0	0	0	0	0	0	0	0	0	0	2	0	0	0	851350	intergenic.igt	29284902	29317891	LOC_Os01g51040.igt	LOC_Os01g51040.igt	gene-gene	intergenic.igt	1	29314917	29314917	1	intergenic.igt	29314917	2	910363	+	intron	29314227	29315367	LOC_Os01g51020.1	LOC_Os01g51020	mRNA-mRNA
Chr1	-	29315362	1	0	0	0	0	0	0	0	0	0	0	1	0	0	0	0	851350	intergenic.igt	29284902	29317891	LOC_Os01g51040.igt	LOC_Os01g51040.igt	gene-gene	intergenic.igt	1	29315362	29315362	1	intergenic.igt	29315362	1	910363	+	intron	29314227	29315367	LOC_Os01g51020.1	LOC_Os01g51020	mRNA-mRNA
Chr1	-	29315609	1	0	0	0	0	0	0	0	0	0	0	0	1	0	0	0	851350	intergenic.igt	29284902	29317891	LOC_Os01g51040.igt	LOC_Os01g51040.igt	gene-gene	intergenic.igt	1	29315609	29315609	1	intergenic.igt	29315609	1	910364	+	intron	29315526	29315624	LOC_Os01g51020.1	LOC_Os01g51020	mRNA-mRNA
Chr1	-	29315668	2	0	0	0	0	0	0	0	0	0	1	0	0	0	1	0	851350	intergenic.igt	29284902	29317891	LOC_Os01g51040.igt	LOC_Os01g51040.igt	gene-gene	intergenic.igt	1	29315668	29315672	2	intergenic.igt	29315668	1	65594	+	CDS	29315625	29315791	LOC_Os01g51020.1	LOC_Os01g51020	mRNA-mRNA
Chr1	-	29316706	261	2	11	13	10	4	5	10	10	12	24	27	30	34	37	32	851350	intergenic.igt	29284902	29317891	LOC_Os01g51040.igt	LOC_Os01g51040.igt	gene-gene	intergenic.igt	1	29316481	29316768	86	intergenic.igt	29316706	24	65596	+	3UTR	29316613	29317212	LOC_Os01g51020.1	LOC_Os01g51020	mRNA-mRNA
Chr1	-	29317557	12	0	0	0	4	0	0	0	1	0	2	2	2	1	0	0	851350	intergenic.igt	29284902	29317891	LOC_Os01g51040.igt	LOC_Os01g51040.igt	gene-gene	intergenic.igt	1	29317531	29317602	10	intergenic.igt	29317557	2	65600	+	5UTR	29317540	29317558	LOC_Os01g51030.1	LOC_Os01g51030	mRNA-mRNA
Chr1	-	29317886	164	2	4	12	14	11	8	14	9	39	11	16	11	10	2	1	851350	intergenic.igt	29284902	29317891	LOC_Os01g51040.igt	LOC_Os01g51040.igt	gene-gene	intergenic.igt	1	29317628	29317891	67	intergenic.igt	29317886	13	65602	+	3UTR	29317817	29318459	LOC_Os01g51030.1	LOC_Os01g51030	mRNA-mRNA
Chr1	-	29317987	340	6	6	23	20	22	11	49	43	51	28	16	20	21	12	12	65638	3UTR	29317892	29318491	LOC_Os01g51040.1	LOC_Os01g51040	mRNA-mRNA	3UTR	1	29317894	29318038	61	3UTR	29317987	24	65602	+	3UTR	29317817	29318459	LOC_Os01g51030.1	LOC_Os01g51030	mRNA-mRNA
Chr1	-	29318078	1	0	1	0	0	0	0	0	0	0	0	0	0	0	0	0	65638	3UTR	29317892	29318491	LOC_Os01g51040.1	LOC_Os01g51040	mRNA-mRNA	3UTR	1	29318078	29318078	1	3UTR	29318078	1	65602	+	3UTR	29317817	29318459	LOC_Os01g51030.1	LOC_Os01g51030	mRNA-mRNA
Chr1	-	29318119	5	0	1	0	0	0	0	0	0	0	3	1	0	0	0	0	65638	3UTR	29317892	29318491	LOC_Os01g51040.1	LOC_Os01g51040	mRNA-mRNA	3UTR	1	29318117	29318119	2	3UTR	29318119	3	65602	+	3UTR	29317817	29318459	LOC_Os01g51030.1	LOC_Os01g51030	mRNA-mRNA
Chr1	-	29318229	131	23	26	17	6	23	13	0	0	0	10	8	3	0	2	0	65638	3UTR	29317892	29318491	LOC_Os01g51040.1	LOC_Os01g51040	mRNA-mRNA	3UTR	1	29318163	29318299	46	3UTR	29318229	12	65602	+	3UTR	29317817	29318459	LOC_Os01g51030.1	LOC_Os01g51030	mRNA-mRNA
Chr1	-	29318430	2	2	0	0	0	0	0	0	0	0	0	0	0	0	0	0	65638	3UTR	29317892	29318491	LOC_Os01g51040.1	LOC_Os01g51040	mRNA-mRNA	3UTR	1	29318430	29318430	1	3UTR	29318430	2	65602	+	3UTR	29317817	29318459	LOC_Os01g51030.1	LOC_Os01g51030	mRNA-mRNA
Chr1	-	29318468	1	0	1	0	0	0	0	0	0	0	0	0	0	0	0	0	65638	3UTR	29317892	29318491	LOC_Os01g51040.1	LOC_Os01g51040	mRNA-mRNA	3UTR	1	29318468	29318468	1	3UTR	29318468	1	848196	+	intergenic.igt	29318460	29343444	LOC_Os01g51030.igt	LOC_Os01g51030.igt	gene-gene
Chr1	-	29319474	3	0	0	0	0	0	0	0	0	0	0	0	0	0	0	3	65633	CDS	29319360	29319490	LOC_Os01g51040.1	LOC_Os01g51040	mRNA-mRNA	CDS	1	29319474	29319474	1	CDS	29319474	3	848196	+	intergenic.igt	29318460	29343444	LOC_Os01g51030.igt	LOC_Os01g51030.igt	gene-gene
Chr1	-	29319761	9	0	0	0	0	0	0	2	1	0	2	2	1	0	1	0	65631	CDS	29319729	29319842	LOC_Os01g51040.1	LOC_Os01g51040	mRNA-mRNA	CDS	1	29319706	29319769	7	CDS\	intron	29319761	2	848196	+	intergenic.igt	29318460	29343444	LOC_Os01g51030.igt	LOC_Os01g51030.igt	gene-gene
Chr1	-	29319800	7	0	0	0	0	0	0	0	0	4	0	1	2	0	0	0	65631	CDS	29319729	29319842	LOC_Os01g51040.1	LOC_Os01g51040	mRNA-mRNA	CDS	1	29319800	29319800	1	CDS	29319800	7	848196	+	intergenic.igt	29318460	29343444	LOC_Os01g51030.igt	LOC_Os01g51030.igt	gene-gene
Chr1	-	29319869	13	0	1	1	1	0	0	1	1	3	2	3	0	0	0	0	1031996	intron	29319843	29319912	LOC_Os01g51040.1	LOC_Os01g51040	mRNA-mRNA	intron	1	29319835	29319885	6	CDS\	intron	29319869	4	848196	+	intergenic.igt	29318460	29343444	LOC_Os01g51030.igt	LOC_Os01g51030.igt	gene-gene
Chr1	-	29319921	1	0	0	0	0	0	0	0	0	0	1	0	0	0	0	0	65630	CDS	29319913	29320045	LOC_Os01g51040.1	LOC_Os01g51040	mRNA-mRNA	CDS	1	29319921	29319921	1	CDS	29319921	1	848196	+	intergenic.igt	29318460	29343444	LOC_Os01g51030.igt	LOC_Os01g51030.igt	gene-gene
Chr1	-	29320620	2	0	0	0	0	0	2	0	0	0	0	0	0	0	0	0	65628	CDS	29320608	29320712	LOC_Os01g51040.1	LOC_Os01g51040	mRNA-mRNA	CDS	1	29320620	29320620	1	CDS	29320620	2	848196	+	intergenic.igt	29318460	29343444	LOC_Os01g51030.igt	LOC_Os01g51030.igt	gene-gene
Chr1	-	29320789	4	0	0	0	0	0	0	0	0	4	0	0	0	0	0	0	1031999	intron	29320713	29320795	LOC_Os01g51040.1	LOC_Os01g51040	mRNA-mRNA	intron	1	29320789	29320789	1	intron	29320789	4	848196	+	intergenic.igt	29318460	29343444	LOC_Os01g51030.igt	LOC_Os01g51030.igt	gene-gene
Chr1	-	29321142	1	0	0	0	1	0	0	0	0	0	0	0	0	0	0	0	1032001	intron	29321107	29321168	LOC_Os01g51040.1	LOC_Os01g51040	mRNA-mRNA	intron	1	29321142	29321142	1	intron	29321142	1	848196	+	intergenic.igt	29318460	29343444	LOC_Os01g51030.igt	LOC_Os01g51030.igt	gene-gene
Chr1	-	29321176	1	0	0	0	1	0	0	0	0	0	0	0	0	0	0	0	65625	CDS	29321169	29321295	LOC_Os01g51040.1	LOC_Os01g51040	mRNA-mRNA	CDS	1	29321176	29321176	1	CDS	29321176	1	848196	+	intergenic.igt	29318460	29343444	LOC_Os01g51030.igt	LOC_Os01g51030.igt	gene-gene
Chr1	-	29321304	49	0	0	4	0	1	3	1	3	2	1	22	7	4	1	0	1032002	intron	29321296	29321767	LOC_Os01g51040.1	LOC_Os01g51040	mRNA-mRNA	intron	1	29321210	29321340	19	CDS\	intron	29321304	11	848196	+	intergenic.igt	29318460	29343444	LOC_Os01g51030.igt	LOC_Os01g51030.igt	gene-gene
Chr1	-	34569616	3	0	0	0	0	0	0	0	0	3	0	0	0	0	0	0	851727	intergenic.pm	34568291	34570290	LOC_Os01g59800.igt	LOC_Os01g59800.igt	gene-gene	intergenic.pm	1	34569616	34569616	1	intergenic.pm	34569616	3	848621	+	intergenic.pm	34568109	34570108	LOC_Os01g59710.igt	LOC_Os01g59710.igt	gene-gene
Chr1	-	34569681	1	0	0	0	0	0	1	0	0	0	0	0	0	0	0	0	851727	intergenic.pm	34568291	34570290	LOC_Os01g59800.igt	LOC_Os01g59800.igt	gene-gene	intergenic.pm	1	34569681	34569681	1	intergenic.pm	34569681	1	848621	+	intergenic.pm	34568109	34570108	LOC_Os01g59710.igt	LOC_Os01g59710.igt	gene-gene
Chr1	-	34569722	7	0	0	2	0	0	0	0	1	0	0	0	0	0	4	0	851727	intergenic.pm	34568291	34570290	LOC_Os01g59800.igt	LOC_Os01g59800.igt	gene-gene	intergenic.pm	1	34569718	34569722	3	intergenic.pm	34569722	4	848621	+	intergenic.pm	34568109	34570108	LOC_Os01g59710.igt	LOC_Os01g59710.igt	gene-gene
Chr1	-	34569749	3	0	0	0	0	0	0	0	0	0	0	3	0	0	0	0	851727	intergenic.pm	34568291	34570290	LOC_Os01g59800.igt	LOC_Os01g59800.igt	gene-gene	intergenic.pm	1	34569749	34569749	1	intergenic.pm	34569749	3	848621	+	intergenic.pm	34568109	34570108	LOC_Os01g59710.igt	LOC_Os01g59710.igt	gene-gene
Chr1	-	34570384	2	0	0	0	0	0	0	0	0	0	0	0	2	0	0	0	851727	intergenic.igt	34570291	34583214	LOC_Os01g59800.igt	LOC_Os01g59800.igt	gene-gene	intergenic.igt	1	34570384	34570384	1	intergenic.igt	34570384	2	80094	+	CDS	34570109	34570420	LOC_Os01g59770.1	LOC_Os01g59770	mRNA-mRNA
Chr1	-	34570482	1	0	0	0	0	0	0	0	0	0	0	1	0	0	0	0	851727	intergenic.igt	34570291	34583214	LOC_Os01g59800.igt	LOC_Os01g59800.igt	gene-gene	intergenic.igt	1	34570482	34570482	1	intergenic.igt	34570482	1	816535	+	3UTR	34570421	34571068	LOC_Os01g59770.1	LOC_Os01g59770	mRNA-mRNA
Chr1	-	34570512	3	1	0	0	0	0	0	0	0	1	1	0	0	0	0	0	851727	intergenic.igt	34570291	34583214	LOC_Os01g59800.igt	LOC_Os01g59800.igt	gene-gene	intergenic.igt	1	34570512	34570537	3	intergenic.igt	34570512	1	816535	+	3UTR	34570421	34571068	LOC_Os01g59770.1	LOC_Os01g59770	mRNA-mRNA
Chr1	-	34576613	5	0	0	0	0	0	0	0	0	0	0	0	0	5	0	0	851727	intergenic.igt	34570291	34583214	LOC_Os01g59800.igt	LOC_Os01g59800.igt	gene-gene	intergenic.igt	1	34576613	34576613	1	intergenic.igt	34576613	5	80108	+	CDS	34576566	34576642	LOC_Os01g59780.1	LOC_Os01g59780	mRNA-mRNA
Chr1	-	34580357	2	0	0	1	0	0	0	0	0	0	0	0	1	0	0	0	851727	intergenic.igt	34570291	34583214	LOC_Os01g59800.igt	LOC_Os01g59800.igt	gene-gene	intergenic.igt	1	34580357	34580379	2	intergenic.igt	34580357	1	80118	+	5UTR	34580341	34580543	LOC_Os01g59790.1	LOC_Os01g59790	mRNA-mRNA
Chr1	-	34580413	1	0	0	0	0	0	0	1	0	0	0	0	0	0	0	0	851727	intergenic.igt	34570291	34583214	LOC_Os01g59800.igt	LOC_Os01g59800.igt	gene-gene	intergenic.igt	1	34580413	34580413	1	intergenic.igt	34580413	1	80118	+	5UTR	34580341	34580543	LOC_Os01g59790.1	LOC_Os01g59790	mRNA-mRNA
Chr1	-	34581067	13	0	1	0	1	2	0	3	0	2	1	0	0	2	1	0	851727	intergenic.igt	34570291	34583214	LOC_Os01g59800.igt	LOC_Os01g59800.igt	gene-gene	intergenic.igt	1	34581026	34581068	7	intergenic.igt	34581067	4	80120	+	CDS	34581040	34581187	LOC_Os01g59790.1	LOC_Os01g59790	mRNA-mRNA
Chr1	-	34581982	72	2	4	0	8	10	1	3	6	6	13	5	5	6	2	1	851727	intergenic.igt	34570291	34583214	LOC_Os01g59800.igt	LOC_Os01g59800.igt	gene-gene	intergenic.igt	1	34581971	34581990	16	intergenic.igt	34581982	15	912750	+	intron	34581812	34581986	LOC_Os01g59790.1	LOC_Os01g59790	mRNA-mRNA
Chr1	-	34582179	1	0	0	0	0	0	0	0	0	0	1	0	0	0	0	0	851727	intergenic.igt	34570291	34583214	LOC_Os01g59800.igt	LOC_Os01g59800.igt	gene-gene	intergenic.igt	1	34582179	34582179	1	intergenic.igt	34582179	1	912751	+	intron	34582107	34582448	LOC_Os01g59790.1	LOC_Os01g59790	mRNA-mRNA
Chr1	-	34582444	366	7	11	17	18	16	10	21	18	33	43	26	55	40	18	33	851727	intergenic.igt	34570291	34583214	LOC_Os01g59800.igt	LOC_Os01g59800.igt	gene-gene	intergenic.igt	1	34582412	34582453	27	intergenic.igt	34582444	82	912751	+	intron	34582107	34582448	LOC_Os01g59790.1	LOC_Os01g59790	mRNA-mRNA
Chr1	-	34582583	1	0	1	0	0	0	0	0	0	0	0	0	0	0	0	0	851727	intergenic.igt	34570291	34583214	LOC_Os01g59800.igt	LOC_Os01g59800.igt	gene-gene	intergenic.igt	1	34582583	34582583	1	intergenic.igt	34582583	1	912752	+	intron	34582568	34582984	LOC_Os01g59790.1	LOC_Os01g59790	mRNA-mRNA
Chr1	-	34582628	3	0	0	0	0	0	0	0	0	0	0	0	3	0	0	0	851727	intergenic.igt	34570291	34583214	LOC_Os01g59800.igt	LOC_Os01g59800.igt	gene-gene	intergenic.igt	1	34582628	34582628	1	intergenic.igt	34582628	3	912752	+	intron	34582568	34582984	LOC_Os01g59790.1	LOC_Os01g59790	mRNA-mRNA
Chr1	-	34582785	4	0	3	0	0	0	0	0	0	0	1	0	0	0	0	0	851727	intergenic.igt	34570291	34583214	LOC_Os01g59800.igt	LOC_Os01g59800.igt	gene-gene	intergenic.igt	1	34582785	34582802	2	intergenic.igt	34582785	3	912752	+	intron	34582568	34582984	LOC_Os01g59790.1	LOC_Os01g59790	mRNA-mRNA
Chr1	-	34582865	1	0	0	1	0	0	0	0	0	0	0	0	0	0	0	0	851727	intergenic.igt	34570291	34583214	LOC_Os01g59800.igt	LOC_Os01g59800.igt	gene-gene	intergenic.igt	1	34582865	34582865	1	intergenic.igt	34582865	1	912752	+	intron	34582568	34582984	LOC_Os01g59790.1	LOC_Os01g59790	mRNA-mRNA
Chr1	-	34582938	2	0	2	0	0	0	0	0	0	0	0	0	0	0	0	0	851727	intergenic.igt	34570291	34583214	LOC_Os01g59800.igt	LOC_Os01g59800.igt	gene-gene	intergenic.igt	1	34582938	34582938	1	intergenic.igt	34582938	2	912752	+	intron	34582568	34582984	LOC_Os01g59790.1	LOC_Os01g59790	mRNA-mRNA
Chr1	-	34582977	3	0	0	0	1	0	0	1	0	1	0	0	0	0	0	0	851727	intergenic.igt	34570291	34583214	LOC_Os01g59800.igt	LOC_Os01g59800.igt	gene-gene	intergenic.igt	1	34582977	34582993	2	intergenic.igt	34582977	2	912752	+	intron	34582568	34582984	LOC_Os01g59790.1	LOC_Os01g59790	mRNA-mRNA
Chr1	-	34583059	19	0	0	1	6	0	0	0	0	1	1	8	2	0	0	0	851727	intergenic.igt	34570291	34583214	LOC_Os01g59800.igt	LOC_Os01g59800.igt	gene-gene	intergenic.igt	1	34583031	34583063	7	intergenic.igt	34583059	8	80124	+	CDS	34582985	34583066	LOC_Os01g59790.1	LOC_Os01g59790	mRNA-mRNA
Chr1	-	34583088	3	0	0	1	0	0	1	1	0	0	0	0	0	0	0	0	851727	intergenic.igt	34570291	34583214	LOC_Os01g59800.igt	LOC_Os01g59800.igt	gene-gene	intergenic.igt	1	34583088	34583089	2	intergenic.igt	34583088	2	912753	+	intron	34583067	34583277	LOC_Os01g59790.1	LOC_Os01g59790	mRNA-mRNA
Chr1	-	34583123	5	0	0	0	1	1	0	1	0	0	0	2	0	0	0	0	851727	intergenic.igt	34570291	34583214	LOC_Os01g59800.igt	LOC_Os01g59800.igt	gene-gene	intergenic.igt	1	34583118	34583128	3	intergenic.igt	34583123	2	912753	+	intron	34583067	34583277	LOC_Os01g59790.1	LOC_Os01g59790	mRNA-mRNA
Chr1	-	34583206	31	2	6	1	2	0	0	2	7	0	2	7	0	2	0	0	851727	intergenic.igt	34570291	34583214	LOC_Os01g59800.igt	LOC_Os01g59800.igt	gene-gene	intergenic.igt	1	34583158	34583207	13	intergenic.igt	34583206	8	912753	+	intron	34583067	34583277	LOC_Os01g59790.1	LOC_Os01g59790	mRNA-mRNA
Chr1	-	34583381	20604	660	979	1123	1211	1077	989	1815	1580	1671	1360	1907	2435	1442	1239	1116	80178	3UTR	34583215	34584263	LOC_Os01g59800.1	LOC_Os01g59800	mRNA-mRNA	3UTR	3	34583216	34583547	198	3UTR	34583381	2169	80126	+	3UTR	34583284	34584623	LOC_Os01g59790.1	LOC_Os01g59790	mRNA-mRNA
Chr1	-	34583578	6	0	0	1	0	0	0	0	0	0	0	0	0	5	0	0	80178	3UTR	34583215	34584263	LOC_Os01g59800.1	LOC_Os01g59800	mRNA-mRNA	3UTR	3	34583578	34583584	2	3UTR	34583578	5	80126	+	3UTR	34583284	34584623	LOC_Os01g59790.1	LOC_Os01g59790	mRNA-mRNA
Chr1	-	34583631	3	0	0	3	0	0	0	0	0	0	0	0	0	0	0	0	80178	3UTR	34583215	34584263	LOC_Os01g59800.1	LOC_Os01g59800	mRNA-mRNA	3UTR	3	34583631	34583631	1	3UTR	34583631	3	80126	+	3UTR	34583284	34584623	LOC_Os01g59790.1	LOC_Os01g59790	mRNA-mRNA
Chr1	-	34583743	111	5	7	8	15	13	12	0	5	0	0	14	5	14	7	6	80178	3UTR	34583215	34584263	LOC_Os01g59800.1	LOC_Os01g59800	mRNA-mRNA	3UTR	3	34583689	34583829	40	3UTR	34583743	17	80126	+	3UTR	34583284	34584623	LOC_Os01g59790.1	LOC_Os01g59790	mRNA-mRNA
Chr1	-	34583952	3022	107	209	236	255	251	204	130	173	197	201	232	282	133	201	211	80178	3UTR	34583215	34584263	LOC_Os01g59800.1	LOC_Os01g59800	mRNA-mRNA	3UTR	3	34583855	34584171	194	3UTR	34583952	146	80126	+	3UTR	34583284	34584623	LOC_Os01g59790.1	LOC_Os01g59790	mRNA-mRNA
Chr1	-	34584199	7	2	0	2	1	0	0	0	0	0	0	0	0	1	1	0	80178	3UTR	34583215	34584263	LOC_Os01g59800.1	LOC_Os01g59800	mRNA-mRNA	3UTR	3	34584199	34584231	5	3UTR	34584199	2	80126	+	3UTR	34583284	34584623	LOC_Os01g59790.1	LOC_Os01g59790	mRNA-mRNA
Chr1	-	34584671	5	0	0	0	0	1	0	0	0	0	3	0	0	1	0	0	1034149	intron	34584600	34584684	LOC_Os01g59800.1	LOC_Os01g59800	mRNA-mRNA	intron	3	34584671	34584680	3	intron	34584671	3	848624	+	intergenic.igt	34584624	34610586	LOC_Os01g59790.igt	LOC_Os01g59790.igt	gene-gene
Chr1	-	34586168	14	0	0	1	3	4	0	0	0	4	0	0	0	0	0	2	80171	CDS	34586005	34586205	LOC_Os01g59800.1	LOC_Os01g59800	mRNA-mRNA	CDS	3	34586163	34586181	6	CDS	34586168	4	848624	+	intergenic.igt	34584624	34610586	LOC_Os01g59790.igt	LOC_Os01g59790.igt	gene-gene
Chr1	-	34586254	53	2	3	2	8	2	3	4	8	8	2	0	7	1	2	1	1034154	intron	34586206	34586440	LOC_Os01g59800.1	LOC_Os01g59800	mRNA-mRNA	intron	3	34586227	34586307	22	intron	34586254	8	848624	+	intergenic.igt	34584624	34610586	LOC_Os01g59790.igt	LOC_Os01g59790.igt	gene-gene
Chr1	-	34586340	1	0	1	0	0	0	0	0	0	0	0	0	0	0	0	0	1034154	intron	34586206	34586440	LOC_Os01g59800.1	LOC_Os01g59800	mRNA-mRNA	intron	3	34586340	34586340	1	intron	34586340	1	848624	+	intergenic.igt	34584624	34610586	LOC_Os01g59790.igt	LOC_Os01g59790.igt	gene-gene
Chr1	-	34806196	2	0	0	0	0	0	0	1	0	1	0	0	0	0	0	0	851746	intergenic.igt	34806047	34807882	LOC_Os01g60200.igt	LOC_Os01g60200.igt	gene-gene	intergenic.igt	1	34806196	34806202	2	intergenic.igt	34806196	1	80988	+	CDS	34806015	34806439	LOC_Os01g60190.1	LOC_Os01g60190	mRNA-mRNA
Chr1	-	34806267	10	0	0	0	0	0	0	0	0	2	1	0	2	0	0	5	851746	intergenic.igt	34806047	34807882	LOC_Os01g60200.igt	LOC_Os01g60200.igt	gene-gene	intergenic.igt	1	34806267	34806275	2	intergenic.igt	34806267	5	80988	+	CDS	34806015	34806439	LOC_Os01g60190.1	LOC_Os01g60190	mRNA-mRNA
Chr1	-	34806300	1	0	1	0	0	0	0	0	0	0	0	0	0	0	0	0	851746	intergenic.igt	34806047	34807882	LOC_Os01g60200.igt	LOC_Os01g60200.igt	gene-gene	intergenic.igt	1	34806300	34806300	1	intergenic.igt	34806300	1	80988	+	CDS	34806015	34806439	LOC_Os01g60190.1	LOC_Os01g60190	mRNA-mRNA
Chr1	-	34806811	1	0	0	1	0	0	0	0	0	0	0	0	0	0	0	0	851746	intergenic.igt	34806047	34807882	LOC_Os01g60200.igt	LOC_Os01g60200.igt	gene-gene	intergenic.igt	1	34806811	34806811	1	intergenic.igt	34806811	1	912830	+	intron	34806440	34806831	LOC_Os01g60190.1	LOC_Os01g60190	mRNA-mRNA
Chr1	-	34806839	18	1	0	0	0	0	0	0	2	2	3	0	2	0	0	8	851746	intergenic.igt	34806047	34807882	LOC_Os01g60200.igt	LOC_Os01g60200.igt	gene-gene	intergenic.igt	1	34806839	34806903	11	intergenic.igt	34806839	4	80989	+	CDS	34806832	34807024	LOC_Os01g60190.1	LOC_Os01g60190	mRNA-mRNA
Chr1	-	34807282	143	4	2	9	7	5	6	6	3	14	19	16	13	12	6	21	851746	intergenic.igt	34806047	34807882	LOC_Os01g60200.igt	LOC_Os01g60200.igt	gene-gene	intergenic.igt	1	34807270	34807319	29	intergenic.igt	34807282	18	912832	+	intron	34807200	34807288	LOC_Os01g60190.1	LOC_Os01g60190	mRNA-mRNA
Chr1	-	34807530	2	0	0	0	0	0	0	0	0	0	0	2	0	0	0	0	851746	intergenic.igt	34806047	34807882	LOC_Os01g60200.igt	LOC_Os01g60200.igt	gene-gene	intergenic.igt	1	34807530	34807530	1	intergenic.igt	34807530	2	912833	+	intron	34807445	34807597	LOC_Os01g60190.1	LOC_Os01g60190	mRNA-mRNA
Chr1	-	34807861	8959	173	256	261	332	288	270	566	595	793	821	1001	1198	857	717	831	851746	intergenic.igt	34806047	34807882	LOC_Os01g60200.igt	LOC_Os01g60200.igt	gene-gene	intergenic.igt	1	34807576	34807882	257	intergenic.igt	34807861	253	80993	+	3UTR	34807763	34808395	LOC_Os01g60190.1	LOC_Os01g60190	mRNA-mRNA
Chr1	-	34807887	435	11	20	20	20	8	7	27	36	19	55	31	46	48	32	55	81035	3UTR	34807883	34808490	LOC_Os01g60200.1	LOC_Os01g60200	mRNA-mRNA	3UTR	1	34807883	34807944	37	3UTR	34807887	87	80993	+	3UTR	34807763	34808395	LOC_Os01g60190.1	LOC_Os01g60190	mRNA-mRNA
Chr1	-	34808132	1	0	1	0	0	0	0	0	0	0	0	0	0	0	0	0	81035	3UTR	34807883	34808490	LOC_Os01g60200.1	LOC_Os01g60200	mRNA-mRNA	3UTR	1	34808132	34808132	1	3UTR	34808132	1	80993	+	3UTR	34807763	34808395	LOC_Os01g60190.1	LOC_Os01g60190	mRNA-mRNA
Chr1	-	34808256	1476	112	109	105	92	82	145	37	38	49	116	107	131	117	99	137	81035	3UTR	34807883	34808490	LOC_Os01g60200.1	LOC_Os01g60200	mRNA-mRNA	3UTR	1	34808182	34808564	111	3UTR\	CDS	34808256	157	80993	+	3UTR	34807763	34808395	LOC_Os01g60190.1	LOC_Os01g60190	mRNA-mRNA
Chr1	-	34808617	1	0	0	0	0	0	1	0	0	0	0	0	0	0	0	0	81034	CDS	34808491	34808696	LOC_Os01g60200.1	LOC_Os01g60200	mRNA-mRNA	CDS	1	34808617	34808617	1	CDS	34808617	1	848638	+	intergenic.igt	34808396	34820977	LOC_Os01g60190.igt	LOC_Os01g60190.igt	gene-gene
Chr1	-	34811313	4	0	0	0	0	0	0	0	0	0	0	0	0	0	0	4	1034380	intron	34811232	34811828	LOC_Os01g60200.1	LOC_Os01g60200	mRNA-mRNA	intron	1	34811313	34811313	1	intron	34811313	4	848638	+	intergenic.igt	34808396	34820977	LOC_Os01g60190.igt	LOC_Os01g60190.igt	gene-gene
Chr1	-	34811385	13	1	0	0	0	3	0	0	0	1	1	0	0	0	0	7	1034380	intron	34811232	34811828	LOC_Os01g60200.1	LOC_Os01g60200	mRNA-mRNA	intron	1	34811368	34811395	3	intron	34811385	8	848638	+	intergenic.igt	34808396	34820977	LOC_Os01g60190.igt	LOC_Os01g60190.igt	gene-gene
Chr1	-	34811420	4	0	0	0	0	1	0	0	0	0	0	0	3	0	0	0	1034380	intron	34811232	34811828	LOC_Os01g60200.1	LOC_Os01g60200	mRNA-mRNA	intron	1	34811420	34811439	3	intron	34811420	2	848638	+	intergenic.igt	34808396	34820977	LOC_Os01g60190.igt	LOC_Os01g60190.igt	gene-gene
Chr1	-	34811673	6	0	1	0	0	0	0	0	0	0	3	0	2	0	0	0	1034380	intron	34811232	34811828	LOC_Os01g60200.1	LOC_Os01g60200	mRNA-mRNA	intron	1	34811659	34811678	3	intron	34811673	3	848638	+	intergenic.igt	34808396	34820977	LOC_Os01g60190.igt	LOC_Os01g60190.igt	gene-gene
Chr1	-	34812161	1	0	0	0	0	0	0	0	0	0	0	0	0	0	0	1	81026	5UTR	34812021	34812208	LOC_Os01g60200.1	LOC_Os01g60200	mRNA-mRNA	5UTR	1	34812161	34812161	1	5UTR	34812161	1	848638	+	intergenic.igt	34808396	34820977	LOC_Os01g60190.igt	LOC_Os01g60190.igt	gene-gene
Chr1	-	37567426	2	0	0	0	0	0	0	0	0	2	0	0	0	0	0	0	851952	intergenic.igt	37565839	37583859	LOC_Os01g64780.igt	LOC_Os01g64780.igt	gene-gene	intergenic.igt	1	37567426	37567426	1	intergenic.igt	37567426	2	88262	+	CDS	37567338	37567471	LOC_Os01g64750.1	LOC_Os01g64750	mRNA-mRNA
Chr1	-	37568049	2	0	2	0	0	0	0	0	0	0	0	0	0	0	0	0	851952	intergenic.igt	37565839	37583859	LOC_Os01g64780.igt	LOC_Os01g64780.igt	gene-gene	intergenic.igt	1	37568049	37568049	1	intergenic.igt	37568049	2	88263	+	CDS	37567993	37568235	LOC_Os01g64750.1	LOC_Os01g64750	mRNA-mRNA
Chr1	-	37568404	1	0	0	0	0	0	0	0	0	0	1	0	0	0	0	0	851952	intergenic.igt	37565839	37583859	LOC_Os01g64780.igt	LOC_Os01g64780.igt	gene-gene	intergenic.igt	1	37568404	37568404	1	intergenic.igt	37568404	1	913904	+	intron	37568236	37569748	LOC_Os01g64750.1	LOC_Os01g64750	mRNA-mRNA
Chr1	-	37573012	1	0	0	0	0	0	0	0	0	0	0	0	0	0	0	1	851952	intergenic.igt	37565839	37583859	LOC_Os01g64780.igt	LOC_Os01g64780.igt	gene-gene	intergenic.igt	1	37573012	37573012	1	intergenic.igt	37573012	1	88269	+	CDS	37573004	37573134	LOC_Os01g64750.1	LOC_Os01g64750	mRNA-mRNA
Chr1	-	37573537	1	0	0	0	0	0	0	0	0	0	0	1	0	0	0	0	851952	intergenic.igt	37565839	37583859	LOC_Os01g64780.igt	LOC_Os01g64780.igt	gene-gene	intergenic.igt	1	37573537	37573537	1	intergenic.igt	37573537	1	913910	+	intron	37573135	37573583	LOC_Os01g64750.1	LOC_Os01g64750	mRNA-mRNA
Chr1	-	37573773	2	0	0	0	0	0	0	0	2	0	0	0	0	0	0	0	851952	intergenic.igt	37565839	37583859	LOC_Os01g64780.igt	LOC_Os01g64780.igt	gene-gene	intergenic.igt	1	37573773	37573773	1	intergenic.igt	37573773	2	913911	+	intron	37573687	37574062	LOC_Os01g64750.1	LOC_Os01g64750	mRNA-mRNA
Chr1	-	37574897	27	3	2	4	0	4	6	2	3	0	0	0	0	2	0	1	851952	intergenic.igt	37565839	37583859	LOC_Os01g64780.igt	LOC_Os01g64780.igt	gene-gene	intergenic.igt	1	37574897	37574936	9	intergenic.igt	37574897	8	913913	+	intron	37574602	37574902	LOC_Os01g64750.1	LOC_Os01g64750	mRNA-mRNA
Chr1	-	37575455	2	0	0	0	0	0	0	0	0	0	2	0	0	0	0	0	851952	intergenic.igt	37565839	37583859	LOC_Os01g64780.igt	LOC_Os01g64780.igt	gene-gene	intergenic.igt	1	37575455	37575455	1	intergenic.igt	37575455	2	913914	+	intron	37575053	37575550	LOC_Os01g64750.1	LOC_Os01g64750	mRNA-mRNA
Chr1	-	37575495	5	0	0	0	0	0	0	0	0	0	0	5	0	0	0	0	851952	intergenic.igt	37565839	37583859	LOC_Os01g64780.igt	LOC_Os01g64780.igt	gene-gene	intergenic.igt	1	37575495	37575495	1	intergenic.igt	37575495	5	913914	+	intron	37575053	37575550	LOC_Os01g64750.1	LOC_Os01g64750	mRNA-mRNA
Chr1	-	37575618	1228	67	61	137	118	103	68	52	43	54	62	103	78	74	102	106	851952	intergenic.igt	37565839	37583859	LOC_Os01g64780.igt	LOC_Os01g64780.igt	gene-gene	intergenic.igt	1	37575527	37575775	150	intergenic.igt	37575618	51	88274	+	CDS	37575551	37575751	LOC_Os01g64750.1	LOC_Os01g64750	mRNA-mRNA
Chr1	-	37575814	51	1	0	1	1	0	6	1	0	0	2	6	4	3	13	13	851952	intergenic.igt	37565839	37583859	LOC_Os01g64780.igt	LOC_Os01g64780.igt	gene-gene	intergenic.igt	1	37575805	37575867	13	intergenic.igt	37575814	11	88275	+	3UTR	37575752	37576292	LOC_Os01g64750.1	LOC_Os01g64750	mRNA-mRNA
Chr1	-	37576959	1	0	0	1	0	0	0	0	0	0	0	0	0	0	0	0	851952	intergenic.igt	37565839	37583859	LOC_Os01g64780.igt	LOC_Os01g64780.igt	gene-gene	intergenic.igt	1	37576959	37576959	1	intergenic.igt	37576959	1	88281	+	5UTR	37576887	37577029	LOC_Os01g64760.1	LOC_Os01g64760	mRNA-mRNA
Chr1	-	37577074	1	0	0	0	0	0	0	0	0	0	0	0	0	0	1	0	851952	intergenic.igt	37565839	37583859	LOC_Os01g64780.igt	LOC_Os01g64780.igt	gene-gene	intergenic.igt	1	37577074	37577074	1	intergenic.igt	37577074	1	88282	+	CDS	37577030	37577512	LOC_Os01g64760.1	LOC_Os01g64760	mRNA-mRNA
Chr1	-	37577365	1	0	0	0	0	0	0	0	0	1	0	0	0	0	0	0	851952	intergenic.igt	37565839	37583859	LOC_Os01g64780.igt	LOC_Os01g64780.igt	gene-gene	intergenic.igt	1	37577365	37577365	1	intergenic.igt	37577365	1	88282	+	CDS	37577030	37577512	LOC_Os01g64760.1	LOC_Os01g64760	mRNA-mRNA
Chr1	-	37577391	1	0	0	0	0	0	0	0	0	1	0	0	0	0	0	0	851952	intergenic.igt	37565839	37583859	LOC_Os01g64780.igt	LOC_Os01g64780.igt	gene-gene	intergenic.igt	1	37577391	37577391	1	intergenic.igt	37577391	1	88282	+	CDS	37577030	37577512	LOC_Os01g64760.1	LOC_Os01g64760	mRNA-mRNA
Chr1	-	37577428	2	0	0	0	0	0	2	0	0	0	0	0	0	0	0	0	851952	intergenic.igt	37565839	37583859	LOC_Os01g64780.igt	LOC_Os01g64780.igt	gene-gene	intergenic.igt	1	37577428	37577428	1	intergenic.igt	37577428	2	88282	+	CDS	37577030	37577512	LOC_Os01g64760.1	LOC_Os01g64760	mRNA-mRNA
Chr1	-	37577457	1	0	0	0	0	0	0	0	0	0	0	0	0	1	0	0	851952	intergenic.igt	37565839	37583859	LOC_Os01g64780.igt	LOC_Os01g64780.igt	gene-gene	intergenic.igt	1	37577457	37577457	1	intergenic.igt	37577457	1	88282	+	CDS	37577030	37577512	LOC_Os01g64760.1	LOC_Os01g64760	mRNA-mRNA
Chr1	-	37578505	1	0	0	0	1	0	0	0	0	0	0	0	0	0	0	0	851952	intergenic.igt	37565839	37583859	LOC_Os01g64780.igt	LOC_Os01g64780.igt	gene-gene	intergenic.igt	1	37578505	37578505	1	intergenic.igt	37578505	1	913915	+	intron	37577513	37578558	LOC_Os01g64760.1	LOC_Os01g64760	mRNA-mRNA
Chr1	-	37578920	2431	82	93	93	94	118	147	111	111	142	191	294	368	215	198	174	851952	intergenic.igt	37565839	37583859	LOC_Os01g64780.igt	LOC_Os01g64780.igt	gene-gene	intergenic.igt	1	37578711	37579335	270	intergenic.igt	37578920	58	88284	+	CDS	37578747	37579007	LOC_Os01g64760.1	LOC_Os01g64760	mRNA-mRNA
Chr1	-	37579591	2	0	0	0	0	0	0	0	0	0	0	0	0	0	0	2	851952	intergenic.igt	37565839	37583859	LOC_Os01g64780.igt	LOC_Os01g64780.igt	gene-gene	intergenic.igt	1	37579591	37579591	1	intergenic.igt	37579591	2	848850	+	intergenic.pm	37579410	37580451	LOC_Os01g64760.igt	LOC_Os01g64760.igt	gene-gene
Chr1	-	37581736	3	0	0	0	0	0	0	0	0	0	3	0	0	0	0	0	851952	intergenic.igt	37565839	37583859	LOC_Os01g64780.igt	LOC_Os01g64780.igt	gene-gene	intergenic.igt	1	37581736	37581736	1	intergenic.igt	37581736	3	913921	+	intron	37581720	37582361	LOC_Os01g64770.1	LOC_Os01g64770	mRNA-mRNA
Chr1	-	37582342	2	0	0	0	0	0	0	2	0	0	0	0	0	0	0	0	851952	intergenic.igt	37565839	37583859	LOC_Os01g64780.igt	LOC_Os01g64780.igt	gene-gene	intergenic.igt	1	37582342	37582342	1	intergenic.igt	37582342	2	913921	+	intron	37581720	37582361	LOC_Os01g64770.1	LOC_Os01g64770	mRNA-mRNA
Chr1	-	37583594	1	0	0	0	0	0	0	0	1	0	0	0	0	0	0	0	851952	intergenic.igt	37565839	37583859	LOC_Os01g64780.igt	LOC_Os01g64780.igt	gene-gene	intergenic.igt	1	37583594	37583594	1	intergenic.igt	37583594	1	913928	+	intron	37583539	37583682	LOC_Os01g64770.1	LOC_Os01g64770	mRNA-mRNA
Chr1	-	37583633	1	0	0	0	0	0	0	0	1	0	0	0	0	0	0	0	851952	intergenic.igt	37565839	37583859	LOC_Os01g64780.igt	LOC_Os01g64780.igt	gene-gene	intergenic.igt	1	37583633	37583633	1	intergenic.igt	37583633	1	913928	+	intron	37583539	37583682	LOC_Os01g64770.1	LOC_Os01g64770	mRNA-mRNA
Chr1	-	37583875	5	0	1	0	0	0	0	0	0	0	0	1	0	2	0	1	88446	3UTR	37583860	37585227	LOC_Os01g64780.2	LOC_Os01g64780	mRNA-mRNA	3UTR	4	37583864	37583885	4	3UTR	37583875	2	88316	+	CDS	37583870	37584013	LOC_Os01g64770.1	LOC_Os01g64770	mRNA-mRNA
Chr1	-	37584111	2	0	0	0	0	0	0	0	0	0	0	2	0	0	0	0	88446	3UTR	37583860	37585227	LOC_Os01g64780.2	LOC_Os01g64780	mRNA-mRNA	3UTR	4	37584111	37584111	1	3UTR	37584111	2	913930	+	intron	37584014	37584161	LOC_Os01g64770.1	LOC_Os01g64770	mRNA-mRNA
Chr1	-	37584550	5697	274	301	429	279	359	268	249	321	308	478	697	571	351	416	396	88446	3UTR	37583860	37585227	LOC_Os01g64780.2	LOC_Os01g64780	mRNA-mRNA	3UTR	4	37584140	37584709	377	3UTR	37584550	341	88317	+	CDS	37584162	37584551	LOC_Os01g64770.1	LOC_Os01g64770	mRNA-mRNA
Chr1	-	37584840	7714	626	727	732	758	691	618	486	409	406	240	349	467	371	407	427	88446	3UTR	37583860	37585227	LOC_Os01g64780.2	LOC_Os01g64780	mRNA-mRNA	3UTR	4	37584742	37585109	225	3UTR	37584840	729	88318	+	3UTR	37584552	37585528	LOC_Os01g64770.1	LOC_Os01g64770	mRNA-mRNA
Chr1	-	37585288	9	0	2	0	0	2	2	1	0	0	0	0	0	0	2	0	1035478	intron	37585228	37585307	LOC_Os01g64780.2	LOC_Os01g64780	mRNA-mRNA	intron	4	37585288	37585303	6	intron	37585288	2	88318	+	3UTR	37584552	37585528	LOC_Os01g64770.1	LOC_Os01g64770	mRNA-mRNA
Chr1	-	37585387	1	0	0	1	0	0	0	0	0	0	0	0	0	0	0	0	88444	CDS	37585338	37585441	LOC_Os01g64780.2	LOC_Os01g64780	mRNA-mRNA	CDS	4	37585387	37585387	1	CDS	37585387	1	88318	+	3UTR	37584552	37585528	LOC_Os01g64770.1	LOC_Os01g64770	mRNA-mRNA
Chr1	-	37585451	1	0	0	0	0	1	0	0	0	0	0	0	0	0	0	0	1035479	intron	37585442	37585633	LOC_Os01g64780.2	LOC_Os01g64780	mRNA-mRNA	intron	4	37585451	37585451	1	intron	37585451	1	88318	+	3UTR	37584552	37585528	LOC_Os01g64770.1	LOC_Os01g64770	mRNA-mRNA
Chr1	-	37585627	9	0	0	1	0	2	3	1	0	0	0	0	0	1	1	0	1035479	intron	37585442	37585633	LOC_Os01g64780.2	LOC_Os01g64780	mRNA-mRNA	intron	4	37585618	37585642	6	CDS\	intron	37585627	3	848851	+	intergenic.igt	37585529	37635211	LOC_Os01g64770.igt	LOC_Os01g64770.igt	gene-gene
Chr1	-	37587415	6	1	1	1	0	0	0	0	0	0	0	0	0	0	0	3	1035484	intron	37586866	37587871	LOC_Os01g64780.2	LOC_Os01g64780	mRNA-mRNA	intron	4	37587409	37587418	3	intron	37587415	4	848851	+	intergenic.igt	37585529	37635211	LOC_Os01g64770.igt	LOC_Os01g64770.igt	gene-gene
Chr1	-	38891333	10	0	0	0	0	0	0	5	1	1	0	1	0	0	1	1	852049	intergenic.igt	38891246	38892997	LOC_Os01g66970.igt	LOC_Os01g66970.igt	gene-gene	intergenic.igt	1	38891333	38891399	7	intergenic.igt	38891333	3	91993	+	5UTR	38891151	38891346	LOC_Os01g66960.1	LOC_Os01g66960	mRNA-mRNA
Chr1	-	38892530	2	0	0	0	0	0	0	0	0	0	0	0	0	0	2	0	852049	intergenic.igt	38891246	38892997	LOC_Os01g66970.igt	LOC_Os01g66970.igt	gene-gene	intergenic.igt	1	38892530	38892530	1	intergenic.igt	38892530	2	914520	+	intron	38892309	38892673	LOC_Os01g66960.1	LOC_Os01g66960	mRNA-mRNA
Chr1	-	38892710	206	5	7	3	11	11	7	15	4	6	14	20	29	24	22	28	852049	intergenic.igt	38891246	38892997	LOC_Os01g66970.igt	LOC_Os01g66970.igt	gene-gene	intergenic.igt	1	38892649	38892740	37	intergenic.igt	38892710	27	91996	+	CDS	38892674	38892855	LOC_Os01g66960.1	LOC_Os01g66960	mRNA-mRNA
Chr1	-	38893453	8018	268	284	280	319	218	324	398	362	523	754	929	1026	748	822	763	92015	3UTR	38892998	38893805	LOC_Os01g66970.1	LOC_Os01g66970	mRNA-mRNA	3UTR	4	38893224	38893597	275	3UTR	38893453	448	91998	+	3UTR	38893376	38895046	LOC_Os01g66960.1	LOC_Os01g66960	mRNA-mRNA
Chr1	-	38893712	360	25	41	46	20	25	31	16	17	12	20	28	27	9	27	16	92015	3UTR	38892998	38893805	LOC_Os01g66970.1	LOC_Os01g66970	mRNA-mRNA	3UTR	4	38893623	38893804	82	3UTR	38893712	27	91998	+	3UTR	38893376	38895046	LOC_Os01g66960.1	LOC_Os01g66960	mRNA-mRNA
Chr1	-	38893829	2	0	1	0	0	0	0	0	0	0	0	0	0	0	0	1	92014	CDS	38893806	38894006	LOC_Os01g66970.1	LOC_Os01g66970	mRNA-mRNA	CDS	4	38893829	38893837	2	CDS	38893829	1	91998	+	3UTR	38893376	38895046	LOC_Os01g66960.1	LOC_Os01g66960	mRNA-mRNA
Chr1	-	38893884	11	5	1	0	0	0	1	0	0	0	0	0	3	0	1	0	92014	CDS	38893806	38894006	LOC_Os01g66970.1	LOC_Os01g66970	mRNA-mRNA	CDS	4	38893869	38893886	3	CDS	38893884	5	91998	+	3UTR	38893376	38895046	LOC_Os01g66960.1	LOC_Os01g66960	mRNA-mRNA
Chr1	-	38893944	4	0	0	2	0	0	2	0	0	0	0	0	0	0	0	0	92014	CDS	38893806	38894006	LOC_Os01g66970.1	LOC_Os01g66970	mRNA-mRNA	CDS	4	38893944	38893968	2	CDS	38893944	2	91998	+	3UTR	38893376	38895046	LOC_Os01g66960.1	LOC_Os01g66960	mRNA-mRNA
Chr1	-	38894764	1	0	0	0	0	0	0	0	0	0	0	0	0	0	1	0	1036047	intron	38894007	38894970	LOC_Os01g66970.1	LOC_Os01g66970	mRNA-mRNA	intron	4	38894764	38894764	1	intron	38894764	1	91998	+	3UTR	38893376	38895046	LOC_Os01g66960.1	LOC_Os01g66960	mRNA-mRNA
Chr1	-	38895026	1	1	0	0	0	0	0	0	0	0	0	0	0	0	0	0	92013	CDS	38894971	38895057	LOC_Os01g66970.1	LOC_Os01g66970	mRNA-mRNA	CDS	4	38895026	38895026	1	CDS	38895026	1	91998	+	3UTR	38893376	38895046	LOC_Os01g66960.1	LOC_Os01g66960	mRNA-mRNA
Chr1	-	42617571	3	0	0	0	1	0	0	0	0	0	2	0	0	0	0	0	852326	intergenic.igt	42616642	42618173	LOC_Os01g73560.igt	LOC_Os01g73560.igt	gene-gene	intergenic.igt	1	42617567	42617571	2	intergenic.igt	42617571	2	916201	+	intron	42617539	42617654	LOC_Os01g73550.1	LOC_Os01g73550	mRNA-mRNA
Chr1	-	42617783	17	0	0	0	0	0	0	0	4	0	1	4	0	4	3	1	852326	intergenic.igt	42616642	42618173	LOC_Os01g73560.igt	LOC_Os01g73560.igt	gene-gene	intergenic.igt	1	42617779	42617792	4	intergenic.igt	42617783	9	916202	+	intron	42617705	42617786	LOC_Os01g73550.1	LOC_Os01g73550	mRNA-mRNA
Chr1	-	42617817	1	0	0	0	0	0	0	0	0	0	0	0	0	1	0	0	852326	intergenic.igt	42616642	42618173	LOC_Os01g73560.igt	LOC_Os01g73560.igt	gene-gene	intergenic.igt	1	42617817	42617817	1	intergenic.igt	42617817	1	103090	+	CDS	42617787	42617899	LOC_Os01g73550.1	LOC_Os01g73550	mRNA-mRNA
Chr1	-	42617848	1	0	0	0	0	0	0	0	0	0	1	0	0	0	0	0	852326	intergenic.igt	42616642	42618173	LOC_Os01g73560.igt	LOC_Os01g73560.igt	gene-gene	intergenic.igt	1	42617848	42617848	1	intergenic.igt	42617848	1	103090	+	CDS	42617787	42617899	LOC_Os01g73550.1	LOC_Os01g73550	mRNA-mRNA
Chr1	-	42617938	8	0	0	0	0	0	0	0	0	1	0	0	0	1	6	0	852326	intergenic.igt	42616642	42618173	LOC_Os01g73560.igt	LOC_Os01g73560.igt	gene-gene	intergenic.igt	1	42617905	42617938	4	intergenic.igt	42617938	5	916203	+	intron	42617900	42617982	LOC_Os01g73550.1	LOC_Os01g73550	mRNA-mRNA
Chr1	-	42617977	39	0	0	0	0	0	0	0	4	8	2	7	3	3	6	6	852326	intergenic.igt	42616642	42618173	LOC_Os01g73560.igt	LOC_Os01g73560.igt	gene-gene	intergenic.igt	1	42617965	42617978	12	intergenic.igt	42617977	7	916203	+	intron	42617900	42617982	LOC_Os01g73550.1	LOC_Os01g73550	mRNA-mRNA
Chr1	-	42618084	344	2	1	2	0	2	10	25	20	21	49	39	36	30	57	50	852326	intergenic.igt	42616642	42618173	LOC_Os01g73560.igt	LOC_Os01g73560.igt	gene-gene	intergenic.igt	1	42618010	42618156	70	intergenic.igt	42618084	22	103092	+	3UTR	42618027	42618686	LOC_Os01g73550.1	LOC_Os01g73550	mRNA-mRNA
Chr1	-	42618195	411	5	5	3	7	5	3	23	22	22	42	60	41	45	59	69	103144	3UTR	42618174	42618791	LOC_Os01g73560.1	LOC_Os01g73560	mRNA-mRNA	3UTR	1	42618175	42618286	44	3UTR	42618195	84	103092	+	3UTR	42618027	42618686	LOC_Os01g73550.1	LOC_Os01g73550	mRNA-mRNA
Chr1	-	42618566	2806	141	169	145	116	137	152	102	128	177	207	300	273	211	286	262	103144	3UTR	42618174	42618791	LOC_Os01g73560.1	LOC_Os01g73560	mRNA-mRNA	3UTR	1	42618471	42618713	153	3UTR	42618566	310	103092	+	3UTR	42618027	42618686	LOC_Os01g73550.1	LOC_Os01g73550	mRNA-mRNA
Chr1	-	42618825	4	0	0	0	3	0	0	0	1	0	0	0	0	0	0	0	103143	CDS	42618792	42619454	LOC_Os01g73560.1	LOC_Os01g73560	mRNA-mRNA	CDS	1	42618807	42618825	2	CDS	42618825	3	849225	+	intergenic.igt	42618687	42619830	LOC_Os01g73550.igt	LOC_Os01g73550.igt	gene-gene
Chr1	-	42618904	13	0	4	0	1	0	0	3	1	0	0	0	0	1	3	0	103143	CDS	42618792	42619454	LOC_Os01g73560.1	LOC_Os01g73560	mRNA-mRNA	CDS	1	42618902	42618935	6	CDS	42618904	5	849225	+	intergenic.igt	42618687	42619830	LOC_Os01g73550.igt	LOC_Os01g73550.igt	gene-gene
Chr1	-	42618989	2	0	0	0	0	0	0	0	0	0	2	0	0	0	0	0	103143	CDS	42618792	42619454	LOC_Os01g73560.1	LOC_Os01g73560	mRNA-mRNA	CDS	1	42618989	42618989	1	CDS	42618989	2	849225	+	intergenic.igt	42618687	42619830	LOC_Os01g73550.igt	LOC_Os01g73550.igt	gene-gene
Chr1	-	42619189	5	0	0	0	0	0	0	0	0	3	2	0	0	0	0	0	103143	CDS	42618792	42619454	LOC_Os01g73560.1	LOC_Os01g73560	mRNA-mRNA	CDS	1	42619189	42619206	2	CDS	42619189	3	849225	+	intergenic.igt	42618687	42619830	LOC_Os01g73550.igt	LOC_Os01g73550.igt	gene-gene
Chr1	-	42619333	4	0	0	0	0	0	0	0	0	0	0	0	0	0	0	4	103143	CDS	42618792	42619454	LOC_Os01g73560.1	LOC_Os01g73560	mRNA-mRNA	CDS	1	42619333	42619333	1	CDS	42619333	4	849225	+	intergenic.igt	42618687	42619830	LOC_Os01g73550.igt	LOC_Os01g73550.igt	gene-gene
Chr1	-	42619698	5	0	2	0	0	0	2	0	0	1	0	0	0	0	0	0	1037969	intron	42619604	42619705	LOC_Os01g73560.1	LOC_Os01g73560	mRNA-mRNA	intron	1	42619698	42619710	3	CDS\	intron	42619698	2	849225	+	intergenic.igt	42618687	42619830	LOC_Os01g73550.igt	LOC_Os01g73550.igt	gene-gene
Chr10	+	5593908	1	0	0	0	0	0	0	0	0	0	0	1	0	0	0	0	917612	intron	5593787	5593933	LOC_Os10g10180.1	LOC_Os10g10180	mRNA-mRNA	intron	2	5593908	5593908	1	intron	5593908	1	854419	-	intergenic.igt	5588607	5594717	LOC_Os10g10190.igt	LOC_Os10g10190.igt	gene-gene
Chr10	+	5594156	12	3	4	0	0	0	0	0	0	0	0	0	5	0	0	0	667876	CDS	5593934	5594167	LOC_Os10g10180.1	LOC_Os10g10180	mRNA-mRNA	CDS	2	5594146	5594192	5	CDS\	intron	5594156	5	854419	-	intergenic.igt	5588607	5594717	LOC_Os10g10190.igt	LOC_Os10g10190.igt	gene-gene
Chr10	+	5594862	3	0	3	0	0	0	0	0	0	0	0	0	0	0	0	0	917614	intron	5594849	5594930	LOC_Os10g10180.1	LOC_Os10g10180	mRNA-mRNA	intron	2	5594842	5594862	2	CDS\	intron	5594862	2	667945	-	3UTR	5594718	5596155	LOC_Os10g10190.1	LOC_Os10g10190	mRNA-mRNA
Chr10	+	5595302	2	2	0	0	0	0	0	0	0	0	0	0	0	0	0	0	667880	CDS	5595225	5595392	LOC_Os10g10180.1	LOC_Os10g10180	mRNA-mRNA	CDS	2	5595302	5595302	1	CDS	5595302	2	667945	-	3UTR	5594718	5596155	LOC_Os10g10190.1	LOC_Os10g10190	mRNA-mRNA
Chr10	+	5595538	8713	1330	1538	784	821	971	1254	119	83	87	362	571	693	30	42	28	667881	3UTR	5595393	5596007	LOC_Os10g10180.1	LOC_Os10g10180	mRNA-mRNA	3UTR	2	5595333	5595664	229	3UTR\	CDS	5595538	479	667945	-	3UTR	5594718	5596155	LOC_Os10g10190.1	LOC_Os10g10190	mRNA-mRNA
Chr10	+	5595716	24	6	0	8	2	4	1	0	0	0	2	1	0	0	0	0	667881	3UTR	5595393	5596007	LOC_Os10g10180.1	LOC_Os10g10180	mRNA-mRNA	3UTR	2	5595691	5595717	12	3UTR	5595716	5	667945	-	3UTR	5594718	5596155	LOC_Os10g10190.1	LOC_Os10g10190	mRNA-mRNA
Chr10	+	5595766	52	6	12	10	5	7	8	0	0	0	1	3	0	0	0	0	667881	3UTR	5595393	5596007	LOC_Os10g10180.1	LOC_Os10g10180	mRNA-mRNA	3UTR	2	5595743	5595781	22	3UTR	5595766	9	667945	-	3UTR	5594718	5596155	LOC_Os10g10190.1	LOC_Os10g10190	mRNA-mRNA
Chr10	+	5595861	1	0	0	0	0	0	0	1	0	0	0	0	0	0	0	0	667881	3UTR	5595393	5596007	LOC_Os10g10180.1	LOC_Os10g10180	mRNA-mRNA	3UTR	2	5595861	5595861	1	3UTR	5595861	1	667945	-	3UTR	5594718	5596155	LOC_Os10g10190.1	LOC_Os10g10190	mRNA-mRNA
Chr10	+	5595980	208	14	17	11	3	18	15	9	2	20	13	31	28	10	11	6	667881	3UTR	5595393	5596007	LOC_Os10g10180.1	LOC_Os10g10180	mRNA-mRNA	3UTR	2	5595889	5596007	65	3UTR	5595980	19	667945	-	3UTR	5594718	5596155	LOC_Os10g10190.1	LOC_Os10g10190	mRNA-mRNA
Chr10	+	5596032	391	25	38	38	27	36	12	13	15	28	19	44	35	11	33	17	852768	intergenic.igt	5596008	5612163	LOC_Os10g10180.igt	LOC_Os10g10180.igt	gene-gene	intergenic.igt	1	5596008	5596190	83	intergenic.igt	5596032	19	667945	-	3UTR	5594718	5596155	LOC_Os10g10190.1	LOC_Os10g10190	mRNA-mRNA
Chr10	+	5596550	1	0	0	0	0	0	0	0	0	0	0	0	0	1	0	0	852768	intergenic.igt	5596008	5612163	LOC_Os10g10180.igt	LOC_Os10g10180.igt	gene-gene	intergenic.igt	1	5596550	5596550	1	intergenic.igt	5596550	1	1039782	-	intron	5596156	5597671	LOC_Os10g10190.1	LOC_Os10g10190	mRNA-mRNA
Chr10	+	5596947	3	0	0	0	0	3	0	0	0	0	0	0	0	0	0	0	852768	intergenic.igt	5596008	5612163	LOC_Os10g10180.igt	LOC_Os10g10180.igt	gene-gene	intergenic.igt	1	5596947	5596947	1	intergenic.igt	5596947	3	1039782	-	intron	5596156	5597671	LOC_Os10g10190.1	LOC_Os10g10190	mRNA-mRNA
Chr10	+	5597681	1	0	1	0	0	0	0	0	0	0	0	0	0	0	0	0	852768	intergenic.igt	5596008	5612163	LOC_Os10g10180.igt	LOC_Os10g10180.igt	gene-gene	intergenic.igt	1	5597681	5597681	1	intergenic.igt	5597681	1	667943	-	CDS	5597674	5597784	LOC_Os10g10190.1	LOC_Os10g10190	mRNA-mRNA
Chr10	+	5597800	10	0	2	3	0	0	0	1	0	0	0	1	2	0	1	0	852768	intergenic.igt	5596008	5612163	LOC_Os10g10180.igt	LOC_Os10g10180.igt	gene-gene	intergenic.igt	1	5597797	5597828	7	intergenic.igt	5597800	4	1039783	-	intron	5597785	5597866	LOC_Os10g10190.1	LOC_Os10g10190	mRNA-mRNA
Chr10	+	5598244	1	0	0	0	0	0	1	0	0	0	0	0	0	0	0	0	852768	intergenic.igt	5596008	5612163	LOC_Os10g10180.igt	LOC_Os10g10180.igt	gene-gene	intergenic.igt	1	5598244	5598244	1	intergenic.igt	5598244	1	1039784	-	intron	5597910	5598397	LOC_Os10g10190.1	LOC_Os10g10190	mRNA-mRNA
Chr10	+	5598542	2	0	0	0	0	0	0	0	0	0	0	0	1	1	0	0	852768	intergenic.igt	5596008	5612163	LOC_Os10g10180.igt	LOC_Os10g10180.igt	gene-gene	intergenic.igt	1	5598542	5598553	2	intergenic.igt	5598542	1	1039785	-	intron	5598484	5599393	LOC_Os10g10190.1	LOC_Os10g10190	mRNA-mRNA
Chr10	+	5598579	1	0	0	1	0	0	0	0	0	0	0	0	0	0	0	0	852768	intergenic.igt	5596008	5612163	LOC_Os10g10180.igt	LOC_Os10g10180.igt	gene-gene	intergenic.igt	1	5598579	5598579	1	intergenic.igt	5598579	1	1039785	-	intron	5598484	5599393	LOC_Os10g10190.1	LOC_Os10g10190	mRNA-mRNA
Chr10	+	5598615	1	0	0	0	0	0	0	0	0	0	0	0	0	0	0	1	852768	intergenic.igt	5596008	5612163	LOC_Os10g10180.igt	LOC_Os10g10180.igt	gene-gene	intergenic.igt	1	5598615	5598615	1	intergenic.igt	5598615	1	1039785	-	intron	5598484	5599393	LOC_Os10g10190.1	LOC_Os10g10190	mRNA-mRNA
Chr10	+	5598670	1	0	0	0	0	1	0	0	0	0	0	0	0	0	0	0	852768	intergenic.igt	5596008	5612163	LOC_Os10g10180.igt	LOC_Os10g10180.igt	gene-gene	intergenic.igt	1	5598670	5598670	1	intergenic.igt	5598670	1	1039785	-	intron	5598484	5599393	LOC_Os10g10190.1	LOC_Os10g10190	mRNA-mRNA
Chr10	+	5600344	2	0	0	0	2	0	0	0	0	0	0	0	0	0	0	0	852768	intergenic.igt	5596008	5612163	LOC_Os10g10180.igt	LOC_Os10g10180.igt	gene-gene	intergenic.igt	1	5600344	5600344	1	intergenic.igt	5600344	2	1039786	-	intron	5599459	5601843	LOC_Os10g10190.1	LOC_Os10g10190	mRNA-mRNA
Chr10	+	5601984	1	0	0	0	0	0	1	0	0	0	0	0	0	0	0	0	852768	intergenic.igt	5596008	5612163	LOC_Os10g10180.igt	LOC_Os10g10180.igt	gene-gene	intergenic.igt	1	5601984	5601984	1	intergenic.igt	5601984	1	667939	-	CDS	5601844	5602052	LOC_Os10g10190.1	LOC_Os10g10190	mRNA-mRNA
Chr10	+	5610461	1	0	0	0	0	0	0	0	0	0	0	1	0	0	0	0	852768	intergenic.igt	5596008	5612163	LOC_Os10g10180.igt	LOC_Os10g10180.igt	gene-gene	intergenic.igt	1	5610461	5610461	1	intergenic.igt	5610461	1	854420	-	intergenic.pm	5610447	5612446	LOC_Os10g10214.igt	LOC_Os10g10214.igt	gene-gene
Chr10	+	18387442	1	1	0	0	0	0	0	0	0	0	0	0	0	0	0	0	921015	intron	18387006	18388085	LOC_Os10g34470.1	LOC_Os10g34470	mRNA-mRNA	intron	1	18387442	18387442	1	intron	18387442	1	855367	-	intergenic.igt	18385299	18389676	LOC_Os10g34480.igt	LOC_Os10g34480.igt	gene-gene
Chr10	+	18388095	3	0	0	3	0	0	0	0	0	0	0	0	0	0	0	0	691351	CDS	18388086	18388186	LOC_Os10g34470.1	LOC_Os10g34470	mRNA-mRNA	CDS	1	18388095	18388095	1	CDS	18388095	3	855367	-	intergenic.igt	18385299	18389676	LOC_Os10g34480.igt	LOC_Os10g34480.igt	gene-gene
Chr10	+	18388596	2	1	1	0	0	0	0	0	0	0	0	0	0	0	0	0	921017	intron	18388531	18389296	LOC_Os10g34470.1	LOC_Os10g34470	mRNA-mRNA	intron	1	18388596	18388609	2	intron	18388596	1	855367	-	intergenic.igt	18385299	18389676	LOC_Os10g34480.igt	LOC_Os10g34480.igt	gene-gene
Chr10	+	18388713	36	0	0	8	15	2	3	1	7	0	0	0	0	0	0	0	921017	intron	18388531	18389296	LOC_Os10g34470.1	LOC_Os10g34470	mRNA-mRNA	intron	1	18388695	18388752	9	intron	18388713	12	855367	-	intergenic.igt	18385299	18389676	LOC_Os10g34480.igt	LOC_Os10g34480.igt	gene-gene
Chr10	+	18388827	4	0	2	2	0	0	0	0	0	0	0	0	0	0	0	0	921017	intron	18388531	18389296	LOC_Os10g34470.1	LOC_Os10g34470	mRNA-mRNA	intron	1	18388827	18388836	2	intron	18388827	2	855367	-	intergenic.igt	18385299	18389676	LOC_Os10g34480.igt	LOC_Os10g34480.igt	gene-gene
Chr10	+	18389047	2	0	0	0	0	0	0	0	0	0	0	0	0	0	2	0	921017	intron	18388531	18389296	LOC_Os10g34470.1	LOC_Os10g34470	mRNA-mRNA	intron	1	18389047	18389047	1	intron	18389047	2	855367	-	intergenic.igt	18385299	18389676	LOC_Os10g34480.igt	LOC_Os10g34480.igt	gene-gene
Chr10	+	18389438	8	1	2	1	0	0	1	0	0	0	0	0	0	3	0	0	691353	CDS	18389297	18389472	LOC_Os10g34470.1	LOC_Os10g34470	mRNA-mRNA	CDS	1	18389438	18389485	5	CDS\	intron	18389438	3	855367	-	intergenic.igt	18385299	18389676	LOC_Os10g34480.igt	LOC_Os10g34480.igt	gene-gene
Chr10	+	18389751	5	0	0	0	0	0	0	0	0	0	0	0	5	0	0	0	921018	intron	18389473	18389916	LOC_Os10g34470.1	LOC_Os10g34470	mRNA-mRNA	intron	1	18389751	18389751	1	intron	18389751	5	691363	-	3UTR	18389677	18390607	LOC_Os10g34480.1	LOC_Os10g34480	mRNA-mRNA
Chr10	+	18390102	19	0	0	5	0	1	4	2	0	0	2	0	2	0	1	2	691355	3UTR	18390004	18392077	LOC_Os10g34470.1	LOC_Os10g34470	mRNA-mRNA	3UTR	1	18390061	18390129	11	3UTR	18390102	4	691363	-	3UTR	18389677	18390607	LOC_Os10g34480.1	LOC_Os10g34480	mRNA-mRNA
Chr10	+	18390279	2508	72	130	127	96	125	123	118	169	196	214	275	263	209	207	184	691355	3UTR	18390004	18392077	LOC_Os10g34470.1	LOC_Os10g34470	mRNA-mRNA	3UTR	1	18390157	18390367	176	3UTR	18390279	130	691363	-	3UTR	18389677	18390607	LOC_Os10g34480.1	LOC_Os10g34480	mRNA-mRNA
Chr10	+	18390475	841	54	120	93	76	60	75	37	25	24	53	60	87	27	33	17	691355	3UTR	18390004	18392077	LOC_Os10g34470.1	LOC_Os10g34470	mRNA-mRNA	3UTR	1	18390395	18390865	174	3UTR	18390475	40	691363	-	3UTR	18389677	18390607	LOC_Os10g34480.1	LOC_Os10g34480	mRNA-mRNA
Chr10	+	18390896	6	0	0	1	0	0	0	0	0	0	0	5	0	0	0	0	691355	3UTR	18390004	18392077	LOC_Os10g34470.1	LOC_Os10g34470	mRNA-mRNA	3UTR	1	18390896	18390910	2	3UTR	18390896	5	691362	-	CDS	18390608	18390988	LOC_Os10g34480.1	LOC_Os10g34480	mRNA-mRNA
Chr10	+	18390936	2	0	2	0	0	0	0	0	0	0	0	0	0	0	0	0	691355	3UTR	18390004	18392077	LOC_Os10g34470.1	LOC_Os10g34470	mRNA-mRNA	3UTR	1	18390936	18390936	1	3UTR	18390936	2	691362	-	CDS	18390608	18390988	LOC_Os10g34480.1	LOC_Os10g34480	mRNA-mRNA
Chr10	+	18390963	3	0	0	2	0	0	1	0	0	0	0	0	0	0	0	0	691355	3UTR	18390004	18392077	LOC_Os10g34470.1	LOC_Os10g34470	mRNA-mRNA	3UTR	1	18390961	18390963	2	3UTR	18390963	2	691362	-	CDS	18390608	18390988	LOC_Os10g34480.1	LOC_Os10g34480	mRNA-mRNA
Chr10	+	18390989	1	0	0	0	0	0	0	0	0	0	0	0	0	1	0	0	691355	3UTR	18390004	18392077	LOC_Os10g34470.1	LOC_Os10g34470	mRNA-mRNA	3UTR	1	18390989	18390989	1	3UTR	18390989	1	1043153	-	intron	18390989	18392990	LOC_Os10g34480.1	LOC_Os10g34480	mRNA-mRNA
Chr10	+	18391026	7	1	0	0	2	1	0	0	0	0	0	1	0	0	2	0	691355	3UTR	18390004	18392077	LOC_Os10g34470.1	LOC_Os10g34470	mRNA-mRNA	3UTR	1	18391026	18391062	5	3UTR	18391026	2	1043153	-	intron	18390989	18392990	LOC_Os10g34480.1	LOC_Os10g34480	mRNA-mRNA
Chr10	+	18391126	184	13	7	21	20	29	18	7	4	3	17	13	7	11	10	4	691355	3UTR	18390004	18392077	LOC_Os10g34470.1	LOC_Os10g34470	mRNA-mRNA	3UTR	1	18391096	18391249	56	3UTR	18391126	11	1043153	-	intron	18390989	18392990	LOC_Os10g34480.1	LOC_Os10g34480	mRNA-mRNA
Chr10	+	18391283	217	11	30	29	17	16	9	8	7	15	6	5	18	5	14	27	691355	3UTR	18390004	18392077	LOC_Os10g34470.1	LOC_Os10g34470	mRNA-mRNA	3UTR	1	18391276	18391304	24	3UTR	18391283	55	1043153	-	intron	18390989	18392990	LOC_Os10g34480.1	LOC_Os10g34480	mRNA-mRNA
Chr10	+	18391385	1	0	0	0	0	0	0	1	0	0	0	0	0	0	0	0	691355	3UTR	18390004	18392077	LOC_Os10g34470.1	LOC_Os10g34470	mRNA-mRNA	3UTR	1	18391385	18391385	1	3UTR	18391385	1	1043153	-	intron	18390989	18392990	LOC_Os10g34480.1	LOC_Os10g34480	mRNA-mRNA
Chr10	+	18391442	2	0	0	0	0	0	2	0	0	0	0	0	0	0	0	0	691355	3UTR	18390004	18392077	LOC_Os10g34470.1	LOC_Os10g34470	mRNA-mRNA	3UTR	1	18391442	18391442	1	3UTR	18391442	2	1043153	-	intron	18390989	18392990	LOC_Os10g34480.1	LOC_Os10g34480	mRNA-mRNA
Chr10	+	18391585	1	0	0	0	0	0	0	0	0	0	1	0	0	0	0	0	691355	3UTR	18390004	18392077	LOC_Os10g34470.1	LOC_Os10g34470	mRNA-mRNA	3UTR	1	18391585	18391585	1	3UTR	18391585	1	1043153	-	intron	18390989	18392990	LOC_Os10g34480.1	LOC_Os10g34480	mRNA-mRNA
Chr10	+	18391718	98	4	4	9	5	3	9	4	4	4	12	13	12	6	4	5	691355	3UTR	18390004	18392077	LOC_Os10g34470.1	LOC_Os10g34470	mRNA-mRNA	3UTR	1	18391681	18391760	34	3UTR	18391718	11	1043153	-	intron	18390989	18392990	LOC_Os10g34480.1	LOC_Os10g34480	mRNA-mRNA
Chr10	+	18391869	27	0	0	1	1	1	1	0	1	2	0	4	1	5	9	1	691355	3UTR	18390004	18392077	LOC_Os10g34470.1	LOC_Os10g34470	mRNA-mRNA	3UTR	1	18391822	18391871	10	3UTR	18391869	6	1043153	-	intron	18390989	18392990	LOC_Os10g34480.1	LOC_Os10g34480	mRNA-mRNA
Chr10	+	18391942	3	0	0	0	0	0	0	0	0	0	2	0	0	0	1	0	691355	3UTR	18390004	18392077	LOC_Os10g34470.1	LOC_Os10g34470	mRNA-mRNA	3UTR	1	18391940	18391942	2	3UTR	18391942	2	1043153	-	intron	18390989	18392990	LOC_Os10g34480.1	LOC_Os10g34480	mRNA-mRNA
Chr10	+	21795695	1	0	0	0	0	0	1	0	0	0	0	0	0	0	0	0	853915	intergenic.igt	21787339	21796919	LOC_Os10g40614.igt	LOC_Os10g40614.igt	gene-gene	intergenic.igt	1	21795695	21795695	1	intergenic.igt	21795695	1	855624	-	intergenic.igt	21792247	21801438	LOC_Os10g40650.igt	LOC_Os10g40650.igt	gene-gene
Chr10	+	21796363	2	0	0	0	0	0	0	0	0	2	0	0	0	0	0	0	853915	intergenic.igt	21787339	21796919	LOC_Os10g40614.igt	LOC_Os10g40614.igt	gene-gene	intergenic.igt	1	21796363	21796363	1	intergenic.igt	21796363	2	855624	-	intergenic.igt	21792247	21801438	LOC_Os10g40650.igt	LOC_Os10g40650.igt	gene-gene
Chr10	+	21798167	2	0	0	0	0	0	0	0	0	0	0	2	0	0	0	0	853915	intergenic.pm	21796920	21798919	LOC_Os10g40614.igt	LOC_Os10g40614.igt	gene-gene	intergenic.pm	1	21798167	21798167	1	intergenic.pm	21798167	2	855624	-	intergenic.igt	21792247	21801438	LOC_Os10g40650.igt	LOC_Os10g40650.igt	gene-gene
Chr10	+	21799793	1	0	0	0	0	0	0	0	1	0	0	0	0	0	0	0	922453	intron	21799413	21800242	LOC_Os10g40640.1	LOC_Os10g40640	mRNA-mRNA	intron	1	21799793	21799793	1	intron	21799793	1	855624	-	intergenic.igt	21792247	21801438	LOC_Os10g40650.igt	LOC_Os10g40650.igt	gene-gene
Chr10	+	21800273	6	0	0	0	0	0	0	0	0	0	1	2	0	0	0	3	700212	CDS	21800243	21800504	LOC_Os10g40640.1	LOC_Os10g40640	mRNA-mRNA	CDS	1	21800267	21800285	3	CDS	21800273	3	855624	-	intergenic.igt	21792247	21801438	LOC_Os10g40650.igt	LOC_Os10g40650.igt	gene-gene
Chr10	+	21800335	8	0	0	0	0	0	0	0	0	0	8	0	0	0	0	0	700212	CDS	21800243	21800504	LOC_Os10g40640.1	LOC_Os10g40640	mRNA-mRNA	CDS	1	21800335	21800335	1	CDS	21800335	8	855624	-	intergenic.igt	21792247	21801438	LOC_Os10g40650.igt	LOC_Os10g40650.igt	gene-gene
Chr10	+	21800389	1	0	0	0	0	0	0	0	0	0	0	0	0	1	0	0	700212	CDS	21800243	21800504	LOC_Os10g40640.1	LOC_Os10g40640	mRNA-mRNA	CDS	1	21800389	21800389	1	CDS	21800389	1	855624	-	intergenic.igt	21792247	21801438	LOC_Os10g40650.igt	LOC_Os10g40650.igt	gene-gene
Chr10	+	21801200	7	2	0	1	0	1	2	0	0	0	1	0	0	0	0	0	700213	CDS	21801175	21801376	LOC_Os10g40640.1	LOC_Os10g40640	mRNA-mRNA	CDS	1	21801173	21801211	5	CDS\	intron	21801200	2	855624	-	intergenic.igt	21792247	21801438	LOC_Os10g40650.igt	LOC_Os10g40650.igt	gene-gene
Chr10	+	21801257	5	0	0	0	0	0	0	0	0	0	0	0	0	0	0	5	700213	CDS	21801175	21801376	LOC_Os10g40640.1	LOC_Os10g40640	mRNA-mRNA	CDS	1	21801257	21801275	2	CDS	21801257	3	855624	-	intergenic.igt	21792247	21801438	LOC_Os10g40650.igt	LOC_Os10g40650.igt	gene-gene
Chr10	+	21801339	3	0	0	0	2	0	0	0	0	0	0	0	0	1	0	0	700213	CDS	21801175	21801376	LOC_Os10g40640.1	LOC_Os10g40640	mRNA-mRNA	CDS	1	21801339	21801369	3	CDS	21801339	1	855624	-	intergenic.igt	21792247	21801438	LOC_Os10g40650.igt	LOC_Os10g40650.igt	gene-gene
Chr10	+	21801411	1	0	0	0	1	0	0	0	0	0	0	0	0	0	0	0	922455	intron	21801377	21801465	LOC_Os10g40640.1	LOC_Os10g40640	mRNA-mRNA	intron	1	21801411	21801411	1	intron	21801411	1	855624	-	intergenic.igt	21792247	21801438	LOC_Os10g40650.igt	LOC_Os10g40650.igt	gene-gene
Chr10	+	21801953	1	0	0	0	0	0	0	0	0	1	0	0	0	0	0	0	700215	CDS	21801718	21802261	LOC_Os10g40640.1	LOC_Os10g40640	mRNA-mRNA	CDS	1	21801953	21801953	1	CDS	21801953	1	700232	-	3UTR	21801439	21802937	LOC_Os10g40650.1	LOC_Os10g40650	mRNA-mRNA
Chr10	+	21802112	38	0	2	0	4	1	6	7	1	4	0	0	0	5	1	7	700215	CDS	21801718	21802261	LOC_Os10g40640.1	LOC_Os10g40640	mRNA-mRNA	CDS	1	21801993	21802151	20	CDS	21802112	8	700232	-	3UTR	21801439	21802937	LOC_Os10g40650.1	LOC_Os10g40650	mRNA-mRNA
Chr10	+	21802622	5204	109	143	226	166	350	154	736	721	776	154	164	202	549	361	393	700216	3UTR	21802262	21803286	LOC_Os10g40640.1	LOC_Os10g40640	mRNA-mRNA	3UTR	1	21802185	21802690	370	3UTR\	CDS	21802622	177	700232	-	3UTR	21801439	21802937	LOC_Os10g40650.1	LOC_Os10g40650	mRNA-mRNA
Chr10	+	21802949	734	57	79	59	40	45	97	22	24	39	26	9	43	74	60	60	700216	3UTR	21802262	21803286	LOC_Os10g40640.1	LOC_Os10g40640	mRNA-mRNA	3UTR	1	21802741	21803057	134	3UTR	21802949	47	700231	-	CDS	21802938	21803054	LOC_Os10g40650.1	LOC_Os10g40650	mRNA-mRNA
Chr10	+	21803082	10	0	1	1	1	2	2	0	1	0	0	0	0	2	0	0	700216	3UTR	21802262	21803286	LOC_Os10g40640.1	LOC_Os10g40640	mRNA-mRNA	3UTR	1	21803082	21803099	3	3UTR	21803082	7	1044364	-	intron	21803055	21803141	LOC_Os10g40650.1	LOC_Os10g40650	mRNA-mRNA
Chr10	+	21803852	5	0	0	1	2	0	1	1	0	0	0	0	0	0	0	0	853916	intergenic.igt	21803287	21820272	LOC_Os10g40640.igt	LOC_Os10g40640.igt	gene-gene	intergenic.igt	1	21803852	21803863	3	intergenic.igt	21803852	2	1044367	-	intron	21803765	21803870	LOC_Os10g40650.1	LOC_Os10g40650	mRNA-mRNA
Chr10	+	21804154	1	0	1	0	0	0	0	0	0	0	0	0	0	0	0	0	853916	intergenic.igt	21803287	21820272	LOC_Os10g40640.igt	LOC_Os10g40640.igt	gene-gene	intergenic.igt	1	21804154	21804154	1	intergenic.igt	21804154	1	700226	-	CDS	21804011	21804313	LOC_Os10g40650.1	LOC_Os10g40650	mRNA-mRNA
Chr10	-	5593525	1	1	0	0	0	0	0	0	0	0	0	0	0	0	0	0	854419	intergenic.igt	5588607	5594717	LOC_Os10g10190.igt	LOC_Os10g10190.igt	gene-gene	intergenic.igt	1	5593525	5593525	1	intergenic.igt	5593525	1	917611	+	intron	5593479	5593736	LOC_Os10g10180.1	LOC_Os10g10180	mRNA-mRNA
Chr10	-	5594025	36	3	7	1	4	4	4	1	0	0	2	1	9	0	0	0	854419	intergenic.igt	5588607	5594717	LOC_Os10g10190.igt	LOC_Os10g10190.igt	gene-gene	intergenic.igt	1	5593927	5594052	20	intergenic.igt	5594025	8	667876	+	CDS	5593934	5594167	LOC_Os10g10180.1	LOC_Os10g10180	mRNA-mRNA
Chr10	-	5594619	2	0	0	2	0	0	0	0	0	0	0	0	0	0	0	0	854419	intergenic.igt	5588607	5594717	LOC_Os10g10190.igt	LOC_Os10g10190.igt	gene-gene	intergenic.igt	1	5594619	5594619	1	intergenic.igt	5594619	2	917613	+	intron	5594168	5594698	LOC_Os10g10180.1	LOC_Os10g10180	mRNA-mRNA
Chr10	-	5594695	51	8	10	8	7	2	5	0	2	0	1	4	4	0	0	0	854419	intergenic.igt	5588607	5594717	LOC_Os10g10190.igt	LOC_Os10g10190.igt	gene-gene	intergenic.igt	1	5594689	5594715	16	intergenic.igt	5594695	9	917613	+	intron	5594168	5594698	LOC_Os10g10180.1	LOC_Os10g10180	mRNA-mRNA
Chr10	-	5594727	13	3	6	0	0	0	3	0	0	1	0	0	0	0	0	0	667945	3UTR	5594718	5596155	LOC_Os10g10190.1	LOC_Os10g10190	mRNA-mRNA	3UTR	1	5594718	5594727	5	3UTR	5594727	4	667877	+	CDS	5594699	5594848	LOC_Os10g10180.1	LOC_Os10g10180	mRNA-mRNA
Chr10	-	5594960	27	3	4	3	2	0	12	0	0	0	0	1	2	0	0	0	667945	3UTR	5594718	5596155	LOC_Os10g10190.1	LOC_Os10g10190	mRNA-mRNA	3UTR	1	5594912	5595030	18	3UTR	5594960	4	667878	+	CDS	5594931	5595026	LOC_Os10g10180.1	LOC_Os10g10180	mRNA-mRNA
Chr10	-	5595069	17	0	4	0	4	2	4	0	0	0	0	3	0	0	0	0	667945	3UTR	5594718	5596155	LOC_Os10g10190.1	LOC_Os10g10190	mRNA-mRNA	3UTR	1	5595057	5595095	9	3UTR	5595069	7	917615	+	intron	5595027	5595120	LOC_Os10g10180.1	LOC_Os10g10180	mRNA-mRNA
Chr10	-	5595368	8275	1245	1400	894	783	834	1151	101	65	68	373	526	734	36	38	27	667945	3UTR	5594718	5596155	LOC_Os10g10190.1	LOC_Os10g10190	mRNA-mRNA	3UTR	1	5595120	5595623	290	3UTR	5595368	279	667880	+	CDS	5595225	5595392	LOC_Os10g10180.1	LOC_Os10g10180	mRNA-mRNA
Chr10	-	5595770	554	37	47	32	45	31	22	17	21	19	57	74	59	17	42	34	667945	3UTR	5594718	5596155	LOC_Os10g10190.1	LOC_Os10g10190	mRNA-mRNA	3UTR	1	5595714	5595958	105	3UTR	5595770	55	667881	+	3UTR	5595393	5596007	LOC_Os10g10180.1	LOC_Os10g10180	mRNA-mRNA
Chr10	-	5595999	1	0	0	0	0	0	0	0	0	0	0	0	0	0	1	0	667945	3UTR	5594718	5596155	LOC_Os10g10190.1	LOC_Os10g10190	mRNA-mRNA	3UTR	1	5595999	5595999	1	3UTR	5595999	1	667881	+	3UTR	5595393	5596007	LOC_Os10g10180.1	LOC_Os10g10180	mRNA-mRNA
Chr10	-	5596767	1	0	0	0	0	1	0	0	0	0	0	0	0	0	0	0	1039782	intron	5596156	5597671	LOC_Os10g10190.1	LOC_Os10g10190	mRNA-mRNA	intron	1	5596767	5596767	1	intron	5596767	1	852768	+	intergenic.igt	5596008	5612163	LOC_Os10g10180.igt	LOC_Os10g10180.igt	gene-gene
Chr10	-	5597454	1	1	0	0	0	0	0	0	0	0	0	0	0	0	0	0	1039782	intron	5596156	5597671	LOC_Os10g10190.1	LOC_Os10g10190	mRNA-mRNA	intron	1	5597454	5597454	1	intron	5597454	1	852768	+	intergenic.igt	5596008	5612163	LOC_Os10g10180.igt	LOC_Os10g10180.igt	gene-gene
Chr10	-	5597613	1	0	0	0	0	0	1	0	0	0	0	0	0	0	0	0	1039782	intron	5596156	5597671	LOC_Os10g10190.1	LOC_Os10g10190	mRNA-mRNA	intron	1	5597613	5597613	1	intron	5597613	1	852768	+	intergenic.igt	5596008	5612163	LOC_Os10g10180.igt	LOC_Os10g10180.igt	gene-gene
Chr10	-	5598778	1	1	0	0	0	0	0	0	0	0	0	0	0	0	0	0	1039785	intron	5598484	5599393	LOC_Os10g10190.1	LOC_Os10g10190	mRNA-mRNA	intron	1	5598778	5598778	1	intron	5598778	1	852768	+	intergenic.igt	5596008	5612163	LOC_Os10g10180.igt	LOC_Os10g10180.igt	gene-gene
Chr10	-	5603410	1	0	0	0	0	0	0	0	0	0	0	1	0	0	0	0	1039789	intron	5602628	5603897	LOC_Os10g10190.1	LOC_Os10g10190	mRNA-mRNA	intron	1	5603410	5603410	1	intron	5603410	1	852768	+	intergenic.igt	5596008	5612163	LOC_Os10g10180.igt	LOC_Os10g10180.igt	gene-gene
Chr10	-	18383534	4	0	0	0	0	0	0	0	0	0	0	0	4	0	0	0	855367	intergenic.pm	18383299	18385298	LOC_Os10g34480.igt	LOC_Os10g34480.igt	gene-gene	intergenic.pm	1	18383534	18383534	1	intergenic.pm	18383534	4	853633	+	intergenic.igt	18372892	18384541	LOC_Os10g34430.igt	LOC_Os10g34430.igt	gene-gene
Chr10	-	18387885	1	0	1	0	0	0	0	0	0	0	0	0	0	0	0	0	855367	intergenic.igt	18385299	18389676	LOC_Os10g34480.igt	LOC_Os10g34480.igt	gene-gene	intergenic.igt	1	18387885	18387885	1	intergenic.igt	18387885	1	921015	+	intron	18387006	18388085	LOC_Os10g34470.1	LOC_Os10g34470	mRNA-mRNA
Chr10	-	18387947	1	0	0	1	0	0	0	0	0	0	0	0	0	0	0	0	855367	intergenic.igt	18385299	18389676	LOC_Os10g34480.igt	LOC_Os10g34480.igt	gene-gene	intergenic.igt	1	18387947	18387947	1	intergenic.igt	18387947	1	921015	+	intron	18387006	18388085	LOC_Os10g34470.1	LOC_Os10g34470	mRNA-mRNA
Chr10	-	18388503	29	2	2	0	4	3	0	0	7	0	1	0	10	0	0	0	855367	intergenic.igt	18385299	18389676	LOC_Os10g34480.igt	LOC_Os10g34480.igt	gene-gene	intergenic.igt	1	18388414	18388525	12	intergenic.igt	18388503	10	691352	+	CDS	18388432	18388530	LOC_Os10g34470.1	LOC_Os10g34470	mRNA-mRNA
Chr10	-	18388563	2	0	0	0	1	0	0	0	0	0	0	0	1	0	0	0	855367	intergenic.igt	18385299	18389676	LOC_Os10g34480.igt	LOC_Os10g34480.igt	gene-gene	intergenic.igt	1	18388563	18388568	2	intergenic.igt	18388563	1	921017	+	intron	18388531	18389296	LOC_Os10g34470.1	LOC_Os10g34470	mRNA-mRNA
Chr10	-	18388608	9	0	1	1	0	3	0	0	0	3	0	0	0	1	0	0	855367	intergenic.igt	18385299	18389676	LOC_Os10g34480.igt	LOC_Os10g34480.igt	gene-gene	intergenic.igt	1	18388608	18388629	4	intergenic.igt	18388608	6	921017	+	intron	18388531	18389296	LOC_Os10g34470.1	LOC_Os10g34470	mRNA-mRNA
Chr10	-	18389157	1	0	1	0	0	0	0	0	0	0	0	0	0	0	0	0	855367	intergenic.igt	18385299	18389676	LOC_Os10g34480.igt	LOC_Os10g34480.igt	gene-gene	intergenic.igt	1	18389157	18389157	1	intergenic.igt	18389157	1	921017	+	intron	18388531	18389296	LOC_Os10g34470.1	LOC_Os10g34470	mRNA-mRNA
Chr10	-	18389216	2	0	0	0	0	0	0	0	0	0	1	0	0	0	1	0	855367	intergenic.igt	18385299	18389676	LOC_Os10g34480.igt	LOC_Os10g34480.igt	gene-gene	intergenic.igt	1	18389216	18389220	2	intergenic.igt	18389216	1	921017	+	intron	18388531	18389296	LOC_Os10g34470.1	LOC_Os10g34470	mRNA-mRNA
Chr10	-	18389308	70	0	8	8	5	1	4	1	4	6	4	3	5	3	12	6	855367	intergenic.igt	18385299	18389676	LOC_Os10g34480.igt	LOC_Os10g34480.igt	gene-gene	intergenic.igt	1	18389263	18389358	23	intergenic.igt	18389308	11	691353	+	CDS	18389297	18389472	LOC_Os10g34470.1	LOC_Os10g34470	mRNA-mRNA
Chr10	-	18389472	3	0	0	0	0	0	0	0	0	3	0	0	0	0	0	0	855367	intergenic.igt	18385299	18389676	LOC_Os10g34480.igt	LOC_Os10g34480.igt	gene-gene	intergenic.igt	1	18389472	18389472	1	intergenic.igt	18389472	3	691353	+	CDS	18389297	18389472	LOC_Os10g34470.1	LOC_Os10g34470	mRNA-mRNA
Chr10	-	18389586	3	0	0	0	0	0	0	0	0	0	0	0	3	0	0	0	855367	intergenic.igt	18385299	18389676	LOC_Os10g34480.igt	LOC_Os10g34480.igt	gene-gene	intergenic.igt	1	18389586	18389586	1	intergenic.igt	18389586	3	921018	+	intron	18389473	18389916	LOC_Os10g34470.1	LOC_Os10g34470	mRNA-mRNA
Chr10	-	18389778	1	0	0	0	0	0	0	0	0	0	0	0	0	0	1	0	691363	3UTR	18389677	18390607	LOC_Os10g34480.1	LOC_Os10g34480	mRNA-mRNA	3UTR	1	18389778	18389778	1	3UTR	18389778	1	921018	+	intron	18389473	18389916	LOC_Os10g34470.1	LOC_Os10g34470	mRNA-mRNA
Chr10	-	18389850	1	0	0	0	1	0	0	0	0	0	0	0	0	0	0	0	691363	3UTR	18389677	18390607	LOC_Os10g34480.1	LOC_Os10g34480	mRNA-mRNA	3UTR	1	18389850	18389850	1	3UTR	18389850	1	921018	+	intron	18389473	18389916	LOC_Os10g34470.1	LOC_Os10g34470	mRNA-mRNA
Chr10	-	18390063	2276	82	129	93	87	113	159	140	129	140	199	235	225	158	195	192	691363	3UTR	18389677	18390607	LOC_Os10g34480.1	LOC_Os10g34480	mRNA-mRNA	3UTR	1	18389889	18390204	217	3UTR	18390063	130	691355	+	3UTR	18390004	18392077	LOC_Os10g34470.1	LOC_Os10g34470	mRNA-mRNA
Chr10	-	18390297	614	32	61	66	46	46	58	40	19	26	45	63	68	18	12	14	691363	3UTR	18389677	18390607	LOC_Os10g34480.1	LOC_Os10g34480	mRNA-mRNA	3UTR	1	18390246	18390478	74	3UTR	18390297	81	691355	+	3UTR	18390004	18392077	LOC_Os10g34470.1	LOC_Os10g34470	mRNA-mRNA
Chr10	-	18390585	5	1	1	1	1	0	0	0	0	0	0	0	0	0	1	0	691363	3UTR	18389677	18390607	LOC_Os10g34480.1	LOC_Os10g34480	mRNA-mRNA	3UTR	1	18390585	18390622	5	3UTR\	CDS	18390585	1	691355	+	3UTR	18390004	18392077	LOC_Os10g34470.1	LOC_Os10g34470	mRNA-mRNA
Chr10	-	18390668	7	2	1	1	0	0	2	0	0	0	0	0	0	0	0	1	691362	CDS	18390608	18390988	LOC_Os10g34480.1	LOC_Os10g34480	mRNA-mRNA	CDS	1	18390650	18390668	4	CDS	18390668	4	691355	+	3UTR	18390004	18392077	LOC_Os10g34470.1	LOC_Os10g34470	mRNA-mRNA
Chr10	-	18390992	402	28	32	39	51	38	30	21	15	21	21	20	19	23	28	16	1043153	intron	18390989	18392990	LOC_Os10g34480.1	LOC_Os10g34480	mRNA-mRNA	intron	1	18390715	18391166	124	CDS\	intron	18390992	20	691355	+	3UTR	18390004	18392077	LOC_Os10g34470.1	LOC_Os10g34470	mRNA-mRNA
Chr10	-	18391217	2	0	0	0	0	0	1	0	0	0	0	0	0	0	1	0	1043153	intron	18390989	18392990	LOC_Os10g34480.1	LOC_Os10g34480	mRNA-mRNA	intron	1	18391217	18391221	2	intron	18391217	1	691355	+	3UTR	18390004	18392077	LOC_Os10g34470.1	LOC_Os10g34470	mRNA-mRNA
Chr10	-	18391314	19	1	1	8	0	1	0	1	0	0	3	2	1	1	0	0	1043153	intron	18390989	18392990	LOC_Os10g34480.1	LOC_Os10g34480	mRNA-mRNA	intron	1	18391309	18391448	12	intron	18391314	3	691355	+	3UTR	18390004	18392077	LOC_Os10g34470.1	LOC_Os10g34470	mRNA-mRNA
Chr10	-	18391522	62	2	4	5	0	4	5	0	3	1	3	3	12	11	9	0	1043153	intron	18390989	18392990	LOC_Os10g34480.1	LOC_Os10g34480	mRNA-mRNA	intron	1	18391478	18391585	25	intron	18391522	10	691355	+	3UTR	18390004	18392077	LOC_Os10g34470.1	LOC_Os10g34470	mRNA-mRNA
Chr10	-	18391614	2	0	0	0	0	0	0	0	0	0	0	0	2	0	0	0	1043153	intron	18390989	18392990	LOC_Os10g34480.1	LOC_Os10g34480	mRNA-mRNA	intron	1	18391614	18391614	1	intron	18391614	2	691355	+	3UTR	18390004	18392077	LOC_Os10g34470.1	LOC_Os10g34470	mRNA-mRNA
Chr10	-	18391645	5	0	0	0	0	1	0	0	0	0	2	0	0	1	0	1	1043153	intron	18390989	18392990	LOC_Os10g34480.1	LOC_Os10g34480	mRNA-mRNA	intron	1	18391645	18391688	3	intron	18391645	2	691355	+	3UTR	18390004	18392077	LOC_Os10g34470.1	LOC_Os10g34470	mRNA-mRNA
Chr10	-	18391742	1	0	0	0	0	0	0	0	0	0	0	0	0	0	1	0	1043153	intron	18390989	18392990	LOC_Os10g34480.1	LOC_Os10g34480	mRNA-mRNA	intron	1	18391742	18391742	1	intron	18391742	1	691355	+	3UTR	18390004	18392077	LOC_Os10g34470.1	LOC_Os10g34470	mRNA-mRNA
Chr10	-	18391790	2	0	0	0	0	0	0	0	0	0	2	0	0	0	0	0	1043153	intron	18390989	18392990	LOC_Os10g34480.1	LOC_Os10g34480	mRNA-mRNA	intron	1	18391790	18391790	1	intron	18391790	2	691355	+	3UTR	18390004	18392077	LOC_Os10g34470.1	LOC_Os10g34470	mRNA-mRNA
Chr10	-	18394132	1	1	0	0	0	0	0	0	0	0	0	0	0	0	0	0	691361	CDS	18392991	18394292	LOC_Os10g34480.1	LOC_Os10g34480	mRNA-mRNA	CDS	1	18394132	18394132	1	CDS	18394132	1	853634	+	intergenic.igt	18392078	18400217	LOC_Os10g34470.igt	LOC_Os10g34470.igt	gene-gene
Chr10	-	18394166	1	0	0	0	0	1	0	0	0	0	0	0	0	0	0	0	691361	CDS	18392991	18394292	LOC_Os10g34480.1	LOC_Os10g34480	mRNA-mRNA	CDS	1	18394166	18394166	1	CDS	18394166	1	853634	+	intergenic.igt	18392078	18400217	LOC_Os10g34470.igt	LOC_Os10g34470.igt	gene-gene
Chr10	-	18394314	2	0	0	0	0	0	0	0	0	0	2	0	0	0	0	0	691360	5UTR	18394293	18394398	LOC_Os10g34480.1	LOC_Os10g34480	mRNA-mRNA	5UTR	1	18394314	18394314	1	5UTR	18394314	2	853634	+	intergenic.igt	18392078	18400217	LOC_Os10g34470.igt	LOC_Os10g34470.igt	gene-gene
Chr10	-	18394365	1	0	0	0	0	0	1	0	0	0	0	0	0	0	0	0	691360	5UTR	18394293	18394398	LOC_Os10g34480.1	LOC_Os10g34480	mRNA-mRNA	5UTR	1	18394365	18394365	1	5UTR	18394365	1	853634	+	intergenic.igt	18392078	18400217	LOC_Os10g34470.igt	LOC_Os10g34470.igt	gene-gene
Chr10	-	21799757	1	0	0	0	0	0	0	0	0	0	0	1	0	0	0	0	855624	intergenic.igt	21792247	21801438	LOC_Os10g40650.igt	LOC_Os10g40650.igt	gene-gene	intergenic.igt	1	21799757	21799757	1	intergenic.igt	21799757	1	922453	+	intron	21799413	21800242	LOC_Os10g40640.1	LOC_Os10g40640	mRNA-mRNA
Chr10	-	21800108	5	0	0	0	0	0	0	0	0	0	0	3	0	0	0	2	855624	intergenic.igt	21792247	21801438	LOC_Os10g40650.igt	LOC_Os10g40650.igt	gene-gene	intergenic.igt	1	21800108	21800127	2	intergenic.igt	21800108	3	922453	+	intron	21799413	21800242	LOC_Os10g40640.1	LOC_Os10g40640	mRNA-mRNA
Chr10	-	21800453	1	0	0	0	0	0	0	0	0	0	0	0	0	0	1	0	855624	intergenic.igt	21792247	21801438	LOC_Os10g40650.igt	LOC_Os10g40650.igt	gene-gene	intergenic.igt	1	21800453	21800453	1	intergenic.igt	21800453	1	700212	+	CDS	21800243	21800504	LOC_Os10g40640.1	LOC_Os10g40640	mRNA-mRNA
Chr10	-	21800708	1	0	0	0	0	0	0	0	0	1	0	0	0	0	0	0	855624	intergenic.igt	21792247	21801438	LOC_Os10g40650.igt	LOC_Os10g40650.igt	gene-gene	intergenic.igt	1	21800708	21800708	1	intergenic.igt	21800708	1	922454	+	intron	21800505	21801174	LOC_Os10g40640.1	LOC_Os10g40640	mRNA-mRNA
Chr10	-	21800817	2	0	0	0	0	0	0	0	0	2	0	0	0	0	0	0	855624	intergenic.igt	21792247	21801438	LOC_Os10g40650.igt	LOC_Os10g40650.igt	gene-gene	intergenic.igt	1	21800817	21800817	1	intergenic.igt	21800817	2	922454	+	intron	21800505	21801174	LOC_Os10g40640.1	LOC_Os10g40640	mRNA-mRNA
Chr10	-	21800895	3	0	0	0	3	0	0	0	0	0	0	0	0	0	0	0	855624	intergenic.igt	21792247	21801438	LOC_Os10g40650.igt	LOC_Os10g40650.igt	gene-gene	intergenic.igt	1	21800895	21800895	1	intergenic.igt	21800895	3	922454	+	intron	21800505	21801174	LOC_Os10g40640.1	LOC_Os10g40640	mRNA-mRNA
Chr10	-	21801046	17	1	0	0	0	1	4	0	0	0	0	0	6	1	4	0	855624	intergenic.igt	21792247	21801438	LOC_Os10g40650.igt	LOC_Os10g40650.igt	gene-gene	intergenic.igt	1	21801008	21801052	8	intergenic.igt	21801046	4	922454	+	intron	21800505	21801174	LOC_Os10g40640.1	LOC_Os10g40640	mRNA-mRNA
Chr10	-	21801090	1	0	0	0	0	1	0	0	0	0	0	0	0	0	0	0	855624	intergenic.igt	21792247	21801438	LOC_Os10g40650.igt	LOC_Os10g40650.igt	gene-gene	intergenic.igt	1	21801090	21801090	1	intergenic.igt	21801090	1	922454	+	intron	21800505	21801174	LOC_Os10g40640.1	LOC_Os10g40640	mRNA-mRNA
Chr10	-	21801128	2	0	0	0	0	2	0	0	0	0	0	0	0	0	0	0	855624	intergenic.igt	21792247	21801438	LOC_Os10g40650.igt	LOC_Os10g40650.igt	gene-gene	intergenic.igt	1	21801128	21801128	1	intergenic.igt	21801128	2	922454	+	intron	21800505	21801174	LOC_Os10g40640.1	LOC_Os10g40640	mRNA-mRNA
Chr10	-	21801176	1	0	0	0	0	0	0	1	0	0	0	0	0	0	0	0	855624	intergenic.igt	21792247	21801438	LOC_Os10g40650.igt	LOC_Os10g40650.igt	gene-gene	intergenic.igt	1	21801176	21801176	1	intergenic.igt	21801176	1	700213	+	CDS	21801175	21801376	LOC_Os10g40640.1	LOC_Os10g40640	mRNA-mRNA
Chr10	-	21801472	1	0	0	0	0	0	0	0	1	0	0	0	0	0	0	0	700232	3UTR	21801439	21802937	LOC_Os10g40650.1	LOC_Os10g40650	mRNA-mRNA	3UTR	1	21801472	21801472	1	3UTR	21801472	1	700214	+	CDS	21801466	21801613	LOC_Os10g40640.1	LOC_Os10g40640	mRNA-mRNA
Chr10	-	21801571	3	0	0	0	0	0	0	0	0	0	0	0	0	3	0	0	700232	3UTR	21801439	21802937	LOC_Os10g40650.1	LOC_Os10g40650	mRNA-mRNA	3UTR	1	21801571	21801571	1	3UTR	21801571	3	700214	+	CDS	21801466	21801613	LOC_Os10g40640.1	LOC_Os10g40640	mRNA-mRNA
Chr10	-	21801712	3	0	0	0	0	0	0	1	0	0	0	0	2	0	0	0	700232	3UTR	21801439	21802937	LOC_Os10g40650.1	LOC_Os10g40650	mRNA-mRNA	3UTR	1	21801705	21801712	2	3UTR	21801712	2	922456	+	intron	21801614	21801717	LOC_Os10g40640.1	LOC_Os10g40640	mRNA-mRNA
Chr10	-	21802366	5852	116	127	293	219	387	172	767	827	907	147	135	234	646	424	451	700232	3UTR	21801439	21802937	LOC_Os10g40650.1	LOC_Os10g40650	mRNA-mRNA	3UTR	1	21801746	21802486	444	3UTR	21802366	171	700216	+	3UTR	21802262	21803286	LOC_Os10g40640.1	LOC_Os10g40640	mRNA-mRNA
Chr10	-	21802570	59	4	4	2	1	2	4	3	4	3	4	0	5	4	11	8	700232	3UTR	21801439	21802937	LOC_Os10g40650.1	LOC_Os10g40650	mRNA-mRNA	3UTR	1	21802511	21802588	22	3UTR	21802570	15	700216	+	3UTR	21802262	21803286	LOC_Os10g40640.1	LOC_Os10g40640	mRNA-mRNA
Chr10	-	21802629	59	2	3	5	1	4	9	0	8	7	2	1	1	2	9	5	700232	3UTR	21801439	21802937	LOC_Os10g40650.1	LOC_Os10g40650	mRNA-mRNA	3UTR	1	21802622	21802686	25	3UTR	21802629	4	700216	+	3UTR	21802262	21803286	LOC_Os10g40640.1	LOC_Os10g40640	mRNA-mRNA
Chr10	-	21802737	496	43	51	36	38	34	60	18	16	14	9	10	17	58	37	55	700232	3UTR	21801439	21802937	LOC_Os10g40650.1	LOC_Os10g40650	mRNA-mRNA	3UTR	1	21802724	21802794	35	3UTR	21802737	160	700216	+	3UTR	21802262	21803286	LOC_Os10g40640.1	LOC_Os10g40640	mRNA-mRNA
Chr10	-	21802825	9	0	1	0	0	0	0	1	0	2	0	0	4	0	1	0	700232	3UTR	21801439	21802937	LOC_Os10g40650.1	LOC_Os10g40650	mRNA-mRNA	3UTR	1	21802820	21802844	5	3UTR	21802825	4	700216	+	3UTR	21802262	21803286	LOC_Os10g40640.1	LOC_Os10g40640	mRNA-mRNA
Chr10	-	21802869	2	0	0	0	0	0	1	0	0	1	0	0	0	0	0	0	700232	3UTR	21801439	21802937	LOC_Os10g40650.1	LOC_Os10g40650	mRNA-mRNA	3UTR	1	21802869	21802872	2	3UTR	21802869	1	700216	+	3UTR	21802262	21803286	LOC_Os10g40640.1	LOC_Os10g40640	mRNA-mRNA
Chr10	-	21803263	1	0	0	0	1	0	0	0	0	0	0	0	0	0	0	0	1044365	intron	21803194	21803295	LOC_Os10g40650.1	LOC_Os10g40650	mRNA-mRNA	intron	1	21803263	21803263	1	intron	21803263	1	700216	+	3UTR	21802262	21803286	LOC_Os10g40640.1	LOC_Os10g40640	mRNA-mRNA
Chr10	-	21803332	2	2	0	0	0	0	0	0	0	0	0	0	0	0	0	0	700229	CDS	21803296	21803364	LOC_Os10g40650.1	LOC_Os10g40650	mRNA-mRNA	CDS	1	21803332	21803332	1	CDS	21803332	2	853916	+	intergenic.igt	21803287	21820272	LOC_Os10g40640.igt	LOC_Os10g40640.igt	gene-gene
Chr10	-	21803420	3	0	1	0	0	2	0	0	0	0	0	0	0	0	0	0	1044366	intron	21803365	21803651	LOC_Os10g40650.1	LOC_Os10g40650	mRNA-mRNA	intron	1	21803399	21803420	2	intron	21803420	2	853916	+	intergenic.igt	21803287	21820272	LOC_Os10g40640.igt	LOC_Os10g40640.igt	gene-gene
Chr10	-	21803562	1	0	1	0	0	0	0	0	0	0	0	0	0	0	0	0	1044366	intron	21803365	21803651	LOC_Os10g40650.1	LOC_Os10g40650	mRNA-mRNA	intron	1	21803562	21803562	1	intron	21803562	1	853916	+	intergenic.igt	21803287	21820272	LOC_Os10g40640.igt	LOC_Os10g40640.igt	gene-gene
Chr10	-	21803612	3	0	0	1	0	0	0	0	0	0	0	2	0	0	0	0	1044366	intron	21803365	21803651	LOC_Os10g40650.1	LOC_Os10g40650	mRNA-mRNA	intron	1	21803605	21803612	2	intron	21803612	2	853916	+	intergenic.igt	21803287	21820272	LOC_Os10g40640.igt	LOC_Os10g40640.igt	gene-gene
Chr10	-	21804204	1	0	0	0	0	1	0	0	0	0	0	0	0	0	0	0	700226	CDS	21804011	21804313	LOC_Os10g40650.1	LOC_Os10g40650	mRNA-mRNA	CDS	1	21804204	21804204	1	CDS	21804204	1	853916	+	intergenic.igt	21803287	21820272	LOC_Os10g40640.igt	LOC_Os10g40640.igt	gene-gene
Chr10	-	21804262	1	0	0	0	1	0	0	0	0	0	0	0	0	0	0	0	700226	CDS	21804011	21804313	LOC_Os10g40650.1	LOC_Os10g40650	mRNA-mRNA	CDS	1	21804262	21804262	1	CDS	21804262	1	853916	+	intergenic.igt	21803287	21820272	LOC_Os10g40640.igt	LOC_Os10g40640.igt	gene-gene
Chr10	-	21804308	15	0	0	0	3	6	6	0	0	0	0	0	0	0	0	0	700226	CDS	21804011	21804313	LOC_Os10g40650.1	LOC_Os10g40650	mRNA-mRNA	CDS	1	21804308	21804337	3	5UTR\	CDS	21804308	9	853916	+	intergenic.igt	21803287	21820272	LOC_Os10g40640.igt	LOC_Os10g40640.igt	gene-gene
Chr11	+	6060166	3	0	0	0	0	1	0	0	0	0	2	0	0	0	0	0	718608	CDS	6060120	6060216	LOC_Os11g10980.1	LOC_Os11g10980	mRNA-mRNA	CDS	1	6060151	6060166	2	CDS	6060166	2	858242	-	intergenic.igt	6058583	6064695	LOC_Os11g10990.igt	LOC_Os11g10990.igt	gene-gene
Chr11	+	6060209	10	3	1	1	0	0	3	0	0	0	2	0	0	0	0	0	718608	CDS	6060120	6060216	LOC_Os11g10980.1	LOC_Os11g10980	mRNA-mRNA	CDS	1	6060193	6060254	7	CDS\	intron	6060209	2	858242	-	intergenic.igt	6058583	6064695	LOC_Os11g10990.igt	LOC_Os11g10990.igt	gene-gene
Chr11	+	6060306	1	0	1	0	0	0	0	0	0	0	0	0	0	0	0	0	924817	intron	6060217	6060314	LOC_Os11g10980.1	LOC_Os11g10980	mRNA-mRNA	intron	1	6060306	6060306	1	intron	6060306	1	858242	-	intergenic.igt	6058583	6064695	LOC_Os11g10990.igt	LOC_Os11g10990.igt	gene-gene
Chr11	+	6061877	1	0	0	1	0	0	0	0	0	0	0	0	0	0	0	0	718611	CDS	6061805	6061882	LOC_Os11g10980.1	LOC_Os11g10980	mRNA-mRNA	CDS	1	6061877	6061877	1	CDS	6061877	1	858242	-	intergenic.igt	6058583	6064695	LOC_Os11g10990.igt	LOC_Os11g10990.igt	gene-gene
Chr11	+	6061906	1	0	0	0	1	0	0	0	0	0	0	0	0	0	0	0	924820	intron	6061883	6061953	LOC_Os11g10980.1	LOC_Os11g10980	mRNA-mRNA	intron	1	6061906	6061906	1	intron	6061906	1	858242	-	intergenic.igt	6058583	6064695	LOC_Os11g10990.igt	LOC_Os11g10990.igt	gene-gene
Chr11	+	6063083	1	0	1	0	0	0	0	0	0	0	0	0	0	0	0	0	924822	intron	6062756	6063260	LOC_Os11g10980.1	LOC_Os11g10980	mRNA-mRNA	intron	1	6063083	6063083	1	intron	6063083	1	858242	-	intergenic.igt	6058583	6064695	LOC_Os11g10990.igt	LOC_Os11g10990.igt	gene-gene
Chr11	+	6063148	1	0	1	0	0	0	0	0	0	0	0	0	0	0	0	0	924822	intron	6062756	6063260	LOC_Os11g10980.1	LOC_Os11g10980	mRNA-mRNA	intron	1	6063148	6063148	1	intron	6063148	1	858242	-	intergenic.igt	6058583	6064695	LOC_Os11g10990.igt	LOC_Os11g10990.igt	gene-gene
Chr11	+	6063239	12	1	0	6	3	2	0	0	0	0	0	0	0	0	0	0	924822	intron	6062756	6063260	LOC_Os11g10980.1	LOC_Os11g10980	mRNA-mRNA	intron	1	6063187	6063239	7	intron	6063239	4	858242	-	intergenic.igt	6058583	6064695	LOC_Os11g10990.igt	LOC_Os11g10990.igt	gene-gene
Chr11	+	6063314	112	16	13	31	9	22	6	1	0	1	2	9	0	1	0	1	718614	CDS	6063261	6063329	LOC_Os11g10980.1	LOC_Os11g10980	mRNA-mRNA	CDS	1	6063266	6063626	68	CDS\	intron	6063314	6	858242	-	intergenic.igt	6058583	6064695	LOC_Os11g10990.igt	LOC_Os11g10990.igt	gene-gene
Chr11	+	6063678	6	0	0	2	0	1	3	0	0	0	0	0	0	0	0	0	924824	intron	6063506	6063819	LOC_Os11g10980.1	LOC_Os11g10980	mRNA-mRNA	intron	1	6063673	6063707	4	intron	6063678	3	858242	-	intergenic.igt	6058583	6064695	LOC_Os11g10990.igt	LOC_Os11g10990.igt	gene-gene
Chr11	+	6063775	12	0	1	4	2	2	1	0	0	0	0	0	2	0	0	0	924824	intron	6063506	6063819	LOC_Os11g10980.1	LOC_Os11g10980	mRNA-mRNA	intron	1	6063761	6063814	7	intron	6063775	3	858242	-	intergenic.igt	6058583	6064695	LOC_Os11g10990.igt	LOC_Os11g10990.igt	gene-gene
Chr11	+	6063880	38	5	9	7	6	10	0	0	0	0	0	0	1	0	0	0	718616	CDS	6063820	6063964	LOC_Os11g10980.1	LOC_Os11g10980	mRNA-mRNA	CDS	1	6063863	6063929	19	CDS	6063880	5	858242	-	intergenic.igt	6058583	6064695	LOC_Os11g10990.igt	LOC_Os11g10990.igt	gene-gene
Chr11	+	6063975	21	2	0	1	2	0	7	0	0	0	0	8	1	0	0	0	924825	intron	6063965	6064036	LOC_Os11g10980.1	LOC_Os11g10980	mRNA-mRNA	intron	1	6063955	6063978	8	CDS\	intron	6063975	7	858242	-	intergenic.igt	6058583	6064695	LOC_Os11g10990.igt	LOC_Os11g10990.igt	gene-gene
Chr11	+	6064017	41	3	7	10	0	1	4	0	0	1	6	3	5	0	1	0	924825	intron	6063965	6064036	LOC_Os11g10980.1	LOC_Os11g10980	mRNA-mRNA	intron	1	6064017	6064160	21	CDS\	intron	6064017	6	858242	-	intergenic.igt	6058583	6064695	LOC_Os11g10990.igt	LOC_Os11g10990.igt	gene-gene
Chr11	+	6064209	9	0	3	2	0	0	2	0	0	0	0	2	0	0	0	0	718618	CDS	6064203	6064298	LOC_Os11g10980.1	LOC_Os11g10980	mRNA-mRNA	CDS	1	6064186	6064229	6	CDS\	intron	6064209	3	858242	-	intergenic.igt	6058583	6064695	LOC_Os11g10990.igt	LOC_Os11g10990.igt	gene-gene
Chr11	+	6064298	4	0	0	0	1	0	3	0	0	0	0	0	0	0	0	0	718618	CDS	6064203	6064298	LOC_Os11g10980.1	LOC_Os11g10980	mRNA-mRNA	CDS	1	6064298	6064319	2	CDS\	intron	6064298	3	858242	-	intergenic.igt	6058583	6064695	LOC_Os11g10990.igt	LOC_Os11g10990.igt	gene-gene
Chr11	+	6064346	1	1	0	0	0	0	0	0	0	0	0	0	0	0	0	0	924827	intron	6064299	6064379	LOC_Os11g10980.1	LOC_Os11g10980	mRNA-mRNA	intron	1	6064346	6064346	1	intron	6064346	1	858242	-	intergenic.igt	6058583	6064695	LOC_Os11g10990.igt	LOC_Os11g10990.igt	gene-gene
Chr11	+	6064385	1	0	0	0	1	0	0	0	0	0	0	0	0	0	0	0	718619	CDS	6064380	6064447	LOC_Os11g10980.1	LOC_Os11g10980	mRNA-mRNA	CDS	1	6064385	6064385	1	CDS	6064385	1	858242	-	intergenic.igt	6058583	6064695	LOC_Os11g10990.igt	LOC_Os11g10990.igt	gene-gene
Chr11	+	6064415	1	0	0	1	0	0	0	0	0	0	0	0	0	0	0	0	718619	CDS	6064380	6064447	LOC_Os11g10980.1	LOC_Os11g10980	mRNA-mRNA	CDS	1	6064415	6064415	1	CDS	6064415	1	858242	-	intergenic.igt	6058583	6064695	LOC_Os11g10990.igt	LOC_Os11g10990.igt	gene-gene
Chr11	+	6064455	1	1	0	0	0	0	0	0	0	0	0	0	0	0	0	0	924828	intron	6064448	6064522	LOC_Os11g10980.1	LOC_Os11g10980	mRNA-mRNA	intron	1	6064455	6064455	1	intron	6064455	1	858242	-	intergenic.igt	6058583	6064695	LOC_Os11g10990.igt	LOC_Os11g10990.igt	gene-gene
Chr11	+	6064566	1	0	0	0	0	0	0	0	0	0	1	0	0	0	0	0	718620	CDS	6064523	6064622	LOC_Os11g10980.1	LOC_Os11g10980	mRNA-mRNA	CDS	1	6064566	6064566	1	CDS	6064566	1	858242	-	intergenic.igt	6058583	6064695	LOC_Os11g10990.igt	LOC_Os11g10990.igt	gene-gene
Chr11	+	6064611	1	0	0	0	0	1	0	0	0	0	0	0	0	0	0	0	718620	CDS	6064523	6064622	LOC_Os11g10980.1	LOC_Os11g10980	mRNA-mRNA	CDS	1	6064611	6064611	1	CDS	6064611	1	858242	-	intergenic.igt	6058583	6064695	LOC_Os11g10990.igt	LOC_Os11g10990.igt	gene-gene
Chr11	+	6064860	105	11	10	22	21	7	7	10	5	0	3	0	9	0	0	0	924830	intron	6064786	6064997	LOC_Os11g10980.1	LOC_Os11g10980	mRNA-mRNA	intron	1	6064754	6064883	44	CDS\	intron	6064860	12	718631	-	3UTR	6064696	6065432	LOC_Os11g10990.1	LOC_Os11g10990	mRNA-mRNA
Chr11	+	6064910	4	1	0	1	0	0	0	0	0	0	0	0	2	0	0	0	924830	intron	6064786	6064997	LOC_Os11g10980.1	LOC_Os11g10980	mRNA-mRNA	intron	1	6064910	6064932	3	intron	6064910	2	718631	-	3UTR	6064696	6065432	LOC_Os11g10990.1	LOC_Os11g10990	mRNA-mRNA
Chr11	+	6065501	53805	5019	7593	8587	7222	6270	6403	1290	1547	1384	2002	2228	3060	375	463	362	718623	3UTR	6065157	6066183	LOC_Os11g10980.1	LOC_Os11g10980	mRNA-mRNA	3UTR	1	6065284	6065991	583	3UTR	6065501	3152	718630	-	CDS	6065433	6065945	LOC_Os11g10990.1	LOC_Os11g10990	mRNA-mRNA
Chr11	+	6066032	1	0	1	0	0	0	0	0	0	0	0	0	0	0	0	0	718623	3UTR	6065157	6066183	LOC_Os11g10980.1	LOC_Os11g10980	mRNA-mRNA	3UTR	1	6066032	6066032	1	3UTR	6066032	1	1047581	-	intron	6065946	6066385	LOC_Os11g10990.1	LOC_Os11g10990	mRNA-mRNA
Chr11	+	6066080	4	0	1	0	3	0	0	0	0	0	0	0	0	0	0	0	718623	3UTR	6065157	6066183	LOC_Os11g10980.1	LOC_Os11g10980	mRNA-mRNA	3UTR	1	6066073	6066081	3	3UTR	6066080	2	1047581	-	intron	6065946	6066385	LOC_Os11g10990.1	LOC_Os11g10990	mRNA-mRNA
Chr11	+	6066128	16	3	2	0	0	4	2	0	0	0	3	0	2	0	0	0	718623	3UTR	6065157	6066183	LOC_Os11g10980.1	LOC_Os11g10980	mRNA-mRNA	3UTR	1	6066128	6066155	9	3UTR	6066128	3	1047581	-	intron	6065946	6066385	LOC_Os11g10990.1	LOC_Os11g10990	mRNA-mRNA
Chr11	+	6066347	1	0	0	0	0	1	0	0	0	0	0	0	0	0	0	0	856191	intergenic.igt	6066184	6073396	LOC_Os11g10980.igt	LOC_Os11g10980.igt	gene-gene	intergenic.igt	1	6066347	6066347	1	intergenic.igt	6066347	1	1047581	-	intron	6065946	6066385	LOC_Os11g10990.1	LOC_Os11g10990	mRNA-mRNA
Chr11	+	6066374	2	0	0	0	2	0	0	0	0	0	0	0	0	0	0	0	856191	intergenic.igt	6066184	6073396	LOC_Os11g10980.igt	LOC_Os11g10980.igt	gene-gene	intergenic.igt	1	6066374	6066378	2	intergenic.igt	6066374	1	1047581	-	intron	6065946	6066385	LOC_Os11g10990.1	LOC_Os11g10990	mRNA-mRNA
Chr11	+	6066444	2	0	0	0	0	2	0	0	0	0	0	0	0	0	0	0	856191	intergenic.igt	6066184	6073396	LOC_Os11g10980.igt	LOC_Os11g10980.igt	gene-gene	intergenic.igt	1	6066444	6066444	1	intergenic.igt	6066444	2	718629	-	CDS	6066386	6066721	LOC_Os11g10990.1	LOC_Os11g10990	mRNA-mRNA
Chr11	+	6066517	25	1	4	5	5	2	3	1	1	0	1	1	1	0	0	0	856191	intergenic.igt	6066184	6073396	LOC_Os11g10980.igt	LOC_Os11g10980.igt	gene-gene	intergenic.igt	1	6066488	6066585	17	intergenic.igt	6066517	4	718629	-	CDS	6066386	6066721	LOC_Os11g10990.1	LOC_Os11g10990	mRNA-mRNA
Chr11	+	6066623	2	0	2	0	0	0	0	0	0	0	0	0	0	0	0	0	856191	intergenic.igt	6066184	6073396	LOC_Os11g10980.igt	LOC_Os11g10980.igt	gene-gene	intergenic.igt	1	6066623	6066633	2	intergenic.igt	6066623	1	718629	-	CDS	6066386	6066721	LOC_Os11g10990.1	LOC_Os11g10990	mRNA-mRNA
Chr11	+	6066667	6	0	1	2	2	1	0	0	0	0	0	0	0	0	0	0	856191	intergenic.igt	6066184	6073396	LOC_Os11g10980.igt	LOC_Os11g10980.igt	gene-gene	intergenic.igt	1	6066662	6066684	5	intergenic.igt	6066667	2	718629	-	CDS	6066386	6066721	LOC_Os11g10990.1	LOC_Os11g10990	mRNA-mRNA
Chr11	+	6066722	2	0	1	0	1	0	0	0	0	0	0	0	0	0	0	0	856191	intergenic.igt	6066184	6073396	LOC_Os11g10980.igt	LOC_Os11g10980.igt	gene-gene	intergenic.igt	1	6066722	6066733	2	intergenic.igt	6066722	1	718628	-	5UTR	6066722	6066797	LOC_Os11g10990.1	LOC_Os11g10990	mRNA-mRNA
Chr11	+	6066758	7	0	1	2	0	3	1	0	0	0	0	0	0	0	0	0	856191	intergenic.igt	6066184	6073396	LOC_Os11g10980.igt	LOC_Os11g10980.igt	gene-gene	intergenic.igt	1	6066758	6066782	2	intergenic.igt	6066758	4	718628	-	5UTR	6066722	6066797	LOC_Os11g10990.1	LOC_Os11g10990	mRNA-mRNA
Chr11	-	6059991	2	0	0	0	0	2	0	0	0	0	0	0	0	0	0	0	858242	intergenic.igt	6058583	6064695	LOC_Os11g10990.igt	LOC_Os11g10990.igt	gene-gene	intergenic.igt	1	6059991	6059991	1	intergenic.igt	6059991	2	924816	+	intron	6059568	6060119	LOC_Os11g10980.1	LOC_Os11g10980	mRNA-mRNA
Chr11	-	6060036	4	0	0	1	0	0	3	0	0	0	0	0	0	0	0	0	858242	intergenic.igt	6058583	6064695	LOC_Os11g10990.igt	LOC_Os11g10990.igt	gene-gene	intergenic.igt	1	6060036	6060039	2	intergenic.igt	6060036	3	924816	+	intron	6059568	6060119	LOC_Os11g10980.1	LOC_Os11g10980	mRNA-mRNA
Chr11	-	6060087	7	0	1	3	0	0	3	0	0	0	0	0	0	0	0	0	858242	intergenic.igt	6058583	6064695	LOC_Os11g10990.igt	LOC_Os11g10990.igt	gene-gene	intergenic.igt	1	6060069	6060092	3	intergenic.igt	6060087	3	924816	+	intron	6059568	6060119	LOC_Os11g10980.1	LOC_Os11g10980	mRNA-mRNA
Chr11	-	6061685	3	0	0	1	2	0	0	0	0	0	0	0	0	0	0	0	858242	intergenic.igt	6058583	6064695	LOC_Os11g10990.igt	LOC_Os11g10990.igt	gene-gene	intergenic.igt	1	6061685	6061705	2	intergenic.igt	6061685	2	924819	+	intron	6061510	6061804	LOC_Os11g10980.1	LOC_Os11g10980	mRNA-mRNA
Chr11	-	6062733	1	0	0	0	0	0	0	0	0	0	1	0	0	0	0	0	858242	intergenic.igt	6058583	6064695	LOC_Os11g10990.igt	LOC_Os11g10990.igt	gene-gene	intergenic.igt	1	6062733	6062733	1	intergenic.igt	6062733	1	718613	+	CDS	6062675	6062755	LOC_Os11g10980.1	LOC_Os11g10980	mRNA-mRNA
Chr11	-	6063050	22	1	4	8	2	5	1	0	0	0	0	0	0	1	0	0	858242	intergenic.igt	6058583	6064695	LOC_Os11g10990.igt	LOC_Os11g10990.igt	gene-gene	intergenic.igt	1	6063032	6063081	12	intergenic.igt	6063050	4	924822	+	intron	6062756	6063260	LOC_Os11g10980.1	LOC_Os11g10980	mRNA-mRNA
Chr11	-	6063184	81	12	8	14	14	22	3	0	0	2	0	2	0	0	0	4	858242	intergenic.igt	6058583	6064695	LOC_Os11g10990.igt	LOC_Os11g10990.igt	gene-gene	intergenic.igt	1	6063161	6063251	33	intergenic.igt	6063184	9	924822	+	intron	6062756	6063260	LOC_Os11g10980.1	LOC_Os11g10980	mRNA-mRNA
Chr11	-	6063313	24	3	3	11	4	1	2	0	0	0	0	0	0	0	0	0	858242	intergenic.igt	6058583	6064695	LOC_Os11g10990.igt	LOC_Os11g10990.igt	gene-gene	intergenic.igt	1	6063302	6063330	9	intergenic.igt	6063313	7	718614	+	CDS	6063261	6063329	LOC_Os11g10980.1	LOC_Os11g10980	mRNA-mRNA
Chr11	-	6063479	2	0	0	2	0	0	0	0	0	0	0	0	0	0	0	0	858242	intergenic.igt	6058583	6064695	LOC_Os11g10990.igt	LOC_Os11g10990.igt	gene-gene	intergenic.igt	1	6063479	6063479	1	intergenic.igt	6063479	2	718615	+	CDS	6063416	6063505	LOC_Os11g10980.1	LOC_Os11g10980	mRNA-mRNA
Chr11	-	6063592	6	0	1	3	1	0	0	0	0	0	0	0	1	0	0	0	858242	intergenic.igt	6058583	6064695	LOC_Os11g10990.igt	LOC_Os11g10990.igt	gene-gene	intergenic.igt	1	6063592	6063621	4	intergenic.igt	6063592	2	924824	+	intron	6063506	6063819	LOC_Os11g10980.1	LOC_Os11g10980	mRNA-mRNA
Chr11	-	6063718	68	11	15	10	5	8	8	0	0	0	0	6	3	2	0	0	858242	intergenic.igt	6058583	6064695	LOC_Os11g10990.igt	LOC_Os11g10990.igt	gene-gene	intergenic.igt	1	6063713	6063756	14	intergenic.igt	6063718	20	924824	+	intron	6063506	6063819	LOC_Os11g10980.1	LOC_Os11g10980	mRNA-mRNA
Chr11	-	6063866	15	1	2	3	5	0	1	0	0	0	1	0	2	0	0	0	858242	intergenic.igt	6058583	6064695	LOC_Os11g10990.igt	LOC_Os11g10990.igt	gene-gene	intergenic.igt	1	6063841	6063908	9	intergenic.igt	6063866	4	718616	+	CDS	6063820	6063964	LOC_Os11g10980.1	LOC_Os11g10980	mRNA-mRNA
Chr11	-	6063980	5	2	0	0	0	0	0	0	3	0	0	0	0	0	0	0	858242	intergenic.igt	6058583	6064695	LOC_Os11g10990.igt	LOC_Os11g10990.igt	gene-gene	intergenic.igt	1	6063958	6063998	3	intergenic.igt	6063980	3	924825	+	intron	6063965	6064036	LOC_Os11g10980.1	LOC_Os11g10980	mRNA-mRNA
Chr11	-	6064026	2	2	0	0	0	0	0	0	0	0	0	0	0	0	0	0	858242	intergenic.igt	6058583	6064695	LOC_Os11g10990.igt	LOC_Os11g10990.igt	gene-gene	intergenic.igt	1	6064026	6064026	1	intergenic.igt	6064026	2	924825	+	intron	6063965	6064036	LOC_Os11g10980.1	LOC_Os11g10980	mRNA-mRNA
Chr11	-	6064060	3	0	0	0	0	0	3	0	0	0	0	0	0	0	0	0	858242	intergenic.igt	6058583	6064695	LOC_Os11g10990.igt	LOC_Os11g10990.igt	gene-gene	intergenic.igt	1	6064060	6064060	1	intergenic.igt	6064060	3	718617	+	CDS	6064037	6064125	LOC_Os11g10980.1	LOC_Os11g10980	mRNA-mRNA
Chr11	-	6064085	2	0	0	2	0	0	0	0	0	0	0	0	0	0	0	0	858242	intergenic.igt	6058583	6064695	LOC_Os11g10990.igt	LOC_Os11g10990.igt	gene-gene	intergenic.igt	1	6064085	6064085	1	intergenic.igt	6064085	2	718617	+	CDS	6064037	6064125	LOC_Os11g10980.1	LOC_Os11g10980	mRNA-mRNA
Chr11	-	6064415	1	0	0	0	0	0	0	0	0	0	1	0	0	0	0	0	858242	intergenic.igt	6058583	6064695	LOC_Os11g10990.igt	LOC_Os11g10990.igt	gene-gene	intergenic.igt	1	6064415	6064415	1	intergenic.igt	6064415	1	718619	+	CDS	6064380	6064447	LOC_Os11g10980.1	LOC_Os11g10980	mRNA-mRNA
Chr11	-	6064456	2	0	0	0	0	2	0	0	0	0	0	0	0	0	0	0	858242	intergenic.igt	6058583	6064695	LOC_Os11g10990.igt	LOC_Os11g10990.igt	gene-gene	intergenic.igt	1	6064456	6064456	1	intergenic.igt	6064456	2	924828	+	intron	6064448	6064522	LOC_Os11g10980.1	LOC_Os11g10980	mRNA-mRNA
Chr11	-	6064492	1	0	1	0	0	0	0	0	0	0	0	0	0	0	0	0	858242	intergenic.igt	6058583	6064695	LOC_Os11g10990.igt	LOC_Os11g10990.igt	gene-gene	intergenic.igt	1	6064492	6064492	1	intergenic.igt	6064492	1	924828	+	intron	6064448	6064522	LOC_Os11g10980.1	LOC_Os11g10980	mRNA-mRNA
Chr11	-	6064618	92	5	9	21	13	12	5	8	2	0	9	5	3	0	0	0	858242	intergenic.igt	6058583	6064695	LOC_Os11g10990.igt	LOC_Os11g10990.igt	gene-gene	intergenic.igt	1	6064601	6064665	28	intergenic.igt	6064618	10	718620	+	CDS	6064523	6064622	LOC_Os11g10980.1	LOC_Os11g10980	mRNA-mRNA
Chr11	-	6064703	3	0	0	0	0	0	0	0	0	3	0	0	0	0	0	0	718631	3UTR	6064696	6065432	LOC_Os11g10990.1	LOC_Os11g10990	mRNA-mRNA	3UTR	1	6064703	6064703	1	3UTR	6064703	3	924829	+	intron	6064623	6064728	LOC_Os11g10980.1	LOC_Os11g10980	mRNA-mRNA
Chr11	-	6065039	25	0	1	0	3	0	2	0	0	2	0	1	8	0	8	0	718631	3UTR	6064696	6065432	LOC_Os11g10990.1	LOC_Os11g10990	mRNA-mRNA	3UTR	1	6064984	6065045	12	3UTR	6065039	4	718622	+	CDS	6064998	6065156	LOC_Os11g10980.1	LOC_Os11g10980	mRNA-mRNA
Chr11	-	6065188	269	19	14	8	16	12	20	5	14	12	29	28	40	27	13	12	718631	3UTR	6064696	6065432	LOC_Os11g10990.1	LOC_Os11g10990	mRNA-mRNA	3UTR	1	6065072	6065209	57	3UTR	6065188	30	718623	+	3UTR	6065157	6066183	LOC_Os11g10980.1	LOC_Os11g10980	mRNA-mRNA
Chr11	-	6065294	26197	2708	3499	4221	3526	2955	3229	639	691	673	970	1145	1386	133	195	227	718631	3UTR	6064696	6065432	LOC_Os11g10990.1	LOC_Os11g10990	mRNA-mRNA	3UTR	1	6065238	6065845	293	3UTR\	CDS	6065294	3591	718623	+	3UTR	6065157	6066183	LOC_Os11g10980.1	LOC_Os11g10980	mRNA-mRNA
Chr11	-	6065910	6	2	0	0	0	0	1	0	0	0	0	0	1	2	0	0	718630	CDS	6065433	6065945	LOC_Os11g10990.1	LOC_Os11g10990	mRNA-mRNA	CDS	1	6065886	6065913	5	CDS	6065910	2	718623	+	3UTR	6065157	6066183	LOC_Os11g10980.1	LOC_Os11g10980	mRNA-mRNA
Chr11	-	6065938	2	0	0	0	2	0	0	0	0	0	0	0	0	0	0	0	718630	CDS	6065433	6065945	LOC_Os11g10990.1	LOC_Os11g10990	mRNA-mRNA	CDS	1	6065938	6065938	1	CDS	6065938	2	718623	+	3UTR	6065157	6066183	LOC_Os11g10980.1	LOC_Os11g10980	mRNA-mRNA
Chr11	-	6065988	2	0	1	0	0	1	0	0	0	0	0	0	0	0	0	0	1047581	intron	6065946	6066385	LOC_Os11g10990.1	LOC_Os11g10990	mRNA-mRNA	intron	1	6065988	6066002	2	intron	6065988	1	718623	+	3UTR	6065157	6066183	LOC_Os11g10980.1	LOC_Os11g10980	mRNA-mRNA
Chr11	-	6066028	1	0	1	0	0	0	0	0	0	0	0	0	0	0	0	0	1047581	intron	6065946	6066385	LOC_Os11g10990.1	LOC_Os11g10990	mRNA-mRNA	intron	1	6066028	6066028	1	intron	6066028	1	718623	+	3UTR	6065157	6066183	LOC_Os11g10980.1	LOC_Os11g10980	mRNA-mRNA
Chr11	-	6066192	1	0	0	1	0	0	0	0	0	0	0	0	0	0	0	0	1047581	intron	6065946	6066385	LOC_Os11g10990.1	LOC_Os11g10990	mRNA-mRNA	intron	1	6066192	6066192	1	intron	6066192	1	856191	+	intergenic.igt	6066184	6073396	LOC_Os11g10980.igt	LOC_Os11g10980.igt	gene-gene
Chr11	-	6066230	1	0	0	0	1	0	0	0	0	0	0	0	0	0	0	0	1047581	intron	6065946	6066385	LOC_Os11g10990.1	LOC_Os11g10990	mRNA-mRNA	intron	1	6066230	6066230	1	intron	6066230	1	856191	+	intergenic.igt	6066184	6073396	LOC_Os11g10980.igt	LOC_Os11g10980.igt	gene-gene
Chr11	-	6066320	10	0	0	0	0	0	3	3	0	0	2	0	2	0	0	0	1047581	intron	6065946	6066385	LOC_Os11g10990.1	LOC_Os11g10990	mRNA-mRNA	intron	1	6066293	6066330	5	intron	6066320	3	856191	+	intergenic.igt	6066184	6073396	LOC_Os11g10980.igt	LOC_Os11g10980.igt	gene-gene
Chr11	-	6066506	2	0	0	0	0	0	2	0	0	0	0	0	0	0	0	0	718629	CDS	6066386	6066721	LOC_Os11g10990.1	LOC_Os11g10990	mRNA-mRNA	CDS	1	6066506	6066506	1	CDS	6066506	2	856191	+	intergenic.igt	6066184	6073396	LOC_Os11g10980.igt	LOC_Os11g10980.igt	gene-gene
Chr11	-	6066571	2	0	2	0	0	0	0	0	0	0	0	0	0	0	0	0	718629	CDS	6066386	6066721	LOC_Os11g10990.1	LOC_Os11g10990	mRNA-mRNA	CDS	1	6066571	6066571	1	CDS	6066571	2	856191	+	intergenic.igt	6066184	6073396	LOC_Os11g10980.igt	LOC_Os11g10980.igt	gene-gene
Chr11	-	6066647	1	0	1	0	0	0	0	0	0	0	0	0	0	0	0	0	718629	CDS	6066386	6066721	LOC_Os11g10990.1	LOC_Os11g10990	mRNA-mRNA	CDS	1	6066647	6066647	1	CDS	6066647	1	856191	+	intergenic.igt	6066184	6073396	LOC_Os11g10980.igt	LOC_Os11g10980.igt	gene-gene
Chr11	-	6066730	2	0	0	0	0	0	0	0	0	0	0	2	0	0	0	0	718628	5UTR	6066722	6066797	LOC_Os11g10990.1	LOC_Os11g10990	mRNA-mRNA	5UTR	1	6066730	6066730	1	5UTR	6066730	2	856191	+	intergenic.igt	6066184	6073396	LOC_Os11g10980.igt	LOC_Os11g10980.igt	gene-gene
Chr2	+	124770	2	0	0	0	0	0	0	0	0	2	0	0	0	0	0	0	105850	5UTR	124645	124870	LOC_Os02g01220.1	LOC_Os02g01220	mRNA-mRNA	5UTR	1	124770	124770	1	5UTR	124770	2	866198	-	intergenic.igt	115651	126470	LOC_Os02g01230.igt	LOC_Os02g01230.igt	gene-gene
Chr2	+	124943	1	0	0	0	0	1	0	0	0	0	0	0	0	0	0	0	938779	intron	124894	125029	LOC_Os02g01220.1	LOC_Os02g01220	mRNA-mRNA	intron	1	124943	124943	1	intron	124943	1	866198	-	intergenic.igt	115651	126470	LOC_Os02g01230.igt	LOC_Os02g01230.igt	gene-gene
Chr2	+	125996	2	2	0	0	0	0	0	0	0	0	0	0	0	0	0	0	938782	intron	125921	126037	LOC_Os02g01220.1	LOC_Os02g01220	mRNA-mRNA	intron	1	125996	125996	1	intron	125996	2	866198	-	intergenic.igt	115651	126470	LOC_Os02g01230.igt	LOC_Os02g01230.igt	gene-gene
Chr2	+	126132	3	0	0	0	0	0	0	0	0	3	0	0	0	0	0	0	938783	intron	126092	126815	LOC_Os02g01220.1	LOC_Os02g01220	mRNA-mRNA	intron	1	126132	126132	1	intron	126132	3	866198	-	intergenic.igt	115651	126470	LOC_Os02g01230.igt	LOC_Os02g01230.igt	gene-gene
Chr2	+	127100	796	80	114	68	43	89	70	23	45	119	15	14	29	30	27	30	105857	3UTR	126909	127937	LOC_Os02g01220.1	LOC_Os02g01220	mRNA-mRNA	3UTR	1	126950	127192	121	3UTR	127100	40	105876	-	3UTR	126471	127571	LOC_Os02g01230.1	LOC_Os02g01230	mRNA-mRNA
Chr2	+	127330	973	4	6	10	11	16	18	31	49	72	120	110	168	118	118	122	105857	3UTR	126909	127937	LOC_Os02g01220.1	LOC_Os02g01220	mRNA-mRNA	3UTR	1	127221	127668	194	3UTR	127330	69	105876	-	3UTR	126471	127571	LOC_Os02g01230.1	LOC_Os02g01230	mRNA-mRNA
Chr2	+	127757	2	0	0	2	0	0	0	0	0	0	0	0	0	0	0	0	105857	3UTR	126909	127937	LOC_Os02g01220.1	LOC_Os02g01220	mRNA-mRNA	3UTR	1	127757	127757	1	3UTR	127757	2	1061665	-	intron	127638	127759	LOC_Os02g01230.1	LOC_Os02g01230	mRNA-mRNA
Chr2	+	128269	1	0	0	0	0	1	0	0	0	0	0	0	0	0	0	0	863608	intergenic.igt	127938	130947	LOC_Os02g01220.igt	LOC_Os02g01220.igt	gene-gene	intergenic.igt	1	128269	128269	1	intergenic.igt	128269	1	1061668	-	intron	128195	128648	LOC_Os02g01230.1	LOC_Os02g01230	mRNA-mRNA
Chr2	+	1345114	2	0	0	0	0	0	1	0	0	0	0	0	0	1	0	0	109642	CDS	1344749	1345115	LOC_Os02g03330.1	LOC_Os02g03330	mRNA-mRNA	CDS	1	1345114	1345133	2	CDS\	intron	1345114	1	866297	-	intergenic.igt	1311846	1346831	LOC_Os02g03340.igt	LOC_Os02g03340.igt	gene-gene
Chr2	+	1345333	3	0	0	0	0	0	3	0	0	0	0	0	0	0	0	0	939353	intron	1345116	1346228	LOC_Os02g03330.1	LOC_Os02g03330	mRNA-mRNA	intron	1	1345325	1345333	2	intron	1345333	2	866297	-	intergenic.igt	1311846	1346831	LOC_Os02g03340.igt	LOC_Os02g03340.igt	gene-gene
Chr2	+	1345990	2	0	0	0	0	0	0	0	0	0	0	2	0	0	0	0	939353	intron	1345116	1346228	LOC_Os02g03330.1	LOC_Os02g03330	mRNA-mRNA	intron	1	1345990	1345990	1	intron	1345990	2	866297	-	intergenic.igt	1311846	1346831	LOC_Os02g03340.igt	LOC_Os02g03340.igt	gene-gene
Chr2	+	1346163	2	0	0	0	0	0	0	0	0	0	0	0	0	0	2	0	939353	intron	1345116	1346228	LOC_Os02g03330.1	LOC_Os02g03330	mRNA-mRNA	intron	1	1346163	1346163	1	intron	1346163	2	866297	-	intergenic.igt	1311846	1346831	LOC_Os02g03340.igt	LOC_Os02g03340.igt	gene-gene
Chr2	+	1346197	1	0	0	0	0	0	0	1	0	0	0	0	0	0	0	0	939353	intron	1345116	1346228	LOC_Os02g03330.1	LOC_Os02g03330	mRNA-mRNA	intron	1	1346197	1346197	1	intron	1346197	1	866297	-	intergenic.igt	1311846	1346831	LOC_Os02g03340.igt	LOC_Os02g03340.igt	gene-gene
Chr2	+	1346256	5	0	0	0	0	0	5	0	0	0	0	0	0	0	0	0	109643	CDS	1346229	1346366	LOC_Os02g03330.1	LOC_Os02g03330	mRNA-mRNA	CDS	1	1346256	1346256	1	CDS	1346256	5	866297	-	intergenic.igt	1311846	1346831	LOC_Os02g03340.igt	LOC_Os02g03340.igt	gene-gene
Chr2	+	1346282	4	3	0	0	0	1	0	0	0	0	0	0	0	0	0	0	109643	CDS	1346229	1346366	LOC_Os02g03330.1	LOC_Os02g03330	mRNA-mRNA	CDS	1	1346282	1346292	2	CDS	1346282	3	866297	-	intergenic.igt	1311846	1346831	LOC_Os02g03340.igt	LOC_Os02g03340.igt	gene-gene
Chr2	+	1346340	1	0	0	0	0	1	0	0	0	0	0	0	0	0	0	0	109643	CDS	1346229	1346366	LOC_Os02g03330.1	LOC_Os02g03330	mRNA-mRNA	CDS	1	1346340	1346340	1	CDS	1346340	1	866297	-	intergenic.igt	1311846	1346831	LOC_Os02g03340.igt	LOC_Os02g03340.igt	gene-gene
Chr2	+	1346381	5	2	1	0	0	0	2	0	0	0	0	0	0	0	0	0	939354	intron	1346367	1346504	LOC_Os02g03330.1	LOC_Os02g03330	mRNA-mRNA	intron	1	1346381	1346392	3	intron	1346381	2	866297	-	intergenic.igt	1311846	1346831	LOC_Os02g03340.igt	LOC_Os02g03340.igt	gene-gene
Chr2	+	1346605	2	0	0	0	2	0	0	0	0	0	0	0	0	0	0	0	109644	CDS	1346505	1346752	LOC_Os02g03330.1	LOC_Os02g03330	mRNA-mRNA	CDS	1	1346605	1346605	1	CDS	1346605	2	866297	-	intergenic.igt	1311846	1346831	LOC_Os02g03340.igt	LOC_Os02g03340.igt	gene-gene
Chr2	+	1346951	12492	1491	1372	1042	880	1004	1559	155	148	140	702	931	1112	605	638	713	109645	3UTR	1346753	1347327	LOC_Os02g03330.1	LOC_Os02g03330	mRNA-mRNA	3UTR	1	1346645	1347045	256	3UTR\	CDS	1346951	1001	109726	-	3UTR	1346832	1347445	LOC_Os02g03340.3	LOC_Os02g03340	mRNA-mRNA
Chr2	+	1347073	1	0	1	0	0	0	0	0	0	0	0	0	0	0	0	0	109645	3UTR	1346753	1347327	LOC_Os02g03330.1	LOC_Os02g03330	mRNA-mRNA	3UTR	1	1347073	1347073	1	3UTR	1347073	1	109726	-	3UTR	1346832	1347445	LOC_Os02g03340.3	LOC_Os02g03340	mRNA-mRNA
Chr2	+	1347252	7	0	0	0	1	2	0	0	0	0	3	0	0	0	1	0	109645	3UTR	1346753	1347327	LOC_Os02g03330.1	LOC_Os02g03330	mRNA-mRNA	3UTR	1	1347231	1347252	4	3UTR	1347252	3	109726	-	3UTR	1346832	1347445	LOC_Os02g03340.3	LOC_Os02g03340	mRNA-mRNA
Chr2	+	1347285	175	6	2	6	9	7	7	6	8	12	7	21	31	13	22	18	109645	3UTR	1346753	1347327	LOC_Os02g03330.1	LOC_Os02g03330	mRNA-mRNA	3UTR	1	1347280	1347327	36	3UTR	1347285	17	109726	-	3UTR	1346832	1347445	LOC_Os02g03340.3	LOC_Os02g03340	mRNA-mRNA
Chr2	+	1347427	692	53	49	51	32	53	36	26	31	43	40	78	65	24	62	49	863703	intergenic.igt	1347328	1350189	LOC_Os02g03330.igt	LOC_Os02g03330.igt	gene-gene	intergenic.igt	1	1347328	1347598	134	intergenic.igt	1347427	45	109726	-	3UTR	1346832	1347445	LOC_Os02g03340.3	LOC_Os02g03340	mRNA-mRNA
Chr2	+	1347838	171	15	21	13	6	14	18	21	21	8	10	4	8	0	5	7	863703	intergenic.igt	1347328	1350189	LOC_Os02g03330.igt	LOC_Os02g03330.igt	gene-gene	intergenic.igt	1	1347650	1347942	72	intergenic.igt	1347838	10	109725	-	3UTR	1347811	1347867	LOC_Os02g03340.3	LOC_Os02g03340	mRNA-mRNA
Chr2	+	1561935	3	0	3	0	0	0	0	0	0	0	0	0	0	0	0	0	939495	intron	1561788	1562072	LOC_Os02g03720.1	LOC_Os02g03720	mRNA-mRNA	intron	1	1561935	1561935	1	intron	1561935	3	866309	-	intergenic.igt	1561144	1563092	LOC_Os02g03730.igt	LOC_Os02g03730.igt	gene-gene
Chr2	+	1561984	1	0	1	0	0	0	0	0	0	0	0	0	0	0	0	0	939495	intron	1561788	1562072	LOC_Os02g03720.1	LOC_Os02g03720	mRNA-mRNA	intron	1	1561984	1561984	1	intron	1561984	1	866309	-	intergenic.igt	1561144	1563092	LOC_Os02g03730.igt	LOC_Os02g03730.igt	gene-gene
Chr2	+	1562715	2	0	0	0	0	1	1	0	0	0	0	0	0	0	0	0	110497	CDS	1562558	1562729	LOC_Os02g03720.1	LOC_Os02g03720	mRNA-mRNA	CDS	1	1562715	1562721	2	CDS	1562715	1	866309	-	intergenic.igt	1561144	1563092	LOC_Os02g03730.igt	LOC_Os02g03730.igt	gene-gene
Chr2	+	1562916	1	0	0	0	1	0	0	0	0	0	0	0	0	0	0	0	110498	CDS	1562815	1563000	LOC_Os02g03720.1	LOC_Os02g03720	mRNA-mRNA	CDS	1	1562916	1562916	1	CDS	1562916	1	866309	-	intergenic.igt	1561144	1563092	LOC_Os02g03730.igt	LOC_Os02g03730.igt	gene-gene
Chr2	+	1562961	1	0	1	0	0	0	0	0	0	0	0	0	0	0	0	0	110498	CDS	1562815	1563000	LOC_Os02g03720.1	LOC_Os02g03720	mRNA-mRNA	CDS	1	1562961	1562961	1	CDS	1562961	1	866309	-	intergenic.igt	1561144	1563092	LOC_Os02g03730.igt	LOC_Os02g03730.igt	gene-gene
Chr2	+	1563014	1	0	1	0	0	0	0	0	0	0	0	0	0	0	0	0	110499	3UTR	1563001	1563643	LOC_Os02g03720.1	LOC_Os02g03720	mRNA-mRNA	3UTR	1	1563014	1563014	1	3UTR	1563014	1	866309	-	intergenic.igt	1561144	1563092	LOC_Os02g03730.igt	LOC_Os02g03730.igt	gene-gene
Chr2	+	1563098	4	0	0	0	0	1	0	0	0	0	0	0	0	3	0	0	110499	3UTR	1563001	1563643	LOC_Os02g03720.1	LOC_Os02g03720	mRNA-mRNA	3UTR	1	1563098	1563111	2	3UTR	1563098	3	110507	-	3UTR	1563093	1563804	LOC_Os02g03730.1	LOC_Os02g03730	mRNA-mRNA
Chr2	+	1563315	614	82	123	35	62	53	90	2	7	3	19	35	51	12	24	16	110499	3UTR	1563001	1563643	LOC_Os02g03720.1	LOC_Os02g03720	mRNA-mRNA	3UTR	1	1563137	1563360	115	3UTR	1563315	30	110507	-	3UTR	1563093	1563804	LOC_Os02g03730.1	LOC_Os02g03730	mRNA-mRNA
Chr2	+	1563417	5	2	0	0	0	0	0	0	0	0	1	0	0	0	0	2	110499	3UTR	1563001	1563643	LOC_Os02g03720.1	LOC_Os02g03720	mRNA-mRNA	3UTR	1	1563406	1563425	3	3UTR	1563417	2	110507	-	3UTR	1563093	1563804	LOC_Os02g03730.1	LOC_Os02g03730	mRNA-mRNA
Chr2	+	1563499	7	0	0	0	0	0	0	0	0	0	0	3	3	0	1	0	110499	3UTR	1563001	1563643	LOC_Os02g03720.1	LOC_Os02g03720	mRNA-mRNA	3UTR	1	1563459	1563499	4	3UTR	1563499	3	110507	-	3UTR	1563093	1563804	LOC_Os02g03730.1	LOC_Os02g03730	mRNA-mRNA
Chr2	+	1563636	100	3	3	4	0	2	1	11	4	9	13	9	7	12	13	9	110499	3UTR	1563001	1563643	LOC_Os02g03720.1	LOC_Os02g03720	mRNA-mRNA	3UTR	1	1563546	1563643	27	3UTR	1563636	12	110507	-	3UTR	1563093	1563804	LOC_Os02g03730.1	LOC_Os02g03730	mRNA-mRNA
Chr2	+	1563725	876	7	8	22	9	26	15	44	43	30	77	106	123	116	131	119	863731	intergenic.igt	1563644	1587007	LOC_Os02g03720.igt	LOC_Os02g03720.igt	gene-gene	intergenic.igt	1	1563644	1563956	161	intergenic.igt	1563725	24	110507	-	3UTR	1563093	1563804	LOC_Os02g03730.1	LOC_Os02g03730	mRNA-mRNA
Chr2	+	1564288	2	0	0	0	2	0	0	0	0	0	0	0	0	0	0	0	863731	intergenic.igt	1563644	1587007	LOC_Os02g03720.igt	LOC_Os02g03720.igt	gene-gene	intergenic.igt	1	1564288	1564288	1	intergenic.igt	1564288	2	1062447	-	intron	1563931	1565092	LOC_Os02g03730.1	LOC_Os02g03730	mRNA-mRNA
Chr2	+	1565236	8	0	0	0	0	0	1	0	0	0	0	0	0	3	2	2	863731	intergenic.igt	1563644	1587007	LOC_Os02g03720.igt	LOC_Os02g03720.igt	gene-gene	intergenic.igt	1	1565226	1565238	5	intergenic.igt	1565236	3	110505	-	CDS	1565093	1565362	LOC_Os02g03730.1	LOC_Os02g03730	mRNA-mRNA
Chr2	+	1565292	8	0	0	0	0	0	0	0	0	0	4	1	0	0	0	3	863731	intergenic.igt	1563644	1587007	LOC_Os02g03720.igt	LOC_Os02g03720.igt	gene-gene	intergenic.igt	1	1565292	1565310	3	intergenic.igt	1565292	4	110505	-	CDS	1565093	1565362	LOC_Os02g03730.1	LOC_Os02g03730	mRNA-mRNA
Chr2	+	1565339	1	0	0	0	0	0	0	0	0	0	0	0	0	0	1	0	863731	intergenic.igt	1563644	1587007	LOC_Os02g03720.igt	LOC_Os02g03720.igt	gene-gene	intergenic.igt	1	1565339	1565339	1	intergenic.igt	1565339	1	110505	-	CDS	1565093	1565362	LOC_Os02g03730.1	LOC_Os02g03730	mRNA-mRNA
Chr2	+	1566308	4930	406	520	487	471	492	381	280	238	243	273	338	373	105	196	127	863731	intergenic.igt	1563644	1587007	LOC_Os02g03720.igt	LOC_Os02g03720.igt	gene-gene	intergenic.igt	1	1566237	1566602	268	intergenic.igt	1566308	216	110525	-	3UTR	1565787	1566395	LOC_Os02g03740.1	LOC_Os02g03740	mRNA-mRNA
Chr2	+	1566902	1	0	0	0	0	0	0	0	0	0	0	1	0	0	0	0	863731	intergenic.igt	1563644	1587007	LOC_Os02g03720.igt	LOC_Os02g03720.igt	gene-gene	intergenic.igt	1	1566902	1566902	1	intergenic.igt	1566902	1	1062449	-	intron	1566717	1567494	LOC_Os02g03740.1	LOC_Os02g03740	mRNA-mRNA
Chr2	+	1567090	1	0	0	0	1	0	0	0	0	0	0	0	0	0	0	0	863731	intergenic.igt	1563644	1587007	LOC_Os02g03720.igt	LOC_Os02g03720.igt	gene-gene	intergenic.igt	1	1567090	1567090	1	intergenic.igt	1567090	1	1062449	-	intron	1566717	1567494	LOC_Os02g03740.1	LOC_Os02g03740	mRNA-mRNA
Chr2	+	1567639	44	1	3	8	6	2	1	3	7	2	2	7	2	0	0	0	863731	intergenic.igt	1563644	1587007	LOC_Os02g03720.igt	LOC_Os02g03720.igt	gene-gene	intergenic.igt	1	1567616	1567703	19	intergenic.igt	1567639	11	110522	-	CDS	1567495	1567686	LOC_Os02g03740.1	LOC_Os02g03740	mRNA-mRNA
Chr2	+	1570340	1	0	0	0	0	1	0	0	0	0	0	0	0	0	0	0	863731	intergenic.igt	1563644	1587007	LOC_Os02g03720.igt	LOC_Os02g03720.igt	gene-gene	intergenic.igt	1	1570340	1570340	1	intergenic.igt	1570340	1	110539	-	3UTR	1569782	1570394	LOC_Os02g03750.1	LOC_Os02g03750	mRNA-mRNA
Chr2	+	1570368	1	0	1	0	0	0	0	0	0	0	0	0	0	0	0	0	863731	intergenic.igt	1563644	1587007	LOC_Os02g03720.igt	LOC_Os02g03720.igt	gene-gene	intergenic.igt	1	1570368	1570368	1	intergenic.igt	1570368	1	110539	-	3UTR	1569782	1570394	LOC_Os02g03750.1	LOC_Os02g03750	mRNA-mRNA
Chr2	+	1570435	2	0	0	0	2	0	0	0	0	0	0	0	0	0	0	0	863731	intergenic.igt	1563644	1587007	LOC_Os02g03720.igt	LOC_Os02g03720.igt	gene-gene	intergenic.igt	1	1570435	1570435	1	intergenic.igt	1570435	2	110538	-	CDS	1570395	1571225	LOC_Os02g03750.1	LOC_Os02g03750	mRNA-mRNA
Chr2	+	1575457	2	2	0	0	0	0	0	0	0	0	0	0	0	0	0	0	863731	intergenic.igt	1563644	1587007	LOC_Os02g03720.igt	LOC_Os02g03720.igt	gene-gene	intergenic.igt	1	1575457	1575457	1	intergenic.igt	1575457	2	110552	-	3UTR	1575131	1576210	LOC_Os02g03760.1	LOC_Os02g03760	mRNA-mRNA
Chr2	+	1575573	127	8	10	6	16	21	13	0	5	0	7	7	9	15	2	8	863731	intergenic.igt	1563644	1587007	LOC_Os02g03720.igt	LOC_Os02g03720.igt	gene-gene	intergenic.igt	1	1575568	1575812	50	intergenic.igt	1575573	7	110552	-	3UTR	1575131	1576210	LOC_Os02g03760.1	LOC_Os02g03760	mRNA-mRNA
Chr2	+	1575850	5	0	0	0	2	1	1	1	0	0	0	0	0	0	0	0	863731	intergenic.igt	1563644	1587007	LOC_Os02g03720.igt	LOC_Os02g03720.igt	gene-gene	intergenic.igt	1	1575850	1575895	5	intergenic.igt	1575850	1	110552	-	3UTR	1575131	1576210	LOC_Os02g03760.1	LOC_Os02g03760	mRNA-mRNA
Chr2	+	1576186	1777	61	89	84	70	57	70	109	107	163	116	147	179	173	171	181	863731	intergenic.igt	1563644	1587007	LOC_Os02g03720.igt	LOC_Os02g03720.igt	gene-gene	intergenic.igt	1	1576003	1576709	306	intergenic.igt	1576186	85	110552	-	3UTR	1575131	1576210	LOC_Os02g03760.1	LOC_Os02g03760	mRNA-mRNA
Chr2	+	1577222	3	0	0	0	0	0	0	3	0	0	0	0	0	0	0	0	863731	intergenic.igt	1563644	1587007	LOC_Os02g03720.igt	LOC_Os02g03720.igt	gene-gene	intergenic.igt	1	1577222	1577222	1	intergenic.igt	1577222	3	1062458	-	intron	1576760	1577314	LOC_Os02g03760.1	LOC_Os02g03760	mRNA-mRNA
Chr2	+	1577452	3	0	1	0	0	0	0	0	0	0	0	0	0	0	2	0	863731	intergenic.igt	1563644	1587007	LOC_Os02g03720.igt	LOC_Os02g03720.igt	gene-gene	intergenic.igt	1	1577448	1577452	2	intergenic.igt	1577452	2	110550	-	CDS	1577315	1577664	LOC_Os02g03760.1	LOC_Os02g03760	mRNA-mRNA
Chr2	+	1577653	4	0	0	0	0	0	0	0	0	0	0	0	4	0	0	0	863731	intergenic.igt	1563644	1587007	LOC_Os02g03720.igt	LOC_Os02g03720.igt	gene-gene	intergenic.igt	1	1577653	1577653	1	intergenic.igt	1577653	4	110550	-	CDS	1577315	1577664	LOC_Os02g03760.1	LOC_Os02g03760	mRNA-mRNA
Chr2	+	2120436	1	0	0	0	0	0	0	0	1	0	0	0	0	0	0	0	863780	intergenic.igt	2110845	2122895	LOC_Os02g04680.igt	LOC_Os02g04680.igt	gene-gene	intergenic.igt	1	2120436	2120436	1	intergenic.igt	2120436	1	866358	-	intergenic.pm	2120420	2122419	LOC_Os02g04710.igt	LOC_Os02g04710.igt	gene-gene
Chr2	+	2120494	30	0	1	3	5	2	0	2	0	2	2	10	0	2	1	0	863780	intergenic.igt	2110845	2122895	LOC_Os02g04680.igt	LOC_Os02g04680.igt	gene-gene	intergenic.igt	1	2120469	2120508	10	intergenic.igt	2120494	8	866358	-	intergenic.pm	2120420	2122419	LOC_Os02g04710.igt	LOC_Os02g04710.igt	gene-gene
Chr2	+	2120634	1	0	0	0	0	0	0	0	0	0	1	0	0	0	0	0	863780	intergenic.igt	2110845	2122895	LOC_Os02g04680.igt	LOC_Os02g04680.igt	gene-gene	intergenic.igt	1	2120634	2120634	1	intergenic.igt	2120634	1	866358	-	intergenic.pm	2120420	2122419	LOC_Os02g04710.igt	LOC_Os02g04710.igt	gene-gene
Chr2	+	2127431	2	0	0	0	0	0	2	0	0	0	0	0	0	0	0	0	939829	intron	2127371	2127554	LOC_Os02g04700.2	LOC_Os02g04700	mRNA-mRNA	intron	2	2127431	2127431	1	intron	2127431	2	866358	-	intergenic.igt	2122420	2127928	LOC_Os02g04710.igt	LOC_Os02g04710.igt	gene-gene
Chr2	+	2127465	1	0	0	0	0	0	1	0	0	0	0	0	0	0	0	0	939829	intron	2127371	2127554	LOC_Os02g04700.2	LOC_Os02g04700	mRNA-mRNA	intron	2	2127465	2127465	1	intron	2127465	1	866358	-	intergenic.igt	2122420	2127928	LOC_Os02g04710.igt	LOC_Os02g04710.igt	gene-gene
Chr2	+	2127936	24	3	3	6	2	2	4	2	0	0	0	0	0	1	1	0	112601	3UTR	2127912	2128027	LOC_Os02g04700.2	LOC_Os02g04700	mRNA-mRNA	3UTR	2	2127920	2127989	13	3UTR	2127936	4	112641	-	3UTR	2127929	2128659	LOC_Os02g04710.1	LOC_Os02g04710	mRNA-mRNA
Chr2	+	2128052	1	0	0	0	0	0	1	0	0	0	0	0	0	0	0	0	939831	intron	2128028	2128140	LOC_Os02g04700.2	LOC_Os02g04700	mRNA-mRNA	intron	2	2128052	2128052	1	intron	2128052	1	112641	-	3UTR	2127929	2128659	LOC_Os02g04710.1	LOC_Os02g04710	mRNA-mRNA
Chr2	+	2128120	1	0	0	1	0	0	0	0	0	0	0	0	0	0	0	0	939831	intron	2128028	2128140	LOC_Os02g04700.2	LOC_Os02g04700	mRNA-mRNA	intron	2	2128120	2128120	1	intron	2128120	1	112641	-	3UTR	2127929	2128659	LOC_Os02g04710.1	LOC_Os02g04710	mRNA-mRNA
Chr2	+	2128181	1	0	0	0	0	0	1	0	0	0	0	0	0	0	0	0	112602	3UTR	2128141	2129070	LOC_Os02g04700.2	LOC_Os02g04700	mRNA-mRNA	3UTR	2	2128181	2128181	1	3UTR	2128181	1	112641	-	3UTR	2127929	2128659	LOC_Os02g04710.1	LOC_Os02g04710	mRNA-mRNA
Chr2	+	2128213	2	0	0	0	0	2	0	0	0	0	0	0	0	0	0	0	112602	3UTR	2128141	2129070	LOC_Os02g04700.2	LOC_Os02g04700	mRNA-mRNA	3UTR	2	2128213	2128213	1	3UTR	2128213	2	112641	-	3UTR	2127929	2128659	LOC_Os02g04710.1	LOC_Os02g04710	mRNA-mRNA
Chr2	+	2128314	17	0	6	1	0	7	0	0	0	0	0	0	0	3	0	0	112602	3UTR	2128141	2129070	LOC_Os02g04700.2	LOC_Os02g04700	mRNA-mRNA	3UTR	2	2128303	2128376	10	3UTR	2128314	3	112641	-	3UTR	2127929	2128659	LOC_Os02g04710.1	LOC_Os02g04710	mRNA-mRNA
Chr2	+	2128405	1	0	0	0	0	0	0	0	0	0	0	0	0	1	0	0	112602	3UTR	2128141	2129070	LOC_Os02g04700.2	LOC_Os02g04700	mRNA-mRNA	3UTR	2	2128405	2128405	1	3UTR	2128405	1	112641	-	3UTR	2127929	2128659	LOC_Os02g04710.1	LOC_Os02g04710	mRNA-mRNA
Chr2	+	2128635	14546	1136	1711	2276	1787	1722	1548	374	346	347	557	784	756	427	419	356	112602	3UTR	2128141	2129070	LOC_Os02g04700.2	LOC_Os02g04700	mRNA-mRNA	3UTR	2	2128430	2128799	296	3UTR	2128635	907	112641	-	3UTR	2127929	2128659	LOC_Os02g04710.1	LOC_Os02g04710	mRNA-mRNA
Chr2	+	2128983	1	0	0	0	1	0	0	0	0	0	0	0	0	0	0	0	112602	3UTR	2128141	2129070	LOC_Os02g04700.2	LOC_Os02g04700	mRNA-mRNA	3UTR	2	2128983	2128983	1	3UTR	2128983	1	1062821	-	intron	2128777	2129280	LOC_Os02g04710.1	LOC_Os02g04710	mRNA-mRNA
Chr2	+	2130360	98	2	14	16	14	18	6	1	1	2	0	6	4	5	6	3	863781	intergenic.igt	2129071	2138690	LOC_Os02g04700.igt	LOC_Os02g04700.igt	gene-gene	intergenic.igt	1	2130352	2130444	29	intergenic.igt	2130360	12	112637	-	CDS	2130230	2130407	LOC_Os02g04710.1	LOC_Os02g04710	mRNA-mRNA
Chr2	+	2130660	16	1	2	9	0	0	0	0	2	0	1	0	0	0	1	0	863781	intergenic.igt	2129071	2138690	LOC_Os02g04700.igt	LOC_Os02g04700.igt	gene-gene	intergenic.igt	1	2130659	2130688	9	intergenic.igt	2130660	3	112636	-	CDS	2130530	2130673	LOC_Os02g04710.1	LOC_Os02g04710	mRNA-mRNA
Chr2	+	2130933	1	0	0	1	0	0	0	0	0	0	0	0	0	0	0	0	863781	intergenic.igt	2129071	2138690	LOC_Os02g04700.igt	LOC_Os02g04700.igt	gene-gene	intergenic.igt	1	2130933	2130933	1	intergenic.igt	2130933	1	1062826	-	intron	2130827	2131148	LOC_Os02g04710.1	LOC_Os02g04710	mRNA-mRNA
Chr2	+	2131079	6	1	0	0	0	0	0	0	0	0	2	0	3	0	0	0	863781	intergenic.igt	2129071	2138690	LOC_Os02g04700.igt	LOC_Os02g04700.igt	gene-gene	intergenic.igt	1	2131063	2131079	3	intergenic.igt	2131079	3	1062826	-	intron	2130827	2131148	LOC_Os02g04710.1	LOC_Os02g04710	mRNA-mRNA
Chr2	+	2131117	2	0	0	0	1	1	0	0	0	0	0	0	0	0	0	0	863781	intergenic.igt	2129071	2138690	LOC_Os02g04700.igt	LOC_Os02g04700.igt	gene-gene	intergenic.igt	1	2131117	2131120	2	intergenic.igt	2131117	1	1062826	-	intron	2130827	2131148	LOC_Os02g04710.1	LOC_Os02g04710	mRNA-mRNA
Chr2	+	2131172	10	2	1	2	2	1	0	0	1	0	1	0	0	0	0	0	863781	intergenic.igt	2129071	2138690	LOC_Os02g04700.igt	LOC_Os02g04700.igt	gene-gene	intergenic.igt	1	2131172	2131227	9	intergenic.igt	2131172	2	112634	-	CDS	2131149	2131205	LOC_Os02g04710.1	LOC_Os02g04710	mRNA-mRNA
Chr2	+	2131300	1	1	0	0	0	0	0	0	0	0	0	0	0	0	0	0	863781	intergenic.igt	2129071	2138690	LOC_Os02g04700.igt	LOC_Os02g04700.igt	gene-gene	intergenic.igt	1	2131300	2131300	1	intergenic.igt	2131300	1	1062827	-	intron	2131206	2131988	LOC_Os02g04710.1	LOC_Os02g04710	mRNA-mRNA
Chr2	+	2132041	5	1	3	1	0	0	0	0	0	0	0	0	0	0	0	0	863781	intergenic.igt	2129071	2138690	LOC_Os02g04700.igt	LOC_Os02g04700.igt	gene-gene	intergenic.igt	1	2132024	2132041	4	intergenic.igt	2132041	2	112633	-	CDS	2131989	2132087	LOC_Os02g04710.1	LOC_Os02g04710	mRNA-mRNA
Chr2	+	2132083	4	0	0	0	0	2	2	0	0	0	0	0	0	0	0	0	863781	intergenic.igt	2129071	2138690	LOC_Os02g04700.igt	LOC_Os02g04700.igt	gene-gene	intergenic.igt	1	2132083	2132087	2	intergenic.igt	2132083	2	112633	-	CDS	2131989	2132087	LOC_Os02g04710.1	LOC_Os02g04710	mRNA-mRNA
Chr2	+	2132118	1	0	1	0	0	0	0	0	0	0	0	0	0	0	0	0	863781	intergenic.igt	2129071	2138690	LOC_Os02g04700.igt	LOC_Os02g04700.igt	gene-gene	intergenic.igt	1	2132118	2132118	1	intergenic.igt	2132118	1	1062828	-	intron	2132088	2132300	LOC_Os02g04710.1	LOC_Os02g04710	mRNA-mRNA
Chr2	+	2132425	5	0	2	1	0	2	0	0	0	0	0	0	0	0	0	0	863781	intergenic.igt	2129071	2138690	LOC_Os02g04700.igt	LOC_Os02g04700.igt	gene-gene	intergenic.igt	1	2132425	2132450	5	intergenic.igt	2132425	1	1062829	-	intron	2132424	2132513	LOC_Os02g04710.1	LOC_Os02g04710	mRNA-mRNA
Chr2	+	2134957	4	0	0	0	0	4	0	0	0	0	0	0	0	0	0	0	863781	intergenic.igt	2129071	2138690	LOC_Os02g04700.igt	LOC_Os02g04700.igt	gene-gene	intergenic.igt	1	2134957	2134957	1	intergenic.igt	2134957	4	112626	-	CDS	2134891	2135085	LOC_Os02g04710.1	LOC_Os02g04710	mRNA-mRNA
Chr2	+	21112264	12	0	0	0	4	3	0	0	1	0	0	0	1	0	0	3	945995	intron	21112189	21113025	LOC_Os02g35150.1	LOC_Os02g35150	mRNA-mRNA	intron	1	21112264	21112314	6	intron	21112264	4	867651	-	intergenic.igt	21110057	21115053	LOC_Os02g35160.igt	LOC_Os02g35160.igt	gene-gene
Chr2	+	21112420	13	3	0	0	0	1	6	0	0	0	1	0	2	0	0	0	945995	intron	21112189	21113025	LOC_Os02g35150.1	LOC_Os02g35150	mRNA-mRNA	intron	1	21112410	21112451	5	intron	21112420	6	867651	-	intergenic.igt	21110057	21115053	LOC_Os02g35160.igt	LOC_Os02g35160.igt	gene-gene
Chr2	+	21112665	4	0	0	0	0	0	1	0	3	0	0	0	0	0	0	0	945995	intron	21112189	21113025	LOC_Os02g35150.1	LOC_Os02g35150	mRNA-mRNA	intron	1	21112665	21112676	2	intron	21112665	3	867651	-	intergenic.igt	21110057	21115053	LOC_Os02g35160.igt	LOC_Os02g35160.igt	gene-gene
Chr2	+	21112731	1	0	1	0	0	0	0	0	0	0	0	0	0	0	0	0	945995	intron	21112189	21113025	LOC_Os02g35150.1	LOC_Os02g35150	mRNA-mRNA	intron	1	21112731	21112731	1	intron	21112731	1	867651	-	intergenic.igt	21110057	21115053	LOC_Os02g35160.igt	LOC_Os02g35160.igt	gene-gene
Chr2	+	21112806	4	0	0	1	0	0	1	0	2	0	0	0	0	0	0	0	945995	intron	21112189	21113025	LOC_Os02g35150.1	LOC_Os02g35150	mRNA-mRNA	intron	1	21112770	21112806	3	intron	21112806	2	867651	-	intergenic.igt	21110057	21115053	LOC_Os02g35160.igt	LOC_Os02g35160.igt	gene-gene
Chr2	+	21112837	2	0	2	0	0	0	0	0	0	0	0	0	0	0	0	0	945995	intron	21112189	21113025	LOC_Os02g35150.1	LOC_Os02g35150	mRNA-mRNA	intron	1	21112837	21112837	1	intron	21112837	2	867651	-	intergenic.igt	21110057	21115053	LOC_Os02g35160.igt	LOC_Os02g35160.igt	gene-gene
Chr2	+	21115392	2	0	0	0	0	0	0	0	2	0	0	0	0	0	0	0	152644	CDS	21114806	21115679	LOC_Os02g35150.1	LOC_Os02g35150	mRNA-mRNA	CDS	1	21115392	21115392	1	CDS	21115392	2	152668	-	3UTR	21115054	21116348	LOC_Os02g35160.1	LOC_Os02g35160	mRNA-mRNA
Chr2	+	21115507	2	0	0	0	0	2	0	0	0	0	0	0	0	0	0	0	152644	CDS	21114806	21115679	LOC_Os02g35150.1	LOC_Os02g35150	mRNA-mRNA	CDS	1	21115507	21115507	1	CDS	21115507	2	152668	-	3UTR	21115054	21116348	LOC_Os02g35160.1	LOC_Os02g35160	mRNA-mRNA
Chr2	+	21115587	1	1	0	0	0	0	0	0	0	0	0	0	0	0	0	0	152644	CDS	21114806	21115679	LOC_Os02g35150.1	LOC_Os02g35150	mRNA-mRNA	CDS	1	21115587	21115587	1	CDS	21115587	1	152668	-	3UTR	21115054	21116348	LOC_Os02g35160.1	LOC_Os02g35160	mRNA-mRNA
Chr2	+	21115623	4	0	0	0	0	0	4	0	0	0	0	0	0	0	0	0	152644	CDS	21114806	21115679	LOC_Os02g35150.1	LOC_Os02g35150	mRNA-mRNA	CDS	1	21115623	21115623	1	CDS	21115623	4	152668	-	3UTR	21115054	21116348	LOC_Os02g35160.1	LOC_Os02g35160	mRNA-mRNA
Chr2	+	21115699	2	0	0	0	0	0	0	0	0	0	0	0	0	2	0	0	152645	3UTR	21115680	21116784	LOC_Os02g35150.1	LOC_Os02g35150	mRNA-mRNA	3UTR	1	21115699	21115699	1	3UTR	21115699	2	152668	-	3UTR	21115054	21116348	LOC_Os02g35160.1	LOC_Os02g35160	mRNA-mRNA
Chr2	+	21115833	1019	99	74	132	84	106	67	41	29	24	64	88	59	46	57	49	152645	3UTR	21115680	21116784	LOC_Os02g35150.1	LOC_Os02g35150	mRNA-mRNA	3UTR	1	21115734	21115993	130	3UTR	21115833	76	152668	-	3UTR	21115054	21116348	LOC_Os02g35160.1	LOC_Os02g35160	mRNA-mRNA
Chr2	+	21116053	2	1	1	0	0	0	0	0	0	0	0	0	0	0	0	0	152645	3UTR	21115680	21116784	LOC_Os02g35150.1	LOC_Os02g35150	mRNA-mRNA	3UTR	1	21116053	21116054	2	3UTR	21116053	1	152668	-	3UTR	21115054	21116348	LOC_Os02g35160.1	LOC_Os02g35160	mRNA-mRNA
Chr2	+	21116309	1828	44	72	52	51	60	69	113	115	140	196	243	282	117	155	119	152645	3UTR	21115680	21116784	LOC_Os02g35150.1	LOC_Os02g35150	mRNA-mRNA	3UTR	1	21116085	21116537	236	3UTR	21116309	38	152668	-	3UTR	21115054	21116348	LOC_Os02g35160.1	LOC_Os02g35160	mRNA-mRNA
Chr2	+	21116654	3	0	2	0	0	0	0	0	0	0	1	0	0	0	0	0	152645	3UTR	21115680	21116784	LOC_Os02g35150.1	LOC_Os02g35150	mRNA-mRNA	3UTR	1	21116654	21116664	2	3UTR	21116654	2	152666	-	CDS	21116576	21116946	LOC_Os02g35160.1	LOC_Os02g35160	mRNA-mRNA
Chr2	+	21116707	5	0	0	0	0	0	0	0	1	0	0	0	1	0	3	0	152645	3UTR	21115680	21116784	LOC_Os02g35150.1	LOC_Os02g35150	mRNA-mRNA	3UTR	1	21116695	21116707	3	3UTR	21116707	3	152666	-	CDS	21116576	21116946	LOC_Os02g35160.1	LOC_Os02g35160	mRNA-mRNA
Chr2	+	21116746	18	0	0	1	0	0	4	2	0	0	1	3	4	1	0	2	152645	3UTR	21115680	21116784	LOC_Os02g35150.1	LOC_Os02g35150	mRNA-mRNA	3UTR	1	21116737	21116770	9	3UTR	21116746	4	152666	-	CDS	21116576	21116946	LOC_Os02g35160.1	LOC_Os02g35160	mRNA-mRNA
Chr2	+	21116821	4	0	0	0	1	0	0	0	0	0	0	2	1	0	0	0	865116	intergenic.igt	21116785	21120298	LOC_Os02g35150.igt	LOC_Os02g35150.igt	gene-gene	intergenic.igt	1	21116791	21116821	3	intergenic.igt	21116821	2	152666	-	CDS	21116576	21116946	LOC_Os02g35160.1	LOC_Os02g35160	mRNA-mRNA
Chr2	+	21116878	7	0	0	0	0	0	1	0	0	0	0	0	1	0	4	1	865116	intergenic.igt	21116785	21120298	LOC_Os02g35150.igt	LOC_Os02g35150.igt	gene-gene	intergenic.igt	1	21116853	21116878	5	intergenic.igt	21116878	3	152666	-	CDS	21116576	21116946	LOC_Os02g35160.1	LOC_Os02g35160	mRNA-mRNA
Chr2	+	21117078	2	0	0	0	0	0	0	0	0	0	2	0	0	0	0	0	865116	intergenic.igt	21116785	21120298	LOC_Os02g35150.igt	LOC_Os02g35150.igt	gene-gene	intergenic.igt	1	21117078	21117078	1	intergenic.igt	21117078	2	1068920	-	intron	21116947	21117091	LOC_Os02g35160.1	LOC_Os02g35160	mRNA-mRNA
Chr2	+	21117137	4	0	0	0	0	0	0	0	0	0	2	0	1	1	0	0	865116	intergenic.igt	21116785	21120298	LOC_Os02g35150.igt	LOC_Os02g35150.igt	gene-gene	intergenic.igt	1	21117136	21117145	3	intergenic.igt	21117137	2	152665	-	CDS	21117092	21117363	LOC_Os02g35160.1	LOC_Os02g35160	mRNA-mRNA
Chr2	+	21117208	3	0	0	0	0	0	0	0	0	0	3	0	0	0	0	0	865116	intergenic.igt	21116785	21120298	LOC_Os02g35150.igt	LOC_Os02g35150.igt	gene-gene	intergenic.igt	1	21117208	21117208	1	intergenic.igt	21117208	3	152665	-	CDS	21117092	21117363	LOC_Os02g35160.1	LOC_Os02g35160	mRNA-mRNA
Chr2	+	21117270	1	0	0	0	0	0	0	0	0	0	0	0	1	0	0	0	865116	intergenic.igt	21116785	21120298	LOC_Os02g35150.igt	LOC_Os02g35150.igt	gene-gene	intergenic.igt	1	21117270	21117270	1	intergenic.igt	21117270	1	152665	-	CDS	21117092	21117363	LOC_Os02g35160.1	LOC_Os02g35160	mRNA-mRNA
Chr2	+	21118007	2	0	0	0	0	0	0	0	2	0	0	0	0	0	0	0	865116	intergenic.igt	21116785	21120298	LOC_Os02g35150.igt	LOC_Os02g35150.igt	gene-gene	intergenic.igt	1	21118007	21118007	1	intergenic.igt	21118007	2	1068922	-	intron	21118004	21118451	LOC_Os02g35160.1	LOC_Os02g35160	mRNA-mRNA
Chr2	+	21118512	3	0	0	0	0	0	0	0	0	3	0	0	0	0	0	0	865116	intergenic.igt	21116785	21120298	LOC_Os02g35150.igt	LOC_Os02g35150.igt	gene-gene	intergenic.igt	1	21118512	21118512	1	intergenic.igt	21118512	3	152663	-	CDS	21118452	21118853	LOC_Os02g35160.1	LOC_Os02g35160	mRNA-mRNA
Chr2	+	21118575	1	0	0	0	0	0	0	0	1	0	0	0	0	0	0	0	865116	intergenic.igt	21116785	21120298	LOC_Os02g35150.igt	LOC_Os02g35150.igt	gene-gene	intergenic.igt	1	21118575	21118575	1	intergenic.igt	21118575	1	152663	-	CDS	21118452	21118853	LOC_Os02g35160.1	LOC_Os02g35160	mRNA-mRNA
Chr2	+	27984778	4	0	0	0	0	0	0	0	0	0	0	0	0	4	0	0	865569	intergenic.pm	27982937	27984936	LOC_Os02g45880.igt	LOC_Os02g45880.igt	gene-gene	intergenic.pm	1	27984778	27984778	1	intergenic.pm	27984778	4	868169	-	intergenic.igt	27981811	27989065	LOC_Os02g45930.igt	LOC_Os02g45930.igt	gene-gene
Chr2	+	27988728	2	0	0	0	0	0	0	0	0	2	0	0	0	0	0	0	168216	CDS	27988376	27988849	LOC_Os02g45920.1	LOC_Os02g45920	mRNA-mRNA	CDS	1	27988728	27988728	1	CDS	27988728	2	868169	-	intergenic.igt	27981811	27989065	LOC_Os02g45930.igt	LOC_Os02g45930.igt	gene-gene
Chr2	+	27988816	14	0	0	3	0	0	1	0	0	0	1	0	0	9	0	0	168216	CDS	27988376	27988849	LOC_Os02g45920.1	LOC_Os02g45920	mRNA-mRNA	CDS	1	27988788	27988820	6	CDS	27988816	4	868169	-	intergenic.igt	27981811	27989065	LOC_Os02g45930.igt	LOC_Os02g45930.igt	gene-gene
Chr2	+	27989649	15952	1256	1520	1438	1372	1560	1539	799	829	1002	701	604	751	844	862	875	168217	3UTR	27988850	27989656	LOC_Os02g45920.1	LOC_Os02g45920	mRNA-mRNA	3UTR	1	27988857	27989656	463	3UTR	27989649	1265	168225	-	3UTR	27989066	27989711	LOC_Os02g45930.1	LOC_Os02g45930	mRNA-mRNA
Chr2	+	27989685	44906	3487	4802	4749	4500	4753	3903	2905	2937	3410	1519	1141	1790	1703	1786	1521	865570	intergenic.igt	27989657	27993117	LOC_Os02g45920.igt	LOC_Os02g45920.igt	gene-gene	intergenic.igt	1	27989657	27990029	363	intergenic.igt	27989685	2807	168225	-	3UTR	27989066	27989711	LOC_Os02g45930.1	LOC_Os02g45930	mRNA-mRNA
Chr2	+	27990443	304	14	52	34	53	41	20	12	20	16	10	1	1	15	7	8	865570	intergenic.igt	27989657	27993117	LOC_Os02g45920.igt	LOC_Os02g45920.igt	gene-gene	intergenic.igt	1	27990064	27990560	124	intergenic.igt	27990443	18	168222	-	5UTR	27990349	27990587	LOC_Os02g45930.1	LOC_Os02g45930	mRNA-mRNA
Chr2	+	30873940	1	0	0	0	0	0	0	0	0	0	0	0	1	0	0	0	949340	intron	30873318	30874246	LOC_Os02g50560.1	LOC_Os02g50560	mRNA-mRNA	intron	2	30873940	30873940	1	intron	30873940	1	868387	-	intergenic.igt	30873172	30881572	LOC_Os02g50570.igt	LOC_Os02g50570.igt	gene-gene
Chr2	+	30874461	1	1	0	0	0	0	0	0	0	0	0	0	0	0	0	0	949341	intron	30874423	30874885	LOC_Os02g50560.1	LOC_Os02g50560	mRNA-mRNA	intron	2	30874461	30874461	1	intron	30874461	1	868387	-	intergenic.igt	30873172	30881572	LOC_Os02g50570.igt	LOC_Os02g50570.igt	gene-gene
Chr2	+	30874587	2	0	0	0	0	0	0	0	0	0	0	0	0	0	0	2	949341	intron	30874423	30874885	LOC_Os02g50560.1	LOC_Os02g50560	mRNA-mRNA	intron	2	30874587	30874587	1	intron	30874587	2	868387	-	intergenic.igt	30873172	30881572	LOC_Os02g50570.igt	LOC_Os02g50570.igt	gene-gene
Chr2	+	30875222	2	0	0	0	0	0	2	0	0	0	0	0	0	0	0	0	949342	intron	30875000	30875352	LOC_Os02g50560.1	LOC_Os02g50560	mRNA-mRNA	intron	2	30875222	30875222	1	intron	30875222	2	868387	-	intergenic.igt	30873172	30881572	LOC_Os02g50570.igt	LOC_Os02g50570.igt	gene-gene
Chr2	+	30879663	3	0	0	0	3	0	0	0	0	0	0	0	0	0	0	0	176169	CDS	30879431	30879667	LOC_Os02g50560.1	LOC_Os02g50560	mRNA-mRNA	CDS	2	30879663	30879663	1	CDS	30879663	3	868387	-	intergenic.igt	30873172	30881572	LOC_Os02g50570.igt	LOC_Os02g50570.igt	gene-gene
Chr2	+	30880381	1	0	0	1	0	0	0	0	0	0	0	0	0	0	0	0	176170	CDS	30880240	30880460	LOC_Os02g50560.1	LOC_Os02g50560	mRNA-mRNA	CDS	2	30880381	30880381	1	CDS	30880381	1	868387	-	intergenic.igt	30873172	30881572	LOC_Os02g50570.igt	LOC_Os02g50570.igt	gene-gene
Chr2	+	30881248	1	1	0	0	0	0	0	0	0	0	0	0	0	0	0	0	949352	intron	30880461	30881362	LOC_Os02g50560.1	LOC_Os02g50560	mRNA-mRNA	intron	2	30881248	30881248	1	intron	30881248	1	868387	-	intergenic.igt	30873172	30881572	LOC_Os02g50570.igt	LOC_Os02g50570.igt	gene-gene
Chr2	+	30881672	4	2	1	0	0	0	0	0	0	0	0	0	1	0	0	0	176172	CDS	30881549	30881695	LOC_Os02g50560.1	LOC_Os02g50560	mRNA-mRNA	CDS	2	30881672	30881687	3	CDS	30881672	2	176216	-	3UTR	30881573	30882254	LOC_Os02g50570.1	LOC_Os02g50570	mRNA-mRNA
Chr2	+	30882052	1446	186	179	193	90	157	152	11	9	12	56	47	40	52	169	93	176174	3UTR	30881893	30883171	LOC_Os02g50560.1	LOC_Os02g50560	mRNA-mRNA	3UTR	2	30881927	30882138	120	3UTR	30882052	169	176216	-	3UTR	30881573	30882254	LOC_Os02g50570.1	LOC_Os02g50570	mRNA-mRNA
Chr2	+	30882234	1474	91	58	49	98	84	68	85	78	88	49	72	95	188	162	209	176174	3UTR	30881893	30883171	LOC_Os02g50560.1	LOC_Os02g50560	mRNA-mRNA	3UTR	2	30882167	30882596	226	3UTR	30882234	54	176216	-	3UTR	30881573	30882254	LOC_Os02g50570.1	LOC_Os02g50570	mRNA-mRNA
Chr2	+	30882731	14	0	0	0	0	3	0	5	0	0	0	0	0	6	0	0	176174	3UTR	30881893	30883171	LOC_Os02g50560.1	LOC_Os02g50560	mRNA-mRNA	3UTR	2	30882628	30882731	9	3UTR	30882731	3	176215	-	CDS	30882255	30883674	LOC_Os02g50570.1	LOC_Os02g50570	mRNA-mRNA
Chr2	+	30882805	2	0	0	0	2	0	0	0	0	0	0	0	0	0	0	0	176174	3UTR	30881893	30883171	LOC_Os02g50560.1	LOC_Os02g50560	mRNA-mRNA	3UTR	2	30882805	30882805	1	3UTR	30882805	2	176215	-	CDS	30882255	30883674	LOC_Os02g50570.1	LOC_Os02g50570	mRNA-mRNA
Chr2	+	30882877	1	0	0	0	0	0	0	0	1	0	0	0	0	0	0	0	176174	3UTR	30881893	30883171	LOC_Os02g50560.1	LOC_Os02g50560	mRNA-mRNA	3UTR	2	30882877	30882877	1	3UTR	30882877	1	176215	-	CDS	30882255	30883674	LOC_Os02g50570.1	LOC_Os02g50570	mRNA-mRNA
Chr2	+	30883809	6	0	0	1	0	4	0	0	0	0	1	0	0	0	0	0	865805	intergenic.igt	30883172	30893166	LOC_Os02g50560.igt	LOC_Os02g50560.igt	gene-gene	intergenic.igt	1	30883798	30883809	4	intergenic.igt	30883809	3	1072575	-	intron	30883675	30884948	LOC_Os02g50570.1	LOC_Os02g50570	mRNA-mRNA
Chr2	+	30886969	1	0	0	0	0	0	0	0	0	0	0	0	0	0	0	1	865805	intergenic.igt	30883172	30893166	LOC_Os02g50560.igt	LOC_Os02g50560.igt	gene-gene	intergenic.igt	1	30886969	30886969	1	intergenic.igt	30886969	1	868388	-	intergenic.pm	30886595	30888594	LOC_Os02g50580.igt	LOC_Os02g50580.igt	gene-gene
Chr2	+	32678023	1	0	0	0	0	0	0	0	0	0	0	0	0	1	0	0	865933	intergenic.pm	32676757	32678756	LOC_Os02g53370.igt	LOC_Os02g53370.igt	gene-gene	intergenic.pm	1	32678023	32678023	1	intergenic.pm	32678023	1	868530	-	intergenic.igt	32675919	32685776	LOC_Os02g53410.igt	LOC_Os02g53410.igt	gene-gene
Chr2	+	32678067	1	0	1	0	0	0	0	0	0	0	0	0	0	0	0	0	865933	intergenic.pm	32676757	32678756	LOC_Os02g53370.igt	LOC_Os02g53370.igt	gene-gene	intergenic.pm	1	32678067	32678067	1	intergenic.pm	32678067	1	868530	-	intergenic.igt	32675919	32685776	LOC_Os02g53410.igt	LOC_Os02g53410.igt	gene-gene
Chr2	+	32681170	186	5	2	0	0	1	0	8	3	20	19	36	19	15	33	25	180923	3UTR	32679664	32681469	LOC_Os02g53384.1	LOC_Os02g53384	mRNA-mRNA	3UTR	1	32681027	32681209	54	3UTR	32681170	17	868530	-	intergenic.igt	32675919	32685776	LOC_Os02g53410.igt	LOC_Os02g53410.igt	gene-gene
Chr2	+	32681267	1	0	0	0	0	0	0	0	0	0	0	0	1	0	0	0	180923	3UTR	32679664	32681469	LOC_Os02g53384.1	LOC_Os02g53384	mRNA-mRNA	3UTR	1	32681267	32681267	1	3UTR	32681267	1	868530	-	intergenic.igt	32675919	32685776	LOC_Os02g53410.igt	LOC_Os02g53410.igt	gene-gene
Chr2	+	32682439	1	0	0	0	0	0	0	0	0	0	0	0	0	0	1	0	819545	3UTR	32681950	32682597	LOC_Os02g53390.1	LOC_Os02g53390	mRNA-mRNA	3UTR	1	32682439	32682439	1	3UTR	32682439	1	868530	-	intergenic.igt	32675919	32685776	LOC_Os02g53410.igt	LOC_Os02g53410.igt	gene-gene
Chr2	+	32682484	2	0	0	0	0	0	1	0	0	0	0	0	0	0	1	0	819545	3UTR	32681950	32682597	LOC_Os02g53390.1	LOC_Os02g53390	mRNA-mRNA	3UTR	1	32682484	32682488	2	3UTR	32682484	1	868530	-	intergenic.igt	32675919	32685776	LOC_Os02g53410.igt	LOC_Os02g53410.igt	gene-gene
Chr2	+	32682929	16	0	0	0	0	0	0	1	4	0	0	0	0	4	0	7	865935	intergenic.pm	32682598	32684149	LOC_Os02g53390.igt	LOC_Os02g53390.igt	gene-gene	intergenic.pm	1	32682897	32682948	6	intergenic.pm	32682929	7	868530	-	intergenic.igt	32675919	32685776	LOC_Os02g53410.igt	LOC_Os02g53410.igt	gene-gene
Chr2	+	32683018	2	0	0	2	0	0	0	0	0	0	0	0	0	0	0	0	865935	intergenic.pm	32682598	32684149	LOC_Os02g53390.igt	LOC_Os02g53390.igt	gene-gene	intergenic.pm	1	32683018	32683018	1	intergenic.pm	32683018	2	868530	-	intergenic.igt	32675919	32685776	LOC_Os02g53410.igt	LOC_Os02g53410.igt	gene-gene
Chr2	+	32683470	8	0	0	0	0	0	0	0	0	0	0	0	0	0	8	0	865935	intergenic.pm	32682598	32684149	LOC_Os02g53390.igt	LOC_Os02g53390.igt	gene-gene	intergenic.pm	1	32683470	32683470	1	intergenic.pm	32683470	8	868530	-	intergenic.igt	32675919	32685776	LOC_Os02g53410.igt	LOC_Os02g53410.igt	gene-gene
Chr2	+	32683629	1	0	0	0	0	0	0	0	0	0	0	0	0	1	0	0	865935	intergenic.pm	32682598	32684149	LOC_Os02g53390.igt	LOC_Os02g53390.igt	gene-gene	intergenic.pm	1	32683629	32683629	1	intergenic.pm	32683629	1	868530	-	intergenic.igt	32675919	32685776	LOC_Os02g53410.igt	LOC_Os02g53410.igt	gene-gene
Chr2	+	32683786	1	0	0	1	0	0	0	0	0	0	0	0	0	0	0	0	865935	intergenic.pm	32682598	32684149	LOC_Os02g53390.igt	LOC_Os02g53390.igt	gene-gene	intergenic.pm	1	32683786	32683786	1	intergenic.pm	32683786	1	868530	-	intergenic.igt	32675919	32685776	LOC_Os02g53410.igt	LOC_Os02g53410.igt	gene-gene
Chr2	+	32683882	3	0	0	0	0	0	0	0	0	0	0	0	0	3	0	0	865935	intergenic.pm	32682598	32684149	LOC_Os02g53390.igt	LOC_Os02g53390.igt	gene-gene	intergenic.pm	1	32683882	32683882	1	intergenic.pm	32683882	3	868530	-	intergenic.igt	32675919	32685776	LOC_Os02g53410.igt	LOC_Os02g53410.igt	gene-gene
Chr2	+	32684895	1	0	0	0	0	0	0	0	0	0	0	1	0	0	0	0	950011	intron	32684586	32685213	LOC_Os02g53400.1	LOC_Os02g53400	mRNA-mRNA	intron	1	32684895	32684895	1	intron	32684895	1	868530	-	intergenic.igt	32675919	32685776	LOC_Os02g53410.igt	LOC_Os02g53410.igt	gene-gene
Chr2	+	32685383	1	0	0	0	0	0	0	0	1	0	0	0	0	0	0	0	950012	intron	32685286	32685440	LOC_Os02g53400.1	LOC_Os02g53400	mRNA-mRNA	intron	1	32685383	32685383	1	intron	32685383	1	868530	-	intergenic.igt	32675919	32685776	LOC_Os02g53410.igt	LOC_Os02g53410.igt	gene-gene
Chr2	+	32685517	10	1	0	0	0	0	0	2	0	5	2	0	0	0	0	0	950013	intron	32685508	32685638	LOC_Os02g53400.1	LOC_Os02g53400	mRNA-mRNA	intron	1	32685511	32685533	6	intron	32685517	4	868530	-	intergenic.igt	32675919	32685776	LOC_Os02g53410.igt	LOC_Os02g53410.igt	gene-gene
Chr2	+	32685602	12	0	0	0	0	0	0	0	0	2	1	0	0	5	3	1	950013	intron	32685508	32685638	LOC_Os02g53400.1	LOC_Os02g53400	mRNA-mRNA	intron	1	32685587	32685613	3	intron	32685602	8	868530	-	intergenic.igt	32675919	32685776	LOC_Os02g53410.igt	LOC_Os02g53410.igt	gene-gene
Chr2	+	32685788	2	0	0	0	0	0	0	0	0	0	2	0	0	0	0	0	950014	intron	32685657	32685807	LOC_Os02g53400.1	LOC_Os02g53400	mRNA-mRNA	intron	1	32685788	32685788	1	intron	32685788	2	180947	-	3UTR	32685777	32686433	LOC_Os02g53410.1	LOC_Os02g53410	mRNA-mRNA
Chr2	+	32686073	2598	5	12	55	29	19	23	369	413	384	254	199	401	160	135	140	180941	3UTR	32685907	32686362	LOC_Os02g53400.1	LOC_Os02g53400	mRNA-mRNA	3UTR	1	32685925	32686101	100	3UTR	32686073	238	180947	-	3UTR	32685777	32686433	LOC_Os02g53410.1	LOC_Os02g53410	mRNA-mRNA
Chr2	+	32686301	219	2	12	17	2	11	8	7	4	22	8	22	25	33	12	34	180941	3UTR	32685907	32686362	LOC_Os02g53400.1	LOC_Os02g53400	mRNA-mRNA	3UTR	1	32686174	32686362	54	3UTR	32686301	14	180947	-	3UTR	32685777	32686433	LOC_Os02g53410.1	LOC_Os02g53410	mRNA-mRNA
Chr2	+	32686366	368	9	11	28	16	19	3	25	5	21	16	36	41	72	28	38	865936	intergenic.igt	32686363	32698432	LOC_Os02g53400.igt	LOC_Os02g53400.igt	gene-gene	intergenic.igt	1	32686363	32686684	106	intergenic.igt	32686366	25	180947	-	3UTR	32685777	32686433	LOC_Os02g53410.1	LOC_Os02g53410	mRNA-mRNA
Chr2	+	32686740	19	0	0	3	1	0	0	0	0	7	0	0	4	1	2	1	865936	intergenic.igt	32686363	32698432	LOC_Os02g53400.igt	LOC_Os02g53400.igt	gene-gene	intergenic.igt	1	32686719	32686818	11	intergenic.igt	32686740	5	180945	-	5UTR	32686740	32686828	LOC_Os02g53410.1	LOC_Os02g53410	mRNA-mRNA
Chr2	+	34240100	1	1	0	0	0	0	0	0	0	0	0	0	0	0	0	0	950726	intron	34240079	34240163	LOC_Os02g55940.1	LOC_Os02g55940	mRNA-mRNA	intron	1	34240100	34240100	1	intron	34240100	1	868643	-	intergenic.pm	34238471	34240470	LOC_Os02g55980.igt	LOC_Os02g55980.igt	gene-gene
Chr2	+	34241726	1	0	0	0	0	0	0	0	0	0	0	0	0	0	1	0	185708	3UTR	34241659	34242402	LOC_Os02g55940.1	LOC_Os02g55940	mRNA-mRNA	3UTR	1	34241726	34241726	1	3UTR	34241726	1	868643	-	intergenic.igt	34240471	34259662	LOC_Os02g55980.igt	LOC_Os02g55980.igt	gene-gene
Chr2	+	34241761	2	0	0	0	0	0	0	0	0	0	0	1	1	0	0	0	185708	3UTR	34241659	34242402	LOC_Os02g55940.1	LOC_Os02g55940	mRNA-mRNA	3UTR	1	34241761	34241765	2	3UTR	34241761	1	868643	-	intergenic.igt	34240471	34259662	LOC_Os02g55980.igt	LOC_Os02g55980.igt	gene-gene
Chr2	+	34241799	20	1	0	0	0	0	0	0	1	5	0	0	1	1	4	7	185708	3UTR	34241659	34242402	LOC_Os02g55940.1	LOC_Os02g55940	mRNA-mRNA	3UTR	1	34241799	34241861	9	3UTR	34241799	6	868643	-	intergenic.igt	34240471	34259662	LOC_Os02g55980.igt	LOC_Os02g55980.igt	gene-gene
Chr2	+	34242003	748	19	23	24	23	24	23	35	23	34	75	89	98	64	77	117	185708	3UTR	34241659	34242402	LOC_Os02g55940.1	LOC_Os02g55940	mRNA-mRNA	3UTR	1	34241886	34242119	108	3UTR	34242003	45	868643	-	intergenic.igt	34240471	34259662	LOC_Os02g55980.igt	LOC_Os02g55980.igt	gene-gene
Chr2	+	34243107	1	0	0	0	0	1	0	0	0	0	0	0	0	0	0	0	950729	intron	34242922	34243650	LOC_Os02g55950.1	LOC_Os02g55950	mRNA-mRNA	intron	2	34243107	34243107	1	intron	34243107	1	868643	-	intergenic.igt	34240471	34259662	LOC_Os02g55980.igt	LOC_Os02g55980.igt	gene-gene
Chr2	+	34245790	1	0	0	0	0	1	0	0	0	0	0	0	0	0	0	0	950733	intron	34245786	34246351	LOC_Os02g55950.1	LOC_Os02g55950	mRNA-mRNA	intron	2	34245790	34245790	1	intron	34245790	1	868643	-	intergenic.igt	34240471	34259662	LOC_Os02g55980.igt	LOC_Os02g55980.igt	gene-gene
Chr2	+	34250612	1	1	0	0	0	0	0	0	0	0	0	0	0	0	0	0	185741	CDS	34250471	34250710	LOC_Os02g55950.1	LOC_Os02g55950	mRNA-mRNA	CDS	2	34250612	34250612	1	CDS	34250612	1	868643	-	intergenic.igt	34240471	34259662	LOC_Os02g55980.igt	LOC_Os02g55980.igt	gene-gene
Chr2	+	34250670	1	0	1	0	0	0	0	0	0	0	0	0	0	0	0	0	185741	CDS	34250471	34250710	LOC_Os02g55950.1	LOC_Os02g55950	mRNA-mRNA	CDS	2	34250670	34250670	1	CDS	34250670	1	868643	-	intergenic.igt	34240471	34259662	LOC_Os02g55980.igt	LOC_Os02g55980.igt	gene-gene
Chr2	+	34250739	8	0	0	0	0	0	2	0	0	0	1	3	0	0	0	2	185742	3UTR	34250711	34251351	LOC_Os02g55950.1	LOC_Os02g55950	mRNA-mRNA	3UTR	2	34250739	34250764	3	3UTR	34250739	4	868643	-	intergenic.igt	34240471	34259662	LOC_Os02g55980.igt	LOC_Os02g55980.igt	gene-gene
Chr2	+	34250801	1	0	1	0	0	0	0	0	0	0	0	0	0	0	0	0	185742	3UTR	34250711	34251351	LOC_Os02g55950.1	LOC_Os02g55950	mRNA-mRNA	3UTR	2	34250801	34250801	1	3UTR	34250801	1	868643	-	intergenic.igt	34240471	34259662	LOC_Os02g55980.igt	LOC_Os02g55980.igt	gene-gene
Chr2	+	34250829	4	0	0	0	2	0	0	1	1	0	0	0	0	0	0	0	185742	3UTR	34250711	34251351	LOC_Os02g55950.1	LOC_Os02g55950	mRNA-mRNA	3UTR	2	34250829	34250851	3	3UTR	34250829	2	868643	-	intergenic.igt	34240471	34259662	LOC_Os02g55980.igt	LOC_Os02g55980.igt	gene-gene
Chr2	+	34251025	824	31	42	47	40	32	41	33	37	29	58	101	77	67	116	73	185742	3UTR	34250711	34251351	LOC_Os02g55950.1	LOC_Os02g55950	mRNA-mRNA	3UTR	2	34250896	34251108	115	3UTR	34251025	43	868643	-	intergenic.igt	34240471	34259662	LOC_Os02g55980.igt	LOC_Os02g55980.igt	gene-gene
Chr2	+	34259321	1	0	0	0	0	0	0	0	0	0	1	0	0	0	0	0	185844	CDS	34259194	34259355	LOC_Os02g55970.2	LOC_Os02g55970	mRNA-mRNA	CDS	2	34259321	34259321	1	CDS	34259321	1	868643	-	intergenic.igt	34240471	34259662	LOC_Os02g55980.igt	LOC_Os02g55980.igt	gene-gene
Chr2	+	34260152	1	0	0	0	0	0	0	0	0	0	0	0	0	1	0	0	185847	CDS	34259830	34260258	LOC_Os02g55970.2	LOC_Os02g55970	mRNA-mRNA	CDS	2	34260152	34260152	1	CDS	34260152	1	185862	-	3UTR	34259663	34261076	LOC_Os02g55980.1	LOC_Os02g55980	mRNA-mRNA
Chr2	+	34260228	12	0	0	0	0	0	0	0	0	4	0	2	0	0	1	5	185847	CDS	34259830	34260258	LOC_Os02g55970.2	LOC_Os02g55970	mRNA-mRNA	CDS	2	34260206	34260228	4	CDS	34260228	5	185862	-	3UTR	34259663	34261076	LOC_Os02g55980.1	LOC_Os02g55980	mRNA-mRNA
Chr2	+	34260287	8	0	0	0	0	0	0	0	0	0	0	2	0	1	0	5	185848	3UTR	34260259	34261574	LOC_Os02g55970.2	LOC_Os02g55970	mRNA-mRNA	3UTR	2	34260267	34260307	3	3UTR	34260287	5	185862	-	3UTR	34259663	34261076	LOC_Os02g55980.1	LOC_Os02g55980	mRNA-mRNA
Chr2	+	34260346	3	0	0	0	0	0	0	0	0	0	0	1	0	2	0	0	185848	3UTR	34260259	34261574	LOC_Os02g55970.2	LOC_Os02g55970	mRNA-mRNA	3UTR	2	34260346	34260350	2	3UTR	34260346	2	185862	-	3UTR	34259663	34261076	LOC_Os02g55980.1	LOC_Os02g55980	mRNA-mRNA
Chr2	+	34260445	16	0	0	0	0	1	0	0	0	0	0	2	3	3	0	7	185848	3UTR	34260259	34261574	LOC_Os02g55970.2	LOC_Os02g55970	mRNA-mRNA	3UTR	2	34260401	34260445	9	3UTR	34260445	4	185862	-	3UTR	34259663	34261076	LOC_Os02g55980.1	LOC_Os02g55980	mRNA-mRNA
Chr2	+	34260540	243	4	4	6	6	4	0	10	8	16	12	20	10	70	43	30	185848	3UTR	34260259	34261574	LOC_Os02g55970.2	LOC_Os02g55970	mRNA-mRNA	3UTR	2	34260486	34260606	48	3UTR	34260540	40	185862	-	3UTR	34259663	34261076	LOC_Os02g55980.1	LOC_Os02g55980	mRNA-mRNA
Chr2	+	34260693	2	1	1	0	0	0	0	0	0	0	0	0	0	0	0	0	185848	3UTR	34260259	34261574	LOC_Os02g55970.2	LOC_Os02g55970	mRNA-mRNA	3UTR	2	34260693	34260705	2	3UTR	34260693	1	185862	-	3UTR	34259663	34261076	LOC_Os02g55980.1	LOC_Os02g55980	mRNA-mRNA
Chr2	+	34260823	1	0	0	1	0	0	0	0	0	0	0	0	0	0	0	0	185848	3UTR	34260259	34261574	LOC_Os02g55970.2	LOC_Os02g55970	mRNA-mRNA	3UTR	2	34260823	34260823	1	3UTR	34260823	1	185862	-	3UTR	34259663	34261076	LOC_Os02g55980.1	LOC_Os02g55980	mRNA-mRNA
Chr2	+	34260881	1	0	0	0	0	0	0	0	0	1	0	0	0	0	0	0	185848	3UTR	34260259	34261574	LOC_Os02g55970.2	LOC_Os02g55970	mRNA-mRNA	3UTR	2	34260881	34260881	1	3UTR	34260881	1	185862	-	3UTR	34259663	34261076	LOC_Os02g55980.1	LOC_Os02g55980	mRNA-mRNA
Chr2	+	34261015	3909	217	310	307	282	310	262	212	161	251	206	262	328	253	287	261	185848	3UTR	34260259	34261574	LOC_Os02g55970.2	LOC_Os02g55970	mRNA-mRNA	3UTR	2	34260938	34261305	269	3UTR	34261015	191	185862	-	3UTR	34259663	34261076	LOC_Os02g55980.1	LOC_Os02g55980	mRNA-mRNA
Chr2	+	34262225	3	0	2	0	0	1	0	0	0	0	0	0	0	0	0	0	866051	intergenic.pm	34261983	34263982	LOC_Os02g55970.igt	LOC_Os02g55970.igt	gene-gene	intergenic.pm	1	34262225	34262249	2	intergenic.pm	34262225	2	1074214	-	intron	34261982	34262852	LOC_Os02g55980.1	LOC_Os02g55980	mRNA-mRNA
Chr2	+	34262330	1	0	0	1	0	0	0	0	0	0	0	0	0	0	0	0	866051	intergenic.pm	34261983	34263982	LOC_Os02g55970.igt	LOC_Os02g55970.igt	gene-gene	intergenic.pm	1	34262330	34262330	1	intergenic.pm	34262330	1	1074214	-	intron	34261982	34262852	LOC_Os02g55980.1	LOC_Os02g55980	mRNA-mRNA
Chr2	+	34262751	2	0	2	0	0	0	0	0	0	0	0	0	0	0	0	0	866051	intergenic.pm	34261983	34263982	LOC_Os02g55970.igt	LOC_Os02g55970.igt	gene-gene	intergenic.pm	1	34262751	34262751	1	intergenic.pm	34262751	2	1074214	-	intron	34261982	34262852	LOC_Os02g55980.1	LOC_Os02g55980	mRNA-mRNA
Chr2	+	34262998	4	0	0	0	1	0	1	0	0	1	0	0	0	1	0	0	866051	intergenic.pm	34261983	34263982	LOC_Os02g55970.igt	LOC_Os02g55970.igt	gene-gene	intergenic.pm	1	34262978	34262998	3	intergenic.pm	34262998	2	185856	-	5UTR	34262853	34263088	LOC_Os02g55980.1	LOC_Os02g55980	mRNA-mRNA
Chr2	+	34969595	1	0	0	0	0	0	0	0	0	0	0	0	0	1	0	0	866112	intergenic.igt	34961909	34979043	LOC_Os02g57090.igt	LOC_Os02g57090.igt	gene-gene	intergenic.igt	1	34969595	34969595	1	intergenic.igt	34969595	1	868689	-	intergenic.pm	34969267	34971266	LOC_Os02g57160.igt	LOC_Os02g57160.igt	gene-gene
Chr2	+	34969665	3	0	0	0	0	0	0	0	0	0	0	0	0	0	0	3	866112	intergenic.igt	34961909	34979043	LOC_Os02g57090.igt	LOC_Os02g57090.igt	gene-gene	intergenic.igt	1	34969665	34969665	1	intergenic.igt	34969665	3	868689	-	intergenic.pm	34969267	34971266	LOC_Os02g57160.igt	LOC_Os02g57160.igt	gene-gene
Chr2	+	34971528	1	0	0	0	0	0	0	0	0	0	0	0	0	1	0	0	866112	intergenic.igt	34961909	34979043	LOC_Os02g57090.igt	LOC_Os02g57090.igt	gene-gene	intergenic.igt	1	34971528	34971528	1	intergenic.igt	34971528	1	868689	-	intergenic.igt	34971267	35004613	LOC_Os02g57160.igt	LOC_Os02g57160.igt	gene-gene
Chr2	+	34971590	3	2	0	0	1	0	0	0	0	0	0	0	0	0	0	0	866112	intergenic.igt	34961909	34979043	LOC_Os02g57090.igt	LOC_Os02g57090.igt	gene-gene	intergenic.igt	1	34971586	34971590	2	intergenic.igt	34971590	2	868689	-	intergenic.igt	34971267	35004613	LOC_Os02g57160.igt	LOC_Os02g57160.igt	gene-gene
Chr2	+	34971831	435	23	40	47	32	42	31	15	4	12	35	59	34	9	15	37	866112	intergenic.igt	34961909	34979043	LOC_Os02g57090.igt	LOC_Os02g57090.igt	gene-gene	intergenic.igt	1	34971619	34971889	122	intergenic.igt	34971831	25	868689	-	intergenic.igt	34971267	35004613	LOC_Os02g57160.igt	LOC_Os02g57160.igt	gene-gene
Chr2	+	34971968	32	1	2	0	0	5	0	0	4	0	7	7	2	2	0	2	866112	intergenic.igt	34961909	34979043	LOC_Os02g57090.igt	LOC_Os02g57090.igt	gene-gene	intergenic.igt	1	34971914	34971975	15	intergenic.igt	34971968	6	868689	-	intergenic.igt	34971267	35004613	LOC_Os02g57160.igt	LOC_Os02g57160.igt	gene-gene
Chr2	+	34972001	8	0	0	0	0	0	0	0	0	0	4	0	4	0	0	0	866112	intergenic.igt	34961909	34979043	LOC_Os02g57090.igt	LOC_Os02g57090.igt	gene-gene	intergenic.igt	1	34972001	34972018	2	intergenic.igt	34972001	4	868689	-	intergenic.igt	34971267	35004613	LOC_Os02g57160.igt	LOC_Os02g57160.igt	gene-gene
Chr2	+	34972057	1	0	0	0	0	0	0	0	0	0	0	1	0	0	0	0	866112	intergenic.igt	34961909	34979043	LOC_Os02g57090.igt	LOC_Os02g57090.igt	gene-gene	intergenic.igt	1	34972057	34972057	1	intergenic.igt	34972057	1	868689	-	intergenic.igt	34971267	35004613	LOC_Os02g57160.igt	LOC_Os02g57160.igt	gene-gene
Chr2	+	34984387	1	0	0	0	0	0	0	0	0	0	1	0	0	0	0	0	951237	intron	34984335	34984907	LOC_Os02g57120.1	LOC_Os02g57120	mRNA-mRNA	intron	2	34984387	34984387	1	intron	34984387	1	868689	-	intergenic.igt	34971267	35004613	LOC_Os02g57160.igt	LOC_Os02g57160.igt	gene-gene
Chr2	+	34989561	7	0	0	0	0	0	0	0	0	0	0	4	0	0	2	1	188062	3UTR	34989495	34990179	LOC_Os02g57120.1	LOC_Os02g57120	mRNA-mRNA	3UTR	2	34989561	34989576	3	3UTR	34989561	4	868689	-	intergenic.igt	34971267	35004613	LOC_Os02g57160.igt	LOC_Os02g57160.igt	gene-gene
Chr2	+	34989616	3	0	0	0	0	0	0	0	0	0	0	0	0	0	3	0	188062	3UTR	34989495	34990179	LOC_Os02g57120.1	LOC_Os02g57120	mRNA-mRNA	3UTR	2	34989611	34989616	2	3UTR	34989616	2	868689	-	intergenic.igt	34971267	35004613	LOC_Os02g57160.igt	LOC_Os02g57160.igt	gene-gene
Chr2	+	34989791	217	37	18	14	11	19	26	9	3	2	6	9	16	3	22	22	188062	3UTR	34989495	34990179	LOC_Os02g57120.1	LOC_Os02g57120	mRNA-mRNA	3UTR	2	34989676	34989820	60	3UTR	34989791	23	868689	-	intergenic.igt	34971267	35004613	LOC_Os02g57160.igt	LOC_Os02g57160.igt	gene-gene
Chr2	+	34989877	409	45	54	19	20	40	21	12	9	3	20	31	33	14	30	58	188062	3UTR	34989495	34990179	LOC_Os02g57120.1	LOC_Os02g57120	mRNA-mRNA	3UTR	2	34989845	34989893	44	3UTR	34989877	27	868689	-	intergenic.igt	34971267	35004613	LOC_Os02g57160.igt	LOC_Os02g57160.igt	gene-gene
Chr2	+	34989938	10	2	0	0	0	2	4	0	0	0	2	0	0	0	0	0	188062	3UTR	34989495	34990179	LOC_Os02g57120.1	LOC_Os02g57120	mRNA-mRNA	3UTR	2	34989938	34989965	5	3UTR	34989938	3	868689	-	intergenic.igt	34971267	35004613	LOC_Os02g57160.igt	LOC_Os02g57160.igt	gene-gene
Chr2	+	34989994	1	1	0	0	0	0	0	0	0	0	0	0	0	0	0	0	188062	3UTR	34989495	34990179	LOC_Os02g57120.1	LOC_Os02g57120	mRNA-mRNA	3UTR	2	34989994	34989994	1	3UTR	34989994	1	868689	-	intergenic.igt	34971267	35004613	LOC_Os02g57160.igt	LOC_Os02g57160.igt	gene-gene
Chr2	+	34996036	1	1	0	0	0	0	0	0	0	0	0	0	0	0	0	0	188102	CDS	34995665	34996308	LOC_Os02g57140.1	LOC_Os02g57140	mRNA-mRNA	CDS	3	34996036	34996036	1	CDS	34996036	1	868689	-	intergenic.igt	34971267	35004613	LOC_Os02g57160.igt	LOC_Os02g57160.igt	gene-gene
Chr2	+	34996460	4	1	3	0	0	0	0	0	0	0	0	0	0	0	0	0	188103	3UTR	34996309	34996941	LOC_Os02g57140.1	LOC_Os02g57140	mRNA-mRNA	3UTR	3	34996443	34996460	3	3UTR	34996460	2	868689	-	intergenic.igt	34971267	35004613	LOC_Os02g57160.igt	LOC_Os02g57160.igt	gene-gene
Chr2	+	34996486	5	2	0	0	0	0	0	0	0	0	0	0	3	0	0	0	188103	3UTR	34996309	34996941	LOC_Os02g57140.1	LOC_Os02g57140	mRNA-mRNA	3UTR	3	34996486	34996497	3	3UTR	34996486	3	868689	-	intergenic.igt	34971267	35004613	LOC_Os02g57160.igt	LOC_Os02g57160.igt	gene-gene
Chr2	+	34996641	9	0	3	0	3	0	2	0	0	0	0	0	0	0	0	1	188103	3UTR	34996309	34996941	LOC_Os02g57140.1	LOC_Os02g57140	mRNA-mRNA	3UTR	3	34996636	34996660	6	3UTR	34996641	3	868689	-	intergenic.igt	34971267	35004613	LOC_Os02g57160.igt	LOC_Os02g57160.igt	gene-gene
Chr2	+	34996747	1	1	0	0	0	0	0	0	0	0	0	0	0	0	0	0	188103	3UTR	34996309	34996941	LOC_Os02g57140.1	LOC_Os02g57140	mRNA-mRNA	3UTR	3	34996747	34996747	1	3UTR	34996747	1	868689	-	intergenic.igt	34971267	35004613	LOC_Os02g57160.igt	LOC_Os02g57160.igt	gene-gene
Chr2	+	34996899	7	0	0	0	2	0	0	0	0	0	0	5	0	0	0	0	188103	3UTR	34996309	34996941	LOC_Os02g57140.1	LOC_Os02g57140	mRNA-mRNA	3UTR	3	34996899	34996903	2	3UTR	34996899	5	868689	-	intergenic.igt	34971267	35004613	LOC_Os02g57160.igt	LOC_Os02g57160.igt	gene-gene
Chr2	+	34999590	3	0	0	0	0	3	0	0	0	0	0	0	0	0	0	0	866114	intergenic.igt	34996942	35000741	LOC_Os02g57140.igt	LOC_Os02g57140.igt	gene-gene	intergenic.igt	1	34999590	34999590	1	intergenic.igt	34999590	3	868689	-	intergenic.igt	34971267	35004613	LOC_Os02g57160.igt	LOC_Os02g57160.igt	gene-gene
Chr2	+	35003136	3	0	0	0	0	0	0	0	0	0	0	0	3	0	0	0	188141	CDS	35003002	35003154	LOC_Os02g57150.1	LOC_Os02g57150	mRNA-mRNA	CDS	1	35003136	35003136	1	CDS	35003136	3	868689	-	intergenic.igt	34971267	35004613	LOC_Os02g57160.igt	LOC_Os02g57160.igt	gene-gene
Chr2	+	35003173	2	0	0	1	1	0	0	0	0	0	0	0	0	0	0	0	951272	intron	35003155	35004325	LOC_Os02g57150.1	LOC_Os02g57150	mRNA-mRNA	intron	1	35003173	35003173	1	intron	35003173	2	868689	-	intergenic.igt	34971267	35004613	LOC_Os02g57160.igt	LOC_Os02g57160.igt	gene-gene
Chr2	+	35003330	2	0	0	0	0	0	0	0	0	2	0	0	0	0	0	0	951272	intron	35003155	35004325	LOC_Os02g57150.1	LOC_Os02g57150	mRNA-mRNA	intron	1	35003330	35003330	1	intron	35003330	2	868689	-	intergenic.igt	34971267	35004613	LOC_Os02g57160.igt	LOC_Os02g57160.igt	gene-gene
Chr2	+	35004626	10	0	0	0	0	0	7	0	0	0	0	0	3	0	0	0	188144	3UTR	35004594	35005095	LOC_Os02g57150.1	LOC_Os02g57150	mRNA-mRNA	3UTR	1	35004626	35004643	4	3UTR	35004626	3	188174	-	3UTR	35004614	35005240	LOC_Os02g57160.1	LOC_Os02g57160	mRNA-mRNA
Chr2	+	35004792	2468	89	107	107	102	92	93	142	97	197	232	241	358	192	229	190	188144	3UTR	35004594	35005095	LOC_Os02g57150.1	LOC_Os02g57150	mRNA-mRNA	3UTR	1	35004670	35004859	126	3UTR	35004792	299	188174	-	3UTR	35004614	35005240	LOC_Os02g57160.1	LOC_Os02g57160	mRNA-mRNA
Chr2	+	35004903	25	0	2	0	1	0	1	1	3	0	0	3	3	9	2	0	188144	3UTR	35004594	35005095	LOC_Os02g57150.1	LOC_Os02g57150	mRNA-mRNA	3UTR	1	35004889	35004958	12	3UTR	35004903	4	188174	-	3UTR	35004614	35005240	LOC_Os02g57160.1	LOC_Os02g57160	mRNA-mRNA
Chr2	+	35005094	13	0	2	0	2	0	5	2	0	0	0	0	0	0	0	2	188144	3UTR	35004594	35005095	LOC_Os02g57150.1	LOC_Os02g57150	mRNA-mRNA	3UTR	1	35005057	35005094	6	3UTR	35005094	6	188174	-	3UTR	35004614	35005240	LOC_Os02g57160.1	LOC_Os02g57160	mRNA-mRNA
Chr2	+	35005260	3125	330	364	290	214	217	230	17	38	42	275	428	426	81	101	72	866115	intergenic.igt	35005096	35011565	LOC_Os02g57150.igt	LOC_Os02g57150.igt	gene-gene	intergenic.igt	1	35005105	35005408	176	intergenic.igt	35005260	149	188173	-	CDS	35005241	35005375	LOC_Os02g57160.1	LOC_Os02g57160	mRNA-mRNA
Chr2	+	35005438	1	0	0	0	1	0	0	0	0	0	0	0	0	0	0	0	866115	intergenic.igt	35005096	35011565	LOC_Os02g57150.igt	LOC_Os02g57150.igt	gene-gene	intergenic.igt	1	35005438	35005438	1	intergenic.igt	35005438	1	1074493	-	intron	35005376	35005508	LOC_Os02g57160.1	LOC_Os02g57160	mRNA-mRNA
Chr2	+	35005534	3	0	1	0	0	0	0	0	0	0	2	0	0	0	0	0	866115	intergenic.igt	35005096	35011565	LOC_Os02g57150.igt	LOC_Os02g57150.igt	gene-gene	intergenic.igt	1	35005522	35005534	2	intergenic.igt	35005534	2	188172	-	CDS	35005509	35005724	LOC_Os02g57160.1	LOC_Os02g57160	mRNA-mRNA
Chr2	+	35005648	264	15	44	29	33	28	17	0	2	1	22	27	29	6	6	5	866115	intergenic.igt	35005096	35011565	LOC_Os02g57150.igt	LOC_Os02g57150.igt	gene-gene	intergenic.igt	1	35005611	35005758	70	intergenic.igt	35005648	19	188172	-	CDS	35005509	35005724	LOC_Os02g57160.1	LOC_Os02g57160	mRNA-mRNA
Chr2	+	35005986	28	3	7	3	1	2	1	0	0	0	0	0	6	0	4	1	866115	intergenic.igt	35005096	35011565	LOC_Os02g57150.igt	LOC_Os02g57150.igt	gene-gene	intergenic.igt	1	35005986	35006114	17	intergenic.igt	35005986	3	188171	-	CDS	35005856	35006182	LOC_Os02g57160.1	LOC_Os02g57160	mRNA-mRNA
Chr2	+	35006161	3	0	0	1	0	0	0	0	0	0	0	0	1	1	0	0	866115	intergenic.igt	35005096	35011565	LOC_Os02g57150.igt	LOC_Os02g57150.igt	gene-gene	intergenic.igt	1	35006161	35006187	3	intergenic.igt	35006161	1	188171	-	CDS	35005856	35006182	LOC_Os02g57160.1	LOC_Os02g57160	mRNA-mRNA
Chr2	+	35006523	1	0	0	0	0	0	0	0	0	0	1	0	0	0	0	0	866115	intergenic.igt	35005096	35011565	LOC_Os02g57150.igt	LOC_Os02g57150.igt	gene-gene	intergenic.igt	1	35006523	35006523	1	intergenic.igt	35006523	1	188170	-	CDS	35006352	35006725	LOC_Os02g57160.1	LOC_Os02g57160	mRNA-mRNA
Chr2	+	35254439	1	0	0	0	0	0	0	1	0	0	0	0	0	0	0	0	189342	CDS	35254217	35254744	LOC_Os02g57530.1	LOC_Os02g57530	mRNA-mRNA	CDS	4	35254439	35254439	1	CDS	35254439	1	868710	-	intergenic.igt	35235963	35255838	LOC_Os02g57540.igt	LOC_Os02g57540.igt	gene-gene
Chr2	+	35254746	1	0	0	0	0	0	0	0	0	1	0	0	0	0	0	0	189343	3UTR	35254745	35256343	LOC_Os02g57530.1	LOC_Os02g57530	mRNA-mRNA	3UTR	4	35254746	35254746	1	3UTR	35254746	1	868710	-	intergenic.igt	35235963	35255838	LOC_Os02g57540.igt	LOC_Os02g57540.igt	gene-gene
Chr2	+	35254814	3	0	0	0	0	0	0	0	0	0	3	0	0	0	0	0	189343	3UTR	35254745	35256343	LOC_Os02g57530.1	LOC_Os02g57530	mRNA-mRNA	3UTR	4	35254814	35254814	1	3UTR	35254814	3	868710	-	intergenic.igt	35235963	35255838	LOC_Os02g57540.igt	LOC_Os02g57540.igt	gene-gene
Chr2	+	35254852	15	0	2	5	0	2	0	1	0	3	1	0	0	0	1	0	189343	3UTR	35254745	35256343	LOC_Os02g57530.1	LOC_Os02g57530	mRNA-mRNA	3UTR	4	35254852	35254945	8	3UTR	35254852	3	868710	-	intergenic.igt	35235963	35255838	LOC_Os02g57540.igt	LOC_Os02g57540.igt	gene-gene
Chr2	+	35255176	1977	61	122	98	106	101	106	173	147	168	107	147	192	172	146	131	189343	3UTR	35254745	35256343	LOC_Os02g57530.1	LOC_Os02g57530	mRNA-mRNA	3UTR	4	35254974	35255229	141	3UTR	35255176	122	868710	-	intergenic.igt	35235963	35255838	LOC_Os02g57540.igt	LOC_Os02g57540.igt	gene-gene
Chr2	+	35255939	1	0	0	0	0	0	0	0	0	0	0	0	0	1	0	0	189343	3UTR	35254745	35256343	LOC_Os02g57530.1	LOC_Os02g57530	mRNA-mRNA	3UTR	4	35255939	35255939	1	3UTR	35255939	1	189397	-	3UTR	35255839	35256556	LOC_Os02g57540.1	LOC_Os02g57540	mRNA-mRNA
Chr2	+	35255972	2	0	0	0	0	0	0	0	0	0	0	0	0	0	2	0	189343	3UTR	35254745	35256343	LOC_Os02g57530.1	LOC_Os02g57530	mRNA-mRNA	3UTR	4	35255972	35255972	1	3UTR	35255972	2	189397	-	3UTR	35255839	35256556	LOC_Os02g57540.1	LOC_Os02g57540	mRNA-mRNA
Chr2	+	35256052	1	0	0	0	0	0	0	0	0	0	0	0	1	0	0	0	189343	3UTR	35254745	35256343	LOC_Os02g57530.1	LOC_Os02g57530	mRNA-mRNA	3UTR	4	35256052	35256052	1	3UTR	35256052	1	189397	-	3UTR	35255839	35256556	LOC_Os02g57540.1	LOC_Os02g57540	mRNA-mRNA
Chr2	+	35256341	636	8	9	3	26	19	38	43	49	33	38	57	70	120	72	51	189343	3UTR	35254745	35256343	LOC_Os02g57530.1	LOC_Os02g57530	mRNA-mRNA	3UTR	4	35256237	35256343	46	3UTR	35256341	137	189397	-	3UTR	35255839	35256556	LOC_Os02g57540.1	LOC_Os02g57540	mRNA-mRNA
Chr2	+	35256522	10934	107	148	126	183	180	192	567	429	758	1037	1350	1648	1329	1437	1443	866131	intergenic.igt	35256344	35265659	LOC_Os02g57530.igt	LOC_Os02g57530.igt	gene-gene	intergenic.igt	1	35256344	35256720	306	intergenic.igt	35256522	310	189397	-	3UTR	35255839	35256556	LOC_Os02g57540.1	LOC_Os02g57540	mRNA-mRNA
Chr2	+	35256823	3	0	0	0	0	0	0	0	0	0	0	0	0	0	0	3	866131	intergenic.igt	35256344	35265659	LOC_Os02g57530.igt	LOC_Os02g57530.igt	gene-gene	intergenic.igt	1	35256823	35256823	1	intergenic.igt	35256823	3	1074784	-	intron	35256686	35257207	LOC_Os02g57540.1	LOC_Os02g57540	mRNA-mRNA
Chr2	+	35257348	43	0	2	0	0	1	0	1	0	10	1	12	3	8	2	3	866131	intergenic.igt	35256344	35265659	LOC_Os02g57530.igt	LOC_Os02g57530.igt	gene-gene	intergenic.igt	1	35257335	35257365	14	intergenic.igt	35257348	11	189395	-	CDS	35257208	35257374	LOC_Os02g57540.1	LOC_Os02g57540	mRNA-mRNA
Chr2	+	35257397	37	0	0	0	0	1	2	1	4	0	5	5	8	8	2	1	866131	intergenic.igt	35256344	35265659	LOC_Os02g57530.igt	LOC_Os02g57530.igt	gene-gene	intergenic.igt	1	35257394	35257407	10	intergenic.igt	35257397	17	1074785	-	intron	35257375	35257475	LOC_Os02g57540.1	LOC_Os02g57540	mRNA-mRNA
Chr2	+	35257621	14	0	1	0	0	0	0	1	0	0	2	1	0	0	5	4	866131	intergenic.igt	35256344	35265659	LOC_Os02g57530.igt	LOC_Os02g57530.igt	gene-gene	intergenic.igt	1	35257614	35257648	5	intergenic.igt	35257621	6	189394	-	CDS	35257476	35257623	LOC_Os02g57540.1	LOC_Os02g57540	mRNA-mRNA
Chr2	+	35263292	1	0	1	0	0	0	0	0	0	0	0	0	0	0	0	0	866131	intergenic.igt	35256344	35265659	LOC_Os02g57530.igt	LOC_Os02g57530.igt	gene-gene	intergenic.igt	1	35263292	35263292	1	intergenic.igt	35263292	1	189411	-	3UTR	35262866	35263432	LOC_Os02g57560.1	LOC_Os02g57560	mRNA-mRNA
Chr2	+	35263595	1171	48	77	84	85	78	61	64	60	102	41	33	51	136	139	112	866131	intergenic.igt	35256344	35265659	LOC_Os02g57530.igt	LOC_Os02g57530.igt	gene-gene	intergenic.igt	1	35263341	35263897	230	intergenic.igt	35263595	35	189410	-	CDS	35263433	35264142	LOC_Os02g57560.1	LOC_Os02g57560	mRNA-mRNA
Chr2	+	35263922	1	0	0	1	0	0	0	0	0	0	0	0	0	0	0	0	866131	intergenic.igt	35256344	35265659	LOC_Os02g57530.igt	LOC_Os02g57530.igt	gene-gene	intergenic.igt	1	35263922	35263922	1	intergenic.igt	35263922	1	189410	-	CDS	35263433	35264142	LOC_Os02g57560.1	LOC_Os02g57560	mRNA-mRNA
Chr2	+	35263976	10	0	0	0	0	2	0	0	4	1	0	2	0	0	0	1	866131	intergenic.igt	35256344	35265659	LOC_Os02g57530.igt	LOC_Os02g57530.igt	gene-gene	intergenic.igt	1	35263976	35264034	6	intergenic.igt	35263976	3	189410	-	CDS	35263433	35264142	LOC_Os02g57560.1	LOC_Os02g57560	mRNA-mRNA
Chr2	+	35265020	5	0	1	0	0	0	0	0	0	0	0	0	0	0	4	0	866131	intergenic.igt	35256344	35265659	LOC_Os02g57530.igt	LOC_Os02g57530.igt	gene-gene	intergenic.igt	1	35265020	35265036	2	intergenic.igt	35265020	4	189408	-	CDS	35265015	35265321	LOC_Os02g57560.1	LOC_Os02g57560	mRNA-mRNA
Chr2	+	35265119	1	0	0	0	0	0	0	0	0	0	0	0	0	1	0	0	866131	intergenic.igt	35256344	35265659	LOC_Os02g57530.igt	LOC_Os02g57530.igt	gene-gene	intergenic.igt	1	35265119	35265119	1	intergenic.igt	35265119	1	189408	-	CDS	35265015	35265321	LOC_Os02g57560.1	LOC_Os02g57560	mRNA-mRNA
Chr2	+	35265167	1	0	0	0	0	0	0	0	0	0	0	0	0	1	0	0	866131	intergenic.igt	35256344	35265659	LOC_Os02g57530.igt	LOC_Os02g57530.igt	gene-gene	intergenic.igt	1	35265167	35265167	1	intergenic.igt	35265167	1	189408	-	CDS	35265015	35265321	LOC_Os02g57560.1	LOC_Os02g57560	mRNA-mRNA
Chr2	+	35265277	5	0	0	2	0	0	0	0	0	0	0	0	0	0	0	3	866131	intergenic.igt	35256344	35265659	LOC_Os02g57530.igt	LOC_Os02g57530.igt	gene-gene	intergenic.igt	1	35265264	35265277	2	intergenic.igt	35265277	3	189408	-	CDS	35265015	35265321	LOC_Os02g57560.1	LOC_Os02g57560	mRNA-mRNA
Chr2	+	35265346	2	1	0	0	0	0	0	0	0	0	0	0	0	0	0	1	866131	intergenic.igt	35256344	35265659	LOC_Os02g57530.igt	LOC_Os02g57530.igt	gene-gene	intergenic.igt	1	35265346	35265363	2	intergenic.igt	35265346	1	189407	-	5UTR	35265322	35265393	LOC_Os02g57560.1	LOC_Os02g57560	mRNA-mRNA
Chr2	-	124675	1	0	1	0	0	0	0	0	0	0	0	0	0	0	0	0	866198	intergenic.igt	115651	126470	LOC_Os02g01230.igt	LOC_Os02g01230.igt	gene-gene	intergenic.igt	1	124675	124675	1	intergenic.igt	124675	1	105850	+	5UTR	124645	124870	LOC_Os02g01220.1	LOC_Os02g01220	mRNA-mRNA
Chr2	-	124743	1	0	1	0	0	0	0	0	0	0	0	0	0	0	0	0	866198	intergenic.igt	115651	126470	LOC_Os02g01230.igt	LOC_Os02g01230.igt	gene-gene	intergenic.igt	1	124743	124743	1	intergenic.igt	124743	1	105850	+	5UTR	124645	124870	LOC_Os02g01220.1	LOC_Os02g01220	mRNA-mRNA
Chr2	-	125943	1	0	0	1	0	0	0	0	0	0	0	0	0	0	0	0	866198	intergenic.igt	115651	126470	LOC_Os02g01230.igt	LOC_Os02g01230.igt	gene-gene	intergenic.igt	1	125943	125943	1	intergenic.igt	125943	1	938782	+	intron	125921	126037	LOC_Os02g01220.1	LOC_Os02g01220	mRNA-mRNA
Chr2	-	126115	2	0	0	0	0	0	2	0	0	0	0	0	0	0	0	0	866198	intergenic.igt	115651	126470	LOC_Os02g01230.igt	LOC_Os02g01230.igt	gene-gene	intergenic.igt	1	126115	126115	1	intergenic.igt	126115	2	938783	+	intron	126092	126815	LOC_Os02g01220.1	LOC_Os02g01220	mRNA-mRNA
Chr2	-	126643	1	0	1	0	0	0	0	0	0	0	0	0	0	0	0	0	105876	3UTR	126471	127571	LOC_Os02g01230.1	LOC_Os02g01230	mRNA-mRNA	3UTR	2	126643	126643	1	3UTR	126643	1	938783	+	intron	126092	126815	LOC_Os02g01220.1	LOC_Os02g01220	mRNA-mRNA
Chr2	-	127160	1718	99	89	67	58	67	100	83	91	155	114	138	206	119	171	161	105876	3UTR	126471	127571	LOC_Os02g01230.1	LOC_Os02g01230	mRNA-mRNA	3UTR	2	126762	127401	252	3UTR	127160	91	105857	+	3UTR	126909	127937	LOC_Os02g01220.1	LOC_Os02g01220	mRNA-mRNA
Chr2	-	127426	1	0	0	0	0	0	0	1	0	0	0	0	0	0	0	0	105876	3UTR	126471	127571	LOC_Os02g01230.1	LOC_Os02g01230	mRNA-mRNA	3UTR	2	127426	127426	1	3UTR	127426	1	105857	+	3UTR	126909	127937	LOC_Os02g01220.1	LOC_Os02g01220	mRNA-mRNA
Chr2	-	127472	17	0	0	2	0	0	0	1	0	0	1	4	2	1	2	4	105876	3UTR	126471	127571	LOC_Os02g01230.1	LOC_Os02g01230	mRNA-mRNA	3UTR	2	127461	127488	7	3UTR	127472	5	105857	+	3UTR	126909	127937	LOC_Os02g01220.1	LOC_Os02g01220	mRNA-mRNA
Chr2	-	130057	6	0	0	1	0	0	2	0	0	0	0	0	0	0	3	0	105868	CDS	129623	130118	LOC_Os02g01230.1	LOC_Os02g01230	mRNA-mRNA	CDS	2	130038	130075	3	CDS	130057	3	863608	+	intergenic.igt	127938	130947	LOC_Os02g01220.igt	LOC_Os02g01220.igt	gene-gene
Chr2	-	1344693	1	0	0	0	0	0	0	0	0	0	1	0	0	0	0	0	866297	intergenic.igt	1311846	1346831	LOC_Os02g03340.igt	LOC_Os02g03340.igt	gene-gene	intergenic.igt	1	1344693	1344693	1	intergenic.igt	1344693	1	109641	+	5UTR	1344644	1344748	LOC_Os02g03330.1	LOC_Os02g03330	mRNA-mRNA
Chr2	-	1344903	1	1	0	0	0	0	0	0	0	0	0	0	0	0	0	0	866297	intergenic.igt	1311846	1346831	LOC_Os02g03340.igt	LOC_Os02g03340.igt	gene-gene	intergenic.igt	1	1344903	1344903	1	intergenic.igt	1344903	1	109642	+	CDS	1344749	1345115	LOC_Os02g03330.1	LOC_Os02g03330	mRNA-mRNA
Chr2	-	1344937	3	0	1	0	2	0	0	0	0	0	0	0	0	0	0	0	866297	intergenic.igt	1311846	1346831	LOC_Os02g03340.igt	LOC_Os02g03340.igt	gene-gene	intergenic.igt	1	1344937	1344948	3	intergenic.igt	1344937	1	109642	+	CDS	1344749	1345115	LOC_Os02g03330.1	LOC_Os02g03330	mRNA-mRNA
Chr2	-	1344981	5	0	2	0	0	0	0	0	0	0	0	0	0	2	1	0	866297	intergenic.igt	1311846	1346831	LOC_Os02g03340.igt	LOC_Os02g03340.igt	gene-gene	intergenic.igt	1	1344981	1344999	5	intergenic.igt	1344981	1	109642	+	CDS	1344749	1345115	LOC_Os02g03330.1	LOC_Os02g03330	mRNA-mRNA
Chr2	-	1345219	1	0	0	0	1	0	0	0	0	0	0	0	0	0	0	0	866297	intergenic.igt	1311846	1346831	LOC_Os02g03340.igt	LOC_Os02g03340.igt	gene-gene	intergenic.igt	1	1345219	1345219	1	intergenic.igt	1345219	1	939353	+	intron	1345116	1346228	LOC_Os02g03330.1	LOC_Os02g03330	mRNA-mRNA
Chr2	-	1345286	2	1	0	0	0	0	0	0	0	0	1	0	0	0	0	0	866297	intergenic.igt	1311846	1346831	LOC_Os02g03340.igt	LOC_Os02g03340.igt	gene-gene	intergenic.igt	1	1345286	1345291	2	intergenic.igt	1345286	1	939353	+	intron	1345116	1346228	LOC_Os02g03330.1	LOC_Os02g03330	mRNA-mRNA
Chr2	-	1345455	2	0	0	0	0	0	0	0	0	0	0	0	0	0	2	0	866297	intergenic.igt	1311846	1346831	LOC_Os02g03340.igt	LOC_Os02g03340.igt	gene-gene	intergenic.igt	1	1345455	1345455	1	intergenic.igt	1345455	2	939353	+	intron	1345116	1346228	LOC_Os02g03330.1	LOC_Os02g03330	mRNA-mRNA
Chr2	-	1345968	1	0	0	0	0	0	1	0	0	0	0	0	0	0	0	0	866297	intergenic.igt	1311846	1346831	LOC_Os02g03340.igt	LOC_Os02g03340.igt	gene-gene	intergenic.igt	1	1345968	1345968	1	intergenic.igt	1345968	1	939353	+	intron	1345116	1346228	LOC_Os02g03330.1	LOC_Os02g03330	mRNA-mRNA
Chr2	-	1346018	3	0	0	0	0	3	0	0	0	0	0	0	0	0	0	0	866297	intergenic.igt	1311846	1346831	LOC_Os02g03340.igt	LOC_Os02g03340.igt	gene-gene	intergenic.igt	1	1346018	1346018	1	intergenic.igt	1346018	3	939353	+	intron	1345116	1346228	LOC_Os02g03330.1	LOC_Os02g03330	mRNA-mRNA
Chr2	-	1346248	37	1	0	6	1	0	3	0	4	1	2	3	3	2	5	6	866297	intergenic.igt	1311846	1346831	LOC_Os02g03340.igt	LOC_Os02g03340.igt	gene-gene	intergenic.igt	1	1346233	1346255	11	intergenic.igt	1346248	14	109643	+	CDS	1346229	1346366	LOC_Os02g03330.1	LOC_Os02g03330	mRNA-mRNA
Chr2	-	1346406	1	0	0	0	0	0	0	0	0	0	0	0	1	0	0	0	866297	intergenic.igt	1311846	1346831	LOC_Os02g03340.igt	LOC_Os02g03340.igt	gene-gene	intergenic.igt	1	1346406	1346406	1	intergenic.igt	1346406	1	939354	+	intron	1346367	1346504	LOC_Os02g03330.1	LOC_Os02g03330	mRNA-mRNA
Chr2	-	1346766	11881	1386	1298	825	831	1035	1516	154	142	162	665	956	1051	603	633	624	866297	intergenic.igt	1311846	1346831	LOC_Os02g03340.igt	LOC_Os02g03340.igt	gene-gene	intergenic.igt	1	1346461	1346831	302	intergenic.igt	1346766	506	109645	+	3UTR	1346753	1347327	LOC_Os02g03330.1	LOC_Os02g03330	mRNA-mRNA
Chr2	-	1346851	562	63	56	30	30	39	57	7	4	7	24	58	39	50	48	50	109726	3UTR	1346832	1347445	LOC_Os02g03340.3	LOC_Os02g03340	mRNA-mRNA	3UTR	5	1346832	1346898	49	3UTR	1346851	69	109645	+	3UTR	1346753	1347327	LOC_Os02g03330.1	LOC_Os02g03330	mRNA-mRNA
Chr2	-	1346924	2	0	0	0	0	0	0	0	0	0	0	0	0	2	0	0	109726	3UTR	1346832	1347445	LOC_Os02g03340.3	LOC_Os02g03340	mRNA-mRNA	3UTR	5	1346924	1346924	1	3UTR	1346924	2	109645	+	3UTR	1346753	1347327	LOC_Os02g03330.1	LOC_Os02g03330	mRNA-mRNA
Chr2	-	1347053	7	0	0	0	0	0	2	0	2	0	0	3	0	0	0	0	109726	3UTR	1346832	1347445	LOC_Os02g03340.3	LOC_Os02g03340	mRNA-mRNA	3UTR	5	1347045	1347053	3	3UTR	1347053	3	109645	+	3UTR	1346753	1347327	LOC_Os02g03330.1	LOC_Os02g03330	mRNA-mRNA
Chr2	-	1347218	900	48	43	75	29	57	57	39	49	61	42	96	79	61	78	86	109726	3UTR	1346832	1347445	LOC_Os02g03340.3	LOC_Os02g03340	mRNA-mRNA	3UTR	5	1347103	1347306	127	3UTR	1347218	59	109645	+	3UTR	1346753	1347327	LOC_Os02g03330.1	LOC_Os02g03330	mRNA-mRNA
Chr2	-	1347346	7	0	0	1	0	0	0	0	0	5	0	0	1	0	0	0	109726	3UTR	1346832	1347445	LOC_Os02g03340.3	LOC_Os02g03340	mRNA-mRNA	3UTR	5	1347340	1347346	3	3UTR	1347346	5	863703	+	intergenic.igt	1347328	1350189	LOC_Os02g03330.igt	LOC_Os02g03330.igt	gene-gene
Chr2	-	1347443	6	1	0	0	0	0	0	0	5	0	0	0	0	0	0	0	109726	3UTR	1346832	1347445	LOC_Os02g03340.3	LOC_Os02g03340	mRNA-mRNA	3UTR	5	1347431	1347449	3	3UTR\	intron	1347443	3	863703	+	intergenic.igt	1347328	1350189	LOC_Os02g03330.igt	LOC_Os02g03330.igt	gene-gene
Chr2	-	1347558	65	6	4	13	0	1	9	4	8	6	0	0	6	1	3	4	1062329	intron	1347446	1347810	LOC_Os02g03340.3	LOC_Os02g03340	mRNA-mRNA	intron	5	1347492	1347576	28	intron	1347558	8	863703	+	intergenic.igt	1347328	1350189	LOC_Os02g03330.igt	LOC_Os02g03330.igt	gene-gene
Chr2	-	1347636	112	2	6	8	6	11	15	16	12	6	5	2	9	0	1	13	1062329	intron	1347446	1347810	LOC_Os02g03340.3	LOC_Os02g03340	mRNA-mRNA	intron	5	1347603	1347715	28	intron	1347636	12	863703	+	intergenic.igt	1347328	1350189	LOC_Os02g03330.igt	LOC_Os02g03330.igt	gene-gene
Chr2	-	1347761	16	1	0	2	0	2	1	0	3	0	0	0	5	2	0	0	1062329	intron	1347446	1347810	LOC_Os02g03340.3	LOC_Os02g03340	mRNA-mRNA	intron	5	1347746	1347792	9	intron	1347761	3	863703	+	intergenic.igt	1347328	1350189	LOC_Os02g03330.igt	LOC_Os02g03330.igt	gene-gene
Chr2	-	1561715	2	1	0	0	0	0	0	0	0	0	0	0	0	1	0	0	866309	intergenic.igt	1561144	1563092	LOC_Os02g03730.igt	LOC_Os02g03730.igt	gene-gene	intergenic.igt	1	1561715	1561730	2	intergenic.igt	1561715	1	110495	+	CDS	1561673	1561787	LOC_Os02g03720.1	LOC_Os02g03720	mRNA-mRNA
Chr2	-	1561784	1	0	1	0	0	0	0	0	0	0	0	0	0	0	0	0	866309	intergenic.igt	1561144	1563092	LOC_Os02g03730.igt	LOC_Os02g03730.igt	gene-gene	intergenic.igt	1	1561784	1561784	1	intergenic.igt	1561784	1	110495	+	CDS	1561673	1561787	LOC_Os02g03720.1	LOC_Os02g03720	mRNA-mRNA
Chr2	-	1562561	5	1	2	1	0	0	0	0	0	1	0	0	0	0	0	0	866309	intergenic.igt	1561144	1563092	LOC_Os02g03730.igt	LOC_Os02g03730.igt	gene-gene	intergenic.igt	1	1562557	1562574	4	intergenic.igt	1562561	2	110497	+	CDS	1562558	1562729	LOC_Os02g03720.1	LOC_Os02g03720	mRNA-mRNA
Chr2	-	1562615	2	0	0	0	2	0	0	0	0	0	0	0	0	0	0	0	866309	intergenic.igt	1561144	1563092	LOC_Os02g03730.igt	LOC_Os02g03730.igt	gene-gene	intergenic.igt	1	1562615	1562615	1	intergenic.igt	1562615	2	110497	+	CDS	1562558	1562729	LOC_Os02g03720.1	LOC_Os02g03720	mRNA-mRNA
Chr2	-	1562746	1	1	0	0	0	0	0	0	0	0	0	0	0	0	0	0	866309	intergenic.igt	1561144	1563092	LOC_Os02g03730.igt	LOC_Os02g03730.igt	gene-gene	intergenic.igt	1	1562746	1562746	1	intergenic.igt	1562746	1	939497	+	intron	1562730	1562814	LOC_Os02g03720.1	LOC_Os02g03720	mRNA-mRNA
Chr2	-	1563074	380	49	62	26	33	43	37	2	5	12	11	23	24	20	15	18	866309	intergenic.igt	1561144	1563092	LOC_Os02g03730.igt	LOC_Os02g03730.igt	gene-gene	intergenic.igt	1	1562786	1563092	113	intergenic.igt	1563074	18	110499	+	3UTR	1563001	1563643	LOC_Os02g03720.1	LOC_Os02g03720	mRNA-mRNA
Chr2	-	1563126	174	26	28	8	18	12	23	0	0	1	4	14	19	7	8	6	110507	3UTR	1563093	1563804	LOC_Os02g03730.1	LOC_Os02g03730	mRNA-mRNA	3UTR	1	1563093	1563225	46	3UTR	1563126	16	110499	+	3UTR	1563001	1563643	LOC_Os02g03720.1	LOC_Os02g03720	mRNA-mRNA
Chr2	-	1563264	3	0	1	0	0	0	0	0	0	0	0	0	2	0	0	0	110507	3UTR	1563093	1563804	LOC_Os02g03730.1	LOC_Os02g03730	mRNA-mRNA	3UTR	1	1563264	1563272	2	3UTR	1563264	2	110499	+	3UTR	1563001	1563643	LOC_Os02g03720.1	LOC_Os02g03720	mRNA-mRNA
Chr2	-	1563315	2	0	0	0	0	0	0	0	0	0	0	1	1	0	0	0	110507	3UTR	1563093	1563804	LOC_Os02g03730.1	LOC_Os02g03730	mRNA-mRNA	3UTR	1	1563315	1563331	2	3UTR	1563315	1	110499	+	3UTR	1563001	1563643	LOC_Os02g03720.1	LOC_Os02g03720	mRNA-mRNA
Chr2	-	1563378	6	0	0	0	0	0	3	0	2	1	0	0	0	0	0	0	110507	3UTR	1563093	1563804	LOC_Os02g03730.1	LOC_Os02g03730	mRNA-mRNA	3UTR	1	1563368	1563378	3	3UTR	1563378	3	110499	+	3UTR	1563001	1563643	LOC_Os02g03720.1	LOC_Os02g03720	mRNA-mRNA
Chr2	-	1563485	1046	6	15	28	19	21	16	59	53	41	67	129	155	123	159	155	110507	3UTR	1563093	1563804	LOC_Os02g03730.1	LOC_Os02g03730	mRNA-mRNA	3UTR	1	1563405	1563667	128	3UTR	1563485	205	110499	+	3UTR	1563001	1563643	LOC_Os02g03720.1	LOC_Os02g03720	mRNA-mRNA
Chr2	-	1563709	2	0	0	0	0	0	2	0	0	0	0	0	0	0	0	0	110507	3UTR	1563093	1563804	LOC_Os02g03730.1	LOC_Os02g03730	mRNA-mRNA	3UTR	1	1563709	1563710	2	3UTR	1563709	1	863731	+	intergenic.igt	1563644	1587007	LOC_Os02g03720.igt	LOC_Os02g03720.igt	gene-gene
Chr2	-	1563788	2	0	0	2	0	0	0	0	0	0	0	0	0	0	0	0	110507	3UTR	1563093	1563804	LOC_Os02g03730.1	LOC_Os02g03730	mRNA-mRNA	3UTR	1	1563788	1563788	1	3UTR	1563788	2	863731	+	intergenic.igt	1563644	1587007	LOC_Os02g03720.igt	LOC_Os02g03720.igt	gene-gene
Chr2	-	1564051	2	0	0	0	2	0	0	0	0	0	0	0	0	0	0	0	1062447	intron	1563931	1565092	LOC_Os02g03730.1	LOC_Os02g03730	mRNA-mRNA	intron	1	1564051	1564051	1	intron	1564051	2	863731	+	intergenic.igt	1563644	1587007	LOC_Os02g03720.igt	LOC_Os02g03720.igt	gene-gene
Chr2	-	1564588	3	0	0	0	0	0	0	0	0	0	3	0	0	0	0	0	1062447	intron	1563931	1565092	LOC_Os02g03730.1	LOC_Os02g03730	mRNA-mRNA	intron	1	1564588	1564588	1	intron	1564588	3	863731	+	intergenic.igt	1563644	1587007	LOC_Os02g03720.igt	LOC_Os02g03720.igt	gene-gene
Chr2	-	1565095	7	0	0	0	0	0	0	0	0	0	7	0	0	0	0	0	110505	CDS	1565093	1565362	LOC_Os02g03730.1	LOC_Os02g03730	mRNA-mRNA	CDS	1	1565088	1565095	2	CDS\	intron	1565095	4	863731	+	intergenic.igt	1563644	1587007	LOC_Os02g03720.igt	LOC_Os02g03720.igt	gene-gene
Chr2	-	1566154	4383	339	486	417	383	395	324	204	175	235	222	328	475	136	144	120	110525	3UTR	1565787	1566395	LOC_Os02g03740.1	LOC_Os02g03740	mRNA-mRNA	3UTR	1	1566083	1566372	156	3UTR	1566154	524	863731	+	intergenic.igt	1563644	1587007	LOC_Os02g03720.igt	LOC_Os02g03720.igt	gene-gene
Chr2	-	1566400	4	0	1	0	0	0	0	0	0	0	0	0	3	0	0	0	110524	CDS	1566396	1566528	LOC_Os02g03740.1	LOC_Os02g03740	mRNA-mRNA	CDS	1	1566400	1566415	2	CDS	1566400	3	863731	+	intergenic.igt	1563644	1587007	LOC_Os02g03720.igt	LOC_Os02g03720.igt	gene-gene
Chr2	-	1567569	1	0	0	0	0	1	0	0	0	0	0	0	0	0	0	0	110522	CDS	1567495	1567686	LOC_Os02g03740.1	LOC_Os02g03740	mRNA-mRNA	CDS	1	1567569	1567569	1	CDS	1567569	1	863731	+	intergenic.igt	1563644	1587007	LOC_Os02g03720.igt	LOC_Os02g03720.igt	gene-gene
Chr2	-	1568705	1	0	0	1	0	0	0	0	0	0	0	0	0	0	0	0	1062452	intron	1568027	1569157	LOC_Os02g03740.1	LOC_Os02g03740	mRNA-mRNA	intron	1	1568705	1568705	1	intron	1568705	1	863731	+	intergenic.igt	1563644	1587007	LOC_Os02g03720.igt	LOC_Os02g03720.igt	gene-gene
Chr2	-	1570038	1	0	0	0	1	0	0	0	0	0	0	0	0	0	0	0	110539	3UTR	1569782	1570394	LOC_Os02g03750.1	LOC_Os02g03750	mRNA-mRNA	3UTR	1	1570038	1570038	1	3UTR	1570038	1	863731	+	intergenic.igt	1563644	1587007	LOC_Os02g03720.igt	LOC_Os02g03720.igt	gene-gene
Chr2	-	1570183	1	0	1	0	0	0	0	0	0	0	0	0	0	0	0	0	110539	3UTR	1569782	1570394	LOC_Os02g03750.1	LOC_Os02g03750	mRNA-mRNA	3UTR	1	1570183	1570183	1	3UTR	1570183	1	863731	+	intergenic.igt	1563644	1587007	LOC_Os02g03720.igt	LOC_Os02g03720.igt	gene-gene
Chr2	-	1570236	1	0	0	1	0	0	0	0	0	0	0	0	0	0	0	0	110539	3UTR	1569782	1570394	LOC_Os02g03750.1	LOC_Os02g03750	mRNA-mRNA	3UTR	1	1570236	1570236	1	3UTR	1570236	1	863731	+	intergenic.igt	1563644	1587007	LOC_Os02g03720.igt	LOC_Os02g03720.igt	gene-gene
Chr2	-	1575303	3	1	0	0	0	2	0	0	0	0	0	0	0	0	0	0	110552	3UTR	1575131	1576210	LOC_Os02g03760.1	LOC_Os02g03760	mRNA-mRNA	3UTR	2	1575292	1575303	2	3UTR	1575303	2	863731	+	intergenic.igt	1563644	1587007	LOC_Os02g03720.igt	LOC_Os02g03720.igt	gene-gene
Chr2	-	1575382	5	0	2	0	0	0	0	0	0	0	1	0	0	2	0	0	110552	3UTR	1575131	1576210	LOC_Os02g03760.1	LOC_Os02g03760	mRNA-mRNA	3UTR	2	1575380	1575387	3	3UTR	1575382	2	863731	+	intergenic.igt	1563644	1587007	LOC_Os02g03720.igt	LOC_Os02g03720.igt	gene-gene
Chr2	-	1575419	85	2	13	5	4	5	17	5	0	2	4	7	8	9	2	2	110552	3UTR	1575131	1576210	LOC_Os02g03760.1	LOC_Os02g03760	mRNA-mRNA	3UTR	2	1575415	1575465	18	3UTR	1575419	19	863731	+	intergenic.igt	1563644	1587007	LOC_Os02g03720.igt	LOC_Os02g03720.igt	gene-gene
Chr2	-	1575499	2	1	0	0	0	0	0	0	0	0	1	0	0	0	0	0	110552	3UTR	1575131	1576210	LOC_Os02g03760.1	LOC_Os02g03760	mRNA-mRNA	3UTR	2	1575499	1575499	1	3UTR	1575499	2	863731	+	intergenic.igt	1563644	1587007	LOC_Os02g03720.igt	LOC_Os02g03720.igt	gene-gene
Chr2	-	1575581	1	0	1	0	0	0	0	0	0	0	0	0	0	0	0	0	110552	3UTR	1575131	1576210	LOC_Os02g03760.1	LOC_Os02g03760	mRNA-mRNA	3UTR	2	1575581	1575581	1	3UTR	1575581	1	863731	+	intergenic.igt	1563644	1587007	LOC_Os02g03720.igt	LOC_Os02g03720.igt	gene-gene
Chr2	-	1575895	1412	57	72	59	63	64	66	62	86	151	124	110	145	123	113	117	110552	3UTR	1575131	1576210	LOC_Os02g03760.1	LOC_Os02g03760	mRNA-mRNA	3UTR	2	1575840	1576155	160	3UTR	1575895	68	863731	+	intergenic.igt	1563644	1587007	LOC_Os02g03720.igt	LOC_Os02g03720.igt	gene-gene
Chr2	-	1576267	16	2	0	0	1	0	3	3	4	1	0	0	0	0	1	1	110551	CDS	1576211	1576759	LOC_Os02g03760.1	LOC_Os02g03760	mRNA-mRNA	CDS	2	1576214	1576267	9	CDS	1576267	4	863731	+	intergenic.igt	1563644	1587007	LOC_Os02g03720.igt	LOC_Os02g03720.igt	gene-gene
Chr2	-	1576299	2	0	0	0	0	0	0	0	0	0	0	0	0	0	0	2	110551	CDS	1576211	1576759	LOC_Os02g03760.1	LOC_Os02g03760	mRNA-mRNA	CDS	2	1576299	1576299	1	CDS	1576299	2	863731	+	intergenic.igt	1563644	1587007	LOC_Os02g03720.igt	LOC_Os02g03720.igt	gene-gene
Chr2	-	1576349	3	0	0	0	0	0	0	0	0	1	0	0	1	0	1	0	110551	CDS	1576211	1576759	LOC_Os02g03760.1	LOC_Os02g03760	mRNA-mRNA	CDS	2	1576349	1576370	3	CDS	1576349	1	863731	+	intergenic.igt	1563644	1587007	LOC_Os02g03720.igt	LOC_Os02g03720.igt	gene-gene
Chr2	-	1576398	1	0	0	0	0	0	0	0	0	0	0	0	0	0	0	1	110551	CDS	1576211	1576759	LOC_Os02g03760.1	LOC_Os02g03760	mRNA-mRNA	CDS	2	1576398	1576398	1	CDS	1576398	1	863731	+	intergenic.igt	1563644	1587007	LOC_Os02g03720.igt	LOC_Os02g03720.igt	gene-gene
Chr2	-	1576441	2	0	0	0	0	0	0	0	0	2	0	0	0	0	0	0	110551	CDS	1576211	1576759	LOC_Os02g03760.1	LOC_Os02g03760	mRNA-mRNA	CDS	2	1576441	1576441	1	CDS	1576441	2	863731	+	intergenic.igt	1563644	1587007	LOC_Os02g03720.igt	LOC_Os02g03720.igt	gene-gene
Chr2	-	1576516	2	0	1	0	0	0	0	0	0	0	0	0	0	0	0	1	110551	CDS	1576211	1576759	LOC_Os02g03760.1	LOC_Os02g03760	mRNA-mRNA	CDS	2	1576516	1576520	2	CDS	1576516	1	863731	+	intergenic.igt	1563644	1587007	LOC_Os02g03720.igt	LOC_Os02g03720.igt	gene-gene
Chr2	-	2120449	1	0	1	0	0	0	0	0	0	0	0	0	0	0	0	0	866358	intergenic.pm	2120420	2122419	LOC_Os02g04710.igt	LOC_Os02g04710.igt	gene-gene	intergenic.pm	1	2120449	2120449	1	intergenic.pm	2120449	1	863780	+	intergenic.igt	2110845	2122895	LOC_Os02g04680.igt	LOC_Os02g04680.igt	gene-gene
Chr2	-	2127253	1	0	0	0	0	0	0	1	0	0	0	0	0	0	0	0	866358	intergenic.igt	2122420	2127928	LOC_Os02g04710.igt	LOC_Os02g04710.igt	gene-gene	intergenic.igt	1	2127253	2127253	1	intergenic.igt	2127253	1	112599	+	3UTR	2127169	2127370	LOC_Os02g04700.2	LOC_Os02g04700	mRNA-mRNA
Chr2	-	2127298	1	0	0	0	0	1	0	0	0	0	0	0	0	0	0	0	866358	intergenic.igt	2122420	2127928	LOC_Os02g04710.igt	LOC_Os02g04710.igt	gene-gene	intergenic.igt	1	2127298	2127298	1	intergenic.igt	2127298	1	112599	+	3UTR	2127169	2127370	LOC_Os02g04700.2	LOC_Os02g04700	mRNA-mRNA
Chr2	-	2127683	1	0	0	0	0	0	1	0	0	0	0	0	0	0	0	0	866358	intergenic.igt	2122420	2127928	LOC_Os02g04710.igt	LOC_Os02g04710.igt	gene-gene	intergenic.igt	1	2127683	2127683	1	intergenic.igt	2127683	1	939830	+	intron	2127635	2127911	LOC_Os02g04700.2	LOC_Os02g04700	mRNA-mRNA
Chr2	-	2127751	2	0	0	0	0	0	2	0	0	0	0	0	0	0	0	0	866358	intergenic.igt	2122420	2127928	LOC_Os02g04710.igt	LOC_Os02g04710.igt	gene-gene	intergenic.igt	1	2127751	2127751	1	intergenic.igt	2127751	2	939830	+	intron	2127635	2127911	LOC_Os02g04700.2	LOC_Os02g04700	mRNA-mRNA
Chr2	-	2127795	1	1	0	0	0	0	0	0	0	0	0	0	0	0	0	0	866358	intergenic.igt	2122420	2127928	LOC_Os02g04710.igt	LOC_Os02g04710.igt	gene-gene	intergenic.igt	1	2127795	2127795	1	intergenic.igt	2127795	1	939830	+	intron	2127635	2127911	LOC_Os02g04700.2	LOC_Os02g04700	mRNA-mRNA
Chr2	-	2128064	1	0	1	0	0	0	0	0	0	0	0	0	0	0	0	0	112641	3UTR	2127929	2128659	LOC_Os02g04710.1	LOC_Os02g04710	mRNA-mRNA	3UTR	2	2128064	2128064	1	3UTR	2128064	1	939831	+	intron	2128028	2128140	LOC_Os02g04700.2	LOC_Os02g04700	mRNA-mRNA
Chr2	-	2128410	1585	105	123	122	122	139	134	43	47	53	101	107	145	121	122	101	112641	3UTR	2127929	2128659	LOC_Os02g04710.1	LOC_Os02g04710	mRNA-mRNA	3UTR	2	2128092	2128421	131	3UTR	2128410	225	112602	+	3UTR	2128141	2129070	LOC_Os02g04700.2	LOC_Os02g04700	mRNA-mRNA
Chr2	-	2128458	12318	951	1524	2031	1564	1597	1380	326	353	252	407	538	606	256	297	236	112641	3UTR	2127929	2128659	LOC_Os02g04710.1	LOC_Os02g04710	mRNA-mRNA	3UTR	2	2128448	2128623	136	3UTR	2128458	2408	112602	+	3UTR	2128141	2129070	LOC_Os02g04700.2	LOC_Os02g04700	mRNA-mRNA
Chr2	-	2128652	3	0	0	0	0	0	0	0	0	0	0	0	0	0	3	0	112641	3UTR	2127929	2128659	LOC_Os02g04710.1	LOC_Os02g04710	mRNA-mRNA	3UTR	2	2128652	2128652	1	3UTR	2128652	3	112602	+	3UTR	2128141	2129070	LOC_Os02g04700.2	LOC_Os02g04700	mRNA-mRNA
Chr2	-	2130215	6	0	2	0	4	0	0	0	0	0	0	0	0	0	0	0	1062823	intron	2129544	2130229	LOC_Os02g04710.1	LOC_Os02g04710	mRNA-mRNA	intron	2	2130212	2130218	3	intron	2130215	4	863781	+	intergenic.igt	2129071	2138690	LOC_Os02g04700.igt	LOC_Os02g04700.igt	gene-gene
Chr2	-	2130267	13	2	2	1	6	0	0	0	0	2	0	0	0	0	0	0	112637	CDS	2130230	2130407	LOC_Os02g04710.1	LOC_Os02g04710	mRNA-mRNA	CDS	2	2130261	2130267	4	CDS	2130267	8	863781	+	intergenic.igt	2129071	2138690	LOC_Os02g04700.igt	LOC_Os02g04700.igt	gene-gene
Chr2	-	2130510	3	0	2	1	0	0	0	0	0	0	0	0	0	0	0	0	1062824	intron	2130408	2130529	LOC_Os02g04710.1	LOC_Os02g04710	mRNA-mRNA	intron	2	2130510	2130516	2	intron	2130510	2	863781	+	intergenic.igt	2129071	2138690	LOC_Os02g04700.igt	LOC_Os02g04700.igt	gene-gene
Chr2	-	2130883	8	3	1	2	0	0	2	0	0	0	0	0	0	0	0	0	1062826	intron	2130827	2131148	LOC_Os02g04710.1	LOC_Os02g04710	mRNA-mRNA	intron	2	2130860	2130911	5	intron	2130883	2	863781	+	intergenic.igt	2129071	2138690	LOC_Os02g04700.igt	LOC_Os02g04700.igt	gene-gene
Chr2	-	2130954	38	4	4	6	6	6	10	0	0	0	0	1	1	0	0	0	1062826	intron	2130827	2131148	LOC_Os02g04710.1	LOC_Os02g04710	mRNA-mRNA	intron	2	2130953	2130970	12	intron	2130954	8	863781	+	intergenic.igt	2129071	2138690	LOC_Os02g04700.igt	LOC_Os02g04700.igt	gene-gene
Chr2	-	2131005	2	2	0	0	0	0	0	0	0	0	0	0	0	0	0	0	1062826	intron	2130827	2131148	LOC_Os02g04710.1	LOC_Os02g04710	mRNA-mRNA	intron	2	2131005	2131005	1	intron	2131005	2	863781	+	intergenic.igt	2129071	2138690	LOC_Os02g04700.igt	LOC_Os02g04700.igt	gene-gene
Chr2	-	2131857	10	0	2	3	0	1	4	0	0	0	0	0	0	0	0	0	1062827	intron	2131206	2131988	LOC_Os02g04710.1	LOC_Os02g04710	mRNA-mRNA	intron	2	2131856	2131883	6	intron	2131857	3	863781	+	intergenic.igt	2129071	2138690	LOC_Os02g04700.igt	LOC_Os02g04700.igt	gene-gene
Chr2	-	2131924	3	0	0	0	0	1	0	0	0	0	0	0	2	0	0	0	1062827	intron	2131206	2131988	LOC_Os02g04710.1	LOC_Os02g04710	mRNA-mRNA	intron	2	2131923	2131924	2	intron	2131924	2	863781	+	intergenic.igt	2129071	2138690	LOC_Os02g04700.igt	LOC_Os02g04700.igt	gene-gene
Chr2	-	2132507	1	0	1	0	0	0	0	0	0	0	0	0	0	0	0	0	1062829	intron	2132424	2132513	LOC_Os02g04710.1	LOC_Os02g04710	mRNA-mRNA	intron	2	2132507	2132507	1	intron	2132507	1	863781	+	intergenic.igt	2129071	2138690	LOC_Os02g04700.igt	LOC_Os02g04700.igt	gene-gene
Chr2	-	2134817	1	0	0	0	0	1	0	0	0	0	0	0	0	0	0	0	1062834	intron	2134792	2134890	LOC_Os02g04710.1	LOC_Os02g04710	mRNA-mRNA	intron	2	2134817	2134817	1	intron	2134817	1	863781	+	intergenic.igt	2129071	2138690	LOC_Os02g04700.igt	LOC_Os02g04700.igt	gene-gene
Chr2	-	2137023	9	1	0	3	0	5	0	0	0	0	0	0	0	0	0	0	112622	5UTR	2136958	2137102	LOC_Os02g04710.1	LOC_Os02g04710	mRNA-mRNA	5UTR	2	2136991	2137025	5	5UTR	2137023	3	863781	+	intergenic.igt	2129071	2138690	LOC_Os02g04700.igt	LOC_Os02g04700.igt	gene-gene
Chr2	-	2137063	4	0	0	1	1	2	0	0	0	0	0	0	0	0	0	0	112622	5UTR	2136958	2137102	LOC_Os02g04710.1	LOC_Os02g04710	mRNA-mRNA	5UTR	2	2137063	2137088	3	5UTR	2137063	2	863781	+	intergenic.igt	2129071	2138690	LOC_Os02g04700.igt	LOC_Os02g04700.igt	gene-gene
Chr2	-	21112137	14	0	0	1	1	2	0	0	5	1	3	0	0	0	0	1	867651	intergenic.igt	21110057	21115053	LOC_Os02g35160.igt	LOC_Os02g35160.igt	gene-gene	intergenic.igt	1	21112053	21112159	8	intergenic.igt	21112137	5	152639	+	CDS	21112030	21112188	LOC_Os02g35150.1	LOC_Os02g35150	mRNA-mRNA
Chr2	-	21112255	1	0	0	1	0	0	0	0	0	0	0	0	0	0	0	0	867651	intergenic.igt	21110057	21115053	LOC_Os02g35160.igt	LOC_Os02g35160.igt	gene-gene	intergenic.igt	1	21112255	21112255	1	intergenic.igt	21112255	1	945995	+	intron	21112189	21113025	LOC_Os02g35150.1	LOC_Os02g35150	mRNA-mRNA
Chr2	-	21112534	1	0	0	0	0	0	0	1	0	0	0	0	0	0	0	0	867651	intergenic.igt	21110057	21115053	LOC_Os02g35160.igt	LOC_Os02g35160.igt	gene-gene	intergenic.igt	1	21112534	21112534	1	intergenic.igt	21112534	1	945995	+	intron	21112189	21113025	LOC_Os02g35150.1	LOC_Os02g35150	mRNA-mRNA
Chr2	-	21112591	1	0	0	0	0	0	0	0	1	0	0	0	0	0	0	0	867651	intergenic.igt	21110057	21115053	LOC_Os02g35160.igt	LOC_Os02g35160.igt	gene-gene	intergenic.igt	1	21112591	21112591	1	intergenic.igt	21112591	1	945995	+	intron	21112189	21113025	LOC_Os02g35150.1	LOC_Os02g35150	mRNA-mRNA
Chr2	-	21112629	2	0	1	0	0	0	0	1	0	0	0	0	0	0	0	0	867651	intergenic.igt	21110057	21115053	LOC_Os02g35160.igt	LOC_Os02g35160.igt	gene-gene	intergenic.igt	1	21112629	21112653	2	intergenic.igt	21112629	1	945995	+	intron	21112189	21113025	LOC_Os02g35150.1	LOC_Os02g35150	mRNA-mRNA
Chr2	-	21114833	1	0	0	0	0	0	0	0	0	0	0	0	0	0	1	0	867651	intergenic.igt	21110057	21115053	LOC_Os02g35160.igt	LOC_Os02g35160.igt	gene-gene	intergenic.igt	1	21114833	21114833	1	intergenic.igt	21114833	1	152644	+	CDS	21114806	21115679	LOC_Os02g35150.1	LOC_Os02g35150	mRNA-mRNA
Chr2	-	21114973	1	0	0	0	0	1	0	0	0	0	0	0	0	0	0	0	867651	intergenic.igt	21110057	21115053	LOC_Os02g35160.igt	LOC_Os02g35160.igt	gene-gene	intergenic.igt	1	21114973	21114973	1	intergenic.igt	21114973	1	152644	+	CDS	21114806	21115679	LOC_Os02g35150.1	LOC_Os02g35150	mRNA-mRNA
Chr2	-	21115133	3	0	1	1	0	0	0	0	0	0	0	0	0	0	0	1	152668	3UTR	21115054	21116348	LOC_Os02g35160.1	LOC_Os02g35160	mRNA-mRNA	3UTR	2	21115133	21115150	3	3UTR	21115133	1	152644	+	CDS	21114806	21115679	LOC_Os02g35150.1	LOC_Os02g35150	mRNA-mRNA
Chr2	-	21115194	1	0	1	0	0	0	0	0	0	0	0	0	0	0	0	0	152668	3UTR	21115054	21116348	LOC_Os02g35160.1	LOC_Os02g35160	mRNA-mRNA	3UTR	2	21115194	21115194	1	3UTR	21115194	1	152644	+	CDS	21114806	21115679	LOC_Os02g35150.1	LOC_Os02g35150	mRNA-mRNA
Chr2	-	21115618	1268	88	126	165	98	122	65	47	48	34	81	141	39	86	68	60	152668	3UTR	21115054	21116348	LOC_Os02g35160.1	LOC_Os02g35160	mRNA-mRNA	3UTR	2	21115225	21115753	203	3UTR	21115618	86	152644	+	CDS	21114806	21115679	LOC_Os02g35150.1	LOC_Os02g35150	mRNA-mRNA
Chr2	-	21115784	12	0	0	2	0	0	5	3	0	0	2	0	0	0	0	0	152668	3UTR	21115054	21116348	LOC_Os02g35160.1	LOC_Os02g35160	mRNA-mRNA	3UTR	2	21115778	21115784	2	3UTR	21115784	7	152645	+	3UTR	21115680	21116784	LOC_Os02g35150.1	LOC_Os02g35150	mRNA-mRNA
Chr2	-	21115822	2	0	0	0	0	0	0	0	0	0	0	0	0	0	2	0	152668	3UTR	21115054	21116348	LOC_Os02g35160.1	LOC_Os02g35160	mRNA-mRNA	3UTR	2	21115822	21115822	1	3UTR	21115822	2	152645	+	3UTR	21115680	21116784	LOC_Os02g35150.1	LOC_Os02g35150	mRNA-mRNA
Chr2	-	21116098	1847	52	58	57	56	67	74	99	96	170	217	260	217	111	147	166	152668	3UTR	21115054	21116348	LOC_Os02g35160.1	LOC_Os02g35160	mRNA-mRNA	3UTR	2	21115899	21116240	182	3UTR	21116098	116	152645	+	3UTR	21115680	21116784	LOC_Os02g35150.1	LOC_Os02g35150	mRNA-mRNA
Chr2	-	21116284	9	3	0	0	0	0	0	0	0	4	0	2	0	0	0	0	152668	3UTR	21115054	21116348	LOC_Os02g35160.1	LOC_Os02g35160	mRNA-mRNA	3UTR	2	21116283	21116309	4	3UTR	21116284	3	152645	+	3UTR	21115680	21116784	LOC_Os02g35150.1	LOC_Os02g35150	mRNA-mRNA
Chr2	-	21116463	4	0	0	0	0	0	0	0	0	0	4	0	0	0	0	0	152667	CDS	21116349	21116473	LOC_Os02g35160.1	LOC_Os02g35160	mRNA-mRNA	CDS	2	21116463	21116463	1	CDS	21116463	4	152645	+	3UTR	21115680	21116784	LOC_Os02g35150.1	LOC_Os02g35150	mRNA-mRNA
Chr2	-	21116877	3	0	0	0	0	0	0	0	0	0	0	3	0	0	0	0	152666	CDS	21116576	21116946	LOC_Os02g35160.1	LOC_Os02g35160	mRNA-mRNA	CDS	2	21116877	21116877	1	CDS	21116877	3	865116	+	intergenic.igt	21116785	21120298	LOC_Os02g35150.igt	LOC_Os02g35150.igt	gene-gene
Chr2	-	21117088	1	0	0	0	0	0	0	0	0	0	0	0	1	0	0	0	1068920	intron	21116947	21117091	LOC_Os02g35160.1	LOC_Os02g35160	mRNA-mRNA	intron	2	21117088	21117088	1	intron	21117088	1	865116	+	intergenic.igt	21116785	21120298	LOC_Os02g35150.igt	LOC_Os02g35150.igt	gene-gene
Chr2	-	21117564	2	0	0	0	2	0	0	0	0	0	0	0	0	0	0	0	1068921	intron	21117364	21117894	LOC_Os02g35160.1	LOC_Os02g35160	mRNA-mRNA	intron	2	21117564	21117564	1	intron	21117564	2	865116	+	intergenic.igt	21116785	21120298	LOC_Os02g35150.igt	LOC_Os02g35150.igt	gene-gene
Chr2	-	21118213	4	0	0	0	0	0	0	0	0	0	0	0	0	0	0	4	1068922	intron	21118004	21118451	LOC_Os02g35160.1	LOC_Os02g35160	mRNA-mRNA	intron	2	21118211	21118213	2	intron	21118213	3	865116	+	intergenic.igt	21116785	21120298	LOC_Os02g35150.igt	LOC_Os02g35150.igt	gene-gene
Chr2	-	21118390	7	0	0	0	0	0	0	1	0	0	0	0	2	0	0	4	1068922	intron	21118004	21118451	LOC_Os02g35160.1	LOC_Os02g35160	mRNA-mRNA	intron	2	21118388	21118408	3	intron	21118390	4	865116	+	intergenic.igt	21116785	21120298	LOC_Os02g35150.igt	LOC_Os02g35150.igt	gene-gene
Chr2	-	27986656	1	0	0	0	0	0	0	0	0	1	0	0	0	0	0	0	868169	intergenic.igt	27981811	27989065	LOC_Os02g45930.igt	LOC_Os02g45930.igt	gene-gene	intergenic.igt	1	27986656	27986656	1	intergenic.igt	27986656	1	168215	+	CDS	27986524	27986877	LOC_Os02g45920.1	LOC_Os02g45920	mRNA-mRNA
Chr2	-	27988372	1	0	0	0	0	0	0	0	0	1	0	0	0	0	0	0	868169	intergenic.igt	27981811	27989065	LOC_Os02g45930.igt	LOC_Os02g45930.igt	gene-gene	intergenic.igt	1	27988372	27988372	1	intergenic.igt	27988372	1	948077	+	intron	27986878	27988375	LOC_Os02g45920.1	LOC_Os02g45920	mRNA-mRNA
Chr2	-	27988430	5	0	1	0	0	0	0	0	0	2	0	1	0	1	0	0	868169	intergenic.igt	27981811	27989065	LOC_Os02g45930.igt	LOC_Os02g45930.igt	gene-gene	intergenic.igt	1	27988401	27988433	4	intergenic.igt	27988430	2	168216	+	CDS	27988376	27988849	LOC_Os02g45920.1	LOC_Os02g45920	mRNA-mRNA
Chr2	-	27988933	902	16	36	32	48	33	42	63	45	62	40	64	66	115	107	133	868169	intergenic.igt	27981811	27989065	LOC_Os02g45930.igt	LOC_Os02g45930.igt	gene-gene	intergenic.igt	1	27988461	27989065	233	intergenic.igt	27988933	27	168217	+	3UTR	27988850	27989656	LOC_Os02g45920.1	LOC_Os02g45920	mRNA-mRNA
Chr2	-	27989138	538	19	20	5	20	27	20	26	17	34	26	50	70	55	69	80	168225	3UTR	27989066	27989711	LOC_Os02g45930.1	LOC_Os02g45930	mRNA-mRNA	3UTR	1	27989067	27989278	93	3UTR	27989138	29	168217	+	3UTR	27988850	27989656	LOC_Os02g45920.1	LOC_Os02g45920	mRNA-mRNA
Chr2	-	27989608	56685	4389	6299	5822	5808	5983	4732	3533	3664	4119	2150	1467	2190	2187	2345	1997	168225	3UTR	27989066	27989711	LOC_Os02g45930.1	LOC_Os02g45930	mRNA-mRNA	3UTR	1	27989310	27989907	507	3UTR\	CDS	27989608	3234	168217	+	3UTR	27988850	27989656	LOC_Os02g45920.1	LOC_Os02g45920	mRNA-mRNA
Chr2	-	27990052	2	0	1	0	0	1	0	0	0	0	0	0	0	0	0	0	1071369	intron	27990028	27990136	LOC_Os02g45930.1	LOC_Os02g45930	mRNA-mRNA	intron	1	27990052	27990062	2	intron	27990052	1	865570	+	intergenic.igt	27989657	27993117	LOC_Os02g45920.igt	LOC_Os02g45920.igt	gene-gene
Chr2	-	27990120	87	6	5	4	15	14	10	11	4	5	2	0	0	3	7	1	1071369	intron	27990028	27990136	LOC_Os02g45930.1	LOC_Os02g45930	mRNA-mRNA	intron	1	27990110	27990284	38	CDS\	intron	27990120	9	865570	+	intergenic.igt	27989657	27993117	LOC_Os02g45920.igt	LOC_Os02g45920.igt	gene-gene
Chr2	-	27990315	3	0	1	0	0	0	0	2	0	0	0	0	0	0	0	0	168223	CDS	27990137	27990348	LOC_Os02g45930.1	LOC_Os02g45930	mRNA-mRNA	CDS	1	27990312	27990315	2	CDS	27990315	2	865570	+	intergenic.igt	27989657	27993117	LOC_Os02g45920.igt	LOC_Os02g45920.igt	gene-gene
Chr2	-	27990364	4	0	0	0	0	0	4	0	0	0	0	0	0	0	0	0	168222	5UTR	27990349	27990587	LOC_Os02g45930.1	LOC_Os02g45930	mRNA-mRNA	5UTR	1	27990364	27990364	1	5UTR	27990364	4	865570	+	intergenic.igt	27989657	27993117	LOC_Os02g45920.igt	LOC_Os02g45920.igt	gene-gene
Chr2	-	27990437	2	0	0	0	0	0	2	0	0	0	0	0	0	0	0	0	168222	5UTR	27990349	27990587	LOC_Os02g45930.1	LOC_Os02g45930	mRNA-mRNA	5UTR	1	27990437	27990437	1	5UTR	27990437	2	865570	+	intergenic.igt	27989657	27993117	LOC_Os02g45920.igt	LOC_Os02g45920.igt	gene-gene
Chr2	-	27990543	1	0	1	0	0	0	0	0	0	0	0	0	0	0	0	0	168222	5UTR	27990349	27990587	LOC_Os02g45930.1	LOC_Os02g45930	mRNA-mRNA	5UTR	1	27990543	27990543	1	5UTR	27990543	1	865570	+	intergenic.igt	27989657	27993117	LOC_Os02g45920.igt	LOC_Os02g45920.igt	gene-gene
Chr2	-	30873413	1	1	0	0	0	0	0	0	0	0	0	0	0	0	0	0	868387	intergenic.igt	30873172	30881572	LOC_Os02g50570.igt	LOC_Os02g50570.igt	gene-gene	intergenic.igt	1	30873413	30873413	1	intergenic.igt	30873413	1	949340	+	intron	30873318	30874246	LOC_Os02g50560.1	LOC_Os02g50560	mRNA-mRNA
Chr2	-	30874332	2	2	0	0	0	0	0	0	0	0	0	0	0	0	0	0	868387	intergenic.igt	30873172	30881572	LOC_Os02g50570.igt	LOC_Os02g50570.igt	gene-gene	intergenic.igt	1	30874332	30874332	1	intergenic.igt	30874332	2	176159	+	CDS	30874247	30874422	LOC_Os02g50560.1	LOC_Os02g50560	mRNA-mRNA
Chr2	-	30874412	4	0	0	0	4	0	0	0	0	0	0	0	0	0	0	0	868387	intergenic.igt	30873172	30881572	LOC_Os02g50570.igt	LOC_Os02g50570.igt	gene-gene	intergenic.igt	1	30874412	30874412	1	intergenic.igt	30874412	4	176159	+	CDS	30874247	30874422	LOC_Os02g50560.1	LOC_Os02g50560	mRNA-mRNA
Chr2	-	30874988	2	0	0	0	0	0	2	0	0	0	0	0	0	0	0	0	868387	intergenic.igt	30873172	30881572	LOC_Os02g50570.igt	LOC_Os02g50570.igt	gene-gene	intergenic.igt	1	30874988	30874988	1	intergenic.igt	30874988	2	176160	+	CDS	30874886	30874999	LOC_Os02g50560.1	LOC_Os02g50560	mRNA-mRNA
Chr2	-	30878974	1	0	0	0	0	0	0	0	0	0	0	0	0	0	1	0	868387	intergenic.igt	30873172	30881572	LOC_Os02g50570.igt	LOC_Os02g50570.igt	gene-gene	intergenic.igt	1	30878974	30878974	1	intergenic.igt	30878974	1	176168	+	CDS	30878670	30879014	LOC_Os02g50560.1	LOC_Os02g50560	mRNA-mRNA
Chr2	-	30879530	1	0	0	0	0	0	0	0	0	0	0	0	0	0	0	1	868387	intergenic.igt	30873172	30881572	LOC_Os02g50570.igt	LOC_Os02g50570.igt	gene-gene	intergenic.igt	1	30879530	30879530	1	intergenic.igt	30879530	1	176169	+	CDS	30879431	30879667	LOC_Os02g50560.1	LOC_Os02g50560	mRNA-mRNA
Chr2	-	30880334	8	0	0	0	1	1	0	0	0	0	0	0	0	2	0	4	868387	intergenic.igt	30873172	30881572	LOC_Os02g50570.igt	LOC_Os02g50570.igt	gene-gene	intergenic.igt	1	30880307	30880339	4	intergenic.igt	30880334	4	176170	+	CDS	30880240	30880460	LOC_Os02g50560.1	LOC_Os02g50560	mRNA-mRNA
Chr2	-	30881102	1	0	1	0	0	0	0	0	0	0	0	0	0	0	0	0	868387	intergenic.igt	30873172	30881572	LOC_Os02g50570.igt	LOC_Os02g50570.igt	gene-gene	intergenic.igt	1	30881102	30881102	1	intergenic.igt	30881102	1	949352	+	intron	30880461	30881362	LOC_Os02g50560.1	LOC_Os02g50560	mRNA-mRNA
Chr2	-	30881291	2	0	0	0	0	0	0	0	0	0	0	0	0	0	2	0	868387	intergenic.igt	30873172	30881572	LOC_Os02g50570.igt	LOC_Os02g50570.igt	gene-gene	intergenic.igt	1	30881291	30881291	1	intergenic.igt	30881291	2	949352	+	intron	30880461	30881362	LOC_Os02g50560.1	LOC_Os02g50560	mRNA-mRNA
Chr2	-	30881566	56	9	8	6	1	6	3	0	2	0	0	3	0	4	7	7	868387	intergenic.igt	30873172	30881572	LOC_Os02g50570.igt	LOC_Os02g50570.igt	gene-gene	intergenic.igt	1	30881459	30881571	26	intergenic.igt	30881566	6	176172	+	CDS	30881549	30881695	LOC_Os02g50560.1	LOC_Os02g50560	mRNA-mRNA
Chr2	-	30881575	6	0	0	0	0	3	0	0	0	0	0	0	3	0	0	0	176216	3UTR	30881573	30882254	LOC_Os02g50570.1	LOC_Os02g50570	mRNA-mRNA	3UTR	1	30881575	30881576	2	3UTR	30881575	4	176172	+	CDS	30881549	30881695	LOC_Os02g50560.1	LOC_Os02g50560	mRNA-mRNA
Chr2	-	30882042	2856	200	267	233	190	239	220	109	71	110	123	104	168	232	371	219	176216	3UTR	30881573	30882254	LOC_Os02g50570.1	LOC_Os02g50570	mRNA-mRNA	3UTR	1	30881775	30882234	238	3UTR	30882042	186	176174	+	3UTR	30881893	30883171	LOC_Os02g50560.1	LOC_Os02g50560	mRNA-mRNA
Chr2	-	30882267	1	0	1	0	0	0	0	0	0	0	0	0	0	0	0	0	176215	CDS	30882255	30883674	LOC_Os02g50570.1	LOC_Os02g50570	mRNA-mRNA	CDS	1	30882267	30882267	1	CDS	30882267	1	176174	+	3UTR	30881893	30883171	LOC_Os02g50560.1	LOC_Os02g50560	mRNA-mRNA
Chr2	-	30882328	5	0	0	0	0	0	0	0	0	0	0	1	4	0	0	0	176215	CDS	30882255	30883674	LOC_Os02g50570.1	LOC_Os02g50570	mRNA-mRNA	CDS	1	30882327	30882328	2	CDS	30882328	4	176174	+	3UTR	30881893	30883171	LOC_Os02g50560.1	LOC_Os02g50560	mRNA-mRNA
Chr2	-	30882353	1	0	0	0	0	0	0	0	0	0	0	0	0	0	0	1	176215	CDS	30882255	30883674	LOC_Os02g50570.1	LOC_Os02g50570	mRNA-mRNA	CDS	1	30882353	30882353	1	CDS	30882353	1	176174	+	3UTR	30881893	30883171	LOC_Os02g50560.1	LOC_Os02g50560	mRNA-mRNA
Chr2	-	30882411	1	0	0	1	0	0	0	0	0	0	0	0	0	0	0	0	176215	CDS	30882255	30883674	LOC_Os02g50570.1	LOC_Os02g50570	mRNA-mRNA	CDS	1	30882411	30882411	1	CDS	30882411	1	176174	+	3UTR	30881893	30883171	LOC_Os02g50560.1	LOC_Os02g50560	mRNA-mRNA
Chr2	-	30882529	6	0	0	0	0	0	0	0	0	0	0	0	0	0	0	6	176215	CDS	30882255	30883674	LOC_Os02g50570.1	LOC_Os02g50570	mRNA-mRNA	CDS	1	30882529	30882529	1	CDS	30882529	6	176174	+	3UTR	30881893	30883171	LOC_Os02g50560.1	LOC_Os02g50560	mRNA-mRNA
Chr2	-	30883503	1	0	1	0	0	0	0	0	0	0	0	0	0	0	0	0	176215	CDS	30882255	30883674	LOC_Os02g50570.1	LOC_Os02g50570	mRNA-mRNA	CDS	1	30883503	30883503	1	CDS	30883503	1	865805	+	intergenic.igt	30883172	30893166	LOC_Os02g50560.igt	LOC_Os02g50560.igt	gene-gene
Chr2	-	30883621	7	0	1	4	1	1	0	0	0	0	0	0	0	0	0	0	176215	CDS	30882255	30883674	LOC_Os02g50570.1	LOC_Os02g50570	mRNA-mRNA	CDS	1	30883573	30883655	6	CDS	30883621	2	865805	+	intergenic.igt	30883172	30893166	LOC_Os02g50560.igt	LOC_Os02g50560.igt	gene-gene
Chr2	-	30886652	3	0	0	0	0	0	0	0	0	0	0	0	0	3	0	0	868388	intergenic.pm	30886595	30888594	LOC_Os02g50580.igt	LOC_Os02g50580.igt	gene-gene	intergenic.pm	1	30886652	30886652	1	intergenic.pm	30886652	3	865805	+	intergenic.igt	30883172	30893166	LOC_Os02g50560.igt	LOC_Os02g50560.igt	gene-gene
Chr2	-	32673982	1	0	0	1	0	0	0	0	0	0	0	0	0	0	0	0	868530	intergenic.pm	32673919	32675918	LOC_Os02g53410.igt	LOC_Os02g53410.igt	gene-gene	intergenic.pm	1	32673982	32673982	1	intergenic.pm	32673982	1	865933	+	intergenic.igt	32669936	32676756	LOC_Os02g53370.igt	LOC_Os02g53370.igt	gene-gene
Chr2	-	32677848	2	0	1	0	0	0	0	0	0	0	0	0	0	1	0	0	868530	intergenic.igt	32675919	32685776	LOC_Os02g53410.igt	LOC_Os02g53410.igt	gene-gene	intergenic.igt	1	32677848	32677856	2	intergenic.igt	32677848	1	865933	+	intergenic.pm	32676757	32678756	LOC_Os02g53370.igt	LOC_Os02g53370.igt	gene-gene
Chr2	-	32680164	1	0	0	0	0	0	0	0	0	0	0	0	0	0	0	1	868530	intergenic.igt	32675919	32685776	LOC_Os02g53410.igt	LOC_Os02g53410.igt	gene-gene	intergenic.igt	1	32680164	32680164	1	intergenic.igt	32680164	1	180923	+	3UTR	32679664	32681469	LOC_Os02g53384.1	LOC_Os02g53384	mRNA-mRNA
Chr2	-	32680680	1	0	0	0	0	0	0	0	0	0	0	1	0	0	0	0	868530	intergenic.igt	32675919	32685776	LOC_Os02g53410.igt	LOC_Os02g53410.igt	gene-gene	intergenic.igt	1	32680680	32680680	1	intergenic.igt	32680680	1	180923	+	3UTR	32679664	32681469	LOC_Os02g53384.1	LOC_Os02g53384	mRNA-mRNA
Chr2	-	32680752	2	0	0	0	0	0	0	0	0	0	1	1	0	0	0	0	868530	intergenic.igt	32675919	32685776	LOC_Os02g53410.igt	LOC_Os02g53410.igt	gene-gene	intergenic.igt	1	32680752	32680757	2	intergenic.igt	32680752	1	180923	+	3UTR	32679664	32681469	LOC_Os02g53384.1	LOC_Os02g53384	mRNA-mRNA
Chr2	-	32680830	2	0	0	0	0	0	0	0	0	0	0	0	2	0	0	0	868530	intergenic.igt	32675919	32685776	LOC_Os02g53410.igt	LOC_Os02g53410.igt	gene-gene	intergenic.igt	1	32680830	32680830	1	intergenic.igt	32680830	2	180923	+	3UTR	32679664	32681469	LOC_Os02g53384.1	LOC_Os02g53384	mRNA-mRNA
Chr2	-	32680894	122	4	3	0	0	0	3	3	9	9	10	22	15	14	14	16	868530	intergenic.igt	32675919	32685776	LOC_Os02g53410.igt	LOC_Os02g53410.igt	gene-gene	intergenic.igt	1	32680859	32681023	44	intergenic.igt	32680894	14	180923	+	3UTR	32679664	32681469	LOC_Os02g53384.1	LOC_Os02g53384	mRNA-mRNA
Chr2	-	32682194	1	1	0	0	0	0	0	0	0	0	0	0	0	0	0	0	868530	intergenic.igt	32675919	32685776	LOC_Os02g53410.igt	LOC_Os02g53410.igt	gene-gene	intergenic.igt	1	32682194	32682194	1	intergenic.igt	32682194	1	819545	+	3UTR	32681950	32682597	LOC_Os02g53390.1	LOC_Os02g53390	mRNA-mRNA
Chr2	-	32682290	5	1	0	0	0	2	1	0	1	0	0	0	0	0	0	0	868530	intergenic.igt	32675919	32685776	LOC_Os02g53410.igt	LOC_Os02g53410.igt	gene-gene	intergenic.igt	1	32682290	32682296	4	intergenic.igt	32682290	2	819545	+	3UTR	32681950	32682597	LOC_Os02g53390.1	LOC_Os02g53390	mRNA-mRNA
Chr2	-	32683222	1	0	0	0	0	0	0	0	0	0	0	0	0	1	0	0	868530	intergenic.igt	32675919	32685776	LOC_Os02g53410.igt	LOC_Os02g53410.igt	gene-gene	intergenic.igt	1	32683222	32683222	1	intergenic.igt	32683222	1	865935	+	intergenic.pm	32682598	32684149	LOC_Os02g53390.igt	LOC_Os02g53390.igt	gene-gene
Chr2	-	32683444	2	0	0	0	0	0	0	0	0	0	1	0	0	0	1	0	868530	intergenic.igt	32675919	32685776	LOC_Os02g53410.igt	LOC_Os02g53410.igt	gene-gene	intergenic.igt	1	32683444	32683455	2	intergenic.igt	32683444	1	865935	+	intergenic.pm	32682598	32684149	LOC_Os02g53390.igt	LOC_Os02g53390.igt	gene-gene
Chr2	-	32683487	7	0	0	0	0	0	1	1	2	3	0	0	0	0	0	0	868530	intergenic.igt	32675919	32685776	LOC_Os02g53410.igt	LOC_Os02g53410.igt	gene-gene	intergenic.igt	1	32683487	32683502	3	intergenic.igt	32683487	3	865935	+	intergenic.pm	32682598	32684149	LOC_Os02g53390.igt	LOC_Os02g53390.igt	gene-gene
Chr2	-	32684182	1	0	0	0	0	0	0	0	0	0	0	0	0	0	0	1	868530	intergenic.igt	32675919	32685776	LOC_Os02g53410.igt	LOC_Os02g53410.igt	gene-gene	intergenic.igt	1	32684182	32684182	1	intergenic.igt	32684182	1	180935	+	5UTR	32684150	32684259	LOC_Os02g53400.1	LOC_Os02g53400	mRNA-mRNA
Chr2	-	32684241	1	0	0	0	0	0	0	0	0	1	0	0	0	0	0	0	868530	intergenic.igt	32675919	32685776	LOC_Os02g53410.igt	LOC_Os02g53410.igt	gene-gene	intergenic.igt	1	32684241	32684241	1	intergenic.igt	32684241	1	180935	+	5UTR	32684150	32684259	LOC_Os02g53400.1	LOC_Os02g53400	mRNA-mRNA
Chr2	-	32684451	56	0	1	3	1	0	0	6	5	12	4	6	12	5	1	0	868530	intergenic.igt	32675919	32685776	LOC_Os02g53410.igt	LOC_Os02g53410.igt	gene-gene	intergenic.igt	1	32684427	32684464	13	intergenic.igt	32684451	18	180936	+	CDS	32684260	32684585	LOC_Os02g53400.1	LOC_Os02g53400	mRNA-mRNA
Chr2	-	32684645	1	0	0	0	0	0	0	0	0	0	0	1	0	0	0	0	868530	intergenic.igt	32675919	32685776	LOC_Os02g53410.igt	LOC_Os02g53410.igt	gene-gene	intergenic.igt	1	32684645	32684645	1	intergenic.igt	32684645	1	950011	+	intron	32684586	32685213	LOC_Os02g53400.1	LOC_Os02g53400	mRNA-mRNA
Chr2	-	32685229	1	0	0	0	0	0	0	0	0	0	0	0	0	0	0	1	868530	intergenic.igt	32675919	32685776	LOC_Os02g53410.igt	LOC_Os02g53410.igt	gene-gene	intergenic.igt	1	32685229	32685229	1	intergenic.igt	32685229	1	180937	+	CDS	32685214	32685285	LOC_Os02g53400.1	LOC_Os02g53400	mRNA-mRNA
Chr2	-	32685262	1	0	0	0	0	0	0	0	0	0	0	0	0	0	1	0	868530	intergenic.igt	32675919	32685776	LOC_Os02g53410.igt	LOC_Os02g53410.igt	gene-gene	intergenic.igt	1	32685262	32685262	1	intergenic.igt	32685262	1	180937	+	CDS	32685214	32685285	LOC_Os02g53400.1	LOC_Os02g53400	mRNA-mRNA
Chr2	-	32685332	17	0	0	0	1	0	0	3	3	6	0	0	0	3	1	0	868530	intergenic.igt	32675919	32685776	LOC_Os02g53410.igt	LOC_Os02g53410.igt	gene-gene	intergenic.igt	1	32685321	32685371	9	intergenic.igt	32685332	6	950012	+	intron	32685286	32685440	LOC_Os02g53400.1	LOC_Os02g53400	mRNA-mRNA
Chr2	-	32685399	2	0	0	0	0	0	0	0	0	0	0	0	0	2	0	0	868530	intergenic.igt	32675919	32685776	LOC_Os02g53410.igt	LOC_Os02g53410.igt	gene-gene	intergenic.igt	1	32685399	32685399	1	intergenic.igt	32685399	2	950012	+	intron	32685286	32685440	LOC_Os02g53400.1	LOC_Os02g53400	mRNA-mRNA
Chr2	-	32685520	2	0	0	0	0	0	0	0	0	0	2	0	0	0	0	0	868530	intergenic.igt	32675919	32685776	LOC_Os02g53410.igt	LOC_Os02g53410.igt	gene-gene	intergenic.igt	1	32685520	32685520	1	intergenic.igt	32685520	2	950013	+	intron	32685508	32685638	LOC_Os02g53400.1	LOC_Os02g53400	mRNA-mRNA
Chr2	-	32685633	8	0	0	0	0	0	1	0	2	0	2	3	0	0	0	0	868530	intergenic.igt	32675919	32685776	LOC_Os02g53410.igt	LOC_Os02g53410.igt	gene-gene	intergenic.igt	1	32685633	32685660	5	intergenic.igt	32685633	3	950013	+	intron	32685508	32685638	LOC_Os02g53400.1	LOC_Os02g53400	mRNA-mRNA
Chr2	-	32685696	6	0	0	0	0	0	0	0	1	0	5	0	0	0	0	0	868530	intergenic.igt	32675919	32685776	LOC_Os02g53410.igt	LOC_Os02g53410.igt	gene-gene	intergenic.igt	1	32685685	32685696	3	intergenic.igt	32685696	4	950014	+	intron	32685657	32685807	LOC_Os02g53400.1	LOC_Os02g53400	mRNA-mRNA
Chr2	-	32685721	7	0	1	0	0	0	0	0	0	0	2	0	1	0	0	3	868530	intergenic.igt	32675919	32685776	LOC_Os02g53410.igt	LOC_Os02g53410.igt	gene-gene	intergenic.igt	1	32685721	32685761	5	intergenic.igt	32685721	2	950014	+	intron	32685657	32685807	LOC_Os02g53400.1	LOC_Os02g53400	mRNA-mRNA
Chr2	-	32685896	4007	8	37	46	51	53	19	558	576	634	469	370	566	237	165	218	180947	3UTR	32685777	32686433	LOC_Os02g53410.1	LOC_Os02g53410	mRNA-mRNA	3UTR	1	32685785	32685954	149	3UTR	32685896	161	180940	+	CDS	32685808	32685906	LOC_Os02g53400.1	LOC_Os02g53400	mRNA-mRNA
Chr2	-	32685989	5	0	0	0	0	0	0	0	0	2	1	0	0	2	0	0	180947	3UTR	32685777	32686433	LOC_Os02g53410.1	LOC_Os02g53410	mRNA-mRNA	3UTR	1	32685983	32685995	3	3UTR	32685989	2	180941	+	3UTR	32685907	32686362	LOC_Os02g53400.1	LOC_Os02g53400	mRNA-mRNA
Chr2	-	32686044	1	0	0	0	0	0	0	0	0	0	0	1	0	0	0	0	180947	3UTR	32685777	32686433	LOC_Os02g53410.1	LOC_Os02g53410	mRNA-mRNA	3UTR	1	32686044	32686044	1	3UTR	32686044	1	180941	+	3UTR	32685907	32686362	LOC_Os02g53400.1	LOC_Os02g53400	mRNA-mRNA
Chr2	-	32686096	307	2	6	23	14	14	13	11	14	30	19	15	19	76	27	24	180947	3UTR	32685777	32686433	LOC_Os02g53410.1	LOC_Os02g53410	mRNA-mRNA	3UTR	1	32686071	32686167	55	3UTR	32686096	23	180941	+	3UTR	32685907	32686362	LOC_Os02g53400.1	LOC_Os02g53400	mRNA-mRNA
Chr2	-	32686212	246	2	8	28	17	8	3	13	5	17	10	16	28	31	24	36	180947	3UTR	32685777	32686433	LOC_Os02g53410.1	LOC_Os02g53410	mRNA-mRNA	3UTR	1	32686206	32686365	46	3UTR	32686212	38	180941	+	3UTR	32685907	32686362	LOC_Os02g53400.1	LOC_Os02g53400	mRNA-mRNA
Chr2	-	32686439	1	0	0	0	0	0	0	0	0	0	0	0	0	0	1	0	180946	CDS	32686434	32686739	LOC_Os02g53410.1	LOC_Os02g53410	mRNA-mRNA	CDS	1	32686439	32686439	1	CDS	32686439	1	865936	+	intergenic.igt	32686363	32698432	LOC_Os02g53400.igt	LOC_Os02g53400.igt	gene-gene
Chr2	-	32686472	2	0	0	0	0	0	0	0	0	0	0	0	0	2	0	0	180946	CDS	32686434	32686739	LOC_Os02g53410.1	LOC_Os02g53410	mRNA-mRNA	CDS	1	32686472	32686472	1	CDS	32686472	2	865936	+	intergenic.igt	32686363	32698432	LOC_Os02g53400.igt	LOC_Os02g53400.igt	gene-gene
Chr2	-	32686674	1	0	0	0	0	0	0	0	0	0	1	0	0	0	0	0	180946	CDS	32686434	32686739	LOC_Os02g53410.1	LOC_Os02g53410	mRNA-mRNA	CDS	1	32686674	32686674	1	CDS	32686674	1	865936	+	intergenic.igt	32686363	32698432	LOC_Os02g53400.igt	LOC_Os02g53400.igt	gene-gene
Chr2	-	32686808	1	0	0	0	1	0	0	0	0	0	0	0	0	0	0	0	180945	5UTR	32686740	32686828	LOC_Os02g53410.1	LOC_Os02g53410	mRNA-mRNA	5UTR	1	32686808	32686808	1	5UTR	32686808	1	865936	+	intergenic.igt	32686363	32698432	LOC_Os02g53400.igt	LOC_Os02g53400.igt	gene-gene
Chr2	-	34241838	634	16	22	25	15	21	22	17	32	31	56	77	82	53	83	82	868643	intergenic.igt	34240471	34259662	LOC_Os02g55980.igt	LOC_Os02g55980.igt	gene-gene	intergenic.igt	1	34241432	34241922	151	intergenic.igt	34241838	37	185708	+	3UTR	34241659	34242402	LOC_Os02g55940.1	LOC_Os02g55940	mRNA-mRNA
Chr2	-	34241959	4	0	0	0	0	0	0	1	0	0	0	0	0	3	0	0	868643	intergenic.igt	34240471	34259662	LOC_Os02g55980.igt	LOC_Os02g55980.igt	gene-gene	intergenic.igt	1	34241952	34241960	3	intergenic.igt	34241959	2	185708	+	3UTR	34241659	34242402	LOC_Os02g55940.1	LOC_Os02g55940	mRNA-mRNA
Chr2	-	34242929	1	0	0	0	0	0	0	0	0	0	1	0	0	0	0	0	868643	intergenic.igt	34240471	34259662	LOC_Os02g55980.igt	LOC_Os02g55980.igt	gene-gene	intergenic.igt	1	34242929	34242929	1	intergenic.igt	34242929	1	950729	+	intron	34242922	34243650	LOC_Os02g55950.1	LOC_Os02g55950	mRNA-mRNA
Chr2	-	34242957	3	0	0	0	0	0	0	0	0	0	0	3	0	0	0	0	868643	intergenic.igt	34240471	34259662	LOC_Os02g55980.igt	LOC_Os02g55980.igt	gene-gene	intergenic.igt	1	34242957	34242957	1	intergenic.igt	34242957	3	950729	+	intron	34242922	34243650	LOC_Os02g55950.1	LOC_Os02g55950	mRNA-mRNA
Chr2	-	34245663	4	1	0	0	0	0	0	0	0	3	0	0	0	0	0	0	868643	intergenic.igt	34240471	34259662	LOC_Os02g55980.igt	LOC_Os02g55980.igt	gene-gene	intergenic.igt	1	34245663	34245665	2	intergenic.igt	34245663	3	185730	+	CDS	34245632	34245785	LOC_Os02g55950.1	LOC_Os02g55950	mRNA-mRNA
Chr2	-	34250476	5	0	0	1	0	1	0	0	0	0	0	0	0	3	0	0	868643	intergenic.igt	34240471	34259662	LOC_Os02g55980.igt	LOC_Os02g55980.igt	gene-gene	intergenic.igt	1	34250474	34250477	3	intergenic.igt	34250476	2	185741	+	CDS	34250471	34250710	LOC_Os02g55950.1	LOC_Os02g55950	mRNA-mRNA
Chr2	-	34250859	813	41	47	44	33	36	28	27	23	43	71	86	92	45	85	112	868643	intergenic.igt	34240471	34259662	LOC_Os02g55980.igt	LOC_Os02g55980.igt	gene-gene	intergenic.igt	1	34250503	34250917	172	intergenic.igt	34250859	46	185742	+	3UTR	34250711	34251351	LOC_Os02g55950.1	LOC_Os02g55950	mRNA-mRNA
Chr2	-	34250957	1	0	0	0	0	0	0	0	0	0	0	0	0	1	0	0	868643	intergenic.igt	34240471	34259662	LOC_Os02g55980.igt	LOC_Os02g55980.igt	gene-gene	intergenic.igt	1	34250957	34250957	1	intergenic.igt	34250957	1	185742	+	3UTR	34250711	34251351	LOC_Os02g55950.1	LOC_Os02g55950	mRNA-mRNA
Chr2	-	34259114	2	0	0	0	0	0	0	0	0	0	0	1	1	0	0	0	868643	intergenic.igt	34240471	34259662	LOC_Os02g55980.igt	LOC_Os02g55980.igt	gene-gene	intergenic.igt	1	34259114	34259114	1	intergenic.igt	34259114	2	950785	+	intron	34259074	34259193	LOC_Os02g55970.2	LOC_Os02g55970	mRNA-mRNA
Chr2	-	34259751	1	0	1	0	0	0	0	0	0	0	0	0	0	0	0	0	185862	3UTR	34259663	34261076	LOC_Os02g55980.1	LOC_Os02g55980	mRNA-mRNA	3UTR	1	34259751	34259751	1	3UTR	34259751	1	950788	+	intron	34259731	34259829	LOC_Os02g55970.2	LOC_Os02g55970	mRNA-mRNA
Chr2	-	34259817	5	0	0	0	0	0	0	0	1	0	1	0	0	0	2	1	185862	3UTR	34259663	34261076	LOC_Os02g55980.1	LOC_Os02g55980	mRNA-mRNA	3UTR	1	34259813	34259849	4	3UTR	34259817	2	950788	+	intron	34259731	34259829	LOC_Os02g55970.2	LOC_Os02g55970	mRNA-mRNA
Chr2	-	34259879	4	0	0	0	0	0	0	0	0	0	0	0	0	0	4	0	185862	3UTR	34259663	34261076	LOC_Os02g55980.1	LOC_Os02g55980	mRNA-mRNA	3UTR	1	34259879	34259880	2	3UTR	34259879	3	185847	+	CDS	34259830	34260258	LOC_Os02g55970.2	LOC_Os02g55970	mRNA-mRNA
Chr2	-	34259910	4	0	0	0	2	0	0	0	0	0	0	0	0	0	1	1	185862	3UTR	34259663	34261076	LOC_Os02g55980.1	LOC_Os02g55980	mRNA-mRNA	3UTR	1	34259906	34259911	3	3UTR	34259910	2	185847	+	CDS	34259830	34260258	LOC_Os02g55970.2	LOC_Os02g55970	mRNA-mRNA
Chr2	-	34260016	48	1	0	1	1	0	0	1	1	9	7	5	1	6	9	6	185862	3UTR	34259663	34261076	LOC_Os02g55980.1	LOC_Os02g55980	mRNA-mRNA	3UTR	1	34259938	34260140	27	3UTR	34260016	5	185847	+	CDS	34259830	34260258	LOC_Os02g55970.2	LOC_Os02g55970	mRNA-mRNA
Chr2	-	34260259	107	0	1	5	4	4	2	5	5	0	1	9	13	19	19	20	185862	3UTR	34259663	34261076	LOC_Os02g55980.1	LOC_Os02g55980	mRNA-mRNA	3UTR	1	34260170	34260280	37	3UTR	34260259	15	185848	+	3UTR	34260259	34261574	LOC_Os02g55970.2	LOC_Os02g55970	mRNA-mRNA
Chr2	-	34260370	273	6	7	3	0	9	2	10	12	12	9	13	29	63	56	42	185862	3UTR	34259663	34261076	LOC_Os02g55980.1	LOC_Os02g55980	mRNA-mRNA	3UTR	1	34260325	34260472	56	3UTR	34260370	35	185848	+	3UTR	34260259	34261574	LOC_Os02g55970.2	LOC_Os02g55970	mRNA-mRNA
Chr2	-	34260867	3461	179	280	280	242	229	261	175	147	193	169	233	336	194	296	247	185862	3UTR	34259663	34261076	LOC_Os02g55980.1	LOC_Os02g55980	mRNA-mRNA	3UTR	1	34260782	34261044	156	3UTR	34260867	163	185848	+	3UTR	34260259	34261574	LOC_Os02g55970.2	LOC_Os02g55970	mRNA-mRNA
Chr2	-	34261089	4	0	0	1	2	0	0	0	0	0	0	0	0	0	0	1	185861	CDS	34261077	34261272	LOC_Os02g55980.1	LOC_Os02g55980	mRNA-mRNA	CDS	1	34261089	34261110	4	CDS	34261089	1	185848	+	3UTR	34260259	34261574	LOC_Os02g55970.2	LOC_Os02g55970	mRNA-mRNA
Chr2	-	34262082	6	0	1	3	0	2	0	0	0	0	0	0	0	0	0	0	1074214	intron	34261982	34262852	LOC_Os02g55980.1	LOC_Os02g55980	mRNA-mRNA	intron	1	34262069	34262088	3	intron	34262082	3	866051	+	intergenic.pm	34261983	34263982	LOC_Os02g55970.igt	LOC_Os02g55970.igt	gene-gene
Chr2	-	34262584	1	0	0	0	0	0	0	0	0	0	0	0	1	0	0	0	1074214	intron	34261982	34262852	LOC_Os02g55980.1	LOC_Os02g55980	mRNA-mRNA	intron	1	34262584	34262584	1	intron	34262584	1	866051	+	intergenic.pm	34261983	34263982	LOC_Os02g55970.igt	LOC_Os02g55970.igt	gene-gene
Chr2	-	34969456	3	0	0	0	0	0	0	0	0	0	0	0	0	0	0	3	868689	intergenic.pm	34969267	34971266	LOC_Os02g57160.igt	LOC_Os02g57160.igt	gene-gene	intergenic.pm	1	34969456	34969456	1	intergenic.pm	34969456	3	866112	+	intergenic.igt	34961909	34979043	LOC_Os02g57090.igt	LOC_Os02g57090.igt	gene-gene
Chr2	-	34969540	1	0	0	0	0	0	0	0	1	0	0	0	0	0	0	0	868689	intergenic.pm	34969267	34971266	LOC_Os02g57160.igt	LOC_Os02g57160.igt	gene-gene	intergenic.pm	1	34969540	34969540	1	intergenic.pm	34969540	1	866112	+	intergenic.igt	34961909	34979043	LOC_Os02g57090.igt	LOC_Os02g57090.igt	gene-gene
Chr2	-	34969679	1	0	1	0	0	0	0	0	0	0	0	0	0	0	0	0	868689	intergenic.pm	34969267	34971266	LOC_Os02g57160.igt	LOC_Os02g57160.igt	gene-gene	intergenic.pm	1	34969679	34969679	1	intergenic.pm	34969679	1	866112	+	intergenic.igt	34961909	34979043	LOC_Os02g57090.igt	LOC_Os02g57090.igt	gene-gene
Chr2	-	34969721	2	1	0	0	0	0	0	0	0	0	1	0	0	0	0	0	868689	intergenic.pm	34969267	34971266	LOC_Os02g57160.igt	LOC_Os02g57160.igt	gene-gene	intergenic.pm	1	34969721	34969725	2	intergenic.pm	34969721	1	866112	+	intergenic.igt	34961909	34979043	LOC_Os02g57090.igt	LOC_Os02g57090.igt	gene-gene
Chr2	-	34969857	1	0	1	0	0	0	0	0	0	0	0	0	0	0	0	0	868689	intergenic.pm	34969267	34971266	LOC_Os02g57160.igt	LOC_Os02g57160.igt	gene-gene	intergenic.pm	1	34969857	34969857	1	intergenic.pm	34969857	1	866112	+	intergenic.igt	34961909	34979043	LOC_Os02g57090.igt	LOC_Os02g57090.igt	gene-gene
Chr2	-	34970243	7	0	1	0	0	0	0	0	0	0	3	0	0	1	0	2	868689	intergenic.pm	34969267	34971266	LOC_Os02g57160.igt	LOC_Os02g57160.igt	gene-gene	intergenic.pm	1	34970243	34970256	3	intergenic.pm	34970243	3	866112	+	intergenic.igt	34961909	34979043	LOC_Os02g57090.igt	LOC_Os02g57090.igt	gene-gene
Chr2	-	34971304	7	1	1	0	0	3	1	0	0	0	0	1	0	0	0	0	868689	intergenic.igt	34971267	35004613	LOC_Os02g57160.igt	LOC_Os02g57160.igt	gene-gene	intergenic.igt	1	34971304	34971323	4	intergenic.igt	34971304	2	866112	+	intergenic.igt	34961909	34979043	LOC_Os02g57090.igt	LOC_Os02g57090.igt	gene-gene
Chr2	-	34971577	432	29	37	39	30	43	20	10	9	10	44	52	36	19	23	31	868689	intergenic.igt	34971267	35004613	LOC_Os02g57160.igt	LOC_Os02g57160.igt	gene-gene	intergenic.igt	1	34971351	34971821	133	intergenic.igt	34971577	19	866112	+	intergenic.igt	34961909	34979043	LOC_Os02g57090.igt	LOC_Os02g57090.igt	gene-gene
Chr2	-	34971874	2	0	2	0	0	0	0	0	0	0	0	0	0	0	0	0	868689	intergenic.igt	34971267	35004613	LOC_Os02g57160.igt	LOC_Os02g57160.igt	gene-gene	intergenic.igt	1	34971874	34971874	1	intergenic.igt	34971874	2	866112	+	intergenic.igt	34961909	34979043	LOC_Os02g57090.igt	LOC_Os02g57090.igt	gene-gene
Chr2	-	34972007	2	0	0	0	0	0	0	0	0	0	0	0	0	0	0	2	868689	intergenic.igt	34971267	35004613	LOC_Os02g57160.igt	LOC_Os02g57160.igt	gene-gene	intergenic.igt	1	34972007	34972007	1	intergenic.igt	34972007	2	866112	+	intergenic.igt	34961909	34979043	LOC_Os02g57090.igt	LOC_Os02g57090.igt	gene-gene
Chr2	-	34983268	1	0	0	0	0	0	0	0	0	0	0	0	1	0	0	0	868689	intergenic.igt	34971267	35004613	LOC_Os02g57160.igt	LOC_Os02g57160.igt	gene-gene	intergenic.igt	1	34983268	34983268	1	intergenic.igt	34983268	1	188046	+	CDS	34983150	34983311	LOC_Os02g57120.1	LOC_Os02g57120	mRNA-mRNA
Chr2	-	34986385	3	0	0	0	0	0	0	0	0	0	0	0	3	0	0	0	868689	intergenic.igt	34971267	35004613	LOC_Os02g57160.igt	LOC_Os02g57160.igt	gene-gene	intergenic.igt	1	34986385	34986385	1	intergenic.igt	34986385	3	188054	+	CDS	34985502	34987189	LOC_Os02g57120.1	LOC_Os02g57120	mRNA-mRNA
Chr2	-	34989328	2	0	1	0	0	0	0	0	0	0	0	0	1	0	0	0	868689	intergenic.igt	34971267	35004613	LOC_Os02g57160.igt	LOC_Os02g57160.igt	gene-gene	intergenic.igt	1	34989328	34989339	2	intergenic.igt	34989328	1	951246	+	intron	34988603	34989344	LOC_Os02g57120.1	LOC_Os02g57120	mRNA-mRNA
Chr2	-	34989630	753	104	90	34	42	68	51	10	15	7	36	51	67	28	83	67	868689	intergenic.igt	34971267	35004613	LOC_Os02g57160.igt	LOC_Os02g57160.igt	gene-gene	intergenic.igt	1	34989375	34989753	142	intergenic.igt	34989630	51	188062	+	3UTR	34989495	34990179	LOC_Os02g57120.1	LOC_Os02g57120	mRNA-mRNA
Chr2	-	34989830	1	0	0	0	0	0	0	0	0	0	0	0	0	1	0	0	868689	intergenic.igt	34971267	35004613	LOC_Os02g57160.igt	LOC_Os02g57160.igt	gene-gene	intergenic.igt	1	34989830	34989830	1	intergenic.igt	34989830	1	188062	+	3UTR	34989495	34990179	LOC_Os02g57120.1	LOC_Os02g57120	mRNA-mRNA
Chr2	-	34990354	1	0	0	0	1	0	0	0	0	0	0	0	0	0	0	0	868689	intergenic.igt	34971267	35004613	LOC_Os02g57160.igt	LOC_Os02g57160.igt	gene-gene	intergenic.igt	1	34990354	34990354	1	intergenic.igt	34990354	1	866113	+	intergenic.pm	34990180	34991199	LOC_Os02g57120.igt	LOC_Os02g57120.igt	gene-gene
Chr2	-	34990559	1	0	0	0	0	1	0	0	0	0	0	0	0	0	0	0	868689	intergenic.igt	34971267	35004613	LOC_Os02g57160.igt	LOC_Os02g57160.igt	gene-gene	intergenic.igt	1	34990559	34990559	1	intergenic.igt	34990559	1	866113	+	intergenic.pm	34990180	34991199	LOC_Os02g57120.igt	LOC_Os02g57120.igt	gene-gene
Chr2	-	34990588	3	0	0	0	0	0	0	0	0	0	0	0	0	0	3	0	868689	intergenic.igt	34971267	35004613	LOC_Os02g57160.igt	LOC_Os02g57160.igt	gene-gene	intergenic.igt	1	34990588	34990588	1	intergenic.igt	34990588	3	866113	+	intergenic.pm	34990180	34991199	LOC_Os02g57120.igt	LOC_Os02g57120.igt	gene-gene
Chr2	-	34995716	1	0	0	0	0	0	1	0	0	0	0	0	0	0	0	0	868689	intergenic.igt	34971267	35004613	LOC_Os02g57160.igt	LOC_Os02g57160.igt	gene-gene	intergenic.igt	1	34995716	34995716	1	intergenic.igt	34995716	1	188102	+	CDS	34995665	34996308	LOC_Os02g57140.1	LOC_Os02g57140	mRNA-mRNA
Chr2	-	34995890	3	3	0	0	0	0	0	0	0	0	0	0	0	0	0	0	868689	intergenic.igt	34971267	35004613	LOC_Os02g57160.igt	LOC_Os02g57160.igt	gene-gene	intergenic.igt	1	34995890	34995890	1	intergenic.igt	34995890	3	188102	+	CDS	34995665	34996308	LOC_Os02g57140.1	LOC_Os02g57140	mRNA-mRNA
Chr2	-	34996197	5	0	2	0	0	0	3	0	0	0	0	0	0	0	0	0	868689	intergenic.igt	34971267	35004613	LOC_Os02g57160.igt	LOC_Os02g57160.igt	gene-gene	intergenic.igt	1	34996180	34996197	2	intergenic.igt	34996197	3	188102	+	CDS	34995665	34996308	LOC_Os02g57140.1	LOC_Os02g57140	mRNA-mRNA
Chr2	-	34996270	4	2	0	0	0	0	0	0	0	0	0	0	2	0	0	0	868689	intergenic.igt	34971267	35004613	LOC_Os02g57160.igt	LOC_Os02g57160.igt	gene-gene	intergenic.igt	1	34996265	34996290	3	intergenic.igt	34996270	2	188102	+	CDS	34995665	34996308	LOC_Os02g57140.1	LOC_Os02g57140	mRNA-mRNA
Chr2	-	34996400	2	0	1	0	0	0	0	0	0	0	1	0	0	0	0	0	868689	intergenic.igt	34971267	35004613	LOC_Os02g57160.igt	LOC_Os02g57160.igt	gene-gene	intergenic.igt	1	34996400	34996413	2	intergenic.igt	34996400	1	188103	+	3UTR	34996309	34996941	LOC_Os02g57140.1	LOC_Os02g57140	mRNA-mRNA
Chr2	-	34996469	3	0	0	0	3	0	0	0	0	0	0	0	0	0	0	0	868689	intergenic.igt	34971267	35004613	LOC_Os02g57160.igt	LOC_Os02g57160.igt	gene-gene	intergenic.igt	1	34996469	34996469	1	intergenic.igt	34996469	3	188103	+	3UTR	34996309	34996941	LOC_Os02g57140.1	LOC_Os02g57140	mRNA-mRNA
Chr2	-	35002758	4	0	1	0	0	0	0	0	0	0	0	1	0	1	1	0	868689	intergenic.igt	34971267	35004613	LOC_Os02g57160.igt	LOC_Os02g57160.igt	gene-gene	intergenic.igt	1	35002756	35002758	2	intergenic.igt	35002758	3	188139	+	5UTR	35002742	35002876	LOC_Os02g57150.1	LOC_Os02g57150	mRNA-mRNA
Chr2	-	35002971	47	1	2	0	6	1	0	3	6	0	1	5	5	3	10	4	868689	intergenic.igt	34971267	35004613	LOC_Os02g57160.igt	LOC_Os02g57160.igt	gene-gene	intergenic.igt	1	35002965	35003033	17	intergenic.igt	35002971	10	951271	+	intron	35002877	35002982	LOC_Os02g57150.1	LOC_Os02g57150	mRNA-mRNA
Chr2	-	35004177	2	0	0	0	0	0	0	0	0	0	0	0	2	0	0	0	868689	intergenic.igt	34971267	35004613	LOC_Os02g57160.igt	LOC_Os02g57160.igt	gene-gene	intergenic.igt	1	35004177	35004177	1	intergenic.igt	35004177	2	951272	+	intron	35003155	35004325	LOC_Os02g57150.1	LOC_Os02g57150	mRNA-mRNA
Chr2	-	35004445	1	0	0	0	0	0	0	0	0	1	0	0	0	0	0	0	868689	intergenic.igt	34971267	35004613	LOC_Os02g57160.igt	LOC_Os02g57160.igt	gene-gene	intergenic.igt	1	35004445	35004445	1	intergenic.igt	35004445	1	951273	+	intron	35004413	35004494	LOC_Os02g57150.1	LOC_Os02g57150	mRNA-mRNA
Chr2	-	35004572	951	24	44	43	39	33	36	30	61	84	66	119	131	89	60	92	868689	intergenic.igt	34971267	35004613	LOC_Os02g57160.igt	LOC_Os02g57160.igt	gene-gene	intergenic.igt	1	35004476	35004613	87	intergenic.igt	35004572	57	188143	+	CDS	35004495	35004593	LOC_Os02g57150.1	LOC_Os02g57150	mRNA-mRNA
Chr2	-	35004646	775	22	35	31	24	24	41	51	35	60	71	73	102	63	61	82	188174	3UTR	35004614	35005240	LOC_Os02g57160.1	LOC_Os02g57160	mRNA-mRNA	3UTR	1	35004614	35004671	39	3UTR	35004646	154	188144	+	3UTR	35004594	35005095	LOC_Os02g57150.1	LOC_Os02g57150	mRNA-mRNA
Chr2	-	35004720	17	0	0	0	0	1	0	2	0	0	7	3	2	0	2	0	188174	3UTR	35004614	35005240	LOC_Os02g57160.1	LOC_Os02g57160	mRNA-mRNA	3UTR	1	35004699	35004740	7	3UTR	35004720	5	188144	+	3UTR	35004594	35005095	LOC_Os02g57150.1	LOC_Os02g57150	mRNA-mRNA
Chr2	-	35005074	3556	363	437	387	279	270	260	28	19	36	294	428	509	80	102	64	188174	3UTR	35004614	35005240	LOC_Os02g57160.1	LOC_Os02g57160	mRNA-mRNA	3UTR	1	35004904	35005244	166	3UTR\	CDS	35005074	410	188144	+	3UTR	35004594	35005095	LOC_Os02g57150.1	LOC_Os02g57150	mRNA-mRNA
Chr2	-	35005361	1	0	0	0	0	0	0	0	0	0	1	0	0	0	0	0	188173	CDS	35005241	35005375	LOC_Os02g57160.1	LOC_Os02g57160	mRNA-mRNA	CDS	1	35005361	35005361	1	CDS	35005361	1	866115	+	intergenic.igt	35005096	35011565	LOC_Os02g57150.igt	LOC_Os02g57150.igt	gene-gene
Chr2	-	35005409	1	0	0	0	0	0	0	0	0	0	0	0	0	0	1	0	1074493	intron	35005376	35005508	LOC_Os02g57160.1	LOC_Os02g57160	mRNA-mRNA	intron	1	35005409	35005409	1	intron	35005409	1	866115	+	intergenic.igt	35005096	35011565	LOC_Os02g57150.igt	LOC_Os02g57150.igt	gene-gene
Chr2	-	35005490	12	0	5	2	2	0	1	0	0	0	0	1	1	0	0	0	1074493	intron	35005376	35005508	LOC_Os02g57160.1	LOC_Os02g57160	mRNA-mRNA	intron	1	35005472	35005524	5	CDS\	intron	35005490	5	866115	+	intergenic.igt	35005096	35011565	LOC_Os02g57150.igt	LOC_Os02g57150.igt	gene-gene
Chr2	-	35005556	3	0	2	0	0	1	0	0	0	0	0	0	0	0	0	0	188172	CDS	35005509	35005724	LOC_Os02g57160.1	LOC_Os02g57160	mRNA-mRNA	CDS	1	35005556	35005591	3	CDS	35005556	1	866115	+	intergenic.igt	35005096	35011565	LOC_Os02g57150.igt	LOC_Os02g57150.igt	gene-gene
Chr2	-	35005931	8	0	2	4	0	1	1	0	0	0	0	0	0	0	0	0	188171	CDS	35005856	35006182	LOC_Os02g57160.1	LOC_Os02g57160	mRNA-mRNA	CDS	1	35005917	35005951	4	CDS	35005931	5	866115	+	intergenic.igt	35005096	35011565	LOC_Os02g57150.igt	LOC_Os02g57150.igt	gene-gene
Chr2	-	35006062	4	0	1	0	1	0	0	0	0	0	2	0	0	0	0	0	188171	CDS	35005856	35006182	LOC_Os02g57160.1	LOC_Os02g57160	mRNA-mRNA	CDS	1	35006040	35006062	3	CDS	35006062	2	866115	+	intergenic.igt	35005096	35011565	LOC_Os02g57150.igt	LOC_Os02g57150.igt	gene-gene
Chr2	-	35254214	1	0	0	0	1	0	0	0	0	0	0	0	0	0	0	0	868710	intergenic.igt	35235963	35255838	LOC_Os02g57540.igt	LOC_Os02g57540.igt	gene-gene	intergenic.igt	1	35254214	35254214	1	intergenic.igt	35254214	1	951404	+	intron	35254098	35254216	LOC_Os02g57530.1	LOC_Os02g57530	mRNA-mRNA
Chr2	-	35254402	1	0	0	0	0	0	0	0	0	0	1	0	0	0	0	0	868710	intergenic.igt	35235963	35255838	LOC_Os02g57540.igt	LOC_Os02g57540.igt	gene-gene	intergenic.igt	1	35254402	35254402	1	intergenic.igt	35254402	1	189342	+	CDS	35254217	35254744	LOC_Os02g57530.1	LOC_Os02g57530	mRNA-mRNA
Chr2	-	35254996	2040	75	97	100	111	114	93	164	131	203	151	181	174	156	150	140	868710	intergenic.igt	35235963	35255838	LOC_Os02g57540.igt	LOC_Os02g57540.igt	gene-gene	intergenic.igt	1	35254449	35255071	270	intergenic.igt	35254996	75	189343	+	3UTR	35254745	35256343	LOC_Os02g57530.1	LOC_Os02g57530	mRNA-mRNA
Chr2	-	35255712	1	0	0	0	0	0	1	0	0	0	0	0	0	0	0	0	868710	intergenic.igt	35235963	35255838	LOC_Os02g57540.igt	LOC_Os02g57540.igt	gene-gene	intergenic.igt	1	35255712	35255712	1	intergenic.igt	35255712	1	189343	+	3UTR	35254745	35256343	LOC_Os02g57530.1	LOC_Os02g57530	mRNA-mRNA
Chr2	-	35255751	1	0	0	0	0	0	0	0	0	0	0	0	0	0	1	0	868710	intergenic.igt	35235963	35255838	LOC_Os02g57540.igt	LOC_Os02g57540.igt	gene-gene	intergenic.igt	1	35255751	35255751	1	intergenic.igt	35255751	1	189343	+	3UTR	35254745	35256343	LOC_Os02g57530.1	LOC_Os02g57530	mRNA-mRNA
Chr2	-	35255822	1	0	0	0	0	0	0	0	0	0	0	0	1	0	0	0	868710	intergenic.igt	35235963	35255838	LOC_Os02g57540.igt	LOC_Os02g57540.igt	gene-gene	intergenic.igt	1	35255822	35255822	1	intergenic.igt	35255822	1	189343	+	3UTR	35254745	35256343	LOC_Os02g57530.1	LOC_Os02g57530	mRNA-mRNA
Chr2	-	35256333	12364	108	167	156	194	207	277	659	535	845	1149	1552	1657	1633	1605	1620	189397	3UTR	35255839	35256556	LOC_Os02g57540.1	LOC_Os02g57540	mRNA-mRNA	3UTR	1	35256089	35256567	320	3UTR\	CDS	35256333	1047	189343	+	3UTR	35254745	35256343	LOC_Os02g57530.1	LOC_Os02g57530	mRNA-mRNA
Chr2	-	35257198	3	0	0	0	0	0	0	0	0	0	0	0	3	0	0	0	1074784	intron	35256686	35257207	LOC_Os02g57540.1	LOC_Os02g57540	mRNA-mRNA	intron	1	35257198	35257198	1	intron	35257198	3	866131	+	intergenic.igt	35256344	35265659	LOC_Os02g57530.igt	LOC_Os02g57530.igt	gene-gene
Chr2	-	35257234	5	0	0	0	0	0	0	0	0	0	0	0	5	0	0	0	189395	CDS	35257208	35257374	LOC_Os02g57540.1	LOC_Os02g57540	mRNA-mRNA	CDS	1	35257234	35257234	1	CDS	35257234	5	866131	+	intergenic.igt	35256344	35265659	LOC_Os02g57530.igt	LOC_Os02g57530.igt	gene-gene
Chr2	-	35263189	21	3	3	3	2	3	0	3	0	0	0	0	0	3	1	0	189411	3UTR	35262866	35263432	LOC_Os02g57560.1	LOC_Os02g57560	mRNA-mRNA	3UTR	1	35263140	35263189	9	3UTR	35263189	5	866131	+	intergenic.igt	35256344	35265659	LOC_Os02g57530.igt	LOC_Os02g57530.igt	gene-gene
Chr2	-	35263218	93	2	6	3	4	4	10	7	1	6	0	2	15	10	9	14	189411	3UTR	35262866	35263432	LOC_Os02g57560.1	LOC_Os02g57560	mRNA-mRNA	3UTR	1	35263214	35263235	15	3UTR	35263218	18	866131	+	intergenic.igt	35256344	35265659	LOC_Os02g57530.igt	LOC_Os02g57530.igt	gene-gene
Chr2	-	35263296	1119	45	77	74	77	97	60	65	81	97	44	36	61	119	82	104	189411	3UTR	35262866	35263432	LOC_Os02g57560.1	LOC_Os02g57560	mRNA-mRNA	3UTR	1	35263260	35263472	84	3UTR\	CDS	35263296	109	866131	+	intergenic.igt	35256344	35265659	LOC_Os02g57530.igt	LOC_Os02g57530.igt	gene-gene
Chr2	-	35263497	3	0	0	0	0	0	0	3	0	0	0	0	0	0	0	0	189410	CDS	35263433	35264142	LOC_Os02g57560.1	LOC_Os02g57560	mRNA-mRNA	CDS	1	35263497	35263497	1	CDS	35263497	3	866131	+	intergenic.igt	35256344	35265659	LOC_Os02g57530.igt	LOC_Os02g57530.igt	gene-gene
Chr2	-	35263605	2	0	0	0	0	0	0	0	0	0	0	0	0	2	0	0	189410	CDS	35263433	35264142	LOC_Os02g57560.1	LOC_Os02g57560	mRNA-mRNA	CDS	1	35263605	35263605	1	CDS	35263605	2	866131	+	intergenic.igt	35256344	35265659	LOC_Os02g57530.igt	LOC_Os02g57530.igt	gene-gene
Chr2	-	35263732	1	0	0	0	0	0	0	0	1	0	0	0	0	0	0	0	189410	CDS	35263433	35264142	LOC_Os02g57560.1	LOC_Os02g57560	mRNA-mRNA	CDS	1	35263732	35263732	1	CDS	35263732	1	866131	+	intergenic.igt	35256344	35265659	LOC_Os02g57530.igt	LOC_Os02g57530.igt	gene-gene
Chr2	-	35263807	3	0	0	0	0	0	0	0	0	0	0	0	0	0	3	0	189410	CDS	35263433	35264142	LOC_Os02g57560.1	LOC_Os02g57560	mRNA-mRNA	CDS	1	35263807	35263807	1	CDS	35263807	3	866131	+	intergenic.igt	35256344	35265659	LOC_Os02g57530.igt	LOC_Os02g57530.igt	gene-gene
Chr2	-	35263848	4	0	0	0	0	0	0	0	0	0	0	4	0	0	0	0	189410	CDS	35263433	35264142	LOC_Os02g57560.1	LOC_Os02g57560	mRNA-mRNA	CDS	1	35263848	35263848	1	CDS	35263848	4	866131	+	intergenic.igt	35256344	35265659	LOC_Os02g57530.igt	LOC_Os02g57530.igt	gene-gene
Chr2	-	35263980	1	0	0	0	0	0	0	0	1	0	0	0	0	0	0	0	189410	CDS	35263433	35264142	LOC_Os02g57560.1	LOC_Os02g57560	mRNA-mRNA	CDS	1	35263980	35263980	1	CDS	35263980	1	866131	+	intergenic.igt	35256344	35265659	LOC_Os02g57530.igt	LOC_Os02g57530.igt	gene-gene
Chr2	-	35264869	1	0	0	0	0	0	0	0	0	0	0	0	0	0	1	0	1074788	intron	35264620	35265014	LOC_Os02g57560.1	LOC_Os02g57560	mRNA-mRNA	intron	1	35264869	35264869	1	intron	35264869	1	866131	+	intergenic.igt	35256344	35265659	LOC_Os02g57530.igt	LOC_Os02g57530.igt	gene-gene
Chr2	-	35264900	10	3	0	0	0	0	1	0	0	0	0	0	0	5	1	0	1074788	intron	35264620	35265014	LOC_Os02g57560.1	LOC_Os02g57560	mRNA-mRNA	intron	1	35264898	35264926	5	intron	35264900	5	866131	+	intergenic.igt	35256344	35265659	LOC_Os02g57530.igt	LOC_Os02g57530.igt	gene-gene
Chr2	-	35264987	1	0	0	1	0	0	0	0	0	0	0	0	0	0	0	0	1074788	intron	35264620	35265014	LOC_Os02g57560.1	LOC_Os02g57560	mRNA-mRNA	intron	1	35264987	35264987	1	intron	35264987	1	866131	+	intergenic.igt	35256344	35265659	LOC_Os02g57530.igt	LOC_Os02g57530.igt	gene-gene
Chr2	-	35265156	1	0	0	0	0	0	0	0	0	0	0	0	0	0	0	1	189408	CDS	35265015	35265321	LOC_Os02g57560.1	LOC_Os02g57560	mRNA-mRNA	CDS	1	35265156	35265156	1	CDS	35265156	1	866131	+	intergenic.igt	35256344	35265659	LOC_Os02g57530.igt	LOC_Os02g57530.igt	gene-gene
Chr3	+	571767	1	0	0	0	0	1	0	0	0	0	0	0	0	0	0	0	193978	CDS	571725	571958	LOC_Os03g01930.1	LOC_Os03g01930	mRNA-mRNA	CDS	1	571767	571767	1	CDS	571767	1	871525	-	intergenic.pm	570857	572856	LOC_Os03g01940.igt	LOC_Os03g01940.igt	gene-gene
Chr3	+	571799	1	0	0	0	1	0	0	0	0	0	0	0	0	0	0	0	193978	CDS	571725	571958	LOC_Os03g01930.1	LOC_Os03g01930	mRNA-mRNA	CDS	1	571799	571799	1	CDS	571799	1	871525	-	intergenic.pm	570857	572856	LOC_Os03g01940.igt	LOC_Os03g01940.igt	gene-gene
Chr3	+	571890	3	0	0	0	2	0	0	0	0	0	0	0	0	0	0	1	193978	CDS	571725	571958	LOC_Os03g01930.1	LOC_Os03g01930	mRNA-mRNA	CDS	1	571890	571890	1	CDS	571890	3	871525	-	intergenic.pm	570857	572856	LOC_Os03g01940.igt	LOC_Os03g01940.igt	gene-gene
Chr3	+	572271	1	0	1	0	0	0	0	0	0	0	0	0	0	0	0	0	193979	CDS	572060	573856	LOC_Os03g01930.1	LOC_Os03g01930	mRNA-mRNA	CDS	1	572271	572271	1	CDS	572271	1	871525	-	intergenic.pm	570857	572856	LOC_Os03g01940.igt	LOC_Os03g01940.igt	gene-gene
Chr3	+	573528	1	0	0	0	1	0	0	0	0	0	0	0	0	0	0	0	193979	CDS	572060	573856	LOC_Os03g01930.1	LOC_Os03g01930	mRNA-mRNA	CDS	1	573528	573528	1	CDS	573528	1	871525	-	intergenic.igt	572857	573890	LOC_Os03g01940.igt	LOC_Os03g01940.igt	gene-gene
Chr3	+	573672	2	1	0	0	0	0	0	1	0	0	0	0	0	0	0	0	193979	CDS	572060	573856	LOC_Os03g01930.1	LOC_Os03g01930	mRNA-mRNA	CDS	1	573672	573687	2	CDS	573672	1	871525	-	intergenic.igt	572857	573890	LOC_Os03g01940.igt	LOC_Os03g01940.igt	gene-gene
Chr3	+	573785	1	1	0	0	0	0	0	0	0	0	0	0	0	0	0	0	193979	CDS	572060	573856	LOC_Os03g01930.1	LOC_Os03g01930	mRNA-mRNA	CDS	1	573785	573785	1	CDS	573785	1	871525	-	intergenic.igt	572857	573890	LOC_Os03g01940.igt	LOC_Os03g01940.igt	gene-gene
Chr3	+	573988	1775	222	275	266	205	248	185	5	21	14	86	87	140	10	8	3	193980	3UTR	573857	574366	LOC_Os03g01930.1	LOC_Os03g01930	mRNA-mRNA	3UTR	1	573845	574088	129	3UTR\	CDS	573988	190	194013	-	3UTR	573891	574575	LOC_Os03g01940.1	LOC_Os03g01940	mRNA-mRNA
Chr3	+	574363	447	22	33	47	18	34	14	14	15	16	34	52	19	28	54	47	193980	3UTR	573857	574366	LOC_Os03g01930.1	LOC_Os03g01930	mRNA-mRNA	3UTR	1	574181	574366	62	3UTR	574363	63	194013	-	3UTR	573891	574575	LOC_Os03g01940.1	LOC_Os03g01940	mRNA-mRNA
Chr3	+	574440	4522	222	240	463	278	364	204	168	175	134	403	565	366	195	368	377	868824	intergenic.igt	574367	596919	LOC_Os03g01930.igt	LOC_Os03g01930.igt	gene-gene	intergenic.igt	1	574367	574654	227	intergenic.igt	574440	196	194013	-	3UTR	573891	574575	LOC_Os03g01940.1	LOC_Os03g01940	mRNA-mRNA
Chr3	+	574681	5	0	0	0	1	1	1	0	0	0	0	0	2	0	0	0	868824	intergenic.igt	574367	596919	LOC_Os03g01930.igt	LOC_Os03g01930.igt	gene-gene	intergenic.igt	1	574681	574698	3	intergenic.igt	574681	2	1075475	-	intron	574601	574830	LOC_Os03g01940.1	LOC_Os03g01940	mRNA-mRNA
Chr3	+	574738	16	3	0	1	0	0	0	2	0	3	0	5	0	0	1	1	868824	intergenic.igt	574367	596919	LOC_Os03g01930.igt	LOC_Os03g01930.igt	gene-gene	intergenic.igt	1	574738	574794	7	intergenic.igt	574738	5	1075475	-	intron	574601	574830	LOC_Os03g01940.1	LOC_Os03g01940	mRNA-mRNA
Chr3	+	574847	4	1	0	2	0	0	0	0	0	0	0	1	0	0	0	0	868824	intergenic.igt	574367	596919	LOC_Os03g01930.igt	LOC_Os03g01930.igt	gene-gene	intergenic.igt	1	574828	574847	3	intergenic.igt	574847	2	194011	-	CDS	574831	574964	LOC_Os03g01940.1	LOC_Os03g01940	mRNA-mRNA
Chr3	+	574879	1	0	0	0	0	0	0	1	0	0	0	0	0	0	0	0	868824	intergenic.igt	574367	596919	LOC_Os03g01930.igt	LOC_Os03g01930.igt	gene-gene	intergenic.igt	1	574879	574879	1	intergenic.igt	574879	1	194011	-	CDS	574831	574964	LOC_Os03g01940.1	LOC_Os03g01940	mRNA-mRNA
Chr3	+	574964	174	9	9	18	15	21	6	3	6	6	9	9	14	7	18	24	868824	intergenic.igt	574367	596919	LOC_Os03g01930.igt	LOC_Os03g01930.igt	gene-gene	intergenic.igt	1	574958	574999	30	intergenic.igt	574964	19	194011	-	CDS	574831	574964	LOC_Os03g01940.1	LOC_Os03g01940	mRNA-mRNA
Chr3	+	575215	97	8	9	9	5	11	6	6	13	3	5	4	1	2	7	8	868824	intergenic.igt	574367	596919	LOC_Os03g01930.igt	LOC_Os03g01930.igt	gene-gene	intergenic.igt	1	575211	575378	52	intergenic.igt	575215	5	194010	-	CDS	575081	575350	LOC_Os03g01940.1	LOC_Os03g01940	mRNA-mRNA
Chr3	+	575404	3	0	0	0	0	0	0	0	0	0	0	0	0	3	0	0	868824	intergenic.igt	574367	596919	LOC_Os03g01930.igt	LOC_Os03g01930.igt	gene-gene	intergenic.igt	1	575404	575404	1	intergenic.igt	575404	3	1075477	-	intron	575351	575481	LOC_Os03g01940.1	LOC_Os03g01940	mRNA-mRNA
Chr3	+	575620	10	0	0	0	0	1	0	0	0	0	0	0	4	0	2	3	868824	intergenic.igt	574367	596919	LOC_Os03g01930.igt	LOC_Os03g01930.igt	gene-gene	intergenic.igt	1	575619	575634	4	intergenic.igt	575620	4	1075478	-	intron	575607	575685	LOC_Os03g01940.1	LOC_Os03g01940	mRNA-mRNA
Chr3	+	575824	7	0	0	2	0	3	0	0	0	0	0	1	0	0	0	1	868824	intergenic.igt	574367	596919	LOC_Os03g01930.igt	LOC_Os03g01930.igt	gene-gene	intergenic.igt	1	575817	575831	4	intergenic.igt	575824	3	1075479	-	intron	575818	575900	LOC_Os03g01940.1	LOC_Os03g01940	mRNA-mRNA
Chr3	+	575910	1	0	0	0	0	1	0	0	0	0	0	0	0	0	0	0	868824	intergenic.igt	574367	596919	LOC_Os03g01930.igt	LOC_Os03g01930.igt	gene-gene	intergenic.igt	1	575910	575910	1	intergenic.igt	575910	1	194007	-	CDS	575901	575981	LOC_Os03g01940.1	LOC_Os03g01940	mRNA-mRNA
Chr3	+	576848	39	2	2	3	6	2	2	0	4	4	1	0	4	2	6	1	868824	intergenic.igt	574367	596919	LOC_Os03g01930.igt	LOC_Os03g01930.igt	gene-gene	intergenic.igt	1	576827	576956	20	intergenic.igt	576848	4	1075481	-	intron	576379	576860	LOC_Os03g01940.1	LOC_Os03g01940	mRNA-mRNA
Chr3	+	576987	3	0	0	0	0	1	0	0	0	0	0	0	0	0	2	0	868824	intergenic.igt	574367	596919	LOC_Os03g01930.igt	LOC_Os03g01930.igt	gene-gene	intergenic.igt	1	576987	576993	2	intergenic.igt	576987	2	194005	-	CDS	576861	577030	LOC_Os03g01940.1	LOC_Os03g01940	mRNA-mRNA
Chr3	+	577052	11	0	2	0	0	0	0	0	0	2	0	7	0	0	0	0	868824	intergenic.igt	574367	596919	LOC_Os03g01930.igt	LOC_Os03g01930.igt	gene-gene	intergenic.igt	1	577052	577059	3	intergenic.igt	577052	7	1075482	-	intron	577031	577185	LOC_Os03g01940.1	LOC_Os03g01940	mRNA-mRNA
Chr3	+	577257	1	0	0	1	0	0	0	0	0	0	0	0	0	0	0	0	868824	intergenic.igt	574367	596919	LOC_Os03g01930.igt	LOC_Os03g01930.igt	gene-gene	intergenic.igt	1	577257	577257	1	intergenic.igt	577257	1	194004	-	CDS	577186	577452	LOC_Os03g01940.1	LOC_Os03g01940	mRNA-mRNA
Chr3	+	577313	2	0	0	1	0	0	0	0	0	0	0	1	0	0	0	0	868824	intergenic.igt	574367	596919	LOC_Os03g01930.igt	LOC_Os03g01930.igt	gene-gene	intergenic.igt	1	577313	577337	2	intergenic.igt	577313	1	194004	-	CDS	577186	577452	LOC_Os03g01940.1	LOC_Os03g01940	mRNA-mRNA
Chr3	+	577362	1	0	0	0	0	0	0	0	0	0	1	0	0	0	0	0	868824	intergenic.igt	574367	596919	LOC_Os03g01930.igt	LOC_Os03g01930.igt	gene-gene	intergenic.igt	1	577362	577362	1	intergenic.igt	577362	1	194004	-	CDS	577186	577452	LOC_Os03g01940.1	LOC_Os03g01940	mRNA-mRNA
Chr3	+	577390	1	0	0	0	0	0	0	0	0	0	0	0	0	0	1	0	868824	intergenic.igt	574367	596919	LOC_Os03g01930.igt	LOC_Os03g01930.igt	gene-gene	intergenic.igt	1	577390	577390	1	intergenic.igt	577390	1	194004	-	CDS	577186	577452	LOC_Os03g01940.1	LOC_Os03g01940	mRNA-mRNA
Chr3	+	579031	107	6	11	7	11	6	11	11	2	10	5	1	13	4	4	5	868824	intergenic.igt	574367	596919	LOC_Os03g01930.igt	LOC_Os03g01930.igt	gene-gene	intergenic.igt	1	578880	579061	43	intergenic.igt	579031	19	193999	-	5UTR	578516	579241	LOC_Os03g01940.1	LOC_Os03g01940	mRNA-mRNA
Chr3	+	579092	1	0	1	0	0	0	0	0	0	0	0	0	0	0	0	0	868824	intergenic.igt	574367	596919	LOC_Os03g01930.igt	LOC_Os03g01930.igt	gene-gene	intergenic.igt	1	579092	579092	1	intergenic.igt	579092	1	193999	-	5UTR	578516	579241	LOC_Os03g01940.1	LOC_Os03g01940	mRNA-mRNA
Chr3	+	579256	40	2	4	1	5	3	2	1	3	6	2	1	10	0	0	0	868824	intergenic.igt	574367	596919	LOC_Os03g01930.igt	LOC_Os03g01930.igt	gene-gene	intergenic.igt	1	579199	579274	19	intergenic.igt	579256	6	1075487	-	intron	579242	579466	LOC_Os03g01940.1	LOC_Os03g01940	mRNA-mRNA
Chr3	+	580561	5	0	0	1	0	0	0	0	0	0	2	0	0	2	0	0	868824	intergenic.igt	574367	596919	LOC_Os03g01930.igt	LOC_Os03g01930.igt	gene-gene	intergenic.igt	1	580561	580567	2	intergenic.igt	580561	4	193997	-	5UTR	580432	580704	LOC_Os03g01940.1	LOC_Os03g01940	mRNA-mRNA
Chr3	+	2014017	5	0	0	0	0	0	0	0	0	0	5	0	0	0	0	0	868939	intergenic.pm	2012048	2014047	LOC_Os03g04340.igt	LOC_Os03g04340.igt	gene-gene	intergenic.pm	1	2014017	2014017	1	intergenic.pm	2014017	5	871632	-	intergenic.pm	2013533	2014476	LOC_Os03g04390.igt	LOC_Os03g04390.igt	gene-gene
Chr3	+	2014281	2	0	0	0	0	0	0	0	0	0	0	0	0	2	0	0	199061	CDS	2014196	2014612	LOC_Os03g04370.1	LOC_Os03g04370	mRNA-mRNA	CDS	1	2014281	2014281	1	CDS	2014281	2	871632	-	intergenic.pm	2013533	2014476	LOC_Os03g04390.igt	LOC_Os03g04390.igt	gene-gene
Chr3	+	2014346	5	0	0	0	0	0	0	0	0	0	0	0	5	0	0	0	199061	CDS	2014196	2014612	LOC_Os03g04370.1	LOC_Os03g04370	mRNA-mRNA	CDS	1	2014346	2014346	1	CDS	2014346	5	871632	-	intergenic.pm	2013533	2014476	LOC_Os03g04390.igt	LOC_Os03g04390.igt	gene-gene
Chr3	+	2014371	2	0	0	0	2	0	0	0	0	0	0	0	0	0	0	0	199061	CDS	2014196	2014612	LOC_Os03g04370.1	LOC_Os03g04370	mRNA-mRNA	CDS	1	2014371	2014371	1	CDS	2014371	2	871632	-	intergenic.pm	2013533	2014476	LOC_Os03g04390.igt	LOC_Os03g04390.igt	gene-gene
Chr3	+	2014446	2	0	0	0	0	0	0	0	1	0	0	0	0	1	0	0	199061	CDS	2014196	2014612	LOC_Os03g04370.1	LOC_Os03g04370	mRNA-mRNA	CDS	1	2014446	2014451	2	CDS	2014446	1	871632	-	intergenic.pm	2013533	2014476	LOC_Os03g04390.igt	LOC_Os03g04390.igt	gene-gene
Chr3	+	2014752	1738	22	55	50	64	71	72	133	156	217	109	91	155	236	153	154	199062	3UTR	2014613	2015070	LOC_Os03g04370.1	LOC_Os03g04370	mRNA-mRNA	3UTR	1	2014500	2014995	159	3UTR\	CDS	2014752	126	199067	-	3UTR	2014477	2015977	LOC_Os03g04390.1	LOC_Os03g04390	mRNA-mRNA
Chr3	+	2015066	1	0	0	0	0	0	1	0	0	0	0	0	0	0	0	0	199062	3UTR	2014613	2015070	LOC_Os03g04370.1	LOC_Os03g04370	mRNA-mRNA	3UTR	1	2015066	2015066	1	3UTR	2015066	1	199067	-	3UTR	2014477	2015977	LOC_Os03g04390.1	LOC_Os03g04390	mRNA-mRNA
Chr3	+	2015099	2	0	0	1	0	0	0	0	1	0	0	0	0	0	0	0	199072	CDS	2014961	2015440	LOC_Os03g04380.1	LOC_Os03g04380	mRNA-mRNA	CDS	1	2015099	2015107	2	CDS	2015099	1	199067	-	3UTR	2014477	2015977	LOC_Os03g04390.1	LOC_Os03g04390	mRNA-mRNA
Chr3	+	2015211	2	0	0	0	0	0	0	0	0	2	0	0	0	0	0	0	199072	CDS	2014961	2015440	LOC_Os03g04380.1	LOC_Os03g04380	mRNA-mRNA	CDS	1	2015211	2015211	1	CDS	2015211	2	199067	-	3UTR	2014477	2015977	LOC_Os03g04390.1	LOC_Os03g04390	mRNA-mRNA
Chr3	+	2015279	1	0	0	0	0	0	0	0	0	0	0	0	0	1	0	0	199072	CDS	2014961	2015440	LOC_Os03g04380.1	LOC_Os03g04380	mRNA-mRNA	CDS	1	2015279	2015279	1	CDS	2015279	1	199067	-	3UTR	2014477	2015977	LOC_Os03g04390.1	LOC_Os03g04390	mRNA-mRNA
Chr3	+	2015354	5	0	0	0	0	0	0	0	5	0	0	0	0	0	0	0	199072	CDS	2014961	2015440	LOC_Os03g04380.1	LOC_Os03g04380	mRNA-mRNA	CDS	1	2015354	2015354	1	CDS	2015354	5	199067	-	3UTR	2014477	2015977	LOC_Os03g04390.1	LOC_Os03g04390	mRNA-mRNA
Chr3	+	2015379	1	0	0	0	0	0	0	0	0	0	0	1	0	0	0	0	199072	CDS	2014961	2015440	LOC_Os03g04380.1	LOC_Os03g04380	mRNA-mRNA	CDS	1	2015379	2015379	1	CDS	2015379	1	199067	-	3UTR	2014477	2015977	LOC_Os03g04390.1	LOC_Os03g04390	mRNA-mRNA
Chr3	+	2015601	1872	101	115	141	130	122	104	135	132	150	62	92	193	170	111	114	199073	3UTR	2015441	2017157	LOC_Os03g04380.1	LOC_Os03g04380	mRNA-mRNA	3UTR	1	2015408	2015978	261	3UTR\	CDS	2015601	140	199067	-	3UTR	2014477	2015977	LOC_Os03g04390.1	LOC_Os03g04390	mRNA-mRNA
Chr3	+	2016044	3	0	0	2	0	0	0	0	1	0	0	0	0	0	0	0	199073	3UTR	2015441	2017157	LOC_Os03g04380.1	LOC_Os03g04380	mRNA-mRNA	3UTR	1	2016034	2016044	2	3UTR	2016044	2	199066	-	CDS	2015978	2018323	LOC_Os03g04390.1	LOC_Os03g04390	mRNA-mRNA
Chr3	+	2016123	1	0	0	0	0	0	0	0	0	1	0	0	0	0	0	0	199073	3UTR	2015441	2017157	LOC_Os03g04380.1	LOC_Os03g04380	mRNA-mRNA	3UTR	1	2016123	2016123	1	3UTR	2016123	1	199066	-	CDS	2015978	2018323	LOC_Os03g04390.1	LOC_Os03g04390	mRNA-mRNA
Chr3	+	2016160	1	0	1	0	0	0	0	0	0	0	0	0	0	0	0	0	199073	3UTR	2015441	2017157	LOC_Os03g04380.1	LOC_Os03g04380	mRNA-mRNA	3UTR	1	2016160	2016160	1	3UTR	2016160	1	199066	-	CDS	2015978	2018323	LOC_Os03g04390.1	LOC_Os03g04390	mRNA-mRNA
Chr3	+	2017155	2	0	0	0	0	0	0	0	0	0	0	0	0	0	2	0	199073	3UTR	2015441	2017157	LOC_Os03g04380.1	LOC_Os03g04380	mRNA-mRNA	3UTR	1	2017155	2017155	1	3UTR	2017155	2	199066	-	CDS	2015978	2018323	LOC_Os03g04390.1	LOC_Os03g04390	mRNA-mRNA
Chr3	+	2017191	5	0	0	0	0	0	0	0	0	0	0	0	0	0	0	5	868940	intergenic.igt	2017158	2053440	LOC_Os03g04380.igt	LOC_Os03g04380.igt	gene-gene	intergenic.igt	1	2017191	2017191	1	intergenic.igt	2017191	5	199066	-	CDS	2015978	2018323	LOC_Os03g04390.1	LOC_Os03g04390	mRNA-mRNA
Chr3	+	2017232	1	1	0	0	0	0	0	0	0	0	0	0	0	0	0	0	868940	intergenic.igt	2017158	2053440	LOC_Os03g04380.igt	LOC_Os03g04380.igt	gene-gene	intergenic.igt	1	2017232	2017232	1	intergenic.igt	2017232	1	199066	-	CDS	2015978	2018323	LOC_Os03g04390.1	LOC_Os03g04390	mRNA-mRNA
Chr3	+	2017317	2	0	0	0	0	2	0	0	0	0	0	0	0	0	0	0	868940	intergenic.igt	2017158	2053440	LOC_Os03g04380.igt	LOC_Os03g04380.igt	gene-gene	intergenic.igt	1	2017317	2017317	1	intergenic.igt	2017317	2	199066	-	CDS	2015978	2018323	LOC_Os03g04390.1	LOC_Os03g04390	mRNA-mRNA
Chr3	+	2017385	6	0	0	0	0	0	0	0	1	2	0	0	0	3	0	0	868940	intergenic.igt	2017158	2053440	LOC_Os03g04380.igt	LOC_Os03g04380.igt	gene-gene	intergenic.igt	1	2017381	2017409	3	intergenic.igt	2017385	3	199066	-	CDS	2015978	2018323	LOC_Os03g04390.1	LOC_Os03g04390	mRNA-mRNA
Chr3	+	2017455	1	0	0	0	0	0	0	0	0	1	0	0	0	0	0	0	868940	intergenic.igt	2017158	2053440	LOC_Os03g04380.igt	LOC_Os03g04380.igt	gene-gene	intergenic.igt	1	2017455	2017455	1	intergenic.igt	2017455	1	199066	-	CDS	2015978	2018323	LOC_Os03g04390.1	LOC_Os03g04390	mRNA-mRNA
Chr3	+	2017553	1	1	0	0	0	0	0	0	0	0	0	0	0	0	0	0	868940	intergenic.igt	2017158	2053440	LOC_Os03g04380.igt	LOC_Os03g04380.igt	gene-gene	intergenic.igt	1	2017553	2017553	1	intergenic.igt	2017553	1	199066	-	CDS	2015978	2018323	LOC_Os03g04390.1	LOC_Os03g04390	mRNA-mRNA
Chr3	+	3101876	2	0	0	0	0	0	0	0	0	0	0	0	0	2	0	0	201921	3UTR	3101866	3102414	LOC_Os03g06180.1	LOC_Os03g06180	mRNA-mRNA	3UTR	1	3101876	3101876	1	3UTR	3101876	2	871705	-	intergenic.igt	3098979	3119530	LOC_Os03g06230.igt	LOC_Os03g06230.igt	gene-gene
Chr3	+	3102121	14	4	2	2	0	2	0	0	0	0	1	0	0	2	0	1	201921	3UTR	3101866	3102414	LOC_Os03g06180.1	LOC_Os03g06180	mRNA-mRNA	3UTR	1	3102100	3102133	8	3UTR	3102121	4	871705	-	intergenic.igt	3098979	3119530	LOC_Os03g06230.igt	LOC_Os03g06230.igt	gene-gene
Chr3	+	3104547	1	0	1	0	0	0	0	0	0	0	0	0	0	0	0	0	201939	CDS	3104355	3104702	LOC_Os03g06190.1	LOC_Os03g06190	mRNA-mRNA	CDS	1	3104547	3104547	1	CDS	3104547	1	871705	-	intergenic.igt	3098979	3119530	LOC_Os03g06230.igt	LOC_Os03g06230.igt	gene-gene
Chr3	+	3105453	1	0	0	0	0	0	0	0	0	0	0	0	0	0	1	0	201940	CDS	3105310	3105465	LOC_Os03g06190.1	LOC_Os03g06190	mRNA-mRNA	CDS	1	3105453	3105453	1	CDS	3105453	1	871705	-	intergenic.igt	3098979	3119530	LOC_Os03g06230.igt	LOC_Os03g06230.igt	gene-gene
Chr3	+	3105535	102	7	13	6	13	14	11	5	4	5	7	2	2	5	4	4	953513	intron	3105466	3106255	LOC_Os03g06190.1	LOC_Os03g06190	mRNA-mRNA	intron	1	3105492	3105548	28	intron	3105535	19	871705	-	intergenic.igt	3098979	3119530	LOC_Os03g06230.igt	LOC_Os03g06230.igt	gene-gene
Chr3	+	3105583	2	0	0	0	0	1	1	0	0	0	0	0	0	0	0	0	953513	intron	3105466	3106255	LOC_Os03g06190.1	LOC_Os03g06190	mRNA-mRNA	intron	1	3105583	3105589	2	intron	3105583	1	871705	-	intergenic.igt	3098979	3119530	LOC_Os03g06230.igt	LOC_Os03g06230.igt	gene-gene
Chr3	+	3109416	6	0	1	1	0	0	0	0	0	1	2	0	0	1	0	0	201953	3UTR	3109416	3110103	LOC_Os03g06190.1	LOC_Os03g06190	mRNA-mRNA	3UTR	1	3109416	3109435	5	3UTR	3109416	2	871705	-	intergenic.igt	3098979	3119530	LOC_Os03g06230.igt	LOC_Os03g06230.igt	gene-gene
Chr3	+	3109465	2	0	0	0	0	2	0	0	0	0	0	0	0	0	0	0	201953	3UTR	3109416	3110103	LOC_Os03g06190.1	LOC_Os03g06190	mRNA-mRNA	3UTR	1	3109465	3109465	1	3UTR	3109465	2	871705	-	intergenic.igt	3098979	3119530	LOC_Os03g06230.igt	LOC_Os03g06230.igt	gene-gene
Chr3	+	3109529	21	2	1	0	0	0	1	0	4	0	4	0	1	0	3	5	201953	3UTR	3109416	3110103	LOC_Os03g06190.1	LOC_Os03g06190	mRNA-mRNA	3UTR	1	3109498	3109568	10	3UTR	3109529	5	871705	-	intergenic.igt	3098979	3119530	LOC_Os03g06230.igt	LOC_Os03g06230.igt	gene-gene
Chr3	+	3109621	7	1	0	1	1	0	0	0	0	0	0	3	0	1	0	0	201953	3UTR	3109416	3110103	LOC_Os03g06190.1	LOC_Os03g06190	mRNA-mRNA	3UTR	1	3109595	3109626	5	3UTR	3109621	3	871705	-	intergenic.igt	3098979	3119530	LOC_Os03g06230.igt	LOC_Os03g06230.igt	gene-gene
Chr3	+	3109736	650	31	54	65	46	80	37	22	32	35	35	48	53	38	42	32	201953	3UTR	3109416	3110103	LOC_Os03g06190.1	LOC_Os03g06190	mRNA-mRNA	3UTR	1	3109652	3109832	97	3UTR	3109736	109	871705	-	intergenic.igt	3098979	3119530	LOC_Os03g06230.igt	LOC_Os03g06230.igt	gene-gene
Chr3	+	3109882	1	0	0	0	0	0	0	0	0	0	0	0	0	0	1	0	201953	3UTR	3109416	3110103	LOC_Os03g06190.1	LOC_Os03g06190	mRNA-mRNA	3UTR	1	3109882	3109882	1	3UTR	3109882	1	871705	-	intergenic.igt	3098979	3119530	LOC_Os03g06230.igt	LOC_Os03g06230.igt	gene-gene
Chr3	+	3111274	1	0	0	0	0	0	0	0	0	0	0	0	0	1	0	0	201958	CDS	3110790	3112070	LOC_Os03g06200.1	LOC_Os03g06200	mRNA-mRNA	CDS	1	3111274	3111274	1	CDS	3111274	1	871705	-	intergenic.igt	3098979	3119530	LOC_Os03g06230.igt	LOC_Os03g06230.igt	gene-gene
Chr3	+	3111483	1	0	0	0	0	0	0	0	0	0	0	0	0	0	0	1	201958	CDS	3110790	3112070	LOC_Os03g06200.1	LOC_Os03g06200	mRNA-mRNA	CDS	1	3111483	3111483	1	CDS	3111483	1	871705	-	intergenic.igt	3098979	3119530	LOC_Os03g06230.igt	LOC_Os03g06230.igt	gene-gene
Chr3	+	3111684	2	0	0	0	0	0	0	0	0	0	0	0	0	0	2	0	201958	CDS	3110790	3112070	LOC_Os03g06200.1	LOC_Os03g06200	mRNA-mRNA	CDS	1	3111684	3111684	1	CDS	3111684	2	871705	-	intergenic.igt	3098979	3119530	LOC_Os03g06230.igt	LOC_Os03g06230.igt	gene-gene
Chr3	+	3111895	5	0	0	0	0	0	0	0	0	0	3	0	0	1	1	0	201958	CDS	3110790	3112070	LOC_Os03g06200.1	LOC_Os03g06200	mRNA-mRNA	CDS	1	3111895	3111903	2	CDS	3111895	4	871705	-	intergenic.igt	3098979	3119530	LOC_Os03g06230.igt	LOC_Os03g06230.igt	gene-gene
Chr3	+	3112025	17	0	2	0	0	1	0	1	3	2	0	0	4	3	0	1	201958	CDS	3110790	3112070	LOC_Os03g06200.1	LOC_Os03g06200	mRNA-mRNA	CDS	1	3111941	3112025	9	CDS	3112025	4	871705	-	intergenic.igt	3098979	3119530	LOC_Os03g06230.igt	LOC_Os03g06230.igt	gene-gene
Chr3	+	3112113	19	0	0	0	0	1	0	2	1	7	0	2	0	3	2	1	201959	3UTR	3112071	3112843	LOC_Os03g06200.1	LOC_Os03g06200	mRNA-mRNA	3UTR	1	3112067	3112113	10	3UTR\	CDS	3112113	5	871705	-	intergenic.igt	3098979	3119530	LOC_Os03g06230.igt	LOC_Os03g06230.igt	gene-gene
Chr3	+	3112316	5829	29	45	37	88	59	58	371	250	401	326	294	503	1278	952	1138	201959	3UTR	3112071	3112843	LOC_Os03g06200.1	LOC_Os03g06200	mRNA-mRNA	3UTR	1	3112140	3112563	309	3UTR	3112316	421	871705	-	intergenic.igt	3098979	3119530	LOC_Os03g06230.igt	LOC_Os03g06230.igt	gene-gene
Chr3	+	3112675	21	0	0	1	0	1	0	0	1	1	0	2	3	5	4	3	201959	3UTR	3112071	3112843	LOC_Os03g06200.1	LOC_Os03g06200	mRNA-mRNA	3UTR	1	3112615	3112679	11	3UTR	3112675	4	871705	-	intergenic.igt	3098979	3119530	LOC_Os03g06230.igt	LOC_Os03g06230.igt	gene-gene
Chr3	+	3112717	4	0	0	0	0	0	0	0	0	0	0	0	0	4	0	0	201959	3UTR	3112071	3112843	LOC_Os03g06200.1	LOC_Os03g06200	mRNA-mRNA	3UTR	1	3112717	3112717	1	3UTR	3112717	4	871705	-	intergenic.igt	3098979	3119530	LOC_Os03g06230.igt	LOC_Os03g06230.igt	gene-gene
Chr3	+	3112742	6	0	0	0	0	0	0	0	0	0	6	0	0	0	0	0	201959	3UTR	3112071	3112843	LOC_Os03g06200.1	LOC_Os03g06200	mRNA-mRNA	3UTR	1	3112742	3112742	1	3UTR	3112742	6	871705	-	intergenic.igt	3098979	3119530	LOC_Os03g06230.igt	LOC_Os03g06230.igt	gene-gene
Chr3	+	3113915	1	0	0	0	0	0	0	0	0	0	0	0	1	0	0	0	869042	intergenic.pm	3112844	3114531	LOC_Os03g06200.igt	LOC_Os03g06200.igt	gene-gene	intergenic.pm	1	3113915	3113915	1	intergenic.pm	3113915	1	871705	-	intergenic.igt	3098979	3119530	LOC_Os03g06230.igt	LOC_Os03g06230.igt	gene-gene
Chr3	+	3116865	4	0	0	0	0	0	0	0	0	0	4	0	0	0	0	0	953529	intron	3116761	3116871	LOC_Os03g06220.1	LOC_Os03g06220	mRNA-mRNA	intron	1	3116865	3116865	1	intron	3116865	4	871705	-	intergenic.igt	3098979	3119530	LOC_Os03g06230.igt	LOC_Os03g06230.igt	gene-gene
Chr3	+	3116899	3	0	0	0	0	1	0	0	0	0	0	1	0	1	0	0	201983	CDS	3116872	3117099	LOC_Os03g06220.1	LOC_Os03g06220	mRNA-mRNA	CDS	1	3116899	3116899	1	CDS	3116899	3	871705	-	intergenic.igt	3098979	3119530	LOC_Os03g06230.igt	LOC_Os03g06230.igt	gene-gene
Chr3	+	3118056	2	0	0	0	0	0	2	0	0	0	0	0	0	0	0	0	953531	intron	3118016	3118517	LOC_Os03g06220.1	LOC_Os03g06220	mRNA-mRNA	intron	1	3118056	3118056	1	intron	3118056	2	871705	-	intergenic.igt	3098979	3119530	LOC_Os03g06230.igt	LOC_Os03g06230.igt	gene-gene
Chr3	+	3118697	1	0	0	0	0	0	1	0	0	0	0	0	0	0	0	0	201985	CDS	3118518	3118919	LOC_Os03g06220.1	LOC_Os03g06220	mRNA-mRNA	CDS	1	3118697	3118697	1	CDS	3118697	1	871705	-	intergenic.igt	3098979	3119530	LOC_Os03g06230.igt	LOC_Os03g06230.igt	gene-gene
Chr3	+	3118969	6	0	0	0	0	0	0	0	0	0	0	0	6	0	0	0	953532	intron	3118920	3118989	LOC_Os03g06220.1	LOC_Os03g06220	mRNA-mRNA	intron	1	3118969	3118969	1	intron	3118969	6	871705	-	intergenic.igt	3098979	3119530	LOC_Os03g06230.igt	LOC_Os03g06230.igt	gene-gene
Chr3	+	3119966	3	0	0	0	0	0	0	0	0	0	0	0	1	0	2	0	201989	3UTR	3119886	3121067	LOC_Os03g06220.1	LOC_Os03g06220	mRNA-mRNA	3UTR	1	3119957	3119966	2	3UTR	3119966	2	201999	-	3UTR	3119531	3120537	LOC_Os03g06230.1	LOC_Os03g06230	mRNA-mRNA
Chr3	+	3120003	6	0	0	0	0	0	0	0	0	0	0	0	4	0	2	0	201989	3UTR	3119886	3121067	LOC_Os03g06220.1	LOC_Os03g06220	mRNA-mRNA	3UTR	1	3119996	3120003	2	3UTR	3120003	4	201999	-	3UTR	3119531	3120537	LOC_Os03g06230.1	LOC_Os03g06230	mRNA-mRNA
Chr3	+	3120386	2781	82	78	111	99	83	120	119	109	167	298	358	418	218	282	239	201989	3UTR	3119886	3121067	LOC_Os03g06220.1	LOC_Os03g06220	mRNA-mRNA	3UTR	1	3120044	3120509	282	3UTR	3120386	79	201999	-	3UTR	3119531	3120537	LOC_Os03g06230.1	LOC_Os03g06230	mRNA-mRNA
Chr3	+	3120551	516	28	45	28	32	24	73	2	1	8	8	24	67	46	72	58	201989	3UTR	3119886	3121067	LOC_Os03g06220.1	LOC_Os03g06220	mRNA-mRNA	3UTR	1	3120535	3120765	132	3UTR	3120551	24	201998	-	CDS	3120538	3120732	LOC_Os03g06230.1	LOC_Os03g06230	mRNA-mRNA
Chr3	+	3121398	13	0	1	1	0	0	3	0	0	0	0	0	1	0	5	2	869043	intergenic.igt	3121068	3129875	LOC_Os03g06220.igt	LOC_Os03g06220.igt	gene-gene	intergenic.igt	1	3121368	3121436	8	intergenic.igt	3121398	3	201997	-	CDS	3121222	3121668	LOC_Os03g06230.1	LOC_Os03g06230	mRNA-mRNA
Chr3	+	3121487	15	1	2	1	1	0	0	0	0	0	0	0	1	2	0	7	869043	intergenic.igt	3121068	3129875	LOC_Os03g06220.igt	LOC_Os03g06220.igt	gene-gene	intergenic.igt	1	3121466	3121492	7	intergenic.igt	3121487	4	201997	-	CDS	3121222	3121668	LOC_Os03g06230.1	LOC_Os03g06230	mRNA-mRNA
Chr3	+	3121517	1	0	0	0	0	0	0	0	0	0	0	0	0	0	0	1	869043	intergenic.igt	3121068	3129875	LOC_Os03g06220.igt	LOC_Os03g06220.igt	gene-gene	intergenic.igt	1	3121517	3121517	1	intergenic.igt	3121517	1	201997	-	CDS	3121222	3121668	LOC_Os03g06230.1	LOC_Os03g06230	mRNA-mRNA
Chr3	+	3121873	6	0	0	0	0	0	0	0	0	0	0	0	6	0	0	0	869043	intergenic.igt	3121068	3129875	LOC_Os03g06220.igt	LOC_Os03g06220.igt	gene-gene	intergenic.igt	1	3121873	3121892	2	intergenic.igt	3121873	5	1076732	-	intron	3121669	3123275	LOC_Os03g06230.1	LOC_Os03g06230	mRNA-mRNA
Chr3	+	3121917	1	0	0	0	0	0	0	0	0	0	0	0	1	0	0	0	869043	intergenic.igt	3121068	3129875	LOC_Os03g06220.igt	LOC_Os03g06220.igt	gene-gene	intergenic.igt	1	3121917	3121917	1	intergenic.igt	3121917	1	1076732	-	intron	3121669	3123275	LOC_Os03g06230.1	LOC_Os03g06230	mRNA-mRNA
Chr3	+	3626647	5	0	5	0	0	0	0	0	0	0	0	0	0	0	0	0	203317	CDS	3626433	3626754	LOC_Os03g07100.1	LOC_Os03g07100	mRNA-mRNA	CDS	1	3626647	3626647	1	CDS	3626647	5	871747	-	intergenic.pm	3625903	3627902	LOC_Os03g07110.igt	LOC_Os03g07110.igt	gene-gene
Chr3	+	3628257	1	0	0	0	0	0	0	0	0	0	1	0	0	0	0	0	203319	CDS	3628122	3628282	LOC_Os03g07100.1	LOC_Os03g07100	mRNA-mRNA	CDS	1	3628257	3628257	1	CDS	3628257	1	871747	-	intergenic.igt	3627903	3630472	LOC_Os03g07110.igt	LOC_Os03g07110.igt	gene-gene
Chr3	+	3628414	5	0	0	0	0	0	0	0	0	0	0	0	5	0	0	0	203320	3UTR	3628283	3628935	LOC_Os03g07100.1	LOC_Os03g07100	mRNA-mRNA	3UTR	1	3628414	3628414	1	3UTR	3628414	5	871747	-	intergenic.igt	3627903	3630472	LOC_Os03g07110.igt	LOC_Os03g07110.igt	gene-gene
Chr3	+	3628585	1213	38	26	33	25	35	14	87	102	130	146	135	263	57	71	51	203320	3UTR	3628283	3628935	LOC_Os03g07100.1	LOC_Os03g07100	mRNA-mRNA	3UTR	1	3628452	3628674	126	3UTR	3628585	68	871747	-	intergenic.igt	3627903	3630472	LOC_Os03g07110.igt	LOC_Os03g07110.igt	gene-gene
Chr3	+	3628751	18	0	2	0	0	5	0	0	0	0	0	1	8	2	0	0	203320	3UTR	3628283	3628935	LOC_Os03g07100.1	LOC_Os03g07100	mRNA-mRNA	3UTR	1	3628723	3628759	9	3UTR	3628751	5	871747	-	intergenic.igt	3627903	3630472	LOC_Os03g07110.igt	LOC_Os03g07110.igt	gene-gene
Chr3	+	3628801	1	0	0	0	0	0	0	0	0	0	0	0	0	1	0	0	203320	3UTR	3628283	3628935	LOC_Os03g07100.1	LOC_Os03g07100	mRNA-mRNA	3UTR	1	3628801	3628801	1	3UTR	3628801	1	871747	-	intergenic.igt	3627903	3630472	LOC_Os03g07110.igt	LOC_Os03g07110.igt	gene-gene
Chr3	+	3630815	2	0	0	0	0	0	0	0	0	2	0	0	0	0	0	0	869083	intergenic.igt	3628936	3635629	LOC_Os03g07100.igt	LOC_Os03g07100.igt	gene-gene	intergenic.igt	1	3630815	3630815	1	intergenic.igt	3630815	2	203345	-	3UTR	3630473	3631274	LOC_Os03g07110.1	LOC_Os03g07110	mRNA-mRNA
Chr3	+	3630851	1	0	0	1	0	0	0	0	0	0	0	0	0	0	0	0	869083	intergenic.igt	3628936	3635629	LOC_Os03g07100.igt	LOC_Os03g07100.igt	gene-gene	intergenic.igt	1	3630851	3630851	1	intergenic.igt	3630851	1	203345	-	3UTR	3630473	3631274	LOC_Os03g07110.1	LOC_Os03g07110	mRNA-mRNA
Chr3	+	3631006	1	0	0	0	0	0	0	0	0	0	0	0	0	0	1	0	869083	intergenic.igt	3628936	3635629	LOC_Os03g07100.igt	LOC_Os03g07100.igt	gene-gene	intergenic.igt	1	3631006	3631006	1	intergenic.igt	3631006	1	203345	-	3UTR	3630473	3631274	LOC_Os03g07110.1	LOC_Os03g07110	mRNA-mRNA
Chr3	+	3631041	2	0	1	0	1	0	0	0	0	0	0	0	0	0	0	0	869083	intergenic.igt	3628936	3635629	LOC_Os03g07100.igt	LOC_Os03g07100.igt	gene-gene	intergenic.igt	1	3631041	3631042	2	intergenic.igt	3631041	1	203345	-	3UTR	3630473	3631274	LOC_Os03g07110.1	LOC_Os03g07110	mRNA-mRNA
Chr3	+	3631206	5832	213	264	283	313	272	255	361	300	428	278	430	544	671	594	626	869083	intergenic.igt	3628936	3635629	LOC_Os03g07100.igt	LOC_Os03g07100.igt	gene-gene	intergenic.igt	1	3631069	3631677	310	intergenic.igt	3631206	301	203345	-	3UTR	3630473	3631274	LOC_Os03g07110.1	LOC_Os03g07110	mRNA-mRNA
Chr3	+	3631709	12	0	2	0	3	0	0	0	0	0	0	0	0	3	0	4	869083	intergenic.igt	3628936	3635629	LOC_Os03g07100.igt	LOC_Os03g07100.igt	gene-gene	intergenic.igt	1	3631709	3631746	6	intergenic.igt	3631709	3	203344	-	CDS	3631275	3631958	LOC_Os03g07110.1	LOC_Os03g07110	mRNA-mRNA
Chr3	+	3631904	2	0	0	0	0	1	0	0	0	1	0	0	0	0	0	0	869083	intergenic.igt	3628936	3635629	LOC_Os03g07100.igt	LOC_Os03g07100.igt	gene-gene	intergenic.igt	1	3631904	3631910	2	intergenic.igt	3631904	1	203344	-	CDS	3631275	3631958	LOC_Os03g07110.1	LOC_Os03g07110	mRNA-mRNA
Chr3	+	3632056	7	0	3	0	0	0	0	0	0	0	0	0	4	0	0	0	869083	intergenic.igt	3628936	3635629	LOC_Os03g07100.igt	LOC_Os03g07100.igt	gene-gene	intergenic.igt	1	3632056	3632056	1	intergenic.igt	3632056	7	1076905	-	intron	3631959	3632164	LOC_Os03g07110.1	LOC_Os03g07110	mRNA-mRNA
Chr3	+	3632147	8	0	0	0	1	2	0	0	0	2	2	0	0	0	0	1	869083	intergenic.igt	3628936	3635629	LOC_Os03g07100.igt	LOC_Os03g07100.igt	gene-gene	intergenic.igt	1	3632147	3632172	7	intergenic.igt	3632147	2	1076905	-	intron	3631959	3632164	LOC_Os03g07110.1	LOC_Os03g07110	mRNA-mRNA
Chr3	+	3632199	4	0	0	0	0	0	1	0	0	0	0	0	0	0	0	3	869083	intergenic.igt	3628936	3635629	LOC_Os03g07100.igt	LOC_Os03g07100.igt	gene-gene	intergenic.igt	1	3632199	3632212	2	intergenic.igt	3632199	3	203343	-	CDS	3632165	3632266	LOC_Os03g07110.1	LOC_Os03g07110	mRNA-mRNA
Chr3	+	3632598	2	0	1	0	0	0	0	0	0	0	0	0	0	0	0	1	869083	intergenic.igt	3628936	3635629	LOC_Os03g07100.igt	LOC_Os03g07100.igt	gene-gene	intergenic.igt	1	3632598	3632618	2	intergenic.igt	3632598	1	203341	-	CDS	3632579	3632725	LOC_Os03g07110.1	LOC_Os03g07110	mRNA-mRNA
Chr3	+	3634664	3	0	0	0	0	0	0	0	0	0	2	0	1	0	0	0	869083	intergenic.igt	3628936	3635629	LOC_Os03g07100.igt	LOC_Os03g07100.igt	gene-gene	intergenic.igt	1	3634664	3634683	2	intergenic.igt	3634664	2	203334	-	5UTR	3634623	3634820	LOC_Os03g07110.1	LOC_Os03g07110	mRNA-mRNA
Chr3	+	3634713	1	1	0	0	0	0	0	0	0	0	0	0	0	0	0	0	869083	intergenic.igt	3628936	3635629	LOC_Os03g07100.igt	LOC_Os03g07100.igt	gene-gene	intergenic.igt	1	3634713	3634713	1	intergenic.igt	3634713	1	203334	-	5UTR	3634623	3634820	LOC_Os03g07110.1	LOC_Os03g07110	mRNA-mRNA
Chr3	+	3634807	1	0	0	0	0	0	0	0	1	0	0	0	0	0	0	0	869083	intergenic.igt	3628936	3635629	LOC_Os03g07100.igt	LOC_Os03g07100.igt	gene-gene	intergenic.igt	1	3634807	3634807	1	intergenic.igt	3634807	1	203334	-	5UTR	3634623	3634820	LOC_Os03g07110.1	LOC_Os03g07110	mRNA-mRNA
Chr3	+	3713696	1	0	0	0	0	1	0	0	0	0	0	0	0	0	0	0	203754	5UTR	3713491	3714069	LOC_Os03g07300.1	LOC_Os03g07300	mRNA-mRNA	5UTR	1	3713696	3713696	1	5UTR	3713696	1	871754	-	intergenic.igt	3708778	3717083	LOC_Os03g07310.igt	LOC_Os03g07310.igt	gene-gene
Chr3	+	3713774	2	0	0	0	0	0	2	0	0	0	0	0	0	0	0	0	203754	5UTR	3713491	3714069	LOC_Os03g07300.1	LOC_Os03g07300	mRNA-mRNA	5UTR	1	3713774	3713774	1	5UTR	3713774	2	871754	-	intergenic.igt	3708778	3717083	LOC_Os03g07310.igt	LOC_Os03g07310.igt	gene-gene
Chr3	+	3713812	2	1	0	0	1	0	0	0	0	0	0	0	0	0	0	0	203754	5UTR	3713491	3714069	LOC_Os03g07300.1	LOC_Os03g07300	mRNA-mRNA	5UTR	1	3713812	3713813	2	5UTR	3713812	1	871754	-	intergenic.igt	3708778	3717083	LOC_Os03g07310.igt	LOC_Os03g07310.igt	gene-gene
Chr3	+	3714616	12	1	2	0	0	0	4	0	1	1	0	0	1	0	2	0	953807	intron	3714165	3714701	LOC_Os03g07300.1	LOC_Os03g07300	mRNA-mRNA	intron	1	3714574	3714646	9	intron	3714616	2	871754	-	intergenic.igt	3708778	3717083	LOC_Os03g07310.igt	LOC_Os03g07310.igt	gene-gene
Chr3	+	3714696	1	1	0	0	0	0	0	0	0	0	0	0	0	0	0	0	953807	intron	3714165	3714701	LOC_Os03g07300.1	LOC_Os03g07300	mRNA-mRNA	intron	1	3714696	3714696	1	intron	3714696	1	871754	-	intergenic.igt	3708778	3717083	LOC_Os03g07310.igt	LOC_Os03g07310.igt	gene-gene
Chr3	+	3714724	10	0	0	1	0	1	0	2	2	0	0	0	0	0	0	4	203756	CDS	3714702	3714810	LOC_Os03g07300.1	LOC_Os03g07300	mRNA-mRNA	CDS	1	3714724	3714760	5	CDS	3714724	4	871754	-	intergenic.igt	3708778	3717083	LOC_Os03g07310.igt	LOC_Os03g07310.igt	gene-gene
Chr3	+	3714800	1	0	0	0	0	0	1	0	0	0	0	0	0	0	0	0	203756	CDS	3714702	3714810	LOC_Os03g07300.1	LOC_Os03g07300	mRNA-mRNA	CDS	1	3714800	3714800	1	CDS	3714800	1	871754	-	intergenic.igt	3708778	3717083	LOC_Os03g07310.igt	LOC_Os03g07310.igt	gene-gene
Chr3	+	3715120	8	1	0	1	0	0	0	0	0	0	0	0	2	0	0	4	953809	intron	3715100	3715198	LOC_Os03g07300.1	LOC_Os03g07300	mRNA-mRNA	intron	1	3715120	3715131	3	intron	3715120	5	871754	-	intergenic.igt	3708778	3717083	LOC_Os03g07310.igt	LOC_Os03g07310.igt	gene-gene
Chr3	+	3715333	4	0	1	0	0	0	3	0	0	0	0	0	0	0	0	0	953810	intron	3715313	3715770	LOC_Os03g07300.1	LOC_Os03g07300	mRNA-mRNA	intron	1	3715333	3715333	1	intron	3715333	4	871754	-	intergenic.igt	3708778	3717083	LOC_Os03g07310.igt	LOC_Os03g07310.igt	gene-gene
Chr3	+	3716527	1	1	0	0	0	0	0	0	0	0	0	0	0	0	0	0	953812	intron	3716486	3716556	LOC_Os03g07300.1	LOC_Os03g07300	mRNA-mRNA	intron	1	3716527	3716527	1	intron	3716527	1	871754	-	intergenic.igt	3708778	3717083	LOC_Os03g07310.igt	LOC_Os03g07310.igt	gene-gene
Chr3	+	3717195	43440	4406	5154	3567	3661	3949	4591	1249	1448	1899	2131	2936	3473	1609	1685	1682	203764	3UTR	3716978	3718258	LOC_Os03g07300.1	LOC_Os03g07300	mRNA-mRNA	3UTR	1	3717050	3717356	245	3UTR	3717195	2727	203784	-	3UTR	3717084	3717693	LOC_Os03g07310.1	LOC_Os03g07310	mRNA-mRNA
Chr3	+	3717407	219	18	18	14	6	14	10	9	6	4	11	26	26	32	9	16	203764	3UTR	3716978	3718258	LOC_Os03g07300.1	LOC_Os03g07300	mRNA-mRNA	3UTR	1	3717381	3717510	68	3UTR	3717407	17	203784	-	3UTR	3717084	3717693	LOC_Os03g07310.1	LOC_Os03g07310	mRNA-mRNA
Chr3	+	3717583	580	22	43	36	71	44	47	33	30	27	27	49	34	28	46	43	203764	3UTR	3716978	3718258	LOC_Os03g07300.1	LOC_Os03g07300	mRNA-mRNA	3UTR	1	3717536	3717965	153	3UTR	3717583	21	203784	-	3UTR	3717084	3717693	LOC_Os03g07310.1	LOC_Os03g07310	mRNA-mRNA
Chr3	+	3718011	4	0	4	0	0	0	0	0	0	0	0	0	0	0	0	0	203764	3UTR	3716978	3718258	LOC_Os03g07300.1	LOC_Os03g07300	mRNA-mRNA	3UTR	1	3718011	3718011	1	3UTR	3718011	4	1076983	-	intron	3717959	3718101	LOC_Os03g07310.1	LOC_Os03g07310	mRNA-mRNA
Chr3	+	3718237	7	3	2	0	1	0	0	0	0	0	0	0	0	0	1	0	203764	3UTR	3716978	3718258	LOC_Os03g07300.1	LOC_Os03g07300	mRNA-mRNA	3UTR	1	3718237	3718249	3	3UTR	3718237	3	203782	-	CDS	3718102	3718259	LOC_Os03g07310.1	LOC_Os03g07310	mRNA-mRNA
Chr3	+	3718287	8	0	1	0	3	1	3	0	0	0	0	0	0	0	0	0	869092	intergenic.igt	3718259	3722583	LOC_Os03g07300.igt	LOC_Os03g07300.igt	gene-gene	intergenic.igt	1	3718260	3718293	4	intergenic.igt	3718287	3	1076984	-	intron	3718260	3718477	LOC_Os03g07310.1	LOC_Os03g07310	mRNA-mRNA
Chr3	+	3718617	6	0	0	0	0	0	3	0	0	0	1	2	0	0	0	0	869092	intergenic.igt	3718259	3722583	LOC_Os03g07300.igt	LOC_Os03g07300.igt	gene-gene	intergenic.igt	1	3718615	3718617	2	intergenic.igt	3718617	5	203781	-	CDS	3718478	3718682	LOC_Os03g07310.1	LOC_Os03g07310	mRNA-mRNA
Chr3	+	3718679	2	0	0	0	0	0	0	0	2	0	0	0	0	0	0	0	869092	intergenic.igt	3718259	3722583	LOC_Os03g07300.igt	LOC_Os03g07300.igt	gene-gene	intergenic.igt	1	3718679	3718679	1	intergenic.igt	3718679	2	203781	-	CDS	3718478	3718682	LOC_Os03g07310.1	LOC_Os03g07310	mRNA-mRNA
Chr3	+	3719510	6	0	0	0	0	0	0	0	2	2	0	2	0	0	0	0	869092	intergenic.igt	3718259	3722583	LOC_Os03g07300.igt	LOC_Os03g07300.igt	gene-gene	intergenic.igt	1	3719510	3719520	3	intergenic.igt	3719510	2	203780	-	CDS	3719498	3719787	LOC_Os03g07310.1	LOC_Os03g07310	mRNA-mRNA
Chr3	+	3719623	1	0	0	0	0	0	0	0	0	0	0	0	1	0	0	0	869092	intergenic.igt	3718259	3722583	LOC_Os03g07300.igt	LOC_Os03g07300.igt	gene-gene	intergenic.igt	1	3719623	3719623	1	intergenic.igt	3719623	1	203780	-	CDS	3719498	3719787	LOC_Os03g07310.1	LOC_Os03g07310	mRNA-mRNA
Chr3	+	3719655	3	0	0	0	0	0	0	0	0	0	0	0	3	0	0	0	869092	intergenic.igt	3718259	3722583	LOC_Os03g07300.igt	LOC_Os03g07300.igt	gene-gene	intergenic.igt	1	3719655	3719655	1	intergenic.igt	3719655	3	203780	-	CDS	3719498	3719787	LOC_Os03g07310.1	LOC_Os03g07310	mRNA-mRNA
Chr3	+	3719695	3	0	1	0	2	0	0	0	0	0	0	0	0	0	0	0	869092	intergenic.igt	3718259	3722583	LOC_Os03g07300.igt	LOC_Os03g07300.igt	gene-gene	intergenic.igt	1	3719695	3719704	2	intergenic.igt	3719695	2	203780	-	CDS	3719498	3719787	LOC_Os03g07310.1	LOC_Os03g07310	mRNA-mRNA
Chr3	+	3720713	1	0	0	0	0	0	1	0	0	0	0	0	0	0	0	0	869092	intergenic.igt	3718259	3722583	LOC_Os03g07300.igt	LOC_Os03g07300.igt	gene-gene	intergenic.igt	1	3720713	3720713	1	intergenic.igt	3720713	1	1076989	-	intron	3720367	3720772	LOC_Os03g07310.1	LOC_Os03g07310	mRNA-mRNA
Chr3	+	3720777	2	0	2	0	0	0	0	0	0	0	0	0	0	0	0	0	869092	intergenic.igt	3718259	3722583	LOC_Os03g07300.igt	LOC_Os03g07300.igt	gene-gene	intergenic.igt	1	3720777	3720777	1	intergenic.igt	3720777	2	203776	-	CDS	3720773	3720935	LOC_Os03g07310.1	LOC_Os03g07310	mRNA-mRNA
Chr3	+	3720836	3	0	0	0	0	0	0	0	1	0	0	0	0	0	0	2	869092	intergenic.igt	3718259	3722583	LOC_Os03g07300.igt	LOC_Os03g07300.igt	gene-gene	intergenic.igt	1	3720832	3720836	2	intergenic.igt	3720836	2	203776	-	CDS	3720773	3720935	LOC_Os03g07310.1	LOC_Os03g07310	mRNA-mRNA
Chr3	+	3720934	1	0	0	0	0	0	0	0	0	0	0	0	0	0	1	0	869092	intergenic.igt	3718259	3722583	LOC_Os03g07300.igt	LOC_Os03g07300.igt	gene-gene	intergenic.igt	1	3720934	3720934	1	intergenic.igt	3720934	1	203776	-	CDS	3720773	3720935	LOC_Os03g07310.1	LOC_Os03g07310	mRNA-mRNA
Chr3	+	3720971	1	0	1	0	0	0	0	0	0	0	0	0	0	0	0	0	869092	intergenic.igt	3718259	3722583	LOC_Os03g07300.igt	LOC_Os03g07300.igt	gene-gene	intergenic.igt	1	3720971	3720971	1	intergenic.igt	3720971	1	203775	-	5UTR	3720936	3721105	LOC_Os03g07310.1	LOC_Os03g07310	mRNA-mRNA
Chr3	+	4113167	39	0	1	0	0	0	0	8	3	0	6	7	1	1	8	4	204856	CDS	4112480	4113361	LOC_Os03g08050.1	LOC_Os03g08050	mRNA-mRNA	CDS	1	4113156	4113233	14	CDS	4113167	7	871794	-	intergenic.igt	4111898	4119644	LOC_Os03g08070.igt	LOC_Os03g08070.igt	gene-gene
Chr3	+	4113584	38905	632	1049	1344	1340	1353	1239	2230	1955	2415	2562	3475	4412	5401	4750	4748	819954	3UTR	4113362	4114009	LOC_Os03g08050.1	LOC_Os03g08050	mRNA-mRNA	3UTR	1	4113264	4113774	353	3UTR\	CDS	4113584	3653	871794	-	intergenic.igt	4111898	4119644	LOC_Os03g08070.igt	LOC_Os03g08070.igt	gene-gene
Chr3	+	4114746	1	0	0	0	0	0	0	0	0	0	0	0	0	0	1	0	869124	intergenic.igt	4114010	4127652	LOC_Os03g08050.igt	LOC_Os03g08050.igt	gene-gene	intergenic.igt	1	4114746	4114746	1	intergenic.igt	4114746	1	871794	-	intergenic.igt	4111898	4119644	LOC_Os03g08070.igt	LOC_Os03g08070.igt	gene-gene
Chr3	+	4118937	1	0	0	0	0	0	0	0	0	0	0	0	0	0	0	1	869124	intergenic.igt	4114010	4127652	LOC_Os03g08050.igt	LOC_Os03g08050.igt	gene-gene	intergenic.igt	1	4118937	4118937	1	intergenic.igt	4118937	1	871794	-	intergenic.igt	4111898	4119644	LOC_Os03g08070.igt	LOC_Os03g08070.igt	gene-gene
Chr3	+	4118996	6	0	0	0	0	0	0	0	0	5	0	0	0	1	0	0	869124	intergenic.igt	4114010	4127652	LOC_Os03g08050.igt	LOC_Os03g08050.igt	gene-gene	intergenic.igt	1	4118996	4119012	2	intergenic.igt	4118996	5	871794	-	intergenic.igt	4111898	4119644	LOC_Os03g08070.igt	LOC_Os03g08070.igt	gene-gene
Chr3	+	4119234	4	0	0	0	0	0	0	0	0	0	1	0	0	3	0	0	869124	intergenic.igt	4114010	4127652	LOC_Os03g08050.igt	LOC_Os03g08050.igt	gene-gene	intergenic.igt	1	4119233	4119234	2	intergenic.igt	4119234	3	871794	-	intergenic.igt	4111898	4119644	LOC_Os03g08070.igt	LOC_Os03g08070.igt	gene-gene
Chr3	+	4119290	3	0	0	0	0	3	0	0	0	0	0	0	0	0	0	0	869124	intergenic.igt	4114010	4127652	LOC_Os03g08050.igt	LOC_Os03g08050.igt	gene-gene	intergenic.igt	1	4119290	4119290	1	intergenic.igt	4119290	3	871794	-	intergenic.igt	4111898	4119644	LOC_Os03g08070.igt	LOC_Os03g08070.igt	gene-gene
Chr3	+	4119339	1	0	0	0	0	0	0	0	0	0	0	0	1	0	0	0	869124	intergenic.igt	4114010	4127652	LOC_Os03g08050.igt	LOC_Os03g08050.igt	gene-gene	intergenic.igt	1	4119339	4119339	1	intergenic.igt	4119339	1	871794	-	intergenic.igt	4111898	4119644	LOC_Os03g08070.igt	LOC_Os03g08070.igt	gene-gene
Chr3	+	4119392	14	2	0	0	0	0	0	0	0	4	4	0	0	2	1	1	869124	intergenic.igt	4114010	4127652	LOC_Os03g08050.igt	LOC_Os03g08050.igt	gene-gene	intergenic.igt	1	4119377	4119406	5	intergenic.igt	4119392	4	871794	-	intergenic.igt	4111898	4119644	LOC_Os03g08070.igt	LOC_Os03g08070.igt	gene-gene
Chr3	+	4119437	1	0	0	0	0	0	0	0	0	1	0	0	0	0	0	0	869124	intergenic.igt	4114010	4127652	LOC_Os03g08050.igt	LOC_Os03g08050.igt	gene-gene	intergenic.igt	1	4119437	4119437	1	intergenic.igt	4119437	1	871794	-	intergenic.igt	4111898	4119644	LOC_Os03g08070.igt	LOC_Os03g08070.igt	gene-gene
Chr3	+	4119765	50903	960	1423	1796	1798	1788	1809	3167	2953	3651	3483	4774	6461	6068	5279	5493	869124	intergenic.igt	4114010	4127652	LOC_Os03g08050.igt	LOC_Os03g08050.igt	gene-gene	intergenic.igt	1	4119576	4119951	311	intergenic.igt	4119765	3654	204960	-	3UTR	4119645	4120366	LOC_Os03g08070.3	LOC_Os03g08070	mRNA-mRNA
Chr3	+	4120003	6	1	2	0	0	0	0	0	0	0	0	0	3	0	0	0	869124	intergenic.igt	4114010	4127652	LOC_Os03g08050.igt	LOC_Os03g08050.igt	gene-gene	intergenic.igt	1	4119991	4120007	3	intergenic.igt	4120003	3	204960	-	3UTR	4119645	4120366	LOC_Os03g08070.3	LOC_Os03g08070	mRNA-mRNA
Chr3	+	4120260	8828	1127	1294	1297	942	1148	812	85	67	118	394	529	660	102	149	104	869124	intergenic.igt	4114010	4127652	LOC_Os03g08050.igt	LOC_Os03g08050.igt	gene-gene	intergenic.igt	1	4120061	4120520	358	intergenic.igt	4120260	307	204960	-	3UTR	4119645	4120366	LOC_Os03g08070.3	LOC_Os03g08070	mRNA-mRNA
Chr3	+	4120578	10	1	3	1	2	0	0	0	0	2	0	1	0	0	0	0	869124	intergenic.igt	4114010	4127652	LOC_Os03g08050.igt	LOC_Os03g08050.igt	gene-gene	intergenic.igt	1	4120573	4120621	8	intergenic.igt	4120578	2	1077189	-	intron	4120486	4120606	LOC_Os03g08070.3	LOC_Os03g08070	mRNA-mRNA
Chr3	+	4120767	77	10	15	8	13	12	3	4	0	1	3	1	2	2	3	0	869124	intergenic.igt	4114010	4127652	LOC_Os03g08050.igt	LOC_Os03g08050.igt	gene-gene	intergenic.igt	1	4120738	4120788	25	intergenic.igt	4120767	10	1077190	-	intron	4120758	4120841	LOC_Os03g08070.3	LOC_Os03g08070	mRNA-mRNA
Chr3	+	4120888	1	0	0	1	0	0	0	0	0	0	0	0	0	0	0	0	869124	intergenic.igt	4114010	4127652	LOC_Os03g08050.igt	LOC_Os03g08050.igt	gene-gene	intergenic.igt	1	4120888	4120888	1	intergenic.igt	4120888	1	204957	-	CDS	4120842	4120973	LOC_Os03g08070.3	LOC_Os03g08070	mRNA-mRNA
Chr3	+	4120913	1	0	0	0	0	0	0	0	0	0	0	0	1	0	0	0	869124	intergenic.igt	4114010	4127652	LOC_Os03g08050.igt	LOC_Os03g08050.igt	gene-gene	intergenic.igt	1	4120913	4120913	1	intergenic.igt	4120913	1	204957	-	CDS	4120842	4120973	LOC_Os03g08070.3	LOC_Os03g08070	mRNA-mRNA
Chr3	+	4120962	16	2	3	0	0	0	2	0	2	0	0	3	3	0	1	0	869124	intergenic.igt	4114010	4127652	LOC_Os03g08050.igt	LOC_Os03g08050.igt	gene-gene	intergenic.igt	1	4120962	4121020	8	intergenic.igt	4120962	4	204957	-	CDS	4120842	4120973	LOC_Os03g08070.3	LOC_Os03g08070	mRNA-mRNA
Chr3	+	4121193	1	0	0	0	0	0	0	0	0	0	0	0	1	0	0	0	869124	intergenic.igt	4114010	4127652	LOC_Os03g08050.igt	LOC_Os03g08050.igt	gene-gene	intergenic.igt	1	4121193	4121193	1	intergenic.igt	4121193	1	1077191	-	intron	4120974	4121200	LOC_Os03g08070.3	LOC_Os03g08070	mRNA-mRNA
Chr3	+	4121331	2	0	0	1	0	1	0	0	0	0	0	0	0	0	0	0	869124	intergenic.igt	4114010	4127652	LOC_Os03g08050.igt	LOC_Os03g08050.igt	gene-gene	intergenic.igt	1	4121331	4121341	2	intergenic.igt	4121331	1	204956	-	CDS	4121201	4121375	LOC_Os03g08070.3	LOC_Os03g08070	mRNA-mRNA
Chr3	+	4121366	1	0	0	1	0	0	0	0	0	0	0	0	0	0	0	0	869124	intergenic.igt	4114010	4127652	LOC_Os03g08050.igt	LOC_Os03g08050.igt	gene-gene	intergenic.igt	1	4121366	4121366	1	intergenic.igt	4121366	1	204956	-	CDS	4121201	4121375	LOC_Os03g08070.3	LOC_Os03g08070	mRNA-mRNA
Chr3	+	4122064	1	0	0	1	0	0	0	0	0	0	0	0	0	0	0	0	869124	intergenic.igt	4114010	4127652	LOC_Os03g08050.igt	LOC_Os03g08050.igt	gene-gene	intergenic.igt	1	4122064	4122064	1	intergenic.igt	4122064	1	204955	-	CDS	4121707	4122158	LOC_Os03g08070.3	LOC_Os03g08070	mRNA-mRNA
Chr3	+	4124515	1	1	0	0	0	0	0	0	0	0	0	0	0	0	0	0	869124	intergenic.igt	4114010	4127652	LOC_Os03g08050.igt	LOC_Os03g08050.igt	gene-gene	intergenic.igt	1	4124515	4124515	1	intergenic.igt	4124515	1	204948	-	CDS	4124476	4124640	LOC_Os03g08070.3	LOC_Os03g08070	mRNA-mRNA
Chr3	+	4126275	1	0	1	0	0	0	0	0	0	0	0	0	0	0	0	0	869124	intergenic.igt	4114010	4127652	LOC_Os03g08050.igt	LOC_Os03g08050.igt	gene-gene	intergenic.igt	1	4126275	4126275	1	intergenic.igt	4126275	1	1077204	-	intron	4126111	4126278	LOC_Os03g08070.3	LOC_Os03g08070	mRNA-mRNA
Chr3	+	5272551	30	0	1	2	1	1	2	0	0	2	9	2	1	3	0	6	208276	3UTR	5272188	5272633	LOC_Os03g10334.1	LOC_Os03g10334	mRNA-mRNA	3UTR	1	5272532	5272587	18	3UTR	5272551	3	871872	-	intergenic.igt	5271294	5276516	LOC_Os03g10350.igt	LOC_Os03g10350.igt	gene-gene
Chr3	+	5272684	6	2	0	0	0	0	0	0	0	0	0	2	0	0	0	2	869211	intergenic.igt	5272634	5272922	LOC_Os03g10334.igt	LOC_Os03g10334.igt	gene-gene	intergenic.igt	1	5272675	5272701	4	intergenic.igt	5272684	2	871872	-	intergenic.igt	5271294	5276516	LOC_Os03g10350.igt	LOC_Os03g10350.igt	gene-gene
Chr3	+	5276236	6	0	0	0	0	0	0	0	0	0	1	0	0	0	5	0	954523	intron	5276228	5276297	LOC_Os03g10340.1	LOC_Os03g10340	mRNA-mRNA	intron	1	5276236	5276246	2	intron	5276236	5	871872	-	intergenic.igt	5271294	5276516	LOC_Os03g10350.igt	LOC_Os03g10350.igt	gene-gene
Chr3	+	5276401	2	0	0	0	0	0	0	0	0	0	0	2	0	0	0	0	208289	CDS	5276298	5276483	LOC_Os03g10340.1	LOC_Os03g10340	mRNA-mRNA	CDS	1	5276401	5276401	1	CDS	5276401	2	871872	-	intergenic.igt	5271294	5276516	LOC_Os03g10350.igt	LOC_Os03g10350.igt	gene-gene
Chr3	+	5276462	3	0	1	0	0	0	0	0	0	0	0	0	0	1	1	0	208289	CDS	5276298	5276483	LOC_Os03g10340.1	LOC_Os03g10340	mRNA-mRNA	CDS	1	5276462	5276486	3	CDS\	intron	5276462	1	871872	-	intergenic.igt	5271294	5276516	LOC_Os03g10350.igt	LOC_Os03g10350.igt	gene-gene
Chr3	+	5276514	2	0	0	0	0	0	0	0	0	0	0	0	2	0	0	0	954524	intron	5276484	5276578	LOC_Os03g10340.1	LOC_Os03g10340	mRNA-mRNA	intron	1	5276514	5276514	1	intron	5276514	2	871872	-	intergenic.igt	5271294	5276516	LOC_Os03g10350.igt	LOC_Os03g10350.igt	gene-gene
Chr3	+	5276738	89	0	0	0	2	0	0	8	2	8	16	6	14	12	7	14	208290	CDS	5276579	5276779	LOC_Os03g10340.1	LOC_Os03g10340	mRNA-mRNA	CDS	1	5276713	5276815	37	CDS\	intron	5276738	15	208307	-	3UTR	5276564	5277707	LOC_Os03g10350.1	LOC_Os03g10350	mRNA-mRNA
Chr3	+	5277132	15057	151	226	253	306	329	295	645	652	988	1587	2109	2262	1765	1747	1742	208292	3UTR	5276965	5278312	LOC_Os03g10340.1	LOC_Os03g10340	mRNA-mRNA	3UTR	1	5276985	5277336	227	3UTR	5277132	1417	208307	-	3UTR	5276564	5277707	LOC_Os03g10350.1	LOC_Os03g10350	mRNA-mRNA
Chr3	+	5277405	35	0	0	0	3	0	0	0	1	0	1	4	2	14	8	2	208292	3UTR	5276965	5278312	LOC_Os03g10340.1	LOC_Os03g10340	mRNA-mRNA	3UTR	1	5277361	5277423	20	3UTR	5277405	4	208307	-	3UTR	5276564	5277707	LOC_Os03g10350.1	LOC_Os03g10350	mRNA-mRNA
Chr3	+	5277489	6	0	0	0	0	3	0	0	3	0	0	0	0	0	0	0	208292	3UTR	5276965	5278312	LOC_Os03g10340.1	LOC_Os03g10340	mRNA-mRNA	3UTR	1	5277489	5277515	3	3UTR	5277489	3	208307	-	3UTR	5276564	5277707	LOC_Os03g10350.1	LOC_Os03g10350	mRNA-mRNA
Chr3	+	5277610	411	21	23	22	14	12	10	35	25	28	28	35	64	29	32	33	208292	3UTR	5276965	5278312	LOC_Os03g10340.1	LOC_Os03g10340	mRNA-mRNA	3UTR	1	5277540	5278008	143	3UTR	5277610	21	208307	-	3UTR	5276564	5277707	LOC_Os03g10350.1	LOC_Os03g10350	mRNA-mRNA
Chr3	+	5278050	9	0	1	0	0	0	2	1	0	0	0	0	5	0	0	0	208292	3UTR	5276965	5278312	LOC_Os03g10340.1	LOC_Os03g10340	mRNA-mRNA	3UTR	1	5278048	5278069	4	3UTR	5278050	5	1077670	-	intron	5278043	5278449	LOC_Os03g10350.1	LOC_Os03g10350	mRNA-mRNA
Chr3	+	5278306	2	0	0	0	0	0	0	2	0	0	0	0	0	0	0	0	208292	3UTR	5276965	5278312	LOC_Os03g10340.1	LOC_Os03g10340	mRNA-mRNA	3UTR	1	5278306	5278306	1	3UTR	5278306	2	1077670	-	intron	5278043	5278449	LOC_Os03g10350.1	LOC_Os03g10350	mRNA-mRNA
Chr3	+	5278365	1	0	0	0	0	0	0	0	0	0	0	0	0	0	1	0	869212	intergenic.igt	5278313	5289857	LOC_Os03g10340.igt	LOC_Os03g10340.igt	gene-gene	intergenic.igt	1	5278365	5278365	1	intergenic.igt	5278365	1	1077670	-	intron	5278043	5278449	LOC_Os03g10350.1	LOC_Os03g10350	mRNA-mRNA
Chr3	+	5278602	3	0	0	0	0	0	0	0	0	3	0	0	0	0	0	0	869212	intergenic.igt	5278313	5289857	LOC_Os03g10340.igt	LOC_Os03g10340.igt	gene-gene	intergenic.igt	1	5278602	5278602	1	intergenic.igt	5278602	3	1077671	-	intron	5278598	5278685	LOC_Os03g10350.1	LOC_Os03g10350	mRNA-mRNA
Chr3	+	5279344	4	0	0	0	0	0	0	0	0	4	0	0	0	0	0	0	869212	intergenic.igt	5278313	5289857	LOC_Os03g10340.igt	LOC_Os03g10340.igt	gene-gene	intergenic.igt	1	5279344	5279344	1	intergenic.igt	5279344	4	208304	-	CDS	5278686	5279899	LOC_Os03g10350.1	LOC_Os03g10350	mRNA-mRNA
Chr3	+	5281156	2	0	0	0	0	0	0	0	0	0	0	0	2	0	0	0	869212	intergenic.igt	5278313	5289857	LOC_Os03g10340.igt	LOC_Os03g10340.igt	gene-gene	intergenic.igt	1	5281156	5281156	1	intergenic.igt	5281156	2	1077674	-	intron	5280905	5281739	LOC_Os03g10350.1	LOC_Os03g10350	mRNA-mRNA
Chr3	+	5281253	5	0	0	3	0	0	0	0	0	0	0	0	0	0	2	0	869212	intergenic.igt	5278313	5289857	LOC_Os03g10340.igt	LOC_Os03g10340.igt	gene-gene	intergenic.igt	1	5281253	5281268	2	intergenic.igt	5281253	3	1077674	-	intron	5280905	5281739	LOC_Os03g10350.1	LOC_Os03g10350	mRNA-mRNA
Chr3	+	21635182	1	0	0	0	0	0	0	0	0	0	1	0	0	0	0	0	246812	CDS	21635045	21635241	LOC_Os03g38950.1	LOC_Os03g38950	mRNA-mRNA	CDS	2	21635182	21635182	1	CDS	21635182	1	873030	-	intergenic.pm	21634056	21636055	LOC_Os03g38960.igt	LOC_Os03g38960.igt	gene-gene
Chr3	+	21635223	3	0	0	0	0	0	0	0	0	0	0	3	0	0	0	0	246812	CDS	21635045	21635241	LOC_Os03g38950.1	LOC_Os03g38950	mRNA-mRNA	CDS	2	21635223	21635223	1	CDS	21635223	3	873030	-	intergenic.pm	21634056	21636055	LOC_Os03g38960.igt	LOC_Os03g38960.igt	gene-gene
Chr3	+	21636201	1	0	0	0	0	0	0	0	1	0	0	0	0	0	0	0	960308	intron	21636103	21636345	LOC_Os03g38950.1	LOC_Os03g38950	mRNA-mRNA	intron	2	21636201	21636201	1	intron	21636201	1	873030	-	intergenic.igt	21636056	21636989	LOC_Os03g38960.igt	LOC_Os03g38960.igt	gene-gene
Chr3	+	21636256	21	0	0	0	0	0	2	3	1	6	3	0	6	0	0	0	960308	intron	21636103	21636345	LOC_Os03g38950.1	LOC_Os03g38950	mRNA-mRNA	intron	2	21636233	21636351	12	CDS\	intron	21636256	3	873030	-	intergenic.igt	21636056	21636989	LOC_Os03g38960.igt	LOC_Os03g38960.igt	gene-gene
Chr3	+	21636640	4	0	0	0	0	0	0	0	0	0	0	4	0	0	0	0	960309	intron	21636459	21636666	LOC_Os03g38950.1	LOC_Os03g38950	mRNA-mRNA	intron	2	21636640	21636640	1	intron	21636640	4	873030	-	intergenic.igt	21636056	21636989	LOC_Os03g38960.igt	LOC_Os03g38960.igt	gene-gene
Chr3	+	21636784	1	1	0	0	0	0	0	0	0	0	0	0	0	0	0	0	960310	intron	21636775	21636856	LOC_Os03g38950.1	LOC_Os03g38950	mRNA-mRNA	intron	2	21636784	21636784	1	intron	21636784	1	873030	-	intergenic.igt	21636056	21636989	LOC_Os03g38960.igt	LOC_Os03g38960.igt	gene-gene
Chr3	+	21637230	23050	239	420	510	439	440	270	1734	2522	3344	2258	2896	4171	1540	1102	1165	246819	3UTR	21636977	21637543	LOC_Os03g38950.1	LOC_Os03g38950	mRNA-mRNA	3UTR	2	21636962	21637367	261	3UTR\	CDS	21637230	1806	246850	-	3UTR	21636990	21637777	LOC_Os03g38960.1	LOC_Os03g38960	mRNA-mRNA
Chr3	+	21637473	709	33	26	33	40	44	33	48	33	32	35	66	85	65	70	66	246819	3UTR	21636977	21637543	LOC_Os03g38950.1	LOC_Os03g38950	mRNA-mRNA	3UTR	2	21637405	21637543	76	3UTR	21637473	40	246850	-	3UTR	21636990	21637777	LOC_Os03g38960.1	LOC_Os03g38960	mRNA-mRNA
Chr3	+	21637762	4128	194	209	196	209	168	220	241	268	329	359	440	494	302	261	238	870402	intergenic.igt	21637544	21671709	LOC_Os03g38950.igt	LOC_Os03g38950.igt	gene-gene	intergenic.igt	1	21637545	21637895	290	intergenic.igt	21637762	154	246850	-	3UTR	21636990	21637777	LOC_Os03g38960.1	LOC_Os03g38960	mRNA-mRNA
Chr3	+	21637978	1	0	0	0	1	0	0	0	0	0	0	0	0	0	0	0	870402	intergenic.igt	21637544	21671709	LOC_Os03g38950.igt	LOC_Os03g38950.igt	gene-gene	intergenic.igt	1	21637978	21637978	1	intergenic.igt	21637978	1	246848	-	CDS	21637929	21637996	LOC_Os03g38960.1	LOC_Os03g38960	mRNA-mRNA
Chr3	+	21639131	1	0	0	0	0	1	0	0	0	0	0	0	0	0	0	0	870402	intergenic.igt	21637544	21671709	LOC_Os03g38950.igt	LOC_Os03g38950.igt	gene-gene	intergenic.igt	1	21639131	21639131	1	intergenic.igt	21639131	1	1083745	-	intron	21637997	21639356	LOC_Os03g38960.1	LOC_Os03g38960	mRNA-mRNA
Chr3	+	21639646	43	0	0	3	0	3	0	6	1	5	1	4	9	3	8	0	870402	intergenic.igt	21637544	21671709	LOC_Os03g38950.igt	LOC_Os03g38950.igt	gene-gene	intergenic.igt	1	21639627	21639695	22	intergenic.igt	21639646	5	246846	-	CDS	21639502	21639671	LOC_Os03g38960.1	LOC_Os03g38960	mRNA-mRNA
Chr3	+	21641229	8	0	1	0	0	1	0	1	0	2	0	0	1	0	2	0	870402	intergenic.igt	21637544	21671709	LOC_Os03g38950.igt	LOC_Os03g38950.igt	gene-gene	intergenic.igt	1	21641223	21641229	5	intergenic.igt	21641229	3	246843	-	5UTR	21641123	21641233	LOC_Os03g38960.1	LOC_Os03g38960	mRNA-mRNA
Chr3	+	26460290	156	1	0	6	0	3	3	21	37	25	8	7	10	17	11	7	961586	intron	26460269	26460515	LOC_Os03g46770.1	LOC_Os03g46770	mRNA-mRNA	intron	1	26460224	26460301	43	CDS\	intron	26460290	11	873380	-	intergenic.igt	26455723	26461594	LOC_Os03g46780.igt	LOC_Os03g46780.igt	gene-gene
Chr3	+	26461063	119315	1531	2867	3533	3218	3324	2981	12044	12952	15944	7732	7138	11046	13134	11572	10299	256007	3UTR	26460891	26461579	LOC_Os03g46770.1	LOC_Os03g46770	mRNA-mRNA	3UTR	1	26460630	26461104	418	3UTR\	CDS	26461063	8700	873380	-	intergenic.igt	26455723	26461594	LOC_Os03g46780.igt	LOC_Os03g46780.igt	gene-gene
Chr3	+	26461150	305079	3089	5702	6645	6259	5868	6060	27776	29051	41963	20879	21409	34496	35615	31962	28305	256007	3UTR	26460891	26461579	LOC_Os03g46770.1	LOC_Os03g46770	mRNA-mRNA	3UTR	1	26461140	26461420	141	3UTR	26461150	50319	873380	-	intergenic.igt	26455723	26461594	LOC_Os03g46780.igt	LOC_Os03g46780.igt	gene-gene
Chr3	+	26461448	3	0	1	0	0	0	0	0	0	1	0	0	0	1	0	0	256007	3UTR	26460891	26461579	LOC_Os03g46770.1	LOC_Os03g46770	mRNA-mRNA	3UTR	1	26461448	26461479	3	3UTR	26461448	1	873380	-	intergenic.igt	26455723	26461594	LOC_Os03g46780.igt	LOC_Os03g46780.igt	gene-gene
Chr3	+	26461575	7	1	0	0	0	4	0	0	0	0	0	0	0	0	2	0	256007	3UTR	26460891	26461579	LOC_Os03g46770.1	LOC_Os03g46770	mRNA-mRNA	3UTR	1	26461569	26461575	3	3UTR	26461575	5	873380	-	intergenic.igt	26455723	26461594	LOC_Os03g46780.igt	LOC_Os03g46780.igt	gene-gene
Chr3	+	26461620	12	0	0	0	2	0	0	0	0	3	2	3	0	0	0	2	870710	intergenic.igt	26461580	26464178	LOC_Os03g46770.igt	LOC_Os03g46770.igt	gene-gene	intergenic.igt	1	26461591	26461635	7	intergenic.igt	26461620	3	821677	-	3UTR	26461595	26462242	LOC_Os03g46780.1	LOC_Os03g46780	mRNA-mRNA
Chr3	+	26461703	3	0	0	0	0	0	0	0	0	0	0	0	1	2	0	0	870710	intergenic.igt	26461580	26464178	LOC_Os03g46770.igt	LOC_Os03g46770.igt	gene-gene	intergenic.igt	1	26461703	26461712	2	intergenic.igt	26461703	2	821677	-	3UTR	26461595	26462242	LOC_Os03g46780.1	LOC_Os03g46780	mRNA-mRNA
Chr3	+	26461763	1	0	0	0	0	0	0	0	0	0	0	0	0	0	0	1	870710	intergenic.igt	26461580	26464178	LOC_Os03g46770.igt	LOC_Os03g46770.igt	gene-gene	intergenic.igt	1	26461763	26461763	1	intergenic.igt	26461763	1	821677	-	3UTR	26461595	26462242	LOC_Os03g46780.1	LOC_Os03g46780	mRNA-mRNA
Chr3	+	26464047	6	0	0	0	0	0	0	0	0	0	0	0	0	0	3	3	870710	intergenic.igt	26461580	26464178	LOC_Os03g46770.igt	LOC_Os03g46770.igt	gene-gene	intergenic.igt	1	26464047	26464058	2	intergenic.igt	26464047	3	1085164	-	intron	26463331	26464202	LOC_Os03g46780.1	LOC_Os03g46780	mRNA-mRNA
Chr3	+	26464178	15	0	1	2	2	0	2	0	0	0	0	4	2	0	2	0	870710	intergenic.igt	26461580	26464178	LOC_Os03g46770.igt	LOC_Os03g46770.igt	gene-gene	intergenic.igt	1	26464085	26464178	8	intergenic.igt	26464178	3	1085164	-	intron	26463331	26464202	LOC_Os03g46780.1	LOC_Os03g46780	mRNA-mRNA
Chr3	+	26464239	2	0	0	0	0	0	0	0	0	0	0	0	0	2	0	0	870710	intergenic.pm	26464179	26466178	LOC_Os03g46770.igt	LOC_Os03g46770.igt	gene-gene	intergenic.pm	1	26464239	26464239	1	intergenic.pm	26464239	2	256016	-	CDS	26464203	26464372	LOC_Os03g46780.1	LOC_Os03g46780	mRNA-mRNA
Chr3	+	26464306	1	1	0	0	0	0	0	0	0	0	0	0	0	0	0	0	870710	intergenic.pm	26464179	26466178	LOC_Os03g46770.igt	LOC_Os03g46770.igt	gene-gene	intergenic.pm	1	26464306	26464306	1	intergenic.pm	26464306	1	256016	-	CDS	26464203	26464372	LOC_Os03g46780.1	LOC_Os03g46780	mRNA-mRNA
Chr3	+	26464361	2	0	0	0	0	1	0	0	0	0	0	0	0	0	0	1	870710	intergenic.pm	26464179	26466178	LOC_Os03g46770.igt	LOC_Os03g46770.igt	gene-gene	intergenic.pm	1	26464361	26464385	2	intergenic.pm	26464361	1	256016	-	CDS	26464203	26464372	LOC_Os03g46780.1	LOC_Os03g46780	mRNA-mRNA
Chr3	+	29244637	2	1	0	0	0	0	0	0	0	0	0	0	0	1	0	0	870901	intergenic.igt	29238683	29258529	LOC_Os03g51110.igt	LOC_Os03g51110.igt	gene-gene	intergenic.igt	1	29244637	29244638	2	intergenic.igt	29244637	1	873582	-	intergenic.pm	29243051	29245050	LOC_Os03g51150.igt	LOC_Os03g51150.igt	gene-gene
Chr3	+	29245042	2	0	0	0	0	0	0	0	0	0	0	0	0	0	2	0	870901	intergenic.igt	29238683	29258529	LOC_Os03g51110.igt	LOC_Os03g51110.igt	gene-gene	intergenic.igt	1	29245042	29245042	1	intergenic.igt	29245042	2	873582	-	intergenic.pm	29243051	29245050	LOC_Os03g51150.igt	LOC_Os03g51150.igt	gene-gene
Chr3	+	29245110	2	0	0	0	0	0	0	0	0	0	0	1	0	0	1	0	870901	intergenic.igt	29238683	29258529	LOC_Os03g51110.igt	LOC_Os03g51110.igt	gene-gene	intergenic.igt	1	29245110	29245120	2	intergenic.igt	29245110	1	873582	-	intergenic.igt	29245051	29272019	LOC_Os03g51150.igt	LOC_Os03g51150.igt	gene-gene
Chr3	+	29245150	1	0	0	0	0	0	0	0	1	0	0	0	0	0	0	0	870901	intergenic.igt	29238683	29258529	LOC_Os03g51110.igt	LOC_Os03g51110.igt	gene-gene	intergenic.igt	1	29245150	29245150	1	intergenic.igt	29245150	1	873582	-	intergenic.igt	29245051	29272019	LOC_Os03g51150.igt	LOC_Os03g51150.igt	gene-gene
Chr3	+	29245313	39	0	0	1	0	0	2	1	1	3	0	2	5	3	8	13	870901	intergenic.igt	29238683	29258529	LOC_Os03g51110.igt	LOC_Os03g51110.igt	gene-gene	intergenic.igt	1	29245294	29245313	12	intergenic.igt	29245313	9	873582	-	intergenic.igt	29245051	29272019	LOC_Os03g51150.igt	LOC_Os03g51150.igt	gene-gene
Chr3	+	29245351	17	0	1	1	1	2	0	0	1	3	2	0	0	2	4	0	870901	intergenic.igt	29238683	29258529	LOC_Os03g51110.igt	LOC_Os03g51110.igt	gene-gene	intergenic.igt	1	29245338	29245395	12	intergenic.igt	29245351	3	873582	-	intergenic.igt	29245051	29272019	LOC_Os03g51150.igt	LOC_Os03g51150.igt	gene-gene
Chr3	+	29245963	1	0	0	0	1	0	0	0	0	0	0	0	0	0	0	0	870901	intergenic.igt	29238683	29258529	LOC_Os03g51110.igt	LOC_Os03g51110.igt	gene-gene	intergenic.igt	1	29245963	29245963	1	intergenic.igt	29245963	1	873582	-	intergenic.igt	29245051	29272019	LOC_Os03g51150.igt	LOC_Os03g51150.igt	gene-gene
Chr3	+	29251447	2	0	1	0	0	1	0	0	0	0	0	0	0	0	0	0	870901	intergenic.igt	29238683	29258529	LOC_Os03g51110.igt	LOC_Os03g51110.igt	gene-gene	intergenic.igt	1	29251447	29251448	2	intergenic.igt	29251447	1	873582	-	intergenic.igt	29245051	29272019	LOC_Os03g51150.igt	LOC_Os03g51150.igt	gene-gene
Chr3	+	29251475	4	0	0	0	0	0	1	0	1	2	0	0	0	0	0	0	870901	intergenic.igt	29238683	29258529	LOC_Os03g51110.igt	LOC_Os03g51110.igt	gene-gene	intergenic.igt	1	29251475	29251502	3	intergenic.igt	29251475	2	873582	-	intergenic.igt	29245051	29272019	LOC_Os03g51150.igt	LOC_Os03g51150.igt	gene-gene
Chr3	+	29256694	4	0	0	0	0	0	0	0	0	0	0	0	0	0	4	0	870901	intergenic.igt	29238683	29258529	LOC_Os03g51110.igt	LOC_Os03g51110.igt	gene-gene	intergenic.igt	1	29256694	29256694	1	intergenic.igt	29256694	4	873582	-	intergenic.igt	29245051	29272019	LOC_Os03g51150.igt	LOC_Os03g51150.igt	gene-gene
Chr3	+	29264493	1	0	0	1	0	0	0	0	0	0	0	0	0	0	0	0	962675	intron	29264475	29264565	LOC_Os03g51140.1	LOC_Os03g51140	mRNA-mRNA	intron	1	29264493	29264493	1	intron	29264493	1	873582	-	intergenic.igt	29245051	29272019	LOC_Os03g51150.igt	LOC_Os03g51150.igt	gene-gene
Chr3	+	29267178	2	0	0	0	0	0	0	0	2	0	0	0	0	0	0	0	962687	intron	29267105	29268997	LOC_Os03g51140.1	LOC_Os03g51140	mRNA-mRNA	intron	1	29267178	29267178	1	intron	29267178	2	873582	-	intergenic.igt	29245051	29272019	LOC_Os03g51150.igt	LOC_Os03g51150.igt	gene-gene
Chr3	+	29267816	3	0	0	0	0	0	0	0	0	0	0	0	0	0	0	3	962687	intron	29267105	29268997	LOC_Os03g51140.1	LOC_Os03g51140	mRNA-mRNA	intron	1	29267816	29267816	1	intron	29267816	3	873582	-	intergenic.igt	29245051	29272019	LOC_Os03g51150.igt	LOC_Os03g51150.igt	gene-gene
Chr3	+	29270457	3	0	0	0	0	0	0	0	0	0	0	0	0	0	0	3	962690	intron	29269600	29270886	LOC_Os03g51140.1	LOC_Os03g51140	mRNA-mRNA	intron	1	29270457	29270457	1	intron	29270457	3	873582	-	intergenic.igt	29245051	29272019	LOC_Os03g51150.igt	LOC_Os03g51150.igt	gene-gene
Chr3	+	29271100	1	0	0	0	0	0	1	0	0	0	0	0	0	0	0	0	962691	intron	29271082	29271160	LOC_Os03g51140.1	LOC_Os03g51140	mRNA-mRNA	intron	1	29271100	29271100	1	intron	29271100	1	873582	-	intergenic.igt	29245051	29272019	LOC_Os03g51150.igt	LOC_Os03g51150.igt	gene-gene
Chr3	+	29271329	11	0	0	1	0	0	0	0	0	0	0	0	0	0	0	10	962692	intron	29271329	29271425	LOC_Os03g51140.1	LOC_Os03g51140	mRNA-mRNA	intron	1	29271327	29271329	2	CDS\	intron	29271329	9	873582	-	intergenic.igt	29245051	29272019	LOC_Os03g51150.igt	LOC_Os03g51150.igt	gene-gene
Chr3	+	29271360	1	0	0	0	0	0	0	0	0	0	0	0	0	0	1	0	962692	intron	29271329	29271425	LOC_Os03g51140.1	LOC_Os03g51140	mRNA-mRNA	intron	1	29271360	29271360	1	intron	29271360	1	873582	-	intergenic.igt	29245051	29272019	LOC_Os03g51150.igt	LOC_Os03g51150.igt	gene-gene
Chr3	+	29271591	19	0	1	1	0	0	0	1	1	4	0	6	0	1	0	4	962693	intron	29271559	29271728	LOC_Os03g51140.1	LOC_Os03g51140	mRNA-mRNA	intron	1	29271563	29271593	5	intron	29271591	8	873582	-	intergenic.igt	29245051	29272019	LOC_Os03g51150.igt	LOC_Os03g51150.igt	gene-gene
Chr3	+	29272225	5248	83	138	141	187	259	173	349	377	430	340	615	471	479	581	625	263322	3UTR	29271984	29272594	LOC_Os03g51140.1	LOC_Os03g51140	mRNA-mRNA	3UTR	1	29272079	29272306	165	3UTR	29272225	482	263330	-	3UTR	29272020	29272605	LOC_Os03g51150.1	LOC_Os03g51150	mRNA-mRNA
Chr3	+	29272343	6	0	0	3	0	0	0	0	0	0	0	0	0	0	2	1	263322	3UTR	29271984	29272594	LOC_Os03g51140.1	LOC_Os03g51140	mRNA-mRNA	3UTR	1	29272342	29272347	3	3UTR	29272343	3	263330	-	3UTR	29272020	29272605	LOC_Os03g51150.1	LOC_Os03g51150	mRNA-mRNA
Chr3	+	29272382	1	0	1	0	0	0	0	0	0	0	0	0	0	0	0	0	263322	3UTR	29271984	29272594	LOC_Os03g51140.1	LOC_Os03g51140	mRNA-mRNA	3UTR	1	29272382	29272382	1	3UTR	29272382	1	263330	-	3UTR	29272020	29272605	LOC_Os03g51150.1	LOC_Os03g51150	mRNA-mRNA
Chr3	+	29272539	73	11	13	4	3	4	14	0	0	0	3	6	5	6	2	2	263322	3UTR	29271984	29272594	LOC_Os03g51140.1	LOC_Os03g51140	mRNA-mRNA	3UTR	1	29272470	29272574	25	3UTR	29272539	11	263330	-	3UTR	29272020	29272605	LOC_Os03g51150.1	LOC_Os03g51150	mRNA-mRNA
Chr3	+	29272616	193	28	42	8	7	20	17	0	5	3	10	15	24	7	2	5	870902	intergenic.igt	29272595	29279948	LOC_Os03g51140.igt	LOC_Os03g51140.igt	gene-gene	intergenic.igt	1	29272596	29272785	75	intergenic.igt	29272616	12	263329	-	CDS	29272606	29274242	LOC_Os03g51150.1	LOC_Os03g51150	mRNA-mRNA
Chr3	+	29272820	7	1	2	2	0	0	0	0	1	0	0	0	0	0	0	1	870902	intergenic.igt	29272595	29279948	LOC_Os03g51140.igt	LOC_Os03g51140.igt	gene-gene	intergenic.igt	1	29272820	29272870	6	intergenic.igt	29272820	2	263329	-	CDS	29272606	29274242	LOC_Os03g51150.1	LOC_Os03g51150	mRNA-mRNA
Chr3	+	29272937	1	0	0	1	0	0	0	0	0	0	0	0	0	0	0	0	870902	intergenic.igt	29272595	29279948	LOC_Os03g51140.igt	LOC_Os03g51140.igt	gene-gene	intergenic.igt	1	29272937	29272937	1	intergenic.igt	29272937	1	263329	-	CDS	29272606	29274242	LOC_Os03g51150.1	LOC_Os03g51150	mRNA-mRNA
Chr3	+	29273003	1	1	0	0	0	0	0	0	0	0	0	0	0	0	0	0	870902	intergenic.igt	29272595	29279948	LOC_Os03g51140.igt	LOC_Os03g51140.igt	gene-gene	intergenic.igt	1	29273003	29273003	1	intergenic.igt	29273003	1	263329	-	CDS	29272606	29274242	LOC_Os03g51150.1	LOC_Os03g51150	mRNA-mRNA
Chr3	+	31454609	1	0	0	0	0	0	0	0	0	0	0	0	1	0	0	0	963759	intron	31454502	31454678	LOC_Os03g55260.1	LOC_Os03g55260	mRNA-mRNA	intron	1	31454609	31454609	1	intron	31454609	1	873733	-	intergenic.igt	31419418	31454680	LOC_Os03g55270.igt	LOC_Os03g55270.igt	gene-gene
Chr3	+	31455114	1	0	1	0	0	0	0	0	0	0	0	0	0	0	0	0	269448	CDS	31454679	31455296	LOC_Os03g55260.1	LOC_Os03g55260	mRNA-mRNA	CDS	1	31455114	31455114	1	CDS	31455114	1	269469	-	3UTR	31454681	31455922	LOC_Os03g55270.1	LOC_Os03g55270	mRNA-mRNA
Chr3	+	31455350	11	0	0	3	0	1	1	0	0	0	0	6	0	0	0	0	269449	3UTR	31455297	31455962	LOC_Os03g55260.1	LOC_Os03g55260	mRNA-mRNA	3UTR	1	31455322	31455368	5	3UTR	31455350	6	269469	-	3UTR	31454681	31455922	LOC_Os03g55270.1	LOC_Os03g55270	mRNA-mRNA
Chr3	+	31455420	4	1	0	1	0	0	0	0	0	0	2	0	0	0	0	0	269449	3UTR	31455297	31455962	LOC_Os03g55260.1	LOC_Os03g55260	mRNA-mRNA	3UTR	1	31455410	31455420	3	3UTR	31455420	2	269469	-	3UTR	31454681	31455922	LOC_Os03g55270.1	LOC_Os03g55270	mRNA-mRNA
Chr3	+	31455550	241	23	30	50	23	17	17	1	6	5	5	39	5	1	12	7	269449	3UTR	31455297	31455962	LOC_Os03g55260.1	LOC_Os03g55260	mRNA-mRNA	3UTR	1	31455455	31455600	65	3UTR	31455550	18	269469	-	3UTR	31454681	31455922	LOC_Os03g55270.1	LOC_Os03g55270	mRNA-mRNA
Chr3	+	31455658	11	1	2	6	0	1	0	0	0	0	1	0	0	0	0	0	269449	3UTR	31455297	31455962	LOC_Os03g55260.1	LOC_Os03g55260	mRNA-mRNA	3UTR	1	31455625	31455669	8	3UTR	31455658	4	269469	-	3UTR	31454681	31455922	LOC_Os03g55270.1	LOC_Os03g55270	mRNA-mRNA
Chr3	+	31455712	11	0	0	5	4	0	2	0	0	0	0	0	0	0	0	0	269449	3UTR	31455297	31455962	LOC_Os03g55260.1	LOC_Os03g55260	mRNA-mRNA	3UTR	1	31455712	31455742	6	3UTR	31455712	3	269469	-	3UTR	31454681	31455922	LOC_Os03g55270.1	LOC_Os03g55270	mRNA-mRNA
Chr3	+	31455921	1531	67	69	96	97	73	76	95	91	128	91	111	130	109	140	158	269449	3UTR	31455297	31455962	LOC_Os03g55260.1	LOC_Os03g55260	mRNA-mRNA	3UTR	1	31455773	31455962	100	3UTR	31455921	116	269469	-	3UTR	31454681	31455922	LOC_Os03g55270.1	LOC_Os03g55270	mRNA-mRNA
Chr3	+	31455993	1044	41	66	71	69	80	48	71	54	85	41	60	90	53	113	102	871071	intergenic.igt	31455963	31458383	LOC_Os03g55260.igt	LOC_Os03g55260.igt	gene-gene	intergenic.igt	1	31455963	31456086	93	intergenic.igt	31455993	66	269468	-	CDS	31455923	31456027	LOC_Os03g55270.1	LOC_Os03g55270	mRNA-mRNA
Chr3	+	31456153	5	0	0	0	0	1	0	0	0	0	0	1	0	3	0	0	871071	intergenic.igt	31455963	31458383	LOC_Os03g55260.igt	LOC_Os03g55260.igt	gene-gene	intergenic.igt	1	31456126	31456153	3	intergenic.igt	31456153	3	269467	-	CDS	31456131	31456262	LOC_Os03g55270.1	LOC_Os03g55270	mRNA-mRNA
Chr3	+	31456268	145	7	7	9	3	3	7	17	9	15	4	7	19	4	17	17	871071	intergenic.igt	31455963	31458383	LOC_Os03g55260.igt	LOC_Os03g55260.igt	gene-gene	intergenic.igt	1	31456232	31456298	27	intergenic.igt	31456268	16	1087299	-	intron	31456263	31456617	LOC_Os03g55270.1	LOC_Os03g55270	mRNA-mRNA
Chr3	+	31456380	12	1	0	6	3	2	0	0	0	0	0	0	0	0	0	0	871071	intergenic.igt	31455963	31458383	LOC_Os03g55260.igt	LOC_Os03g55260.igt	gene-gene	intergenic.igt	1	31456380	31456448	6	intergenic.igt	31456380	5	1087299	-	intron	31456263	31456617	LOC_Os03g55270.1	LOC_Os03g55270	mRNA-mRNA
Chr3	+	31456828	2	0	0	0	0	0	0	0	2	0	0	0	0	0	0	0	871071	intergenic.igt	31455963	31458383	LOC_Os03g55260.igt	LOC_Os03g55260.igt	gene-gene	intergenic.igt	1	31456828	31456828	1	intergenic.igt	31456828	2	1087301	-	intron	31456822	31456965	LOC_Os03g55270.1	LOC_Os03g55270	mRNA-mRNA
Chr3	+	31456913	4	0	0	0	0	0	0	0	1	0	0	2	0	0	0	1	871071	intergenic.igt	31455963	31458383	LOC_Os03g55260.igt	LOC_Os03g55260.igt	gene-gene	intergenic.igt	1	31456899	31456927	3	intergenic.igt	31456913	2	1087301	-	intron	31456822	31456965	LOC_Os03g55270.1	LOC_Os03g55270	mRNA-mRNA
Chr3	+	31457351	4	0	4	0	0	0	0	0	0	0	0	0	0	0	0	0	871071	intergenic.igt	31455963	31458383	LOC_Os03g55260.igt	LOC_Os03g55260.igt	gene-gene	intergenic.igt	1	31457351	31457351	1	intergenic.igt	31457351	4	1087303	-	intron	31457282	31457621	LOC_Os03g55270.1	LOC_Os03g55270	mRNA-mRNA
Chr3	+	31457403	1	0	1	0	0	0	0	0	0	0	0	0	0	0	0	0	871071	intergenic.igt	31455963	31458383	LOC_Os03g55260.igt	LOC_Os03g55260.igt	gene-gene	intergenic.igt	1	31457403	31457403	1	intergenic.igt	31457403	1	1087303	-	intron	31457282	31457621	LOC_Os03g55270.1	LOC_Os03g55270	mRNA-mRNA
Chr3	+	31457619	1	0	0	0	0	1	0	0	0	0	0	0	0	0	0	0	871071	intergenic.igt	31455963	31458383	LOC_Os03g55260.igt	LOC_Os03g55260.igt	gene-gene	intergenic.igt	1	31457619	31457619	1	intergenic.igt	31457619	1	1087303	-	intron	31457282	31457621	LOC_Os03g55270.1	LOC_Os03g55270	mRNA-mRNA
Chr3	+	31457688	1	0	0	0	0	1	0	0	0	0	0	0	0	0	0	0	871071	intergenic.igt	31455963	31458383	LOC_Os03g55260.igt	LOC_Os03g55260.igt	gene-gene	intergenic.igt	1	31457688	31457688	1	intergenic.igt	31457688	1	269462	-	CDS	31457622	31457807	LOC_Os03g55270.1	LOC_Os03g55270	mRNA-mRNA
Chr3	+	31457788	3	0	0	1	0	0	2	0	0	0	0	0	0	0	0	0	871071	intergenic.igt	31455963	31458383	LOC_Os03g55260.igt	LOC_Os03g55260.igt	gene-gene	intergenic.igt	1	31457766	31457788	2	intergenic.igt	31457788	2	269462	-	CDS	31457622	31457807	LOC_Os03g55270.1	LOC_Os03g55270	mRNA-mRNA
Chr3	+	31457834	3	0	0	0	0	0	0	3	0	0	0	0	0	0	0	0	871071	intergenic.igt	31455963	31458383	LOC_Os03g55260.igt	LOC_Os03g55260.igt	gene-gene	intergenic.igt	1	31457834	31457834	1	intergenic.igt	31457834	3	1087304	-	intron	31457808	31458486	LOC_Os03g55270.1	LOC_Os03g55270	mRNA-mRNA
Chr3	+	31458001	2	0	1	1	0	0	0	0	0	0	0	0	0	0	0	0	871071	intergenic.igt	31455963	31458383	LOC_Os03g55260.igt	LOC_Os03g55260.igt	gene-gene	intergenic.igt	1	31458001	31458015	2	intergenic.igt	31458001	1	1087304	-	intron	31457808	31458486	LOC_Os03g55270.1	LOC_Os03g55270	mRNA-mRNA
Chr3	+	31458048	1	0	0	1	0	0	0	0	0	0	0	0	0	0	0	0	871071	intergenic.igt	31455963	31458383	LOC_Os03g55260.igt	LOC_Os03g55260.igt	gene-gene	intergenic.igt	1	31458048	31458048	1	intergenic.igt	31458048	1	1087304	-	intron	31457808	31458486	LOC_Os03g55270.1	LOC_Os03g55270	mRNA-mRNA
Chr3	+	31458523	1	0	0	0	0	0	0	1	0	0	0	0	0	0	0	0	871071	intergenic.pm	31458384	31460383	LOC_Os03g55260.igt	LOC_Os03g55260.igt	gene-gene	intergenic.pm	1	31458523	31458523	1	intergenic.pm	31458523	1	269461	-	CDS	31458487	31458635	LOC_Os03g55270.1	LOC_Os03g55270	mRNA-mRNA
Chr3	+	31458581	1	0	0	0	0	0	1	0	0	0	0	0	0	0	0	0	871071	intergenic.pm	31458384	31460383	LOC_Os03g55260.igt	LOC_Os03g55260.igt	gene-gene	intergenic.pm	1	31458581	31458581	1	intergenic.pm	31458581	1	269461	-	CDS	31458487	31458635	LOC_Os03g55270.1	LOC_Os03g55270	mRNA-mRNA
Chr3	+	31459063	3	0	0	1	0	0	2	0	0	0	0	0	0	0	0	0	871071	intergenic.pm	31458384	31460383	LOC_Os03g55260.igt	LOC_Os03g55260.igt	gene-gene	intergenic.pm	1	31459039	31459063	2	intergenic.pm	31459063	2	873734	-	intergenic.pm	31458899	31460898	LOC_Os03g55290.igt	LOC_Os03g55290.igt	gene-gene
Chr3	+	31459126	2	0	0	0	0	2	0	0	0	0	0	0	0	0	0	0	871071	intergenic.pm	31458384	31460383	LOC_Os03g55260.igt	LOC_Os03g55260.igt	gene-gene	intergenic.pm	1	31459126	31459126	1	intergenic.pm	31459126	2	873734	-	intergenic.pm	31458899	31460898	LOC_Os03g55290.igt	LOC_Os03g55290.igt	gene-gene
Chr3	+	32958865	29	9	2	1	2	1	0	5	5	1	0	0	0	0	3	0	964526	intron	32958484	32961311	LOC_Os03g57854.1	LOC_Os03g57854	mRNA-mRNA	intron	2	32958865	32958919	11	intron	32958865	4	873862	-	intergenic.igt	32952896	32963710	LOC_Os03g57870.igt	LOC_Os03g57870.igt	gene-gene
Chr3	+	32958949	2	0	0	0	0	0	0	2	0	0	0	0	0	0	0	0	964526	intron	32958484	32961311	LOC_Os03g57854.1	LOC_Os03g57854	mRNA-mRNA	intron	2	32958949	32958949	1	intron	32958949	2	873862	-	intergenic.igt	32952896	32963710	LOC_Os03g57870.igt	LOC_Os03g57870.igt	gene-gene
Chr3	+	32959053	10	1	0	0	4	0	1	0	0	3	1	0	0	0	0	0	964526	intron	32958484	32961311	LOC_Os03g57854.1	LOC_Os03g57854	mRNA-mRNA	intron	2	32959028	32959067	5	intron	32959053	4	873862	-	intergenic.igt	32952896	32963710	LOC_Os03g57870.igt	LOC_Os03g57870.igt	gene-gene
Chr3	+	32961596	2	0	0	0	0	0	0	0	0	0	0	0	0	0	2	0	273813	CDS	32961312	32961687	LOC_Os03g57854.1	LOC_Os03g57854	mRNA-mRNA	CDS	2	32961596	32961596	1	CDS	32961596	2	873862	-	intergenic.igt	32952896	32963710	LOC_Os03g57870.igt	LOC_Os03g57870.igt	gene-gene
Chr3	+	32962038	16	0	1	3	0	2	0	0	2	0	1	0	7	0	0	0	273814	CDS	32961781	32962054	LOC_Os03g57854.1	LOC_Os03g57854	mRNA-mRNA	CDS	2	32961999	32962079	9	CDS\	intron	32962038	3	873862	-	intergenic.igt	32952896	32963710	LOC_Os03g57870.igt	LOC_Os03g57870.igt	gene-gene
Chr3	+	32962385	1	0	0	0	0	0	0	1	0	0	0	0	0	0	0	0	964528	intron	32962055	32964018	LOC_Os03g57854.1	LOC_Os03g57854	mRNA-mRNA	intron	2	32962385	32962385	1	intron	32962385	1	873862	-	intergenic.igt	32952896	32963710	LOC_Os03g57870.igt	LOC_Os03g57870.igt	gene-gene
Chr3	+	32962445	3	0	0	0	0	0	0	0	0	0	0	0	0	3	0	0	964528	intron	32962055	32964018	LOC_Os03g57854.1	LOC_Os03g57854	mRNA-mRNA	intron	2	32962445	32962445	1	intron	32962445	3	873862	-	intergenic.igt	32952896	32963710	LOC_Os03g57870.igt	LOC_Os03g57870.igt	gene-gene
Chr3	+	32964156	21	4	0	1	3	0	0	0	0	0	2	0	3	4	4	0	273815	CDS	32964019	32964203	LOC_Os03g57854.1	LOC_Os03g57854	mRNA-mRNA	CDS	2	32964156	32964202	7	CDS	32964156	5	273854	-	3UTR	32963711	32964844	LOC_Os03g57870.1	LOC_Os03g57870	mRNA-mRNA
Chr3	+	32964483	4047	201	251	276	290	264	190	234	238	302	275	351	401	266	233	275	273816	3UTR	32964204	32964926	LOC_Os03g57854.1	LOC_Os03g57854	mRNA-mRNA	3UTR	2	32964240	32964653	250	3UTR	32964483	167	273854	-	3UTR	32963711	32964844	LOC_Os03g57870.1	LOC_Os03g57870	mRNA-mRNA
Chr3	+	32964835	486	5	4	18	19	21	5	45	13	39	54	53	70	38	72	30	273816	3UTR	32964204	32964926	LOC_Os03g57854.1	LOC_Os03g57854	mRNA-mRNA	3UTR	2	32964701	32964924	103	3UTR	32964835	50	273854	-	3UTR	32963711	32964844	LOC_Os03g57870.1	LOC_Os03g57870	mRNA-mRNA
Chr3	+	32964935	15	0	1	0	0	0	1	0	1	3	0	1	3	3	0	2	871192	intergenic.igt	32964927	32968881	LOC_Os03g57854.igt	LOC_Os03g57854.igt	gene-gene	intergenic.igt	1	32964927	32964939	5	intergenic.igt	32964935	8	1087847	-	intron	32964904	32965013	LOC_Os03g57870.1	LOC_Os03g57870	mRNA-mRNA
Chr3	+	32966604	4	0	0	0	0	3	0	0	0	1	0	0	0	0	0	0	871192	intergenic.igt	32964927	32968881	LOC_Os03g57854.igt	LOC_Os03g57854.igt	gene-gene	intergenic.igt	1	32966604	32966617	2	intergenic.igt	32966604	3	273847	-	CDS	32966454	32966635	LOC_Os03g57870.1	LOC_Os03g57870	mRNA-mRNA
Chr3	+	32967263	2	0	0	0	0	0	0	0	0	0	2	0	0	0	0	0	871192	intergenic.igt	32964927	32968881	LOC_Os03g57854.igt	LOC_Os03g57854.igt	gene-gene	intergenic.igt	1	32967263	32967263	1	intergenic.igt	32967263	2	273845	-	CDS	32967238	32967270	LOC_Os03g57870.1	LOC_Os03g57870	mRNA-mRNA
Chr3	+	32969903	3	0	0	0	0	0	0	0	0	0	0	0	0	3	0	0	871192	intergenic.pm	32968882	32970881	LOC_Os03g57854.igt	LOC_Os03g57854.igt	gene-gene	intergenic.pm	1	32969903	32969903	1	intergenic.pm	32969903	3	873863	-	intergenic.igt	32969778	32973975	LOC_Os03g57890.igt	LOC_Os03g57890.igt	gene-gene
Chr3	+	32970316	2	0	2	0	0	0	0	0	0	0	0	0	0	0	0	0	871192	intergenic.pm	32968882	32970881	LOC_Os03g57854.igt	LOC_Os03g57854.igt	gene-gene	intergenic.pm	1	32970316	32970317	2	intergenic.pm	32970316	1	873863	-	intergenic.igt	32969778	32973975	LOC_Os03g57890.igt	LOC_Os03g57890.igt	gene-gene
Chr3	+	32970508	1	0	0	0	1	0	0	0	0	0	0	0	0	0	0	0	871192	intergenic.pm	32968882	32970881	LOC_Os03g57854.igt	LOC_Os03g57854.igt	gene-gene	intergenic.pm	1	32970508	32970508	1	intergenic.pm	32970508	1	873863	-	intergenic.igt	32969778	32973975	LOC_Os03g57890.igt	LOC_Os03g57890.igt	gene-gene
Chr3	+	32970710	3	0	0	1	0	0	0	0	0	0	0	0	2	0	0	0	871192	intergenic.pm	32968882	32970881	LOC_Os03g57854.igt	LOC_Os03g57854.igt	gene-gene	intergenic.pm	1	32970710	32970722	2	intergenic.pm	32970710	2	873863	-	intergenic.igt	32969778	32973975	LOC_Os03g57890.igt	LOC_Os03g57890.igt	gene-gene
Chr3	+	32970784	3	0	2	1	0	0	0	0	0	0	0	0	0	0	0	0	871192	intergenic.pm	32968882	32970881	LOC_Os03g57854.igt	LOC_Os03g57854.igt	gene-gene	intergenic.pm	1	32970784	32970794	2	intergenic.pm	32970784	2	873863	-	intergenic.igt	32969778	32973975	LOC_Os03g57890.igt	LOC_Os03g57890.igt	gene-gene
Chr3	+	32970868	1	0	0	0	0	0	0	0	0	0	0	0	0	1	0	0	871192	intergenic.pm	32968882	32970881	LOC_Os03g57854.igt	LOC_Os03g57854.igt	gene-gene	intergenic.pm	1	32970868	32970868	1	intergenic.pm	32970868	1	873863	-	intergenic.igt	32969778	32973975	LOC_Os03g57890.igt	LOC_Os03g57890.igt	gene-gene
Chr3	+	33612317	2085	352	272	145	156	221	331	66	95	120	56	70	100	34	23	44	275909	3UTR	33612100	33612755	LOC_Os03g59040.1	LOC_Os03g59040	mRNA-mRNA	3UTR	2	33612223	33612522	202	3UTR	33612317	82	275959	-	3UTR	33612162	33612835	LOC_Os03g59050.1	LOC_Os03g59050	mRNA-mRNA
Chr3	+	33612598	2	0	0	0	2	0	0	0	0	0	0	0	0	0	0	0	275909	3UTR	33612100	33612755	LOC_Os03g59040.1	LOC_Os03g59040	mRNA-mRNA	3UTR	2	33612598	33612598	1	3UTR	33612598	2	275959	-	3UTR	33612162	33612835	LOC_Os03g59050.1	LOC_Os03g59050	mRNA-mRNA
Chr3	+	33612688	215	10	13	13	5	14	11	17	13	11	11	19	29	18	18	13	275909	3UTR	33612100	33612755	LOC_Os03g59040.1	LOC_Os03g59040	mRNA-mRNA	3UTR	2	33612631	33612755	60	3UTR	33612688	21	275959	-	3UTR	33612162	33612835	LOC_Os03g59050.1	LOC_Os03g59050	mRNA-mRNA
Chr3	+	33612865	4328	102	168	159	184	202	158	216	283	389	448	486	746	326	213	248	871243	intergenic.igt	33612756	33619909	LOC_Os03g59040.igt	LOC_Os03g59040.igt	gene-gene	intergenic.igt	1	33612756	33613314	297	intergenic.igt	33612865	157	275958	-	CDS	33612836	33613339	LOC_Os03g59050.1	LOC_Os03g59050	mRNA-mRNA
Chr3	+	33613346	1	0	0	0	0	0	0	0	0	1	0	0	0	0	0	0	871243	intergenic.igt	33612756	33619909	LOC_Os03g59040.igt	LOC_Os03g59040.igt	gene-gene	intergenic.igt	1	33613346	33613346	1	intergenic.igt	33613346	1	1088112	-	intron	33613340	33613883	LOC_Os03g59050.1	LOC_Os03g59050	mRNA-mRNA
Chr3	+	33613373	1	0	0	0	0	0	0	0	0	0	0	0	0	0	1	0	871243	intergenic.igt	33612756	33619909	LOC_Os03g59040.igt	LOC_Os03g59040.igt	gene-gene	intergenic.igt	1	33613373	33613373	1	intergenic.igt	33613373	1	1088112	-	intron	33613340	33613883	LOC_Os03g59050.1	LOC_Os03g59050	mRNA-mRNA
Chr3	+	33614021	1	0	0	0	0	0	0	0	0	0	1	0	0	0	0	0	871243	intergenic.igt	33612756	33619909	LOC_Os03g59040.igt	LOC_Os03g59040.igt	gene-gene	intergenic.igt	1	33614021	33614021	1	intergenic.igt	33614021	1	1088113	-	intron	33613998	33614175	LOC_Os03g59050.1	LOC_Os03g59050	mRNA-mRNA
Chr3	+	33614314	1	0	0	0	0	0	0	0	0	0	0	1	0	0	0	0	871243	intergenic.igt	33612756	33619909	LOC_Os03g59040.igt	LOC_Os03g59040.igt	gene-gene	intergenic.igt	1	33614314	33614314	1	intergenic.igt	33614314	1	275956	-	CDS	33614176	33614343	LOC_Os03g59050.1	LOC_Os03g59050	mRNA-mRNA
Chr3	+	35437363	3	0	0	3	0	0	0	0	0	0	0	0	0	0	0	0	965766	intron	35437056	35437480	LOC_Os03g62610.1	LOC_Os03g62610	mRNA-mRNA	intron	1	35437363	35437363	1	intron	35437363	3	874076	-	intergenic.igt	35436591	35440674	LOC_Os03g62620.igt	LOC_Os03g62620.igt	gene-gene
Chr3	+	35437394	9	0	2	4	1	0	0	0	0	0	0	2	0	0	0	0	965766	intron	35437056	35437480	LOC_Os03g62610.1	LOC_Os03g62610	mRNA-mRNA	intron	1	35437394	35437437	5	intron	35437394	2	874076	-	intergenic.igt	35436591	35440674	LOC_Os03g62620.igt	LOC_Os03g62620.igt	gene-gene
Chr3	+	35437466	3	0	0	3	0	0	0	0	0	0	0	0	0	0	0	0	965766	intron	35437056	35437480	LOC_Os03g62610.1	LOC_Os03g62610	mRNA-mRNA	intron	1	35437466	35437466	1	intron	35437466	3	874076	-	intergenic.igt	35436591	35440674	LOC_Os03g62620.igt	LOC_Os03g62620.igt	gene-gene
Chr3	+	35438167	2	0	0	0	0	0	0	0	0	0	2	0	0	0	0	0	965769	intron	35438165	35438515	LOC_Os03g62610.1	LOC_Os03g62610	mRNA-mRNA	intron	1	35438167	35438167	1	intron	35438167	2	874076	-	intergenic.igt	35436591	35440674	LOC_Os03g62620.igt	LOC_Os03g62620.igt	gene-gene
Chr3	+	35438219	2	0	0	0	0	0	2	0	0	0	0	0	0	0	0	0	965769	intron	35438165	35438515	LOC_Os03g62610.1	LOC_Os03g62610	mRNA-mRNA	intron	1	35438219	35438219	1	intron	35438219	2	874076	-	intergenic.igt	35436591	35440674	LOC_Os03g62620.igt	LOC_Os03g62620.igt	gene-gene
Chr3	+	35438371	3	0	0	0	0	0	0	0	0	0	0	0	0	0	3	0	965769	intron	35438165	35438515	LOC_Os03g62610.1	LOC_Os03g62610	mRNA-mRNA	intron	1	35438371	35438371	1	intron	35438371	3	874076	-	intergenic.igt	35436591	35440674	LOC_Os03g62620.igt	LOC_Os03g62620.igt	gene-gene
Chr3	+	35438408	2	0	0	1	0	1	0	0	0	0	0	0	0	0	0	0	965769	intron	35438165	35438515	LOC_Os03g62610.1	LOC_Os03g62610	mRNA-mRNA	intron	1	35438408	35438416	2	intron	35438408	1	874076	-	intergenic.igt	35436591	35440674	LOC_Os03g62620.igt	LOC_Os03g62620.igt	gene-gene
Chr3	+	35438447	2	0	0	0	2	0	0	0	0	0	0	0	0	0	0	0	965769	intron	35438165	35438515	LOC_Os03g62610.1	LOC_Os03g62610	mRNA-mRNA	intron	1	35438447	35438447	1	intron	35438447	2	874076	-	intergenic.igt	35436591	35440674	LOC_Os03g62620.igt	LOC_Os03g62620.igt	gene-gene
Chr3	+	35438478	1	0	0	0	0	0	1	0	0	0	0	0	0	0	0	0	965769	intron	35438165	35438515	LOC_Os03g62610.1	LOC_Os03g62610	mRNA-mRNA	intron	1	35438478	35438478	1	intron	35438478	1	874076	-	intergenic.igt	35436591	35440674	LOC_Os03g62620.igt	LOC_Os03g62620.igt	gene-gene
Chr3	+	35439480	2	0	0	0	0	0	0	0	0	0	0	2	0	0	0	0	965772	intron	35439312	35439774	LOC_Os03g62610.1	LOC_Os03g62610	mRNA-mRNA	intron	1	35439480	35439480	1	intron	35439480	2	874076	-	intergenic.igt	35436591	35440674	LOC_Os03g62620.igt	LOC_Os03g62620.igt	gene-gene
Chr3	+	35440673	7	0	1	0	1	0	2	0	0	0	0	0	0	0	0	3	281520	3UTR	35440650	35441930	LOC_Os03g62610.1	LOC_Os03g62610	mRNA-mRNA	3UTR	1	35440673	35440687	4	3UTR	35440673	3	874076	-	intergenic.igt	35436591	35440674	LOC_Os03g62620.igt	LOC_Os03g62620.igt	gene-gene
Chr3	+	35440966	5306	687	845	858	682	860	531	33	50	25	155	202	161	61	66	90	281520	3UTR	35440650	35441930	LOC_Os03g62610.1	LOC_Os03g62610	mRNA-mRNA	3UTR	1	35440713	35441235	254	3UTR	35440966	752	281529	-	3UTR	35440675	35441622	LOC_Os03g62620.2	LOC_Os03g62620	mRNA-mRNA
Chr3	+	35441272	9	1	2	1	1	1	0	1	0	1	0	0	1	0	0	0	281520	3UTR	35440650	35441930	LOC_Os03g62610.1	LOC_Os03g62610	mRNA-mRNA	3UTR	1	35441262	35441296	7	3UTR	35441272	2	281529	-	3UTR	35440675	35441622	LOC_Os03g62620.2	LOC_Os03g62620	mRNA-mRNA
Chr3	+	35441348	5	1	0	0	2	0	0	0	0	1	0	0	1	0	0	0	281520	3UTR	35440650	35441930	LOC_Os03g62610.1	LOC_Os03g62610	mRNA-mRNA	3UTR	1	35441333	35441359	4	3UTR	35441348	2	281529	-	3UTR	35440675	35441622	LOC_Os03g62620.2	LOC_Os03g62620	mRNA-mRNA
Chr3	+	35441533	9412	247	311	370	343	357	315	866	855	1300	639	665	1125	758	588	673	281520	3UTR	35440650	35441930	LOC_Os03g62610.1	LOC_Os03g62610	mRNA-mRNA	3UTR	1	35441390	35441770	235	3UTR	35441533	496	281529	-	3UTR	35440675	35441622	LOC_Os03g62620.2	LOC_Os03g62620	mRNA-mRNA
Chr3	+	35441845	121	6	13	27	27	29	10	3	0	0	0	1	5	0	0	0	281520	3UTR	35440650	35441930	LOC_Os03g62610.1	LOC_Os03g62610	mRNA-mRNA	3UTR	1	35441804	35441929	39	3UTR	35441845	31	1088978	-	intron	35441629	35442319	LOC_Os03g62620.2	LOC_Os03g62620	mRNA-mRNA
Chr3	+	35442000	1	0	0	1	0	0	0	0	0	0	0	0	0	0	0	0	871405	intergenic.igt	35441931	35442417	LOC_Os03g62610.igt	LOC_Os03g62610.igt	gene-gene	intergenic.igt	1	35442000	35442000	1	intergenic.igt	35442000	1	1088978	-	intron	35441629	35442319	LOC_Os03g62620.2	LOC_Os03g62620	mRNA-mRNA
Chr3	+	35442058	4	0	0	0	0	0	0	0	0	0	0	0	4	0	0	0	871405	intergenic.igt	35441931	35442417	LOC_Os03g62610.igt	LOC_Os03g62610.igt	gene-gene	intergenic.igt	1	35442058	35442058	1	intergenic.igt	35442058	4	1088978	-	intron	35441629	35442319	LOC_Os03g62620.2	LOC_Os03g62620	mRNA-mRNA
Chr3	+	35442159	5	0	0	3	2	0	0	0	0	0	0	0	0	0	0	0	871405	intergenic.igt	35441931	35442417	LOC_Os03g62610.igt	LOC_Os03g62610.igt	gene-gene	intergenic.igt	1	35442159	35442176	3	intergenic.igt	35442159	2	1088978	-	intron	35441629	35442319	LOC_Os03g62620.2	LOC_Os03g62620	mRNA-mRNA
Chr3	+	35442207	3	0	0	0	0	0	0	0	0	0	0	0	0	3	0	0	871405	intergenic.igt	35441931	35442417	LOC_Os03g62610.igt	LOC_Os03g62610.igt	gene-gene	intergenic.igt	1	35442207	35442207	1	intergenic.igt	35442207	3	1088978	-	intron	35441629	35442319	LOC_Os03g62620.2	LOC_Os03g62620	mRNA-mRNA
Chr3	+	35442270	1	0	0	0	0	0	0	0	0	0	0	0	0	0	1	0	871405	intergenic.igt	35441931	35442417	LOC_Os03g62610.igt	LOC_Os03g62610.igt	gene-gene	intergenic.igt	1	35442270	35442270	1	intergenic.igt	35442270	1	1088978	-	intron	35441629	35442319	LOC_Os03g62620.2	LOC_Os03g62620	mRNA-mRNA
Chr3	+	35442318	3	2	1	0	0	0	0	0	0	0	0	0	0	0	0	0	871405	intergenic.igt	35441931	35442417	LOC_Os03g62610.igt	LOC_Os03g62610.igt	gene-gene	intergenic.igt	1	35442306	35442318	2	intergenic.igt	35442318	2	1088978	-	intron	35441629	35442319	LOC_Os03g62620.2	LOC_Os03g62620	mRNA-mRNA
Chr3	+	35442396	3	0	0	3	0	0	0	0	0	0	0	0	0	0	0	0	871405	intergenic.igt	35441931	35442417	LOC_Os03g62610.igt	LOC_Os03g62610.igt	gene-gene	intergenic.igt	1	35442396	35442396	1	intergenic.igt	35442396	3	281527	-	CDS	35442320	35443264	LOC_Os03g62620.2	LOC_Os03g62620	mRNA-mRNA
Chr3	+	35442460	767	11	34	31	33	19	15	75	61	119	66	50	114	42	61	36	871405	intergenic.pm	35442418	35444417	LOC_Os03g62610.igt	LOC_Os03g62610.igt	gene-gene	intergenic.pm	1	35442426	35442849	152	intergenic.pm	35442460	46	281527	-	CDS	35442320	35443264	LOC_Os03g62620.2	LOC_Os03g62620	mRNA-mRNA
Chr3	+	35442878	7	0	0	4	0	1	0	0	0	0	0	0	0	0	1	1	871405	intergenic.pm	35442418	35444417	LOC_Os03g62610.igt	LOC_Os03g62610.igt	gene-gene	intergenic.pm	1	35442876	35442902	3	intergenic.pm	35442878	4	281527	-	CDS	35442320	35443264	LOC_Os03g62620.2	LOC_Os03g62620	mRNA-mRNA
Chr3	+	35442971	1	0	0	0	0	0	0	0	0	1	0	0	0	0	0	0	871405	intergenic.pm	35442418	35444417	LOC_Os03g62610.igt	LOC_Os03g62610.igt	gene-gene	intergenic.pm	1	35442971	35442971	1	intergenic.pm	35442971	1	281527	-	CDS	35442320	35443264	LOC_Os03g62620.2	LOC_Os03g62620	mRNA-mRNA
Chr3	+	35443011	1	0	0	0	0	1	0	0	0	0	0	0	0	0	0	0	871405	intergenic.pm	35442418	35444417	LOC_Os03g62610.igt	LOC_Os03g62610.igt	gene-gene	intergenic.pm	1	35443011	35443011	1	intergenic.pm	35443011	1	281527	-	CDS	35442320	35443264	LOC_Os03g62620.2	LOC_Os03g62620	mRNA-mRNA
Chr3	+	35443071	1	0	0	0	0	0	0	1	0	0	0	0	0	0	0	0	871405	intergenic.pm	35442418	35444417	LOC_Os03g62610.igt	LOC_Os03g62610.igt	gene-gene	intergenic.pm	1	35443071	35443071	1	intergenic.pm	35443071	1	281527	-	CDS	35442320	35443264	LOC_Os03g62620.2	LOC_Os03g62620	mRNA-mRNA
Chr3	+	35443458	1	0	0	1	0	0	0	0	0	0	0	0	0	0	0	0	871405	intergenic.pm	35442418	35444417	LOC_Os03g62610.igt	LOC_Os03g62610.igt	gene-gene	intergenic.pm	1	35443458	35443458	1	intergenic.pm	35443458	1	1088979	-	intron	35443274	35443522	LOC_Os03g62620.2	LOC_Os03g62620	mRNA-mRNA
Chr3	+	35443826	23	0	7	6	2	7	1	0	0	0	0	0	0	0	0	0	871405	intergenic.pm	35442418	35444417	LOC_Os03g62610.igt	LOC_Os03g62610.igt	gene-gene	intergenic.pm	1	35443804	35443837	12	intergenic.pm	35443826	4	874077	-	intergenic.pm	35443616	35445615	LOC_Os03g62640.igt	LOC_Os03g62640.igt	gene-gene
Chr3	+	35443898	2	0	0	0	0	2	0	0	0	0	0	0	0	0	0	0	871405	intergenic.pm	35442418	35444417	LOC_Os03g62610.igt	LOC_Os03g62610.igt	gene-gene	intergenic.pm	1	35443898	35443898	1	intergenic.pm	35443898	2	874077	-	intergenic.pm	35443616	35445615	LOC_Os03g62640.igt	LOC_Os03g62640.igt	gene-gene
Chr3	+	35443957	2	0	0	0	0	2	0	0	0	0	0	0	0	0	0	0	871405	intergenic.pm	35442418	35444417	LOC_Os03g62610.igt	LOC_Os03g62610.igt	gene-gene	intergenic.pm	1	35443957	35443957	1	intergenic.pm	35443957	2	874077	-	intergenic.pm	35443616	35445615	LOC_Os03g62640.igt	LOC_Os03g62640.igt	gene-gene
Chr3	-	572758	1	0	0	1	0	0	0	0	0	0	0	0	0	0	0	0	871525	intergenic.pm	570857	572856	LOC_Os03g01940.igt	LOC_Os03g01940.igt	gene-gene	intergenic.pm	1	572758	572758	1	intergenic.pm	572758	1	193979	+	CDS	572060	573856	LOC_Os03g01930.1	LOC_Os03g01930	mRNA-mRNA
Chr3	-	573198	1	0	0	0	1	0	0	0	0	0	0	0	0	0	0	0	871525	intergenic.igt	572857	573890	LOC_Os03g01940.igt	LOC_Os03g01940.igt	gene-gene	intergenic.igt	1	573198	573198	1	intergenic.igt	573198	1	193979	+	CDS	572060	573856	LOC_Os03g01930.1	LOC_Os03g01930	mRNA-mRNA
Chr3	-	573301	3	0	1	0	2	0	0	0	0	0	0	0	0	0	0	0	871525	intergenic.igt	572857	573890	LOC_Os03g01940.igt	LOC_Os03g01940.igt	gene-gene	intergenic.igt	1	573283	573301	2	intergenic.igt	573301	2	193979	+	CDS	572060	573856	LOC_Os03g01930.1	LOC_Os03g01930	mRNA-mRNA
Chr3	-	573408	7	1	3	0	0	3	0	0	0	0	0	0	0	0	0	0	871525	intergenic.igt	572857	573890	LOC_Os03g01940.igt	LOC_Os03g01940.igt	gene-gene	intergenic.igt	1	573385	573413	4	intergenic.igt	573408	3	193979	+	CDS	572060	573856	LOC_Os03g01930.1	LOC_Os03g01930	mRNA-mRNA
Chr3	-	573839	2006	229	321	317	285	251	182	0	18	21	104	115	136	7	7	13	871525	intergenic.igt	572857	573890	LOC_Os03g01940.igt	LOC_Os03g01940.igt	gene-gene	intergenic.igt	1	573442	573874	234	intergenic.igt	573839	107	193979	+	CDS	572060	573856	LOC_Os03g01930.1	LOC_Os03g01930	mRNA-mRNA
Chr3	-	573915	98	16	11	10	11	20	4	0	0	0	3	13	9	0	1	0	194013	3UTR	573891	574575	LOC_Os03g01940.1	LOC_Os03g01940	mRNA-mRNA	3UTR	3	573894	573959	26	3UTR	573915	16	193980	+	3UTR	573857	574366	LOC_Os03g01930.1	LOC_Os03g01930	mRNA-mRNA
Chr3	-	574068	35	2	1	0	5	10	0	1	0	1	2	1	1	6	4	1	194013	3UTR	573891	574575	LOC_Os03g01940.1	LOC_Os03g01940	mRNA-mRNA	3UTR	3	574011	574090	17	3UTR	574068	7	193980	+	3UTR	573857	574366	LOC_Os03g01930.1	LOC_Os03g01930	mRNA-mRNA
Chr3	-	574286	4464	214	270	425	248	409	168	104	178	139	392	630	309	199	404	375	194013	3UTR	573891	574575	LOC_Os03g01940.1	LOC_Os03g01940	mRNA-mRNA	3UTR	3	574132	574485	182	3UTR	574286	563	193980	+	3UTR	573857	574366	LOC_Os03g01930.1	LOC_Os03g01930	mRNA-mRNA
Chr3	-	574667	2	0	0	0	0	0	0	0	0	0	0	2	0	0	0	0	1075475	intron	574601	574830	LOC_Os03g01940.1	LOC_Os03g01940	mRNA-mRNA	intron	3	574667	574667	1	intron	574667	2	868824	+	intergenic.igt	574367	596919	LOC_Os03g01930.igt	LOC_Os03g01930.igt	gene-gene
Chr3	-	574735	1	0	0	0	0	0	0	0	0	0	1	0	0	0	0	0	1075475	intron	574601	574830	LOC_Os03g01940.1	LOC_Os03g01940	mRNA-mRNA	intron	3	574735	574735	1	intron	574735	1	868824	+	intergenic.igt	574367	596919	LOC_Os03g01930.igt	LOC_Os03g01930.igt	gene-gene
Chr3	-	574819	11	2	0	0	0	2	0	3	0	0	0	1	0	0	3	0	1075475	intron	574601	574830	LOC_Os03g01940.1	LOC_Os03g01940	mRNA-mRNA	intron	3	574809	574819	5	intron	574819	5	868824	+	intergenic.igt	574367	596919	LOC_Os03g01930.igt	LOC_Os03g01930.igt	gene-gene
Chr3	-	574844	1	0	0	0	0	0	0	0	0	0	0	0	0	0	0	1	194011	CDS	574831	574964	LOC_Os03g01940.1	LOC_Os03g01940	mRNA-mRNA	CDS	3	574844	574844	1	CDS	574844	1	868824	+	intergenic.igt	574367	596919	LOC_Os03g01930.igt	LOC_Os03g01930.igt	gene-gene
Chr3	-	575079	1	0	0	0	0	0	0	0	0	0	0	1	0	0	0	0	1075476	intron	574965	575080	LOC_Os03g01940.1	LOC_Os03g01940	mRNA-mRNA	intron	3	575079	575079	1	intron	575079	1	868824	+	intergenic.igt	574367	596919	LOC_Os03g01930.igt	LOC_Os03g01930.igt	gene-gene
Chr3	-	575161	1	1	0	0	0	0	0	0	0	0	0	0	0	0	0	0	194010	CDS	575081	575350	LOC_Os03g01940.1	LOC_Os03g01940	mRNA-mRNA	CDS	3	575161	575161	1	CDS	575161	1	868824	+	intergenic.igt	574367	596919	LOC_Os03g01930.igt	LOC_Os03g01930.igt	gene-gene
Chr3	-	575230	4	0	0	0	0	0	0	0	4	0	0	0	0	0	0	0	194010	CDS	575081	575350	LOC_Os03g01940.1	LOC_Os03g01940	mRNA-mRNA	CDS	3	575230	575230	1	CDS	575230	4	868824	+	intergenic.igt	574367	596919	LOC_Os03g01930.igt	LOC_Os03g01930.igt	gene-gene
Chr3	-	575365	9	0	0	0	0	0	0	3	0	0	1	0	5	0	0	0	1075477	intron	575351	575481	LOC_Os03g01940.1	LOC_Os03g01940	mRNA-mRNA	intron	3	575359	575365	3	intron	575365	5	868824	+	intergenic.igt	574367	596919	LOC_Os03g01930.igt	LOC_Os03g01930.igt	gene-gene
Chr3	-	575391	1	0	0	0	0	0	0	0	0	0	1	0	0	0	0	0	1075477	intron	575351	575481	LOC_Os03g01940.1	LOC_Os03g01940	mRNA-mRNA	intron	3	575391	575391	1	intron	575391	1	868824	+	intergenic.igt	574367	596919	LOC_Os03g01930.igt	LOC_Os03g01930.igt	gene-gene
Chr3	-	576642	5	0	0	0	0	0	0	1	4	0	0	0	0	0	0	0	1075481	intron	576379	576860	LOC_Os03g01940.1	LOC_Os03g01940	mRNA-mRNA	intron	3	576631	576650	3	intron	576642	3	868824	+	intergenic.igt	574367	596919	LOC_Os03g01930.igt	LOC_Os03g01930.igt	gene-gene
Chr3	-	576702	47	4	4	4	5	2	3	3	3	7	3	2	3	0	3	1	1075481	intron	576379	576860	LOC_Os03g01940.1	LOC_Os03g01940	mRNA-mRNA	intron	3	576702	576775	19	intron	576702	4	868824	+	intergenic.igt	574367	596919	LOC_Os03g01930.igt	LOC_Os03g01930.igt	gene-gene
Chr3	-	577071	2	0	0	0	0	0	0	0	0	0	1	0	0	0	0	1	1075482	intron	577031	577185	LOC_Os03g01940.1	LOC_Os03g01940	mRNA-mRNA	intron	3	577071	577080	2	intron	577071	1	868824	+	intergenic.igt	574367	596919	LOC_Os03g01930.igt	LOC_Os03g01930.igt	gene-gene
Chr3	-	577154	1	0	0	0	0	0	0	0	0	0	0	1	0	0	0	0	1075482	intron	577031	577185	LOC_Os03g01940.1	LOC_Os03g01940	mRNA-mRNA	intron	3	577154	577154	1	intron	577154	1	868824	+	intergenic.igt	574367	596919	LOC_Os03g01930.igt	LOC_Os03g01930.igt	gene-gene
Chr3	-	578667	3	0	0	0	0	0	0	0	0	0	3	0	0	0	0	0	193999	5UTR	578516	579241	LOC_Os03g01940.1	LOC_Os03g01940	mRNA-mRNA	5UTR	3	578667	578667	1	5UTR	578667	3	868824	+	intergenic.igt	574367	596919	LOC_Os03g01930.igt	LOC_Os03g01930.igt	gene-gene
Chr3	-	578737	6	0	1	0	0	0	0	1	1	3	0	0	0	0	0	0	193999	5UTR	578516	579241	LOC_Os03g01940.1	LOC_Os03g01940	mRNA-mRNA	5UTR	3	578733	578744	5	5UTR	578737	2	868824	+	intergenic.igt	574367	596919	LOC_Os03g01930.igt	LOC_Os03g01930.igt	gene-gene
Chr3	-	578805	17	7	1	0	0	2	4	1	0	1	0	0	0	1	0	0	193999	5UTR	578516	579241	LOC_Os03g01940.1	LOC_Os03g01940	mRNA-mRNA	5UTR	3	578780	578809	11	5UTR	578805	4	868824	+	intergenic.igt	574367	596919	LOC_Os03g01930.igt	LOC_Os03g01930.igt	gene-gene
Chr3	-	578899	31	2	4	4	0	2	0	2	4	4	3	1	0	2	1	2	193999	5UTR	578516	579241	LOC_Os03g01940.1	LOC_Os03g01940	mRNA-mRNA	5UTR	3	578839	578909	13	5UTR	578899	7	868824	+	intergenic.igt	574367	596919	LOC_Os03g01930.igt	LOC_Os03g01930.igt	gene-gene
Chr3	-	579063	8	1	1	0	0	0	0	0	6	0	0	0	0	0	0	0	193999	5UTR	578516	579241	LOC_Os03g01940.1	LOC_Os03g01940	mRNA-mRNA	5UTR	3	579063	579084	3	5UTR	579063	6	868824	+	intergenic.igt	574367	596919	LOC_Os03g01930.igt	LOC_Os03g01930.igt	gene-gene
Chr3	-	2013782	2	0	0	0	0	0	0	0	0	0	0	0	2	0	0	0	871632	intergenic.pm	2013533	2014476	LOC_Os03g04390.igt	LOC_Os03g04390.igt	gene-gene	intergenic.pm	1	2013782	2013782	1	intergenic.pm	2013782	2	868939	+	intergenic.pm	2012048	2014047	LOC_Os03g04340.igt	LOC_Os03g04340.igt	gene-gene
Chr3	-	2013864	1	0	0	0	0	0	0	0	0	0	1	0	0	0	0	0	871632	intergenic.pm	2013533	2014476	LOC_Os03g04390.igt	LOC_Os03g04390.igt	gene-gene	intergenic.pm	1	2013864	2013864	1	intergenic.pm	2013864	1	868939	+	intergenic.pm	2012048	2014047	LOC_Os03g04340.igt	LOC_Os03g04340.igt	gene-gene
Chr3	-	2014069	1	1	0	0	0	0	0	0	0	0	0	0	0	0	0	0	871632	intergenic.pm	2013533	2014476	LOC_Os03g04390.igt	LOC_Os03g04390.igt	gene-gene	intergenic.pm	1	2014069	2014069	1	intergenic.pm	2014069	1	199060	+	5UTR	2014048	2014195	LOC_Os03g04370.1	LOC_Os03g04370	mRNA-mRNA
[truncated: 2,064 more rows]
