# Supplementary material for: Alternative Polyadenylation Dynamics During the Rice Blast Immune Response
Source: Mol Plant Pathol. 2026 Jun 26;27(7):e70301. doi: 10.1111/mpp.70301 (PMC13305335; doi:10.1111/mpp.70301)
Supplement: Supplementary file 14 — Table S5: Known miRNAs across all samples. [file MPP-27-e70301-s020.xlsx]

## Sheet: 6713902 Table_S5
#miRNA id	family	mature	hairpin	end pos(mature on hairpin)
osa-miR156a	MIR156	TGACAGAAGAGAGTGAGCAC	GGAGGGTGACAGAAGAGAGTGAGCACACGTGGTTGTTTCCTTGCATAAATGATGCCTATGCTTGGAGCTACGCGTGCTCACTTCTCTCTCTGTCACCTCC	26
osa-miR156b-5p	MIR156	TGACAGAAGAGAGTGAGCAC	TTGTCTTGAGAGGGGAAGAGATCTCTATGGGTTTTGGAGGTCTGACAGAAGAGAGTGAGCACACACGGTGCTTTCTTAGCATGCAAGAGCCATGCTGGGAGCTGTGCGTGCTCACTCTCTATCTGTCAGCCGTTCACCATGCCCAATATGATTAATCTCCTTCTCTCAGTTGACAG	62
osa-miR156b-3p	MIR156	GCTCACTCTCTATCTGTCAGC	TTGTCTTGAGAGGGGAAGAGATCTCTATGGGTTTTGGAGGTCTGACAGAAGAGAGTGAGCACACACGGTGCTTTCTTAGCATGCAAGAGCCATGCTGGGAGCTGTGCGTGCTCACTCTCTATCTGTCAGCCGTTCACCATGCCCAATATGATTAATCTCCTTCTCTCAGTTGACAG	130
osa-miR156c-5p	MIR156	TGACAGAAGAGAGTGAGCAC	GGAGGAAGAGAGGGGTGAGAGGTGAGGCTGACAGAAGAGAGTGAGCACACATGGTGACTTTCTTGCATGCTGAATGGACTCATGCTTGAAGCTATGTGTGCTCACTTCTCTCTCTGTCAGCCATTTGATCTCTCTTTCTCTCTTTCTCC	48
osa-miR156c-3p	MIR156	GCTCACTTCTCTCTCTGTCAGC	GGAGGAAGAGAGGGGTGAGAGGTGAGGCTGACAGAAGAGAGTGAGCACACATGGTGACTTTCTTGCATGCTGAATGGACTCATGCTTGAAGCTATGTGTGCTCACTTCTCTCTCTGTCAGCCATTTGATCTCTCTTTCTCTCTTTCTCC	121
osa-miR156d	MIR156	TGACAGAAGAGAGTGAGCAC	GGAGAAGCTCTCATGAGATTGACAGAAGAGAGTGAGCACACGGCGTGATGGCCGGCATAAAATCTATCCCGTCCTCGCCGCGTGCTCACTCCTCTTTCTGTCACCCTCTTTCTCTCAGGGCTCAACTCC	39
osa-miR156e	MIR156	TGACAGAAGAGAGTGAGCAC	GGCGCGAGGTGACAGAAGAGAGTGAGCACACGGCCGGGCGTGACGGCACCGGCGGGCGTGCCGTCGCGGCCGCGTGCTCACTGCTCTTTCTGTCATCCGGTGCC	29
osa-miR156f-5p	MIR156	TGACAGAAGAGAGTGAGCAC	AGTTGACAGAAGAGAGTGAGCACACAGCGGCCAGACTGCATCGATCTATCAATCTTCCCTTCGACAGGATAGCTAGATAGAAAGAAAGAGAGGCCGTCGGCGGCCATGGAAGAGAGAGAGAGAGAGAGATGAAATGATGATGATGATACAGCTGCCGCTGCGTGCTCACTTCTCTTTCTGTCAGCT	23
osa-miR156f-3p	MIR156	GCTCACTTCTCTTTCTGTCAGC	AGTTGACAGAAGAGAGTGAGCACACAGCGGCCAGACTGCATCGATCTATCAATCTTCCCTTCGACAGGATAGCTAGATAGAAAGAAAGAGAGGCCGTCGGCGGCCATGGAAGAGAGAGAGAGAGAGAGATGAAATGATGATGATGATACAGCTGCCGCTGCGTGCTCACTTCTCTTTCTGTCAGCT	185
osa-miR156g-5p	MIR156	TGACAGAAGAGAGTGAGCAC	GGCTGACAGAAGAGAGTGAGCACACAGCGGGCAGACTGCATCTGAATTACCTGTTGCGACGAAGAAGACGACGGACGCAGCTTGCCGTTGCGTGCTCACTTCTCTCTCTGTCAGCT	23
osa-miR156g-3p	MIR156	GCTCACTTCTCTCTCTGTCAGC	GGCTGACAGAAGAGAGTGAGCACACAGCGGGCAGACTGCATCTGAATTACCTGTTGCGACGAAGAAGACGACGGACGCAGCTTGCCGTTGCGTGCTCACTTCTCTCTCTGTCAGCT	115
osa-miR156h-5p	MIR156	TGACAGAAGAGAGTGAGCAC	AGTTGACAGAAGAGAGTGAGCACACAGCGGCCAGACTGCATCGATCTATCAATCTTCCCTTCGACAGGATAGCTAGATAGAAAGAAAGAGAGGCCGTCGGCGGCCATGGAAGAGAGAGAGAGAGAGAGATGAAATGATGATGATGATACAGCTGCCGCTGCGTGCTCACTTCTCTTTCTGTCAGCT	23
osa-miR156h-3p	MIR156	GCTCACTTCTCTTTCTGTCAGC	AGTTGACAGAAGAGAGTGAGCACACAGCGGCCAGACTGCATCGATCTATCAATCTTCCCTTCGACAGGATAGCTAGATAGAAAGAAAGAGAGGCCGTCGGCGGCCATGGAAGAGAGAGAGAGAGAGAGATGAAATGATGATGATGATACAGCTGCCGCTGCGTGCTCACTTCTCTTTCTGTCAGCT	185
osa-miR156i	MIR156	TGACAGAAGAGAGTGAGCAC	GGTGACAGAAGAGAGTGAGCACACGGCCGGGCGGAACGGCACCGGCGGATGTGCCGTCGCGGCCGCGTGCTCACTGCTCTGTCTGTCATC	22
osa-miR156j-5p	MIR156	TGACAGAAGAGAGTGAGCAC	TTGGGGCGGGGCGGGATCGAGCATATGAAAGGCGAGATTGTTGACAGAAGAGAGTGAGCACACGGCGCGGCGGCTAGCCATCGGCGGGATGCCTGCCCCCGCCGCGTGCTCGCTCCTCTTTCTGTCAGCATCTCTCATCACTCCCTCCCGCATCCCCCGCCCCGA	61
osa-miR156j-3p	MIR156	GCTCGCTCCTCTTTCTGTCAGC	TTGGGGCGGGGCGGGATCGAGCATATGAAAGGCGAGATTGTTGACAGAAGAGAGTGAGCACACGGCGCGGCGGCTAGCCATCGGCGGGATGCCTGCCCCCGCCGCGTGCTCGCTCCTCTTTCTGTCAGCATCTCTCATCACTCCCTCCCGCATCCCCCGCCCCGA	129
osa-miR160a-5p	MIR160	TGCCTGGCTCCCTGTATGCCA	GTGTGCCTGGCTCCCTGTATGCCACACATGTAGACCAACCCATGGTGTCTGGTTGCCTACTGGGTGGCGTGCAAGGAGCCAAGCATGC	24
osa-miR160a-3p	MIR160	GCGTGCAAGGAGCCAAGCATG	GTGTGCCTGGCTCCCTGTATGCCACACATGTAGACCAACCCATGGTGTCTGGTTGCCTACTGGGTGGCGTGCAAGGAGCCAAGCATGC	87
osa-miR160b-5p	MIR160	TGCCTGGCTCCCTGTATGCCA	AAGGTTTGGTTTTGATCGGCTTGAGAGCGTGCCTGGCTCCCTGTATGCCACTCATGTAGCCCAATCCATGGTGTGTTTGGATGCTGTGGGTGGCGTGCAAGGAGCCAAGCATGCGTGCCATGATCTCTCTTTCTGCCTT	50
osa-miR160b-3p	MIR160	GCGTGCAAGGAGCCAAGCATG	AAGGTTTGGTTTTGATCGGCTTGAGAGCGTGCCTGGCTCCCTGTATGCCACTCATGTAGCCCAATCCATGGTGTGTTTGGATGCTGTGGGTGGCGTGCAAGGAGCCAAGCATGCGTGCCATGATCTCTCTTTCTGCCTT	113
osa-miR160c-5p	MIR160	TGCCTGGCTCCCTGTATGCCA	GGAATGTGCCTGGCTCCCTGTATGCCACTCATCTAGAGCAACAAACTTCTGCGAGAGGTTGCCTATGATGGATGGCGTGCACGGAGCCAAGCATATTCC	27
osa-miR160c-3p	MIR160	GCGTGCACGGAGCCAAGCATA	GGAATGTGCCTGGCTCCCTGTATGCCACTCATCTAGAGCAACAAACTTCTGCGAGAGGTTGCCTATGATGGATGGCGTGCACGGAGCCAAGCATATTCC	95
osa-miR160d-5p	MIR160	TGCCTGGCTCCCTGTATGCCA	GGGGATATGCCTGGCTCCCTGTATGCCACTCGCGTAGCTGCCAAACTCAGTTGAAACAACTGCCTTCTCCCGGCGAGATTCAGGCATTGTGTTCGTACGTTTGGCTCTACTGCGGATGGCGTGCGAGGAGCCAAGCATGACC	28
osa-miR160d-3p	MIR160	GCGTGCGAGGAGCCAAGCATG	GGGGATATGCCTGGCTCCCTGTATGCCACTCGCGTAGCTGCCAAACTCAGTTGAAACAACTGCCTTCTCCCGGCGAGATTCAGGCATTGTGTTCGTACGTTTGGCTCTACTGCGGATGGCGTGCGAGGAGCCAAGCATGACC	139
osa-miR162a	MIR162_2	TCGATAAACCTCTGCATCCAG	GGTGATGCCTGGGCGCAGTGGTTTATCGATCCCTTCCCTGCCTTGTGGCGCTGATCCAGGAGCGGCGAATTTCTTTGAGAGGGTGTTCTTTTTTTTTCTTCCTTTTGGTCCTTGTTGCAGCCAACGACAACGCGGGAATCGATCGATAAACCTCTGCATCCAGTTCTCGCC	163
osa-miR164a	MIR164	TGGAGAAGCAGGGCACGTGCA	GTGAGAAGGACCGCGTTGGAGAAGCAGGGCACGTGCATGCATATGTTCATCATCATCTTCTTCCTCCTCCTCTAGCTCCAGCCTTGTGTGGGTTGGAAGTTTAGATAGAACTCGCACTGCACGTGGTCTCCTTCTCCATCCCGGTCTTTTTCTCAC	37
osa-miR164b	MIR164	TGGAGAAGCAGGGCACGTGCA	GTGCACGGTGGAGAAGCAGGGCACGTGCATTACCATCCACTCGCCTGCCGGCCGCCGGCCGCCATTGCCATGGATGGTTCTTCATGTGCCCGTCTTCTCCACCGAGCAC	29
osa-miR166a-5p	MIR166	GGAATGTTGTCTGGTTCAAGG	TGAAGCTATTTGCTTCTGAGTGGAATGTTGTCTGGTTCAAGGTCTCATGCACCTTGCGGTTTTGAGGATGATTTGTGCAAGGTTTTTCATTCCTCTCATCCGTGGGATCTCGGACCAGGCTTCATTCCCCTCAGAGATAGCTTCA	42
osa-miR166a-3p	MIR166	TCGGACCAGGCTTCATTCCCC	TGAAGCTATTTGCTTCTGAGTGGAATGTTGTCTGGTTCAAGGTCTCATGCACCTTGCGGTTTTGAGGATGATTTGTGCAAGGTTTTTCATTCCTCTCATCCGTGGGATCTCGGACCAGGCTTCATTCCCCTCAGAGATAGCTTCA	130
osa-miR166b-5p	MIR166	GGAATGTTGTCTGGCTCGGGG	GGGAGCCTTTTCATTTTGAGGGGAATGTTGTCTGGCTCGGGGCTACTTTTAATTTCTCTCTCTTTTGATATCTTCTTTTCTCGATCTCCTAGCTTGATCTTTTGATCTCTCAAATCGATCTTAAGAAAAAGATCAGTCAAAGAGATGAGAGTAGATGTCTGTAGATCTCGGACCAGGCTTCATTCCCCCCAAACAGAAGGGCTCCC	42
osa-miR166b-3p	MIR166	TCGGACCAGGCTTCATTCCCC	GGGAGCCTTTTCATTTTGAGGGGAATGTTGTCTGGCTCGGGGCTACTTTTAATTTCTCTCTCTTTTGATATCTTCTTTTCTCGATCTCCTAGCTTGATCTTTTGATCTCTCAAATCGATCTTAAGAAAAAGATCAGTCAAAGAGATGAGAGTAGATGTCTGTAGATCTCGGACCAGGCTTCATTCCCCCCAAACAGAAGGGCTCCC	188
osa-miR166c-5p	MIR166	GGAATGTTGTCTGGTCCGAG	GGCAGTTGAGGGGAATGTTGTCTGGTCCGAGACCTAACACCGGGCGGAATGGCGGATTCAGCTGCAGCTAAGCAAGCTAGGTGGGGGGTTTCGGACCAGGCTTCATTCCCCCCAACTCAACTGTT	31
osa-miR166c-3p	MIR166	TCGGACCAGGCTTCATTCCCC	GGCAGTTGAGGGGAATGTTGTCTGGTCCGAGACCTAACACCGGGCGGAATGGCGGATTCAGCTGCAGCTAAGCAAGCTAGGTGGGGGGTTTCGGACCAGGCTTCATTCCCCCCAACTCAACTGTT	111
osa-miR166d-5p	MIR166	GGAATGTTGTCTGGCTCGAGG	GAAGCTTTTTCACTTTGAGGGGAATGTTGTCTGGCTCGAGGTGCATGGAGAAACCTCTGATCGATCAGGTTTGATCTGTAGAGACTGATCTCGGACCAGGCTTCATTCCCCTCAAGTAAAGCTCC	41
osa-miR166d-3p	MIR166	TCGGACCAGGCTTCATTCCCC	GAAGCTTTTTCACTTTGAGGGGAATGTTGTCTGGCTCGAGGTGCATGGAGAAACCTCTGATCGATCAGGTTTGATCTGTAGAGACTGATCTCGGACCAGGCTTCATTCCCCTCAAGTAAAGCTCC	111
osa-miR166e-5p	MIR166	GGAATGTTGTCTGGTTCAAGG	TGTTTCTGGGTGGAATGTTGTCTGGTTCAAGGCCCCTTAGGATGTGTGATTTTTGATGGTTTATGCATTCATCTTGATGCGAACATCTATCTCGGATCTTTGGGTTCTCGAACCAGGCTTCATTCCCCTCAGAGATA	32
osa-miR166e-3p	MIR166	TCGAACCAGGCTTCATTCCCC	TGTTTCTGGGTGGAATGTTGTCTGGTTCAAGGCCCCTTAGGATGTGTGATTTTTGATGGTTTATGCATTCATCTTGATGCGAACATCTATCTCGGATCTTTGGGTTCTCGAACCAGGCTTCATTCCCCTCAGAGATA	128
osa-miR166f	MIR166	TCGGACCAGGCTTCATTCCCC	CGATCATCTTGTTGAGAGGAATGTCGTCTGGCCTGAGATCGTACCACAGTGGTGGGTACACGTGGACGGTCTCGGACCAGGCTTCATTCCCCTCAACAACTCGTCGG	92
osa-miR167a-5p	MIR167_1	TGAAGCTGCCAGCATGATCTA	TAGTGTGAATGAGTGAAGCTGCCAGCATGATCTAGCTCTGATTAATCGGCACTGTTGGCGTACAGTCGATTGACTAATCGTCAGATCTGTGTGTGTAAATCACTGTTAGATCATGCATGACAGCCTCATTTCTTCACACTG	34
osa-miR167a-3p	MIR167_1	ATCATGCATGACAGCCTCATTT	TAGTGTGAATGAGTGAAGCTGCCAGCATGATCTAGCTCTGATTAATCGGCACTGTTGGCGTACAGTCGATTGACTAATCGTCAGATCTGTGTGTGTAAATCACTGTTAGATCATGCATGACAGCCTCATTTCTTCACACTG	131
osa-miR167b	MIR167_1	TGAAGCTGCCAGCATGATCTA	GTGCCCAAGAGAAAGCGTGAAGCTGCCAGCATGATCTAACTTGCAGACAAGAAATCAGCTCAGCTCGCTGGTTTCGAACAGGAAGGCGGCTAGCTGAGGCTTCTTCTGAGTACGTGATGGTTAGATCATGCTGTGACAGTTTCACTCCTTCCCTGTTGGGCAC	38
osa-miR167c-5p	MIR167_1	TGAAGCTGCCAGCATGATCTA	TGTCCAAGGGAACGAGTGAAGCTGCCAGCATGATCTAGCTCTGAATGATCAACAAGATGTGCTCCCACACTGCCTTCCTGTGGATCTTGAGCTGTTGCTAGTCTTGTGGTCATGCCTTGCTAGGTCATGCTGCGGCAGCCTCACTTCTTCCCATTGTTGGGCA	37
osa-miR167c-3p	MIR167_1	GGTCATGCTGCGGCAGCCTCACT	TGTCCAAGGGAACGAGTGAAGCTGCCAGCATGATCTAGCTCTGAATGATCAACAAGATGTGCTCCCACACTGCCTTCCTGTGGATCTTGAGCTGTTGCTAGTCTTGTGGTCATGCCTTGCTAGGTCATGCTGCGGCAGCCTCACTTCTTCCCATTGTTGGGCA	145
osa-miR169a	MIR169_2	CAGCCAAGGATGACTTGCCGA	CGCCGGCGGCCTGACATTGGGATCGGAGGCCATGGTGCAGCCAAGGATGACTTGCCGATCGATCGATCTATCTATGAAGCTAAGCTAGCTGGCCATGGATCCATCCATCAATTGGCAAGTTGTTCTTGGCTACATCTTGGCCCCTGCTCCTCATGTAAGGCCGGCCTGTGGCG	58
osa-miR171a	MIR171_1	TGATTGAGCCGCGCCAATATC	GGAAAGAGCGATATTGGTGAGGTTCAATCCGATGATTGGTTTTACAGCAGTGGTAAAATCAGTATCTGATTGAGCCGCGCCAATATCTCTTCCTCT	87
osa-miR393a	MIR393	TCCAAAGGGATCGCATTGATC	TGGGGAAGCATCCAAAGGGATCGCATTGATCCTTCATCGCTCTCGCTCGCTTCCATGGCGGTCGTCGTCTACAAGCAGCTTGACGGATCATGCGATCCTTTTGGAGGCTTCCTCT	31
osa-miR394	MIR394	TTGGCATTCTGTCCACCTCC	TACTGAGAGTTCTTTGGCATTCTGTCCACCTCCTTGTCGAATCCTCAGAGACAGAAATCTCATATCTGTTGATCTTGGAGGTGGGCATACTGCCAATGGAGCTGTGTAGG	33
osa-miR395b	MIR395	GTGAAGTGTTTGGGGGAACTC	GAGTCCCTAGGAGTTCCTTTCAAGCACTTTACGACACACTGTATTGAGAGTTGTCGTGAAGTGTTTGGGGGAACTCTTAGTGTCGC	76
osa-miR395d	MIR395	GTGAAGTGTTTGGGGGAACTC	GTATTGTCGTGAGTTCCCTTCAAGCACTTCACGTGGCACTATCTCAATGCCTACTATGTGAAGTGTTTGGGGGAACTCTCGATATCAC	78
osa-miR395e	MIR395	GTGAAGTGTTTGGGGGAACTC	GTATTATCGAGAGTTCCCTTCAACCACTTCACGTGGCACTGTTTCAAGGCCTATTGTGTGAAGTGTTTGGGGGAACTCTCGATATCAC	78
osa-miR395g	MIR395	GTGAAGTGTTTGGGGGAACTC	GTATCACCGTGAGTTCCCTTCGAACACTTCACGTGGCACTATTTCAATGCCTATTGTGAAGTGTTTGGGGGAACTCTCGATGTCAT	76
osa-miR395h	MIR395	GTGAAGTGTTTGGGGGAACTC	TTGTTACCTGGAGTTTCCTCAACACACTTCACATCTGCTAGGCCCTATTACAATTGCGCAATGTGGAGTCTGCAATTGGTAGTGAAGTGTTTGGGGGAACTCTAGGTGGCAC	102
osa-miR395i	MIR395	GTGAAGTGTTTGGGGGAACTC	GTTTTACCGGGAGTTCTCTTCAAGCACTTCACGTAGAGCTTTCTATTGACATGGAGCTTTAGAACAATGTGAAGTGTTTGGGGGAACTCTTGGTACCAA	89
osa-miR395j	MIR395	GTGAAGTGTTTGGGGGAACTC	GTGTTCCCAAGAGTTCCTTGCAAGCACTTCACATAGAACTTCTGTTACTCTCATGTAACATTGGGAACTTGAGAAGCTACTGTGAAGTGTTTGGGGGAACTCTAGGTGGCAC	102
osa-miR395k	MIR395	GTGAAGTGTTTGGGGGAACTC	GTTTTATCGGGAGTTTCCTTCAAGCACTTCACGTAGAGCTTTCTATTGATATGGAGCTTTGGAACAATGTGAAGTGTTTGGGGGAACTCTTGATACCAA	89
osa-miR395l	MIR395	GTGAAGTGTTTGGGGGAACTC	GCGTTCCTTCCAAGCACTTCACACAGAGCTTTTATTTCTCTCACATCGATTGAGAACTTAATTAGAAGCTTTTGTGAAGTGTTTGGGGGAACTC	94
osa-miR395s	MIR395	GTGAAGTGTTTGGGGGAACTC	GTATCACCGTGAGTTCCCTTCAAGCACTTCACGTGGCACTATTTCAATGCCTATTGTGAAGTGTTTGGGGGAACTCTCGATGTTCC	76
osa-miR395t	MIR395	GTGAAGTGTTTGGGGAAACTC	TTATCCACTGGAGTTCTCCTCAAACCACTTCAGCAGATAGCTAGCTAGGCCTCATTGCATTGCACCACTGTTGCATAACTATGAGCATGGGGCCAAAAGTTAGCTGCTTATAGTGAAGTGTTTGGGGAAACTCCGGTTGGCAA	133
osa-miR395c	MIR395	GTGAAGTGTTTGGAGGAACTC	GTATTATCAAGAGTTCTCTTTAAGCACTTCATACGACACCATTATTTATAGGGTTGTTGTGAAGTGTTTGGAGGAACTCTCGGTGTCAT	79
osa-miR395a	MIR395	GTGAAGTGCTTGGGGGAACTC	TTGTCCACTGGAGTTCTCCTCAATCCACTTCAGTAGATAGCTATGGCTAGGCCTCATTGCATTGCACTGTTACATAACTGTGATCATGGGGCCAAAAGCTAGCTATGTATAGTGAAGTGCTTGGGGGAACTCCAGTTGACAC	132
osa-miR395f	MIR395	GTGAATTGTTTGGGGGAACTC	TTATCGCGGGTTCCCTTCAATCACTTCACATGGTACTATTTCAAGGCCTACTATGTGAATTGTTTGGGGGAACTCTCGATGT	75
osa-miR395u	MIR395	GTGAAGCGTTTGGGGGAAATC	ACACTGCCAGGAATTCCCTTCAAGCAATTCATGAAACAATATTTTGAGAGTTGTTGTGAAGCGTTTGGGGGAAATCTCAGTGTCGC	76
osa-miR396a-5p	MIR396	TTCCACAGCTTTCTTGAACTG	CTTTGTGATCTTCCACAGCTTTCTTGAACTGCACGCATGATGAATAATCCCTTTGGTTAATTGTGATCTGGTCTCTGAGAGATCGTAGTTAGACTCGATCGGTTGCATTGGCATCAGAGAGAGCAGTTCAATAAAGCTGTGGGAAATTGCAGAG	31
osa-miR396a-3p	MIR396	GTTCAATAAAGCTGTGGGAA	CTTTGTGATCTTCCACAGCTTTCTTGAACTGCACGCATGATGAATAATCCCTTTGGTTAATTGTGATCTGGTCTCTGAGAGATCGTAGTTAGACTCGATCGGTTGCATTGGCATCAGAGAGAGCAGTTCAATAAAGCTGTGGGAAATTGCAGAG	145
osa-miR396b-5p	MIR396	TTCCACAGCTTTCTTGAACTG	CTTTGTGGTCTTCCACAGCTTTCTTGAACTGCATCTTTGAGAGAGATTAGCATCCCTATGTGTGGATTTTGCTTGCACGAGTGTGCAGTTCAATAAAGCTGTGGGAAATTACAGAG	31
osa-miR396b-3p	MIR396	GTTCAATAAAGCTGTGGGAA	CTTTGTGGTCTTCCACAGCTTTCTTGAACTGCATCTTTGAGAGAGATTAGCATCCCTATGTGTGGATTTTGCTTGCACGAGTGTGCAGTTCAATAAAGCTGTGGGAAATTACAGAG	107
osa-miR396c-5p	MIR396	TTCCACAGCTTTCTTGAACTT	TGCCATGCCTTTCCACAGCTTTCTTGAACTTCTCTTGTGCCTCACTCACTTTCATTACTGGAGAGATATGCATCATCAGTGGAAGCTTATAGGGAGAGGAGTGCAAGAAGAGGGTCAAGAAAGCTGTGGGAAGAAATGGCA	31
osa-miR396c-3p	MIR396	GGTCAAGAAAGCTGTGGGAAG	TGCCATGCCTTTCCACAGCTTTCTTGAACTTCTCTTGTGCCTCACTCACTTTCATTACTGGAGAGATATGCATCATCAGTGGAAGCTTATAGGGAGAGGAGTGCAAGAAGAGGGTCAAGAAAGCTGTGGGAAGAAATGGCA	133
osa-miR397a	MIR397	TCATTGAGTGCAGCGTTGATG	ATCAAATGCATCATTGAGTGCAGCGTTGATGAACAACGGTAACCGGTCCATGTTGATGCGCATTTGGCCGGTGATCTGATCATCATCAGCGCTTCACTCAATCATGCGTTTGGC	31
osa-miR397b	MIR397	TTATTGAGTGCAGCGTTGATG	AGGGAAGGCATTATTGAGTGCAGCGTTGATGAACCTGCCGGCCGGCTAAATTAATTAGCAAGAAAGTCTGAAACTGGCTCAAAGGTTCACCAGCACTGCACCCAATCACGCCTTTGCT	31
osa-miR398a	MIR398	TGTGTTCTCAGGTCACCCCTT	GCTGAACCCAGAGGAGTGGTACTGAGAACACAGGTGCCAATACAATGTATGGTGAGCTACTGTATAATGGAGTAATTCTGTAACTGTGTTCTCAGGTCACCCCTTTGGGTTTCTT	105
osa-miR398b	MIR398	TGTGTTCTCAGGTCGCCCCTG	GGAGTTCCTACAGGGGCGAGCTGGGAACACACGGTGATGAGGCGGTCTGGTCTTTCGTGTGTTCTCAGGTCGCCCCTGCCGGGACTCT	78
osa-miR399a	MIR399	TGCCAAAGGAGAATTGCCCTG	CTGTGAATTACAGGGCAGTTCACCTTTGGCACAAGGGCAAGCAGTAGAAACCATGCGTGCTTGCTAGAGCTGGAAATGATGCTGGTAGCATTGCATGGTTCAGGGATCACAGATCTCGTGCCAAAGGAGAATTGCCCTGCGATTTTGTC	139
osa-miR399b	MIR399	TGCCAAAGGAGAATTGCCCTG	GTGAGAATCACAGTGCGATTCTCCTCTGGCATGGCATGAGAGGCCTAAAAAAGAGACGCACTGCCGTGCCAAAGGAGAATTGCCCTGCCATTCAGAA	87
osa-miR399c	MIR399	TGCCAAAGGAGAATTGCCCTG	CGGCGAATTACAGGGCGGTTTCTCCTTTGGCACGTACGGAGGCAAGGCATGCGGTGAAAAATCTCTAGCTAGCCATGCGTGCCAAAGGAGAATTGCCCTGCGATTCACCA	100
osa-miR399d	MIR399	TGCCAAAGGAGAGTTGCCCTG	AAGACAGTAGTAGGCAGCTCTCCTCTGGCAGGTGCATTCTAGGTGATTTTGTAATTGTATATGCATCCAAGGTATATACAGTCCGGCCATGGTGCTACATTGCAATCATCCATATGTGATTGCATTGTGTATATATATACATGGTGGCCTTTGATAGACCATCATATATCGGTTGGTTATGTGCATGTATGTATATACCAGCTGCTACTAGCTTTGATCGATCGCCATGTAGCGATTGAATTCACCAAAACGGCCTGCCAAAGGAGAGTTGCCCTGCGACTGTCTT	276
osa-miR399e	MIR399	TGCCAAAGGAGATTTGCCCAG	ACATGCATTACCGGGTGAGTCTTCCTTGGCAGTGTTCGAATCGGCAGTACCGGTCTGCAAGTGATCGGTCAATCACCAGTTCACCGCTGCCAAAGGAGATTTGCCCAGCAATGCAACT	108
osa-miR399f	MIR399	TGCCAAAGGAGATTTGCCCAG	TGGTGGATTACCGGGCCATGTCTCCTTGGGCAGAGGTGATCAGATTGCACACTTCACTTCAACCTCTTGCTCTAGCTTGTTCTCTCTGCCAAAGGAGATTTGCCCAGCAATCCACAT	107
osa-miR399g	MIR399	TGCCAAAGGAGATTTGCCCAG	ATGTGCATTGCAGGGCAACTACTCCATTGGCAGAGGGATGGATTGGATATGGATATGGCTGATGCTTCCATTTGATCCCATCCCTATCTGCCAAAGGAGATTTGCCCAGCGATTCACTC	109
osa-miR399h	MIR399	TGCCAAAGGAGACTTGCCCAG	CCATGCATTACTGGGCAGGTCTCCCTTGGCAGTGGCCGATCGAGCTGATCAAACCACGCAAAAGCCACTGCCAAAGGAGACTTGCCCAGCAATGCAGAT	89
osa-miR399i	MIR399	TGCCAAAGGAGAGCTGCCCTG	GTGAGAATCACAGTGCAGTTCTCCTCTGGCATGGAGGGCAAGAGGAGCTGAATAGCTAATGGATGATAAACTGCTAGCCTTTCCCTGCCAAAGGAGAGCTGCCCTGCCATTCAGTG	106
osa-miR399j	MIR399	TGCCAAAGGAGAGTTGCCCTA	AGTCCAGTTTCAGGGCTCCTCTCTCTTGGCAGGGAGCATGTGAAGTCTTTTGTAGCTCACTCATTTTCAGCCCTCTGCCAAAGGAGAGTTGCCCTAAAACTGGACT	96
osa-miR399k	MIR399	TGCCAAAGGAAATTTGCCCCG	AGCTGCATTGCTGGGCAAGTTGTCCTTTGGCAGATGTTGCAGTTCATCATCGATGCCTGGGGGTTACCAGACTACTGCCAAAGGAAATTTGCCCCGGAATTCATCT	96
osa-miR156k	MIR156	TGACAGAAGAGAGAGAGCACA	TTGAGAGTGATGACAGAAGAGAGAGAGCACAACCCGGCAGCAGCGACGACGGCGGTCGCTTCTGCCAGGGCCGTGTGCTCTCTGATCTATCTGTCATTGCCGTCCA	31
osa-miR156l-5p	MIR156	CGACAGAAGAGAGTGAGCATA	GCTAGGGAGCCGACAGAAGAGAGTGAGCATATATAGTTCTTTCCTTGCATATGTGGTCATATGTGTGTTGACTGAAGAGATACATATATATAGAGAGAGAGAGTTCATGTGCTTGAAGCTATATGTGCTCACTTCTCTTTCTGTCAGCAAATTATC	31
osa-miR156l-3p	MIR156	GCTCACTTCTCTTTCTGTCAGC	GCTAGGGAGCCGACAGAAGAGAGTGAGCATATATAGTTCTTTCCTTGCATATGTGGTCATATGTGTGTTGACTGAAGAGATACATATATATAGAGAGAGAGAGTTCATGTGCTTGAAGCTATATGTGCTCACTTCTCTTTCTGTCAGCAAATTATC	148
osa-miR159a.2	MIR159	TTGCATGCCCCAGGAGCTGCA	GTTGTGGACGTTGAGCTCCTTTCGGTCCAAAAAGGGGTGTTGCTGTGGGTCGATTGAGCTGCTGGGTCATGGATCCCGTTAGCCTACTCCATGTTCATCATTCAGCTCGAGATCTGAAAGAAACTACTCCAATTTATACTAATAGTATGTGTGTAGATAGGAAAATGATGGAGTACTCGTTGTTGGGATAGGCTTATGGCTTGCATGCCCCAGGAGCTGCATCAACCCTACATGGACCCTCTTTGGATTGAAGGGAGCTCTGCATCTTTTGT	221
osa-miR159a.1	MIR159	TTTGGATTGAAGGGAGCTCTG	GTTGTGGACGTTGAGCTCCTTTCGGTCCAAAAAGGGGTGTTGCTGTGGGTCGATTGAGCTGCTGGGTCATGGATCCCGTTAGCCTACTCCATGTTCATCATTCAGCTCGAGATCTGAAAGAAACTACTCCAATTTATACTAATAGTATGTGTGTAGATAGGAAAATGATGGAGTACTCGTTGTTGGGATAGGCTTATGGCTTGCATGCCCCAGGAGCTGCATCAACCCTACATGGACCCTCTTTGGATTGAAGGGAGCTCTGCATCTTTTGT	262
osa-miR159b	MIR159	TTTGGATTGAAGGGAGCTCTG	GGTTATGAAGTGGAGCTCCTTTCGTTCCAATGAAAGGTTTATCTGAAGGGTGATACAGCTGCTTGTTCATGGTTCCCACTATTCTATCTCATAGGAAAAGAGATAGGCTTGTGGTTTGCATGACCAAGGAGCCGAATCAACTCCTTGCTGACCACTCTTTGGATTGAAGGGAGCTCTGCATCTTGATC	178
osa-miR159c	MIR159	ATTGGATTGAAGGGAGCTCCA	GAGGAGGAAGAGGAGCTCCTTTCGATCCAATTCAGGAGAGGAAGTGGTAGGATGCAGCTGCCGATTCATGGATACCTCTGGAGTGCATGGCAGCAATGCTGTAGGCCTGCACTTGCATGGGTTTGCATGACCCGGGAGATGAACCCACCATTGTCTTCCTCTATTGATTGGATTGAAGGGAGCTCCACATCTCTCTC	187
osa-miR159d	MIR159	ATTGGATTGAAGGGAGCTCCG	TGATGTGAGGAGGAGCTCCTTTCGATCCAATTCAGGAGAGGAAGTGGTGGGATGCAGCTGCCGGTTCATGGATACCTCTGCAGTTCATGCCGGTAGGCCTGCACTTGCATGGGTTTGCATGACCTGGGAGATGAACCTGCCATTGTGTTCCTCTATTGATTGGATTGAAGGGAGCTCCGGCTACACCTA	179
osa-miR159e	MIR159	ATTGGATTGAAGGGAGCTCCT	GATGAAGAAGAAGAGCTCCCTTTCGATCCAATTCAGGAGAGGAAGTGGTAGGATGCAGCTGCCGGTTCATGGATACCTCTGGAGTGCAGGGCAAATAGTCCTACCCTTTCATGGGTTTGCATGACTCGGGAGATGAACCCGCCATTGTCTTCCTCTATTGATTGGATTGAAGGGAGCTCCTCTAGCTACAT	181
osa-miR159f	MIR159	CTTGGATTGAAGGGAGCTCTA	GAAGAAGAAGACGAGCTCCCTTCGATCCAATCCAGGAGAGGAAGTGGTAGGATGCAGCTGCCGGTTCATGGATACCTCTGCAGTGCATGTCGTAGGCTTGCACTTGCATGGGTTTGCATGACCCGGGAGATGAACCCACCATTGTCTTCCTCTTATGCTTGGATTGAAGGGAGCTCTACACCTCTCTC	178
osa-miR319a-5p	MIR159	AGCTGCCGAATCATCCATTCA	TGTGTAAGAAGAGAGCTCTCTTCAGTCCACTCTCAGATGGCTGTAGGGTTTTATTAGCTGCCGAATCATCCATTCACCTACCAAGAAAGTTGCAGGAGTGTATCTCTTGGTAGCGGACTGGATGACGCGGGAGCTAAAATTTAGCTCTGCGCCGTTTGTGGTTGGACTGAAGGGTGCTCCCTTGCTCAAGC	76
osa-miR319a-3p	MIR159	ACTGGATGACGCGGGAGCTAA	TGTGTAAGAAGAGAGCTCTCTTCAGTCCACTCTCAGATGGCTGTAGGGTTTTATTAGCTGCCGAATCATCCATTCACCTACCAAGAAAGTTGCAGGAGTGTATCTCTTGGTAGCGGACTGGATGACGCGGGAGCTAAAATTTAGCTCTGCGCCGTTTGTGGTTGGACTGAAGGGTGCTCCCTTGCTCAAGC	137
osa-miR319b	MIR159	TTGGACTGAAGGGTGCTCCC	GATGGATGGAAGAGAGCGTCCTTCAGTCCACTCATGGGCGGTGCTAGGGTCGAATTAGCTGCCGACTCATTCACCCACATGCCAAGCAAGAAACGCTTGAGATAGCGAAGCTTAGCAGATGAGTGAATGAAGCGGGAGGTAACGTTCCGATCTCGCGCCGTCTTTGCTTGGACTGAAGGGTGCTCCCTCCTCCTCGA	187
osa-miR160e-5p	MIR160	TGCCTGGCTCCCTGTATGCCG	GTAGGGGATATGCCTGGCTCCCTGTATGCCGCTCGCATGGCTGCCAACCCAATGAACTCGATCTCGTTGTTGGCCGCTGCGTACGGCGTGCGAGGTGCCAAGCATGGCCCTCTT	31
osa-miR160e-3p	MIR160	GCGTGCGAGGTGCCAAGCATG	GTAGGGGATATGCCTGGCTCCCTGTATGCCGCTCGCATGGCTGCCAACCCAATGAACTCGATCTCGTTGTTGGCCGCTGCGTACGGCGTGCGAGGTGCCAAGCATGGCCCTCTT	106
osa-miR160f-5p	MIR160	TGCCTGGCTCCCTGAATGCCA	GGATTAACGCTGCCTGGCTCCCTGAATGCCATCCGAGAAGCGTGCCGCTGTGGCCGGCTGCTTCCTGGTTGGCATTGAGGGAGTCATGCAGGGTTTGCTC	31
osa-miR160f-3p	MIR160	GCATTGAGGGAGTCATGCAGG	GGATTAACGCTGCCTGGCTCCCTGAATGCCATCCGAGAAGCGTGCCGCTGTGGCCGGCTGCTTCCTGGTTGGCATTGAGGGAGTCATGCAGGGTTTGCTC	92
osa-miR162b	MIR162_2	TCGATAAGCCTCTGCATCCAG	TGGGTGATGCCTGGGCGCAGTGGTTTATCGATCTCTTCCCTGCCTTGTGCTGCTCCGATCGATGCCCGTGCTGATTCTTGATAATATACAACGCAGGAATCGATCGATAAGCCTCTGCATCCAGATCTCACTTT	124
osa-miR164c	MIR164	TGGAGAAGCAGGGTACGTGCA	AGGTTCTTGTTGGAGAAGCAGGGTACGTGCAAAATGCACACCGGTTGGTCGAGCTAATTAACAAGCTCTGACGACCATGGTGATCGAATGCACGTGCTCCCCTTCTCCACCATGGCCTT	31
osa-miR164d	MIR164	TGGAGAAGCAGGGCACGTGCT	CAAACCGTGCTGGAGAAGCAGGGCACGTGCTCGACGGCGGGGCTGGCTGGCCGGCCGGCTTGCAGCATGTGCGCTCCTTCTCCAGCATGGCTTC	31
osa-miR164e	MIR164	TGGAGAAGCAGGGCACGTGAG	TTGTGCAGGGTGGAGAAGCAGGGCACGTGAGCGGCCATCCAGTGTAGCTTCGCTGCGCGTCCATGGCGGCGAACGCGCGTGATCTGGAGTTTGGATGGTCGTTCATGTGTCCGTCTTCTCCACCGAGCACTG	31
osa-miR166k-5p	MIR166	GGTTTGTTGTCTGGCTCGAGG	ATTAGGTTAAGGGGTTTGTTGTCTGGCTCGAGGCATCCGGGACTCCGGTTTCTCCTTTCCTACTGGAGGCGCCTAATTTCCGGCGAGCTCGGAGCCTCGGACCAGGCTTCAATCCCTTTAACCATGC	33
osa-miR166k-3p	MIR166	TCGGACCAGGCTTCAATCCCT	ATTAGGTTAAGGGGTTTGTTGTCTGGCTCGAGGCATCCGGGACTCCGGTTTCTCCTTTCCTACTGGAGGCGCCTAATTTCCGGCGAGCTCGGAGCCTCGGACCAGGCTTCAATCCCTTTAACCATGC	117
osa-miR166l-5p	MIR166	GGATTGTTGTCTGGTTCAAGG	GTTAGGTTAAGGGGATTGTTGTCTGGTTCAAGGTCTCCACATTGTGCAAAATGTTCATTCATGGAGGCACAGGATGCTTGGTGATCTCGGACCAGGCTTCAATCCCTTTAACCAGCA	33
osa-miR166l-3p	MIR166	TCGGACCAGGCTTCAATCCCT	GTTAGGTTAAGGGGATTGTTGTCTGGTTCAAGGTCTCCACATTGTGCAAAATGTTCATTCATGGAGGCACAGGATGCTTGGTGATCTCGGACCAGGCTTCAATCCCTTTAACCAGCA	107
osa-miR167d-5p	MIR167_1	TGAAGCTGCCAGCATGATCTG	CATTAGGAGCTGAAGCTGCCAGCATGATCTGATGAGTGCTTATTAGGTGAGGGCAGAATTGACTGCCAAAACAAAGATCAGATCATGCTGTGCAGTTTCATCTGCTTGTG	31
osa-miR167d-3p	MIR167_1	GATCATGCTGTGCAGTTTCATC	CATTAGGAGCTGAAGCTGCCAGCATGATCTGATGAGTGCTTATTAGGTGAGGGCAGAATTGACTGCCAAAACAAAGATCAGATCATGCTGTGCAGTTTCATCTGCTTGTG	102
osa-miR167e-5p	MIR167_1	TGAAGCTGCCAGCATGATCTG	TGTGAGAGAATGAAGCTGCCAGCATGATCTGGTTGTCAGGCATGAGCCAAATCTATCCATGGTGTTGGTGGTACTGAAATTACCGCGTTTTCGAGGTTTTTCGTCGTGTCAACTTGCGAAGGGAATTACGGGTTCTTGATGAGCATTGGTGATAGGAGGTGTGGGCTTGGTTAGTAGAGGTAGAATTATGATTGTTCTTGTGAGTTTCAGTAAGAGGTGGGAGTGATTGGAATTTGGCTCCATCAGATCATGTTGCAGCTTCACTCTCTCACC	31
osa-miR167e-3p	MIR167_1	AGATCATGTTGCAGCTTCACT	TGTGAGAGAATGAAGCTGCCAGCATGATCTGGTTGTCAGGCATGAGCCAAATCTATCCATGGTGTTGGTGGTACTGAAATTACCGCGTTTTCGAGGTTTTTCGTCGTGTCAACTTGCGAAGGGAATTACGGGTTCTTGATGAGCATTGGTGATAGGAGGTGTGGGCTTGGTTAGTAGAGGTAGAATTATGATTGTTCTTGTGAGTTTCAGTAAGAGGTGGGAGTGATTGGAATTTGGCTCCATCAGATCATGTTGCAGCTTCACTCTCTCACC	265
osa-miR167f	MIR167_1	TGAAGCTGCCAGCATGATCTG	CACAAGTGGATGAAGCTGCCAGCATGATCTGATCACAGTAGTTCTCTAGCTGATGATGATTTACAAAACCTAGAGACATGCATCAGATCATCTGGCAGTTTCATCTTCTCATG	31
osa-miR167g	MIR167_1	TGAAGCTGCCAGCATGATCTG	CATAAGCAGGTGAAGCTGCCAGCATGATCTGAAAGCATCTCAAACCAGCGATCAGATCATCCGGCAGCTTCATCTTCTCATG	31
osa-miR167h-5p	MIR167_1	TGAAGCTGCCAGCATGATCTG	CACAAGTTGGTGAAGCTGCCAGCATGATCTGATGATGATGATGATCCACCTCTCTCATCTGTGTTCTTGATTAATTACGGATCAATCGATCAGGTCATGCTGTAGTTTCATCTGCTGGTT	31
osa-miR167h-3p	MIR167_1	AGGTCATGCTGTAGTTTCATC	CACAAGTTGGTGAAGCTGCCAGCATGATCTGATGATGATGATGATCCACCTCTCTCATCTGTGTTCTTGATTAATTACGGATCAATCGATCAGGTCATGCTGTAGTTTCATCTGCTGGTT	112
osa-miR167i-5p	MIR167_1	TGAAGCTGCCAGCATGATCTG	TGTGAGAGGCTGAAGCTGCCAGCATGATCTGGTCCATGAGTTGCACTGCTGAATATATTGAATTCAGCCAGGAGCTGCTACTGCAGTTCTGATCTCGATCTGCATTCGTTGTTCTGAGCTATGTATGGATTTGATCGGTTTGAAGGCATCCATGTCTTTAATTTCATCGATCAGATCATGTTGCAGCTTCACTCTCTCACT	31
osa-miR167i-3p	MIR167_1	AGATCATGTTGCAGCTTCACT	TGTGAGAGGCTGAAGCTGCCAGCATGATCTGGTCCATGAGTTGCACTGCTGAATATATTGAATTCAGCCAGGAGCTGCTACTGCAGTTCTGATCTCGATCTGCATTCGTTGTTCTGAGCTATGTATGGATTTGATCGGTTTGAAGGCATCCATGTCTTTAATTTCATCGATCAGATCATGTTGCAGCTTCACTCTCTCACT	193
osa-miR168a-5p	MIR168	TCGCTTGGTGCAGATCGGGAC	CGCCTCGGGCTCGCTTGGTGCAGATCGGGACCCGCCGCCGCCGCTGCCGGGGCCGGATCCCGCCTTGCACCAAGTGAATCGGAGCCG	31
osa-miR168a-3p	MIR168	GATCCCGCCTTGCACCAAGTGAAT	CGCCTCGGGCTCGCTTGGTGCAGATCGGGACCCGCCGCCGCCGCTGCCGGGGCCGGATCCCGCCTTGCACCAAGTGAATCGGAGCCG	79
osa-miR169b	MIR169_2	CAGCCAAGGATGACTTGCCGG	GAACGGAATGCAGCCAAGGATGACTTGCCGGTACGTGTATGCATGTTTCAAGGTACTATATGTGCCCCCAACTGTTTTAGATCCATGCTGACATTTTCCGGCAAGTTGTCCTTGGCTACGTCTTGTTC	31
osa-miR169c	MIR169_2	CAGCCAAGGATGACTTGCCGG	GAACGGGATGCAGCCAAGGATGACTTGCCGGCTCCTGGTATTGGGGGAATCTCAGCTTTGCTGAAGCGCCTTGGAGTTAGCCGGCAAGTCTGTCCTTGGCTACACCTAGCTC	31
osa-miR169d	MIR169_1	TAGCCAAGGATGAATTGCCGG	ATTTATCGTGTAGCCAAGGATGAATTGCCGGCGTTTCACGCTGTTGATGGTGCGTGCATATATAAGTTGGCGCCGGCAAGTCATTTCAGGCTACATGTTTGCC	31
osa-miR169e	MIR169_1	TAGCCAAGGATGACTTGCCGG	GCTGGTTGTGTAGCCAAGGATGACTTGCCGGCCTGGTTTGTGTTCATCAGCAATCCAGCATATGCTGTATTGCCGTGTGTGATCGATCGATGCATGGACCGGCAAGTTATTTTCTTTGGCTACATTACAACC	31
osa-miR169f.2	MIR169_1	TGAGGACAAGAGCTGATTCGG	GGGCCTTCCATGAGGACAAGAGCTGATTCGGTAGCCAAGGATGACTTGCCTAATGCCTATGTGCATGTGTTTATACGCTGCTCATCTGCATTTTGATTATCCCCTGATCAGTCCTGTCGTCAATTATATGTGTGTGTAGTACTCTGTACTCATACATATATAGGCATGTCTTCCTTGGCTATTCGGAGCGGCTCTTGTCTCTCGTGGAAGGCTG	31
osa-miR169f.1	MIR169_1	TAGCCAAGGATGACTTGCCTA	GGGCCTTCCATGAGGACAAGAGCTGATTCGGTAGCCAAGGATGACTTGCCTAATGCCTATGTGCATGTGTTTATACGCTGCTCATCTGCATTTTGATTATCCCCTGATCAGTCCTGTCGTCAATTATATGTGTGTGTAGTACTCTGTACTCATACATATATAGGCATGTCTTCCTTGGCTATTCGGAGCGGCTCTTGTCTCTCGTGGAAGGCTG	52
osa-miR169g	MIR169_1	TAGCCAAGGATGACTTGCCTA	CTGCCTCTGGTAGCCAAGGATGACTTGCCTATTGTGCTCTTCTGAATGATGCAGTGCCATGATCAGTGTGGCCTGGCTGGTTCAGATGAGCCGAGATAGGCAGTCTCCTTGGCTAGCCTGAGTGGC	31
osa-miR169h	MIR169_1	TAGCCAAGGATGACTTGCCTG	TTAGCTCTGGTAGCCAAGGATGACTTGCCTGTGTCCTTGTGTGTAAGGATCATTAATTATTATTCAGAAAATGATCCTTTCAGCAGGTTTCATGGGCAGTCTCCTTGGCTAGCCTGAGTGAT	31
osa-miR169i-5p.2	MIR169_1	TGGTGATAAGGGTGTAGCTCTG	GGAAGAGAGCAAGGCTTGCATGGTGATAAGGGTGTAGCTCTGGTAGCCAAGGATGACTTGCCTGTGTCCTTGTGTAGAGGATCATTCAGAAAATGAGCCTTGAACTGGTTCATAGGCAGTCTCCTTGGCTAGTCTGAGTCGCTCTTATCACTCATGTTAGGCTTGCATCTCGTTGA	42
osa-miR169i-5p.1	MIR169_1	TAGCCAAGGATGACTTGCCTG	GGAAGAGAGCAAGGCTTGCATGGTGATAAGGGTGTAGCTCTGGTAGCCAAGGATGACTTGCCTGTGTCCTTGTGTAGAGGATCATTCAGAAAATGAGCCTTGAACTGGTTCATAGGCAGTCTCCTTGGCTAGTCTGAGTCGCTCTTATCACTCATGTTAGGCTTGCATCTCGTTGA	64
osa-miR169j	MIR169_1	TAGCCAAGGATGACTTGCCTG	TCGCATCTGGTAGCCAAGGATGACTTGCCTGTGTCTCTGCTCATGTGCAGTAGAAGAAGATGCATTTCTAGCTGCTTTCTGCATATGTGATCTCACAGGCAGTCTCCTTGGCTAGCCTGAGCGGC	31
osa-miR169k	MIR169_1	TAGCCAAGGATGACTTGCCTG	TCTGTCTAGATAGCCAAGGATGACTTGCCTGTGGCCTCTTGGAGAGAGAGGTGTAGCTTAATTAGCAGCATGGTTTGAGCATTGCTTGATCGGTTGATCGCTTCGCTTGCTCTGCATGAGATCTTACAGGCAGTCTCCTTGGCTAGTCTGGGCGGC	31
osa-miR169l	MIR169_1	TAGCCAAGGATGACTTGCCTG	TTATCTCTGATAGCCAAGGATGACTTGCCTGTGTCCTCCCTGAAGGATTAGCAATTTAATGATCCTTTAAGCTGGTTCATGGGCAGTCTCCTTGGCTAGCCTGAGTGG	31
osa-miR169m	MIR169_1	TAGCCAAGGATGACTTGCCTG	TGAGTCCTGGTAGCCAAGGATGACTTGCCTGTATATTTATATATATATGTGTGTGTGATCAATGGATGGATTGATCAAGCTGCTTGCAGGCTCATGCATATATATGTACAGGCAGTCTCCTTGGCTAGCCCGGCTACC	31
osa-miR169n	MIR169_1	TAGCCAAGAATGACTTGCCTA	CTCCCTTTGGTAGCCAAGAATGACTTGCCTATGTGTTTTGCCTTGTGTTGGCTCATCCATCCATCTATCAGCCGTTGCAGATTTGCAGTGGCAGATTAAAGGGTTTCAGAAAGAAATTCTTGTGATGGATGTGCAATGTGGCTGCATGGGCCGGTCTTCTTGGCTAGCCAGAGTGGC	31
osa-miR169o	MIR169_1	TAGCCAAGAATGACTTGCCTA	CTCCCTTTGGTAGCCAAGAATGACTTGCCTACGCTTTTGCCCTCTGTTGGCTCATCCATCCGTCTATCTATCTGCCATGGCAGATGGCAGATTAAGGGTTTCTGAAAGAAATTCTTGTGATAGGATGTGCAATGAGGCTGCATGGGCCGGTCTTCTTGGCTAGCCAGAGTGGC	31
osa-miR169p	undef	TAGCCAAGGACAAACTTGCCGG	GAGCAAGGTGTAGCCAAGGACAAACTTGCCGGATCAACAGAGAAGGACTGCCAGTCTCCGGCCAATTAATTAACCTCGCCGTCGGCCATCGCCGGCCGGCAAGTCATCCTTGGCTGCATCCTGCTC	32
osa-miR169q	MIR169_4	TAGCCAAGGAGACTGCCCATG	CCACTCAGGCTAGCCAAGGAGACTGCCCATGAACCAGCTTAAAGGATCATTAAATTGCTAATCCTTCAGGGAGGACACAGGCAAGTCATCCTTGGCTATCAGAGATAA	31
osa-miR171b	MIR171_1	TGATTGAGCCGTGCCAATATC	GCGACGACGGGATATTGGGGCGGTTCAATCAGAAAGCTTGTGCTCCGGAAGCGAGGAGCTCTACTCTTTTGATTGAGCCGTGCCAATATCACGTCGCATC	90
osa-miR171c-5p	MIR171_1	GGATATTGGTGCGGTTCAATC	GTGGGAACGGGATATTGGTGCGGTTCAATCAGAAAGCTTGTGCTCCGAAGGCGAGGGGCTCCACTCTTTGATTGAGCCGTGCCAATATCACGTCGCCTT	30
osa-miR171c-3p	MIR171_1	TGATTGAGCCGTGCCAATATC	GTGGGAACGGGATATTGGTGCGGTTCAATCAGAAAGCTTGTGCTCCGAAGGCGAGGGGCTCCACTCTTTGATTGAGCCGTGCCAATATCACGTCGCCTT	89
osa-miR171d-5p	MIR171_1	TGTTGGCCCGGCTCACTCAGA	TTGTAGCTATGATGTTGGCCCGGCTCACTCAGATGGATCATCGGTGCAGAAGAGTGCATGAATCTGATGCAGTCTCAGTGTAGTATGCTCCATGCTGGAACTTCTGATTGAGCCGTGCCAATATCTCAGCACCAT	33
osa-miR171d-3p	MIR171_1	TGATTGAGCCGTGCCAATATC	TTGTAGCTATGATGTTGGCCCGGCTCACTCAGATGGATCATCGGTGCAGAAGAGTGCATGAATCTGATGCAGTCTCAGTGTAGTATGCTCCATGCTGGAACTTCTGATTGAGCCGTGCCAATATCTCAGCACCAT	125
osa-miR171e-5p	MIR171_1	TGTTGGCTCGGCTCACTCAGA	TGGTAGCTATGATGTTGGCTCGGCTCACTCAGACGGCATTGGCGTGATGCAAAGCATGCATGCGTGCTTGCTAGCTCACTTGTGTTTCTGATTGAGCCGTGCCAATATCTTAGTGCTCT	33
osa-miR171e-3p	MIR171_1	TGATTGAGCCGTGCCAATATC	TGGTAGCTATGATGTTGGCTCGGCTCACTCAGACGGCATTGGCGTGATGCAAAGCATGCATGCGTGCTTGCTAGCTCACTTGTGTTTCTGATTGAGCCGTGCCAATATCTTAGTGCTCT	109
osa-miR171f-5p	MIR171_1	TGTTGGCATGGTTCAATCAAA	GGGAGAGTGCGATGTTGGCATGGTTCAATCAAACCGGGCAAACTTATGCACTAGCTAAGCAAGATGCAGGGATATGCAGTATGGTTTTGTTTGGTCTGATTGAGCCGTGCCAATATCACAAGCTTGC	33
osa-miR171f-3p	MIR171_1	TGATTGAGCCGTGCCAATATC	GGGAGAGTGCGATGTTGGCATGGTTCAATCAAACCGGGCAAACTTATGCACTAGCTAAGCAAGATGCAGGGATATGCAGTATGGTTTTGTTTGGTCTGATTGAGCCGTGCCAATATCACAAGCTTGC	117
osa-miR171g	MIR171_2	GAGGTGAGCCGAGCCAATATC	GACATGGCATGGTATTGACTTGGCTCATCTCAGCAACAGCAAACTGCATGCAGCGCTGGAGGTGAGCCGAGCCAATATCACTTCATGTC	79
osa-miR172a	MIR172	AGAATCTTGATGATGCTGCAT	GTGTTTGCGGGCGTGGCATCATCAAGATTCACATCCATGCATATATCACAAGACGCACATATACATCCGATTTGGCTGAGAATCTTGATGATGCTGCATCCGCAGACAA	99
osa-miR172b	MIR172	GGAATCTTGATGATGCTGCAT	GTGATTTCTGACGTGGCATCATCAAGATTCACACATTACATTGCATGCATGCATATGTCTATGCATCTTTGAGCTTGTTGTTCTGATCTCAACAACCTAGCTAGCTAATATTTCTCTCCTGGCCCTGACCTGCATGATGCATGGTTGCACGCATGGAGAGAGAAGAGAGAGATCGAAGCTAATTAAACGCATGTGTATATATGTGTGGGAATCTTGATGATGCTGCATCGGAAATTAA	228
osa-miR172c	MIR172	TGAATCTTGATGATGCTGCAC	CTTGTTGCGGGTGCAGCGTCATCAAGATTCACGTGTGCCGCACGGCACACGTATCGGTTTTCAAGTGTAGTCATCGTGCGTGAATCTTGATGATGCTGCACCAGCAAAGAG	101
osa-miR166g-5p	MIR166	AATGGAGGCTGATCCAAGATC	AGCATGGTGTCTGGAATGGAGGCTGATCCAAGATCATTGCTTGGTGCAAAATACTAGGGCATTGTTGTAAGTGCCATTAGTTCTTTTTTGTTTCCGAGTTTGTTATCGAGGATCTCGGACCAGGCTTCATTCCTCACACCGTGCT	35
osa-miR166g-3p	MIR166	TCGGACCAGGCTTCATTCCTC	AGCATGGTGTCTGGAATGGAGGCTGATCCAAGATCATTGCTTGGTGCAAAATACTAGGGCATTGTTGTAAGTGCCATTAGTTCTTTTTTGTTTCCGAGTTTGTTATCGAGGATCTCGGACCAGGCTTCATTCCTCACACCGTGCT	135
osa-miR166h-5p	MIR166	GGAATGTTGGCTGGCTCGAGG	GGTGGCTTGTGGGGAATGTTGGCTGGCTCGAGGTATCCACATCTTAATTCCTCTCCGGCGATCGAGCCGGCTCGGGCGTGTGGAAGCGTCGGACCAGGCTTCATTCCTCGCAAGCCGAT	33
osa-miR166h-3p	MIR166	TCGGACCAGGCTTCATTCCTC	GGTGGCTTGTGGGGAATGTTGGCTGGCTCGAGGTATCCACATCTTAATTCCTCTCCGGCGATCGAGCCGGCTCGGGCGTGTGGAAGCGTCGGACCAGGCTTCATTCCTCGCAAGCCGAT	109
osa-miR166i-5p	MIR166	AATGCAGTTTGATCCAAGATC	AGATAGGTGTTTGGAATGCAGTTTGATCCAAGATCTGCCTATATATATGGTGTGTATATCATATCTTGTGATATGGGGGATATGCAACAGGTGTGTGACAGGGGTAGGTAGATCTCGGATCAGGCTTCATTCCTCACACCAATAC	35
osa-miR166i-3p	MIR166	TCGGATCAGGCTTCATTCCTC	AGATAGGTGTTTGGAATGCAGTTTGATCCAAGATCTGCCTATATATATGGTGTGTATATCATATCTTGTGATATGGGGGATATGCAACAGGTGTGTGACAGGGGTAGGTAGATCTCGGATCAGGCTTCATTCCTCACACCAATAC	135
osa-miR171h	MIR171_2	GTGAGCCGAACCAATATCACT	AGAAGAAGAGGACATGGTTTGGTATTGTTTCGGCTCATGTCGTTCACACAGATGTGAGCCGAACCAATATCACTCATGTATTCTTCATTCAGAGAACTTCT	74
osa-miR393b-5p	MIR393	TCCAAAGGGATCGCATTGATCT	TCGGCCTGAGGAAACTAGTGGAGGACTCCAAAGGGATCGCATTGATCTGGCTAGCTATCTCGATCGATCGCCTCATCGATCGACGACGACGTGCGTGATCGATCAGTGCAATCCCTTTGGAATTTTCCTCTT	48
osa-miR393b-3p	MIR393	TCAGTGCAATCCCTTTGGAAT	TCGGCCTGAGGAAACTAGTGGAGGACTCCAAAGGGATCGCATTGATCTGGCTAGCTATCTCGATCGATCGCCTCATCGATCGACGACGACGTGCGTGATCGATCAGTGCAATCCCTTTGGAATTTTCCTCTT	123
osa-miR408-5p	MIR408	CAGGGATGAGGCAGAGCATGG	GGGAGTTCTGTGATTGGAGAGGAGAGGAGACAGGGATGAGGCAGAGCATGGGATGGGGCTATCAACAGATGTAGATTATTCCTTGCACAAGAGATGATGATGAGCTGTGAATGAGTTCTGAGAGATGGCTGGTGTTGTTGTTGCTCCCTCCCCTGCACTGCCTCTTCCCTGGCTCCCCTGCACACCTCTCTCTCTCTCTCTCTCTCTCTGTGT	51
osa-miR408-3p	MIR408	CTGCACTGCCTCTTCCCTGGC	GGGAGTTCTGTGATTGGAGAGGAGAGGAGACAGGGATGAGGCAGAGCATGGGATGGGGCTATCAACAGATGTAGATTATTCCTTGCACAAGAGATGATGATGAGCTGTGAATGAGTTCTGAGAGATGGCTGGTGTTGTTGTTGCTCCCTCCCCTGCACTGCCTCTTCCCTGGCTCCCCTGCACACCTCTCTCTCTCTCTCTCTCTCTCTGTGT	173
osa-miR172d-5p	MIR172	GCAGCACCATCAAGATTCAC	AAACAGTCGGTGCTTGCAGGTGCAGCACCATCAAGATTCACATCGAGTTCATCCCTAAACGAGATCGAGGTTGGCTGACTATATGTGATGAGAATCTTGATGATGCTGCATCAGCAAACGCTCGACTACT	41
osa-miR172d-3p	MIR172	AGAATCTTGATGATGCTGCAT	AAACAGTCGGTGCTTGCAGGTGCAGCACCATCAAGATTCACATCGAGTTCATCCCTAAACGAGATCGAGGTTGGCTGACTATATGTGATGAGAATCTTGATGATGCTGCATCAGCAAACGCTCGACTACT	111
osa-miR171i-5p	MIR171_1	AGGTATTGGCGTGCCTCAATC	TAAAAAGAGGTATTGGCGTGCCTCAATCCGAAGGCATGGCTGATTACAGGCACCTCGACCGATCTAGCGCATGCAGCCATGTTTCTTGGATTGAGCCGCGTCAATATCTCTCCTTGCTTC	28
osa-miR171i-3p	MIR171_1	GGATTGAGCCGCGTCAATATC	TAAAAAGAGGTATTGGCGTGCCTCAATCCGAAGGCATGGCTGATTACAGGCACCTCGACCGATCTAGCGCATGCAGCCATGTTTCTTGGATTGAGCCGCGTCAATATCTCTCCTTGCTTC	108
osa-miR167j	MIR167_1	TGAAGCTGCCAGCATGATCTG	TTGTGATGTGTGCACCTTAAGCAGCTGAAGCTGCCAGCATGATCTGATCTTTTGCGATCTCTTTTTTTATCTGAATAAGTTGATGGAAATATTGGGTTCCTAAGATTCAGATCGTGCTGCGCAGTTTCATCTGCTAATCGATGCACTACACTGTGAATTT	46
osa-miR166m	MIR166	TCGGACCAGGCTTCATTCCCT	CTCTGCTTTGGTGGTTGGCTGATGTTCTCGGTTAAGGGGTTTGTTGTCTGGTTCAAGGCCTCCTGCTGTCCTACATCACATTTTTTTTTCTTTGTTCTGAATTTCTGATGGATGTGTGTGTGCATGATGCATGGCTGGTGGTGACCTCGGACCAGGCTTCATTCCCTTTAACCAGCATTTGCGTTAATACCATCAGGCAT	167
osa-miR166j-5p	MIR166	GAATGACGTCCGGTCTGAAGA	TGATCCATGGCTGTTGAGAGGAATGACGTCCGGTCTGAAGATCGCCGTCCCCAGGCGGTGGCTTCGGACCAGGCTTCATTCCCCATGACTCATGGAACCC	41
osa-miR166j-3p	MIR166	TCGGACCAGGCTTCATTCCCC	TGATCCATGGCTGTTGAGAGGAATGACGTCCGGTCTGAAGATCGCCGTCCCCAGGCGGTGGCTTCGGACCAGGCTTCATTCCCCATGACTCATGGAACCC	84
osa-miR164f	MIR164	TGGAGAAGCAGGGCACGTGCA	TGAGGATGGCGAGGCGCGCGAGGTGGAGAAGCAGGGCACGTGCATTCCTAGAGCTTCCGTCCAGCTCCCCGGCGGGCTAGCTAGCTCACTCCGCCGCCGCCGCCGCCGCCGCCGGCGCGCGCACGGCTGGCTGGCTCCGGCCGGCTGAGATGCATGCACGGATGCATGTGCCCTTCTTCTCCACCGTGCACGCCTCGCCTGCAGCAAGGA	44
osa-miR414	undef	TCATCCTCATCATCATCGTCC	GTTGCCGCTGCCGTCATCCTCATCATCATCGTCCTTGCATGAAACCGCCAGCAAATCCTTGCGCGGGGGGAGGGGGAAGGGGAGGGGGAGGGGTCGGAGGGGCGGC	34
osa-miR418	undef	TAATGTGATGATGAAATGACG	CGTTAGCTGTCTGCAATCTGCCATTCTTATCATCGCACATTTAATGTGATGATGAAATGACGCATTTCTGTCAAGTCTCACC	62
osa-miR435	undef	TTATCCGGTATTGGAGTTGA	TTCCACCTTCCCAAAAACTCCCCAGCAGACCTGGAGCGAAAATTGCCTTGAATTAGCTTCAGACCTATAGTGTCGTTGATAGTTTAGGGACATGTTTTATCCGGTATTGGAGTTGAGGGATGAAAATTGGAC	116
osa-miR437	MIR437	AAAGTTAGAGAAGTTTGACTT	CCCTCTGTTTCATATTGTATTGTGTTTTAGTTTTGTTGTAAGTCAAAATTCTTTTACTTTGACCAAGTTTGTAGTAAAATAATTAACATCTAAAATACCAAATAAATACACTATTGAGACATATTTCTTGGTTGATTTTTCTATAAACTTGGTCAAAGTTAGAGAAGTTTGACTTAGGACAAAACTAAACACCTTATGATATGGAACAGAGGG	175
osa-miR390-5p	MIR390	AAGCTCAGGAGGGATAGCGCC	GGTATGGAACAATCCTTGAAGCTCAGGAGGGATAGCGCCTCGAAATCAAACTAGGCGCTATCTATCCTGAGCTCCATGGTTTGTTCTTACC	39
osa-miR390-3p	MIR390	CGCTATCTATCCTGAGCTCC	GGTATGGAACAATCCTTGAAGCTCAGGAGGGATAGCGCCTCGAAATCAAACTAGGCGCTATCTATCCTGAGCTCCATGGTTTGTTCTTACC	75
osa-miR439a	MIR439	TGTCGAACCGCGGTTGTTCGA	TACCCTGTCGAACTGACGCAGTTCGACATGTACCTGTCGAACTGTGGTTGTTCGATAGGTATCCCTGTCGAACCGCGGTTGTTCGACAGGGTG	86
osa-miR439b	MIR439	TGTCGAACCGCGGTTGTTCGA	TTCCTGTCGAATTGTGGTTGTTCGATAGGTACCCCTGTCGAACCGCGGTTGTTCGACAGG	56
osa-miR439c	MIR439	TGTCGAACCGCGGTTGTTCGA	TACCCTGTCGAACTGACGCAGTTCGACATGTACCTGTCGAACTGTGGTTGTTCGATAGGTATCCCTGTCGAACCGCGGTTGTTCGACAGGGTG	86
osa-miR439d	MIR439	TGTCGAACCGCGGTTGTTCGA	CCACCTACCCTGTCGAACTCACGTAGTTCGACATGTACCTGTCGAACTGTGGTTGTTCGATAGGTATCCCTGTCGAACCGCGGTTGTTCGATAGGGTG	91
osa-miR439e	MIR439	TGTCGAACCGCGGTTGTTCGA	CCACCTACCCTGTCGAACTGACGCAGTTCGACATGTACCTGTCGAACTGTGGTTGTTCGATAGGTATCCCTGTCGAACCGCGGTTGTTCGACAGGGTG	91
osa-miR439f	MIR439	TGTCGAACCGCGGTTGTTCGA	ACCTACCCTGTCGAACTGACGCAGTTCGACATGTACCTGTCGAACTGTGGTTGTTCGATAGGTATCCCTGTCGAACCGCGGTTGTTCGACAGGGTG	89
osa-miR439g	MIR439	TGTCGAACCGCGGTTGTTCGA	TCCTGTCGAACTGACGCAGTTCGACATGTACCTGTCGAACTGTGGTTGTTCGATAGGTATCCCTGTCGAACCGCGGTTGTTCGACAGG	84
osa-miR439h	MIR439	TGTCGAACCGCGGTTGTTCGA	ACCACCTACCCTGTCGAACTCACGCAGTTCGACATGTACCTGTCGAACTGTGGTTGTTCGATAGGTATCCCTGTCGAACCGCGGTTGTTCGACAGGGTG	92
osa-miR439i	MIR439	TGTCGAACCGCGGTTGTTCGA	GCAGGGACATATCCAACGGGCAGTGTTCGATAGGGGCGTGGCTACAGTGACACTACAATGTTTTTTTCTATTTTTAAAATTATTTAATCACATGTCGAACCGCGGTTGTTCGATAGGTACCCTGT	113
osa-miR440	undef	AGTGTCTCCTGATGATCGGGACAA	ATTGCTATTGTTGGTGCTGGGCTCGTCCTGATCACTAGGAGACTCTGATCAAGCTAGGCCTAAACTTATGTATTAGTGTCTCCTGATGATCGGGACAAGGCTAACACCGATGAGAGCGAT	98
osa-miR396e-5p	MIR396	TCCACAGGCTTTCTTGAACTG	GCGGGCATGCTTTCCACAGGCTTTCTTGAACTGTGAACTCGTGGGGGTGTATGTGCTCATGTTGGGATTGTGGTCGGTGGCCTCCAATTCTCTGAAAAGAAAGCTGAATTGTCGAGCTCCCCGTTCTGTCTTTGGTCGTCTCTACCTGTTGATGGTTCAAGAAAGCCCATGGAAACCATGCCGC	33
osa-miR396e-3p	MIR396	ATGGTTCAAGAAAGCCCATGGAAA	GCGGGCATGCTTTCCACAGGCTTTCTTGAACTGTGAACTCGTGGGGGTGTATGTGCTCATGTTGGGATTGTGGTCGGTGGCCTCCAATTCTCTGAAAAGAAAGCTGAATTGTCGAGCTCCCCGTTCTGTCTTTGGTCGTCTCTACCTGTTGATGGTTCAAGAAAGCCCATGGAAACCATGCCGC	175
osa-miR444a-5p	MIR444	GCTAGAGGTGGCAACTGCATA	ATGCAATTGGGGGCAGCAAGCTAGAGGTGGCAACTGCATAATTTGCAAGAAATTGTTGGCTGAAGATCATACCGATGATATTCTTGCAAGTTATGCAGTTGCTGCCTCAAGCTTGCTGCCTCCTGTTGCCA	40
osa-miR444a-3p.2	MIR444	TGCAGTTGCTGCCTCAAGCTT	ATGCAATTGGGGGCAGCAAGCTAGAGGTGGCAACTGCATAATTTGCAAGAAATTGTTGGCTGAAGATCATACCGATGATATTCTTGCAAGTTATGCAGTTGCTGCCTCAAGCTTGCTGCCTCCTGTTGCCA	114
osa-miR528-5p	MIR528	TGGAAGGGGCATGCAGAGGAG	AGTGGAAGGGGCATGCAGAGGAGCAGGAGATTCAGTTTGAAGCTGGACTTCACTTTTGCCTCTCTCTCCTGTGCTTGCCTCTTCCATT	23
osa-miR528-3p	MIR528	CCTGTGCTTGCCTCTTCCATT	AGTGGAAGGGGCATGCAGAGGAGCAGGAGATTCAGTTTGAAGCTGGACTTCACTTTTGCCTCTCTCTCCTGTGCTTGCCTCTTCCATT	88
osa-miR529a	MIR529	CTGTACCCTCTCTCTTCTTC	GAAGAAGAGAGAGAGTACAGCCTTAGTTCAGATCACATATGACTATCTTTTGCGAGTCTGATCGATACTCTGATGAAGGCTGTACCCTCTCTCTTCTTC	99
osa-miR530-5p	MIR530	TGCATTTGCACCTGCACCTA	GTGATAGAGCTGCATTTGCACCTGCACCTACAGAGAGGAAGATGAAGCAGCAAGCTAGCAATACGTGCTTGATCGCTATACGCTAGCTTCTTGCACACAATGTTGTTCCTGGTCTCTTCCTGATCCCTAGGTGCAGAGGCAGATGCAACTATGTCAT	30
osa-miR530-3p	MIR530	AGGTGCAGAGGCAGATGCAAC	GTGATAGAGCTGCATTTGCACCTGCACCTACAGAGAGGAAGATGAAGCAGCAAGCTAGCAATACGTGCTTGATCGCTATACGCTAGCTTCTTGCACACAATGTTGTTCCTGGTCTCTTCCTGATCCCTAGGTGCAGAGGCAGATGCAACTATGTCAT	149
osa-miR531a	MIR531	CTCGCCGGGGCTGCGTGCCGCCAT	GGCGCCGCCGAGCCTTGCTCGCCGGGGCTGCGTGCCGCCATAGCTGGCGCGCATCCCCGTCGAGCGTTGCTCGACGGTGCC	41
osa-miR535-5p	MIR535	TGACAACGAGAGAGAGCACGC	GGCGGTGACAACGAGAGAGAGCACGCCGGTGCGGCGGTCACGGTGAGCCGGCCCGCGGCGGCGTACCTGCGTGCTTTCTCCCGTTGTCACTGCC	26
osa-miR535-3p	MIR535	GTGCTTTCTCCCGTTGTCACT	GGCGGTGACAACGAGAGAGAGCACGCCGGTGCGGCGGTCACGGTGAGCCGGCCCGCGGCGGCGTACCTGCGTGCTTTCTCCCGTTGTCACTGCC	91
osa-miR395m	MIR395	GTGAAGTGTTTGGGGGAACTC	GAGTTCTCCTCAAATCACTTCAGTAGATAGCTAGCTAGGCTTCATTGCATTACACTGTTACAAAACTGTGAGCATGGGGCCAAAAGCTAGTTGTATATAGTGAAGTGTTTGGGGGAACTC	120
osa-miR395n	MIR395	GTGAAGTGTTTGGGGGAACTC	GAGTTCCCTTCAAGCACTTCACGACGCACTATTTAGAGAGTTGTTGTGAAGTGTTTGGGGGAACTC	66
osa-miR395o	MIR395	ATGAAGTGTTTGGAGGAACTC	GAGTTCTCTTTAAGCACTTCATACGACACCATTATTGTTAGGGTTGTTATGAAGTGTTTGGAGGAACTC	69
osa-miR395p	MIR395	GTGAAGTGTTTGGGGGAACTC	GAGTTCCCTTCAAGCACTTCACGTGGCACTATTTCAATGCGTACCGTGTGAAGTGTTTGGGGGAACTC	68
osa-miR395q	MIR395	GTGAAGTGTTTGGGGGAACTC	GAGTTCCCTTCAAGCACTTCACATGACACTATTTCAATGTCTATTATGTGAAGTGTTTGGGGGAACTC	68
osa-miR395w	MIR395	GTGAAGTGTTTGGGGGATTCTC	GAGTTCTCTTTAATCATTTCACATGGCACTATTTTAAGGCCTACTGTGTGAAGTGTTTGGGGGATTCTC	69
osa-miR395r	MIR395	GTGAAGTGTTTGGGGGAACTC	GAGTTCCCTTCAACCACTTCACGTGGCACTATTTTAGGACCTACTATGTGAAGTGTTTGGGGGAACTC	68
osa-miR810a	MIR810	TCATAAGCCCACCACATGTGG	AATATTCACTATGGTTGCCATCATAAGCCCACCACATGTGGCTCGCATGCTTAAATAACTAACGGCATAATTAGATCACTTGATGACGACGTATATCGGTGTTCGCTATATATACTATCTACTGGTAAGTATATATAGCGAACACCGATATGCGTCATCATCAAGTGATTTAATTATGCCGTTAGTTAAGCATGCGAGCCACATGTGGTGAGCTTACGATGACGACCACAGTTTGTT	41
osa-miR812a	MIR812	GACGGACGGTTAAACGTTGGAC	ACCTCCGTCCCAAAATAAGTGCAGTTTTACACTATTCATCTCCAAAGTTTGATCGTTCGTCTTATTTGAAAATTTTTTATGATTACTATTTTTATTGTTATTACATGATAAAACATGAATAGTATTTTATGTGTGACTAATTTTTTTAAAAATTTTCATAAATTTTTCAAATAAGACGGACGGTTAAACGTTGGACACGGATTTTCACGGCTGCACTTATTTTGAAACGGAGGT	196
osa-miR812b	MIR812	GACGGACGGTTAAACGTTGGAC	GTATCCGTATCTACGTTTGACCGTTCGTCTTATTTGAAAATTTTATGAAAAGATTAAAAAAATAGTCACGCATAAAGTAATATTCATGTTTTATCATCTAATAACAATAAAAATACTAATCATTAAAAATTTTCAAATAAGACGGACGGTTAAACGTTGGACACGAATAC	162
osa-miR812c	MIR812	GACGGACGGTTAAACGTTGGAC	GGTTTCCGCGTCTAATGTTTGACCGTCCATCTTATTTGAAAAAAATTAAAAACATAAGTCATGCATAAAATATTATTCATGTTTTATCATTTAACAATAATAATAACACCAATCATAAAAAAAAATTATATAAGACGGACGGTTAAACGTTGGACACGGAAACC	155
osa-miR812d	MIR812	GACGGACGGTTAAACGTTGGAC	CGTATCCAACATTTGATCATCTGCCTTATTCGAAAAATTTATAAAAAAAAACAAGTCACGCATAAAGTATTATTCATGTTTTATCATATAAGAACAATAAAAATACTAATCATAAAAAAAGTAAATAAGACGGACGGTTAAACGTTGGACACG	150
osa-miR812e	MIR812	GACGGACGGTTAAACGTTGGAC	GTTTTAGTGCCCAACTTTGACCGTCCGTCTTATTTGAAAATTTTTTTATTACTATTTTTATTGTTATTAGATGATAAAATATAAATATTACTTCATGCGTGACTTAATTTTTAAAAAAATTTCATAAAATTTTTAAATAAGACGGACGGTTAAACGTTGGACACGGAAAC	162
osa-miR814a	MIR814	CACTTCATAGTACAACGAATCT	ACCTAGTACCGGACGAGACACTTCATAGTACAACGAATCTGGACAGTAAGCCTGTCCAGATTCGTTGTACTATGAAGTGTCATATCCGGTCCTAAGT	40
osa-miR814b	MIR814	CACTTCATAGTACAACGAATCT	ACCGGACGAGACACTTCATAGTACAACGAATCTGGACATGAAGATTCGTTGTACTATAAAGTGTCTCGTCTGGT	33
osa-miR814c	MIR814	CACTTCATAGTACAACGAATCT	ACCAGATGTGACACTTCATAGTACAACGAATCTGGACAGGAAGCATGTCCGGATTCGTTATACTATAAAGTGTCCTATTCGGT	33
osa-miR815a	MIR815	AAGGGGATTGAGGAGATTGGG	TTTTTTTAGACTCTTAATTTCTTTTTCTAGGATGAACTCTTAGGGTGTGTTTGAGGAGAAGGGGATTGAGGAGATTGGGGAGA	79
osa-miR815b	MIR815	AAGGGGATTGAGGAGATTGGG	CTAATGGTTCACCTCGTTTTGCGTATATTCCCAATCTTCTCTATTTCCTTCTCCTCAAACACAGCCTGGGAGTGTTTGAGAAGGGGATTGAGGAGATTGGGAAGATACGTAAAACGAGGTGAGCCATTAG	101
osa-miR815c	MIR815	AAGGGGATTGAGGAGATTGGG	CTTCTCCTCTCTTCTCTCCTCCACCTCAGCATTTAGCCGGCTTATAGCCTATACTTCCTCTAAGGGTGTGTTTGAGGAGAAGGGGATTGAGGAGATTGGGAAG	100
osa-miR816	undef	GTGACATATTTTACTACAAC	ATGTGACATATTTTACTACAACGAATCTGGATATGACAGAGGTATGTTTAAATTCGTAGTATTAGGATGTGTCACAT	22
osa-miR817	undef	TCCAACTTGAGGCCCGATTGA	TATCTCAATCAGGCCTCAAGTTGGTGTCCGTCATGGATGATGGTCATCCGTGACGGGCTCCAACTTGAGGCCCGATTGAGATA	79
osa-miR818a	MIR818	AATCCCTTATATTATGGGACGG	TCCCTCCATCCCATAGTATAAGGGATTTGGGAATGATGTGACATATCCTAGTATAATGAATCTGGACAAACCGTCTGTCCAAATTCATTGTCCTAGTATGTGTCACATCTACTCAAAATCCCTTATATTATGGGACGGAAGGGA	138
osa-miR818b	MIR818	AATCCCTTATATTATGGGACGG	CCTCCGTCCCATAATATAAGAGATTTTAGATGGATGTGATACATCTCAGTACAATGAATCTGTACTATAATATATCATATCCATCCAAAATCCCTTATATTATGGGACGGAGG	110
osa-miR818c	MIR818	AATCCCTTATATTATGGGACGG	ATAATATACTCATTTCGTCCTATAATATAAGGGATTTTGAAGGGATGTGACACATCCTAGCTATAACCATATATCTAGACATAGCTAGGAACATATATCTAGACATGCTCTTGTCTAGATATATGTGTTATATCTCTCCAAAATCCCTTATATTATGGGACGGATGAATATGTTAT	163
osa-miR818d	MIR818	AATCCCTTATATTATGGGACGG	TTCCTATTAATTGTTACTCTCTCCATCCCATAATATAAGGGATTTTAGAGGGATGTGATCTAGATTCGTAGTCCGAGGAAACATCACATACCTCTAAAATCCCTTATATTATGGGACGGAGGGAGTACTAGTTTAGGAA	119
osa-miR818e	MIR818	AATCCCTTATATTATGGGACGG	CCCCGTCCTATAATATAAGGGATTTTGAGTTTTTGCTTGCACTGTTTGACCACTCGTCTTATTTAAATTTTTTTTGGAATTATTATTATTTTTGACTTATTTTATTATCCAAAGTACTTTAAGCATAACTTTTCGTTTTTTATATTTGTACAAATTTTTTGAATAAAACGAGTGGTCAAACAATACAAACAAAAACTTAAAATCCCTTATATTATGGGACGGAGG	222
osa-miR820a	MIR820	TCGGCCTCGTGGATGGACCAG	TGCGTCGGCCTCGTGGATGGACCAGGAGCTCAACATTCCTTAAGGTTGTTCTTTCAAACCCATACAAGGTTCCACCGCCTGCATTGTTCCAAGAGTGTCTTGGATGAAAGTAGGAAGTGGAACCTTGTTAGGGTTGGAACGAACTGCCTTAAGGAAGTCGATGCTCCAGGTCCGTCCAGGAGGACGACTCA	25
osa-miR820b	MIR820	TCGGCCTCGTGGATGGACCAG	GTACATGCGTCGGCCTCGTGGATGGACCAGGAGCTCGACGTTCCTTAAGGCCGTTCTTTCCGACCCATACAAGGTTCCGTCGCCTGCATTGTTCCAAGAGTGTCTTGGACGAAAGCAGGAAGTGGAACCTTGTTAAGGTCGGAACGAACTGCCTTAAGGAAGTCGATGCTTTAGGTCCGTCCACGAGGACGACGCAGCTAG	30
osa-miR820c	MIR820	TCGGCCTCGTGGATGGACCAG	TGCGTCGGCCTCGTGGATGGACCAGGAGCTCGACATTCCTTAAGGTCGTTCTTTCCGACCCATACAAGGTTCCGCTGCCTGCATTGTTCCAAGAGTGTCTTGGACAAAAGCAGGAAGTGGAACCTTGTTAAGGTCGGAACGAACTGCCTTAAGGAAGTCGATGCTCCAGGTCCGTCCACGAGGACGACGCA	25
osa-miR821a	MIR821	AAGTCATCAACAAAAAAGTTGAAT	GATATCAGCTGAAAAAGTCATCAACAAAAAAGTTGAATAACTCATCAAGATCTAAAACTTTTATTTTGGTCATTTCTTCATACGACAAAGTGATAGTAACATTGTTCACAGAATTGACATATCTCTTATCTGGTTTTATAAACTATAACACATATATGTAAAATTTGTGAATAATATTACTAACATTTCGTCAGATGAAGAAATAAAAAAATAAAAGTTATAGATCTTGATGAGTTATTCAACTTTGTTGTTGATGACTTTTTCAATTGAAATC	38
osa-miR529b	MIR529	AGAAGAGAGAGAGTACAGCTT	ATCGTGAAGGCTAAATGGAGAAGAGAGAGAGTACAGCTTTGGGCGGTTTAGTTGTTAGATGGTGGAAGTACTTGCGACGCCTACTACCCTTTTCACCAAGGCTGTACGCTCCCTCTTCTTCTCTTAGCTTTTTATGAT	39
osa-miR1423-5p	undef	AGGCAACTACACGTTGGGCGCTCG	GCACAACACTAGTATTTGGGAGGCAACTACACGTTGGGCGCTCGATCCAGGGGTGGGAAAATCGGGCGCCCACGTTTTCCCCACCCCCGGATCGAGCGCCCAAGCGGTAGTTGTCTCCCAAATACTTGTGCTGTGC	44
osa-miR1423-3p	undef	AGCGCCCAAGCGGTAGTTGTC	GCACAACACTAGTATTTGGGAGGCAACTACACGTTGGGCGCTCGATCCAGGGGTGGGAAAATCGGGCGCCCACGTTTTCCCCACCCCCGGATCGAGCGCCCAAGCGGTAGTTGTCTCCCAAATACTTGTGCTGTGC	115
osa-miR1425-5p	undef	TAGGATTCAATCCTTGCTGCT	CTGTTGACTGCATTAGGATTCAATCCTTGCTGCTAAATGTATTGCTTATATTCAGCAATATAATGTTCAGCAGCAAGAACTGGATCTTAATATAGTCGATAG	34
osa-miR1425-3p	undef	CAGCAAGAACTGGATCTTAAT	CTGTTGACTGCATTAGGATTCAATCCTTGCTGCTAAATGTATTGCTTATATTCAGCAATATAATGTTCAGCAGCAAGAACTGGATCTTAATATAGTCGATAG	91
osa-miR1427	undef	TGCGGAACCGTGCGGTGGCGC	TGGCTGCGCGCGACCGCGCCGTCCCGCAGGCCAGCGCCGCGCCACCGCGCGGTTCCGCAGCAGGGACATGCGCCACCCGTTACAGCCAACTGAAATCTGCACTGATTTGATTACATGCGCACGTATATATGCAGTGCATGCAGCGAGTGTGCGCTGTTCCTGGATTCGGTCGCGCGTGGCCGTGCTGCGGAACCGTGCGGTGGCGCGGCGCCGGCCTGCGGGACCGCGCAGTCGCGCGCAGCCAAGCCACGGGACCG	206
osa-miR1428a-5p	MIR1428	CGTTTTGCAAATTCGCAGGCC	GGTTAGTGCGTTTTGCAAATTCGCAGGCCCTATCTTGTGGTATGAACTGAGTACGCGATGATTTATCCTGCGTATTGGGGGCTTACCATAAGATAAAGCCGTGAATTTGCAAAACGTTCA	29
osa-miR1428a-3p	MIR1428	TAAGATAAAGCCGTGAATTTG	GGTTAGTGCGTTTTGCAAATTCGCAGGCCCTATCTTGTGGTATGAACTGAGTACGCGATGATTTATCCTGCGTATTGGGGGCTTACCATAAGATAAAGCCGTGAATTTGCAAAACGTTCA	109
osa-miR1429-5p	undef	GTAATATACTAATCCGTGCAT	GTAATATACTAATCCGTGCATCCATCGTATATCTTACACGTCATGTGAACGTGCATCGGTTCATAATGTTGTGTTTATAAATGTTAATGGTATGTGTGGTTGCACGGGTTTGTATGTTGC	21
osa-miR1429-3p	undef	GTTGCACGGGTTTGTATGTTG	GTAATATACTAATCCGTGCATCCATCGTATATCTTACACGTCATGTGAACGTGCATCGGTTCATAATGTTGTGTTTATAAATGTTAATGGTATGTGTGGTTGCACGGGTTTGTATGTTGC	119
osa-miR1430	MIR169_5	TGGTGAGCCTTCCTGGCTAAG	ATGAGGAGATTGCCTCTGTTAGCCAAGAATGGCTTGCCTATCTCCACTATTTGGTTCATCACTGGAACACACTTGGGGTTCTCAGATGGTGGATGAAATATGGAAGATGGTGAGCCTTCCTGGCTAAGAGAGTGATTCTCAT	128
osa-miR1431	undef	TTTGCGAGTTGGCCCGCTTGC	GGGATTCAGAAAGGAAAGACTTAGGGTTGCAAGCGGGTCAACCCGTGAACCCGCTTATAGGCAAAATTAGTAGGTAACCCGTATAAATGAGTTTATGGATCGACCCACTTGCATCTCTAAGTGCGGCAAATCGGACCACGACGTGAAAACACACGGGTTATCACTTATTTTACATATAAGTAGGTTTGCGAGTTGGCCCGCTTGCATCCCTAGATGCCGTCTTAGCTCTTAACAAGCATG	205
osa-miR1432-5p	undef	ATCAGGAGAGATGACACCGAC	CCTGTGATCAGGAGAGATGACACCGACATCGCCGGAATTCGTTCTTGGTCTTGTGCCATGATGAATTGATGGTCCGTTTGATGCAGGTGTCATCTCCCCTGAACATAGG	27
osa-miR1432-3p	undef	CAGGTGTCATCTCCCCTGAAC	CCTGTGATCAGGAGAGATGACACCGACATCGCCGGAATTCGTTCTTGGTCTTGTGCCATGATGAATTGATGGTCCGTTTGATGCAGGTGTCATCTCCCCTGAACATAGG	104
osa-miR169r-5p	MIR169_1	TAGCCAAGGATGATTTGCCTG	AGGCCATCTTCGATAGCCAAGGATGATTTGCCTGTAGCCCCATTGTCATCAGCTCTCTCCGTCGAGAGCGACAACCGGGCTCTACTGGCAAGTCTCCTCGGCTACCCGAGTACCTCTTATGCTATCCCA	34
osa-miR169r-3p	MIR169_1	TGGCAAGTCTCCTCGGCTACC	AGGCCATCTTCGATAGCCAAGGATGATTTGCCTGTAGCCCCATTGTCATCAGCTCTCTCCGTCGAGAGCGACAACCGGGCTCTACTGGCAAGTCTCCTCGGCTACCCGAGTACCTCTTATGCTATCCCA	106
osa-miR444b.2	MIR444	TGCAGTTGTTGTCTCAAGCTT	ATGCAAGGGGATGGTGACAAGCTTGTGGCAGCAACTGCACATCTTGCAAGAAAATCTTTAGGGTTTTTCAGACCATACCGATGATTTTCTTGCAAGTTGTGCAGTTGTTGTCTCAAGCTTGCTGCCTCCCTTTGCCAA	120
osa-miR444b.1	MIR444	TGTTGTCTCAAGCTTGCTGCC	ATGCAAGGGGATGGTGACAAGCTTGTGGCAGCAACTGCACATCTTGCAAGAAAATCTTTAGGGTTTTTCAGACCATACCGATGATTTTCTTGCAAGTTGTGCAGTTGTTGTCTCAAGCTTGCTGCCTCCCTTTGCCAA	126
osa-miR444c.2	MIR444	TGCAGTTGTTGTCTCAAGCTT	AGTTGCTGCAAGTGGAGGCGGCAAGCTAGAGACAGCAACTGCATATCTTGCAAGAAAATCGGTTTTATGGCCATACCGATGATTTTCTTGCAAGCTGTGCAGTTGTTGTCTCAAGCTTGCTGCCTCCCTTTGCCAGAA	118
osa-miR444c.1	MIR444	TGTTGTCTCAAGCTTGCTGCC	AGTTGCTGCAAGTGGAGGCGGCAAGCTAGAGACAGCAACTGCATATCTTGCAAGAAAATCGGTTTTATGGCCATACCGATGATTTTCTTGCAAGCTGTGCAGTTGTTGTCTCAAGCTTGCTGCCTCCCTTTGCCAGAA	124
osa-miR444d.3	MIR444	TTGTGGCTTTCTTGCAAGTTG	AGTTATTGCACATGGTGGCACCAAGCATGAGGCAACAACTGCATTACTTGCAAGAAAGGCACAAAATCATTAGATGATTACTTGTGGCTTTCTTGCAAGTTGTGCAGTTGCTGCCTCAAGCTTGCTGCCTCCCTCTGCCAAAT	102
osa-miR444d.2	MIR444	TGCAGTTGCTGCCTCAAGCTT	AGTTATTGCACATGGTGGCACCAAGCATGAGGCAACAACTGCATTACTTGCAAGAAAGGCACAAAATCATTAGATGATTACTTGTGGCTTTCTTGCAAGTTGTGCAGTTGCTGCCTCAAGCTTGCTGCCTCCCTCTGCCAAAT	123
osa-miR444e	MIR444	TGCAGTTGCTGCCTCAAGCTT	GGTTTTGTAACCAGGGGCAATAAGCTAGAGGCACCAACTGCATAACTTGCGAGAAACTTGTTGGATGATGATCTTGCCAATGATTTTGCCGCAAGTTATGCAGTTGCTGCCTCAAGCTTACTGCCTTTGTTTGCTAAACC	119
osa-miR444f	MIR444	TGCAGTTGTTGCCTCAAGCTT	ATGGTGGCACCAAGCATGAGGTTACAACTGCATTACTTGCAAGGGAATCACAAGTCACAAGAAACACATGTTATTACAATGGATAATCAATGGGTCATCATACTATGACTTTCTTGCAAGTTGTGCAGTTGTTGCCTCAAGCTTGCTGCCTCCG	144
osa-miR810b.1	MIR810	TGAACACCGATATGCGTCATC	AGCCCACCACATGTGGCTCGCATGCTTAAATAACTAACGGCATAATTAGATCACTTGATGACGACGTATATCGGTGTTCGCTATATATACTATCTACTGGTAAGTATATCTTTAATATACTTACCAGTAGATAGTATATATAGTGAACACCGATATGCGTCATCATCAAGTGATTTAATTATGCCGTTAGTTAAGCATGCGAGCCACATGTGGTGAGCTTACG	164
osa-miR810b.2	MIR810	AAGTGATTTAATTATGCCGTT	AGCCCACCACATGTGGCTCGCATGCTTAAATAACTAACGGCATAATTAGATCACTTGATGACGACGTATATCGGTGTTCGCTATATATACTATCTACTGGTAAGTATATCTTTAATATACTTACCAGTAGATAGTATATATAGTGAACACCGATATGCGTCATCATCAAGTGATTTAATTATGCCGTTAGTTAAGCATGCGAGCCACATGTGGTGAGCTTACG	188
osa-miR1435	MIR1435	TTTCTTAAGTCAAACTTTTT	ACTTTTCTTAAGTCAAACTTTTTTTTAGATTTGATCAAATTTATAAAAAAAATATAGCAATATTTTTAGAAAAAAATATGTTCAATATTAAATGTAATGAAACTAATTTGGTGCTATAACTGTTTTTATATTTTTCTATAATAAATTTGATTAAACTTTGAAGTAGTTTGACTTAAAAAAAGT	23
osa-miR1436	MIR818	ACATTATGGGACGGAGGGAGT	AGTTTATGTGCTACTCCCTCCGTCCCATAATATTAAAACCTAGGACTGGATAGGACGTTTCATAGTACAATGACTCAGAGTCATTGTACTATGAAACGTCCTATCCAGTCCTAGGTTTTAACATTATGGGACGGAGGGAGTAGTCTCAACCTATATAAACT	141
osa-miR1437a	MIR1437	TCCGGCGCCGCACTAGGCACTG	GCGCGCGGGGAGGGAGGGAACGGTGCCTAGTGCGGCACCGGAGCTCGCCAGCACGCAGGAGTGAGGTGAGGAGGACGGCGGCCAGGGCGCGGAGAGCTTGCCGGCGCTCCGCCACCGCCGCTACCTCCTTCCGCGTGCTGGCGAGCTCCGGCGCCGCACTAGGCACTGTTTCCTCCCTCCCCACGCGC	168
osa-miR1440a	MIR1440	TGCTCAAATACCACTCTCCT	AAATGCCAATGCTCAAATACCACTCTCCTAAATTTCCATTCCCAAATACCACCCGGGCCCACATGTCAGCCTCATCCAGCACAGGGTCCCACATCACTTTTGTTTGAATGGAAAGTGAGGCTGACATGTGGGCCCGGATGGTATTTGGTAATGAAAATTTGGGAGAGTGGTATTTGAGCACTGGCATTT	29
osa-miR1441	undef	ACCGGATGTCGGAAAAGGTTT	GTTTTTTCATTCGTGTCCGAAAACTCCTTTTGATATCTGGTCAAACATTCGATGTGACATCTAAAAATTTTCTTTTCGCGAACTAAGGGCCTGTTTAGTTCGCGAAAAGAAAATTTTTGGGTGTCACATCGGACGTTTAACCGGATGTCGGAAAAGGTTTTCAGACACGAATAAAAAAAC	160
osa-miR1442	MIR818	ATTCATAGTACTAGATGTGT	TCTATATTCATAGTACTAGATGTGTCACATCCAGTACTAGGTTGGTGTTTTATGGGACGAAGGGAGTAGATCTTTTGCTAAGTGGAGGCTAAATTCTCATCATCAGAGGAGTATACTACTCCATCCGTCCCATAATATAAGGGATAATGGGTGGATGCGACACATCCTAGTAAAATGAATCTGGA	25
osa-miR1439	MIR818	TTTTGGAACGGAGTGAGTATT	TATTGTTTTGTTATAAATGTAATACTACCTCCGTCCCAAAATATAGCCATTTTTAGCTATGAATCTAGACATTGTTTTTAGCTATGAATCTAGACATACAATGTCCAAATTCATAACTAAAAATGCTTATATTTTGGAACGGAGTGAGTATTAAATTTGTAGTTTTGTGATA	152
osa-miR531b	MIR531	CTCGCCGGGGCTGCGTGCCG	CCGAGCCTTGCTCGCCGGGGCTGCGTGCCGCCATAGCTGGTGCGCATCCCCGTCGAGCGTTGCTCGACG	30
osa-miR1846d-5p	MIR1846	TCCCACCGAGCAGCCGGATCTC	TGCCTGTCCCTCCCACCGAGCAGCCGGATCTCCCAGTGAGTAGGCCCGGGCCGCCAGATCCGGTGACCCCGGTCTCCTCGCCGGTGTATCCGGCGCCGCAGGGAGGGACGAGAGCC	32
osa-miR1846d-3p	MIR1846	TATCCGGCGCCGCAGGGAGG	TGCCTGTCCCTCCCACCGAGCAGCCGGATCTCCCAGTGAGTAGGCCCGGGCCGCCAGATCCGGTGACCCCGGTCTCCTCGCCGGTGTATCCGGCGCCGCAGGGAGGGACGAGAGCC	106
osa-miR1847.1	undef	TGCAGTTTGCAGTTGTGGCAC	AGACTCCCTAACTTTGTGCAGTTTGCAGTTGTGGCACTGACATATGGGCCAGACACATTTGGCCCACATGTTAGTGCCACAACTGCAAACTACATAAAGTCAGGGGATCT	37
osa-miR1847.2	undef	TGGCCCACATGTTAGTGCCACAAC	AGACTCCCTAACTTTGTGCAGTTTGCAGTTGTGGCACTGACATATGGGCCAGACACATTTGGCCCACATGTTAGTGCCACAACTGCAAACTACATAAAGTCAGGGGATCT	83
osa-miR1848	undef	CCTCGCCGGCGCGCGCGTGCA	CCGCGGGCCCCCTCGCCGGCGCGCGCGTGCAGGTGTGCGCGCGGCCGTCGAGTGGCTCCTAGG	31
osa-miR1849	undef	TATCGTATCCTAGGTTGGTTT	AAATAAGCTAACCTAGGATATGATGGGACATTACCTATCTAGATTCGTTGTACTAGGTAATGCCCTATCGTATCCTAGGTTGGTTTATTT	86
osa-miR1850.1	undef	TGGAAAGTTGGGAGATTGGGG	ATGTGATGGAGATGCGATGGAAAGTTGGGAGATTGGGGGAAGTTGTGTGTGAACTAAACGTGGATTGGGGCCCTGTTTAGTTCACATCAATCTTCCTCCAAATTCCCAACTTTTCATCACATCACAATCACAT	38
osa-miR1850.2	undef	TTGTGTGTGAACTAAACGTGG	ATGTGATGGAGATGCGATGGAAAGTTGGGAGATTGGGGGAAGTTGTGTGTGAACTAAACGTGGATTGGGGCCCTGTTTAGTTCACATCAATCTTCCTCCAAATTCCCAACTTTTCATCACATCACAATCACAT	63
osa-miR1851	undef	CGTCTGGGATGGCATTTTGGC	CAGAGTGTCTTCGCCAAAATGCCATCCCGAACAGAAATGCCACTTCCTCTTCTTCCTCCATCCTGCGCGTGAAGAGCTCGCCTGCGGCCATGGCTAGCTCCCTCCCTGCCATCGCCGCCGCACGGGCAGCGGAGCCCGCGGCGCAGTGGCGACTCTTCGGTTGACGGCGGCTGGCTACGCGGTGGCAACGAGGAGGCGGCGGCGGCCAGGAGCTGCTCCACCGGCCCCACGCGCACGCGCGCCGGCGGGATCCGCGCGTCGTCGCCGGAGTCCTTCCGCGACGACCTCAGCTGCACAGGCGTTGGCGGGGATGGCAGGGAGGGCAGCGCCCCGATCGCCGTCGGCAAGGCGGCATCGGCGCGGCGGTGGAGATGGCCATGGCCGCCGGCGAGCTCTTCA…	459
osa-miR1852	undef	ATATGGATTCAGAATGCAGGT	TAGACTAACTACCCCTGCATTCAGAATTCATATAGCGATTGAAAATTGAACTCCGTGCACGGTAGTAGTAGTAGTCAGATCTATTGTTTCTAATCAATTGCTATATGGATTCAGAATGCAGGTGTAGTTTGTTCA	123
osa-miR1853-3p	undef	TAATTGGGGATGTTCGGTTGCT	CGCAACTTCGAGCATTCAAACATTCCCAATTACCATCGCCTCCCTAAACAGCAATGGTAATTGGGGATGTTCGGTTGCTCGAGGTTGCG	79
osa-miR1854-3p	undef	TCCAATTTGGGGATTTGCTGAT	CGTTTTAAATGGTGAAATTTGTAGATTGGAGGGTAACCCTAGAACCCCATTTTTGCCCAAATTTGTGATTTTCAACATCCAATTTGGGGATTTGCTGATTATAGTGCT	99
osa-miR1855	undef	AGCACTGGAGTAGCCAAGAGA	CCTCCCCATTTCTTGGCCTCCTCTCGCTGCTCCTGCTTGTGCTCTGAGCCCCAACTGCTCATGCTCGTGCTCAAGGAGGAGCACTGGAGTAGCCAAGAGATGGAGTGCGA	100
osa-miR1856	undef	TATGCGTAAGACGGATTCGTA	AGAGCACTGCTATGCGTAAGACGGATTCGTACTACCTGCGTCCGACCATATCATGTGCACCGATCACCGTCTTTAGCTTCTCTCCACCAATGCAAGCAGCATTCGGATGCATGTCGTACGAATCCGTCGGACGCATAGCTATTTTCTTT	31
osa-miR1857-5p	undef	TGGTTTTTTTGGAGCATGAGG	GTTTTTATCCTGGTTTTTTTGGAGCATGAGGTTATCTCTCAGTTTTTCCGTGTCCAAAATAAAAGGACAAAAACTGTTCTTGAAAACCGAGAGATAACCTCATGCTCCAAGAAAACCAGGATAAAAAATT	31
osa-miR1857-3p	undef	TCATGCTCCAAGAAAACCAGG	GTTTTTATCCTGGTTTTTTTGGAGCATGAGGTTATCTCTCAGTTTTTCCGTGTCCAAAATAAAAGGACAAAAACTGTTCTTGAAAACCGAGAGATAACCTCATGCTCCAAGAAAACCAGGATAAAAAATT	120
osa-miR1428b	MIR1428	TAAGATAATGCCATGAATTCG	GGTTAGTGCGCTTTGCGAATTCACGGGTCTTATCTTGTGGTATGAACTGAGTACGTAATGATTTATGGTGCATATTGGGGGCTTACCATAAGATAATGCCATGAATTCGCAAAGCGTTCAAACC	109
osa-miR1428c	MIR1428	TAAGATAATGCCATGAATTCG	GCTTCAGTAGGTTAGTGCACTTTGCGAATTCGCAGGCCCTATCCTGTGGTATGAACTGAGTACGCGATAATTTATGGTGCATATTAGGGGCTTACCATAAGATAATGCCATGAATTCGCAAAGTGTTCAAACCCACTGAAGT	118
osa-miR1428d	MIR1428	TAAGATAATGCCATGAATTCG	GGTTAGTGTACTTTGCGAATTCACAGGCCCTATATTGTGGTATGAACTGAGTACGCGATGATTTATGGTGCATATTGGGGGCTTACCATAAGATAATGCCATGAATTCGCAAAGTGTTCAAACC	109
osa-miR1428e-5p	MIR1428	AATTCACAGGCCCTATCTTGTG	GCGCTTGGCGAATTCACAGGCCCTATCTTGTGGTATGAACTGGGTACGCGATGATTTGCACTGCGTATTGGGGGCTTACCATAAGATAATGCCATGAATTTGTCAAGCGT	32
osa-miR1428e-3p	MIR1428	TAAGATAATGCCATGAATTTG	GCGCTTGGCGAATTCACAGGCCCTATCTTGTGGTATGAACTGGGTACGCGATGATTTGCACTGCGTATTGGGGGCTTACCATAAGATAATGCCATGAATTTGTCAAGCGT	102
osa-miR1858a	MIR1858	GAGAGGAGGACGGAGTGGGGC	TCCCGTCATCGCTGCCGGCAAAGGGAGGGGGGGTGCCGCAACAAGGAGAGGAGGACGGAGTGGGGCGAGTGGAGCGTCAAAGGGGATGTCATCGCCGCCGAATCTGCTCGTGGGACATCCCCTTCGATGCTCCACTCGCCCCAATCCGTCCTCCTCTCCTTGTTGCGGCACCCCCCTTCGCTGGCAGCGACGACGGCCTC	66
osa-miR1858b	MIR1858	GAGAGGAGGACGGAGTGGGGC	TCCCGTCATCGCTGCCGGCAAAGGGGGGGGTGCCGCAACAAGGAGAGGAGGACGGAGTGGGGCAAGTGGAGCGTCAAAGGGGATGTCATCGCTGCCGAATCTGCTAGTGGGACATCCCCTTCGATGCTCCACTCGCCCCAATATGTCCTCCTCTCCTTGTTGCGGCACCCCCCTTCGCTGGCAGCGACGATGGC	63
osa-miR1846a-5p	MIR1846	AGTGAGGAGGCCGGGGCCGCT	CCGCTCCCTACCAATGAGCCGCCGGATCTCCCAGTGAGGAGGCCGGGGCCGCTGGATCCGGTGACCCCGTTCTCCTCGCCGGCGGATCCGGCGCTCCAGAGAAAGGAACGAG	53
osa-miR1846a-3p	MIR1846	TGACCCCGTTCTCCTCGCCGG	CCGCTCCCTACCAATGAGCCGCCGGATCTCCCAGTGAGGAGGCCGGGGCCGCTGGATCCGGTGACCCCGTTCTCCTCGCCGGCGGATCCGGCGCTCCAGAGAAAGGAACGAG	82
osa-miR1846b-5p	MIR1846	AGTGAGGAGGCCGGGGCCGCT	CCGCTCCCTACCAATGAGCCGCCGGATCTCCCAGTGAGGAGGCCGGGGCCGCTGGATCCAGTGACCCCGTTCTCCTCGCCGGCGGATCCGGAGCTCCAGAGAAAGGAACGAG	53
osa-miR1846b-3p	MIR1846	TGACCCCGTTCTCCTCGCCGG	CCGCTCCCTACCAATGAGCCGCCGGATCTCCCAGTGAGGAGGCCGGGGCCGCTGGATCCAGTGACCCCGTTCTCCTCGCCGGCGGATCCGGAGCTCCAGAGAAAGGAACGAG	82
osa-miR1859	MIR2118	TTTCCTATGACGTCCATTCCAA	GGGAGTTGTAGGAATGGATGCGTAGAGAAAGAAATGAAATCTGAACCAGATTTGTGATTTGATTCTTTCCTATGACGTCCATTCCAATGATTTCCAG	87
osa-miR1860-5p	undef	AGAAAACCAGCTTCCAGATCT	TCTTGATTTGATGGTAGGGTTAGTGTTATTTGTAAAGAGAAAACCAGCTTCCAGATCTCGAATTTGCCTCAAACTTATCTTCTCTTGTAGATCTGGAAGCTAGGTTTTCTCTTTACAAATAACACTATTTTTTCCCCCATTAGGTCTG	58
osa-miR1860-3p	undef	ATCTGGAAGCTAGGTTTTCTCT	TCTTGATTTGATGGTAGGGTTAGTGTTATTTGTAAAGAGAAAACCAGCTTCCAGATCTCGAATTTGCCTCAAACTTATCTTCTCTTGTAGATCTGGAAGCTAGGTTTTCTCTTTACAAATAACACTATTTTTTCCCCCATTAGGTCTG	112
osa-miR1861a	MIR1861	TGATCTTGAGGCAGAAACTGAG	TTGTGTTGCATATTCTTAGGCCTGATCTTGAGGCAGAAACTGAGTAGTTGGTGAACTCGCTCTATGTTGTTCGTTCACTCGCGACACGGTTCCTGTCCCAAGATCGAGTCTATGAATATACAAATGTGA	44
osa-miR1861b	MIR1861	CGATCTTGAGGCAGGAACTGAG	TTGCATATTCTTAGGCCCGATCTTGAGGCAGGAACTGAGTAGTTCGTGAACTCGCTCTATGTTGTTCGTTCACCCACTATTCGGTTCCTGTCCCAAGATCGAGTCTGTGAATATACAA	39
osa-miR1861c	MIR1861	CGATCTTGTAGCAAGAACTGAG	CGGTGTTGCATATTCTTAGACCCGATCTTGTAGCAAGAACTGAGTAGTTCGTTAACTCGCTACGCGGTTCTTGTCACAAGACCGAGCCTGTGAATATGCAAAGGTGG	44
osa-miR1861d	MIR1861	TGGTCTTGAGGCAGGAACTGAG	TTGCATATTCTTAGGCCTGGTCTTGAGGCAGGAACTGAGTAGTTGGTGAACTCGCTCTATGTTGTTCGTTCACTCGCGACGCGGTTCCTGTCCCAAGACCGAGTCTGTGAATATACAA	39
osa-miR1861e	MIR1861	CGGTCTTGTGGCAAGAACTGAG	GCATATTCTTAGGCCCGGTCTTGTGGCAAGAACTGAGTAGTTCGTTAACTCGCTACGCGGTTCTTGTCACAAGACCGAGTCTGTGAATATGC	37
osa-miR1861f	MIR1861	CGATCTTGAGGCAGGAACTGAG	TGCGTATTCTTAGGCCCGATCTTGAGGCAGGAACTGAGTAGTTGTTGAACTTGCTCTATGTTGTTCGTTCACCCACTATTCGGTTCCTGTCCCAAGATCGAGTCTATGAATATACA	38
osa-miR1861g	MIR1861	CAGTCTTGTGGCAAGAACTGAG	CGGTGTTGCATATTCTTAGGCCCAGTCTTGTGGCAAGAACTGAGTAGTTCGTTAACTCGCTACGTGGTTCTTGTCACAAGATCGAGCCTGTGAATATGCAAAGTTGG	44
osa-miR1861h	MIR1861	CGGTCTTGAGGCAGGAACTGAG	TTCTTAGGCCCGGTCTTGAGGCAGGAACTGAGTAGTTGGTGAACTCGCTCTATGTTGTTCGTTCACTCGCGACACGGTTCCTGTCCCAAGACTGAGTCTGTGAA	32
osa-miR1861i	MIR1861	CGATCTTGAGGCAGGAACTGAG	GGCCCGATCTTGAGGCAGGAACTGAGTAGTTGGTGAACTCGCTCTATGTTGTTCGTTCACTTGCTACACGGTTCCTGTCCCAAGATCGAGTC	26
osa-miR1861j	MIR1861	CGGTCTTGAGGCAGGAACTGAG	ATATTCTTAGGCCCGGTCTTGAGGCAGGAACTGAGTAGTTGGTGAACTCGCTCTATGTTGTTCGTTCACTCGCGACACAGTTCCTGTCCCAAGGCTAAGTCTGTGAATAT	35
osa-miR1861k	MIR1861	CGGTCTTGTGGCAAGAACTGAG	GCATATTCTTAGGCCCGGTCTTGTGGCAAGAACTGAGTAGTTCGTTAACTCGCTACGCGGTTCTTGTCACAAGACCGAGTCTGTGAATATGC	37
osa-miR1861l	MIR1861	CGATCTTGAGGCAGGAACTGAG	TCGTGTTGCATATTCTTAGGCCCGATCTTGAGGCAGGAACTGAGTAGTTGGTGAACTCGCTCTATGTTGTTCATTCACTCGCGACACGGTTCCTGTCCCAAGATCGGGTCTGTGAATATACAAATGTGA	44
osa-miR1861m	MIR1861	CGGTCTTGTGGCAAGAACTGAG	TTGCATATTCTTAGGCCCGGTCTTGTGGCAAGAACTGAGTAGTTCGTTAACTCGTTACCCGGTTCTTGTCACAAGACCGAGTATATGAATATGCAA	39
osa-miR1861n	MIR1861	CGATCTTGTGGCAGGAGCTGAG	GCGTGTTGTATATTCTTAGGCCCGATCTTGTGGCAGGAGCTGAGTAGCTGGTGAACTCGCTTTATGTTGTTCATTCACTCGCTACACGGTTCCTGTCCCAAGATCGAGTCTGTGAATATGCAAATGTGA	44
osa-miR1862a	MIR1862	ACGAGGTTGGTTTATTTTGGGACG	GTACTCCCTCCGTCCCGAAATAACCAAACCTCGTAGGACATGTCACATCCTAGTACGAGGTTGGTTTATTTTGGGACGGAGGGAGTAT	78
osa-miR1862b	MIR818	ACGAGGTTGGTTTATTTTGGGACG	GGTCATTTAGATAGAACATGTTTCATCTCAGTGCGCCTACTCCCTTAGTCCCAAAATAAATTAATCTTATACAAGATTTGGCACATCATAGTACTACGAATCTGGATATACTAGGATGTGTCACATTCCGTACGAGGTTGGTTTATTTTGGGACGGAGGGAGGGAGTATCTCGGATGCCTACCGCAGTATCTCATGACC	155
osa-miR1862c	MIR1862	ACGAGGTTGGTTTATTTTGGGACG	ACTCCCTCCGTCCCAAAATAAGTCAATCCCGTACTAGTATATGACACTTCCTAGTACGAGGTTGGTTTATTTTGGGACGGAGAGAGTAG	79
osa-miR1863a	undef	AGCTCTGATACCATGTTAGATTAG	CCATATCTCTAGTCTAATATGGTATCCGAGCTTATTGGTTAGTTGCTCTTGTTCCCTCAATCCCGTTTGTCTCCATCCACAACCACACGAGTGCAAAGCCTCACATTCATGTCAACAACAACTCTCATGTCATTAGCAAATCTAGTGTCTAGCATCAACACCTAGGTAGCACTTATTGGTTAAAAAGGGCATTTGCTAGGAAAAATGAGCAACCACTAGTCCACTACACGTTTGGATGCTTGACAATATGTGCGCTTTGGTGCTTGCAATAATAATGTTGTGATGGAAGGTTTGTCACTAAATATTGGTTAGCAAAGTTGCAGTATGGGGAAGACCAATAAGCTCTGATACCATGTTAGATTAGTGATATGCCT	364
osa-miR1864	undef	TTGTAGTAACGTGATGGTCAATGT	ACTACACATTGACCATCGCGTTACTACGCCATTCTTGAGAGACGAGAATTGAAAAGAGGTGGGCGTGGGGGGAGGTAGCAGGCGGGTTTGACCGGTGGGAGGGGGCTTTGACCGTTCTTTGACCGAAGTGGGAGGTGGGTTTTGGGCCCTAGGGAGGGGGAGGTGGGTTGGCCCATGAGAGACCTCCCCCCACACCCACCCCTTTTTGGTTTGTGTCGCAGGAACATTGTAGTAACGTGATGGTCAATGTGTAGTA	250
osa-miR1865-5p	undef	TGCTAGTGATGGTGATTCTTCGAC	CTCGAACTACTGCTAGTGATGGTGATTCTTCGACACAGTATTCGGCGAGTTTTGGGCTTCATCATGCGGTGCTCGACATGGTGACGAAGCCTGAACTTGCCAAAGACTGTCGAAGAATCGCAGTCACTAGTTGTAATTTGACTC	34
osa-miR1865-3p	undef	CGAAGAATCGCAGTCACTAGTTGT	CTCGAACTACTGCTAGTGATGGTGATTCTTCGACACAGTATTCGGCGAGTTTTGGGCTTCATCATGCGGTGCTCGACATGGTGACGAAGCCTGAACTTGCCAAAGACTGTCGAAGAATCGCAGTCACTAGTTGTAATTTGACTC	134
osa-miR1866-5p	undef	GAGGGATTTTGCGGGAATTTCACG	CTTTTGCACGGAGGGATTTTGCGGGAATTTCACGGGAATTGAGTTGATTCCTGAAATTCCTGTAAAATTCTTGTGTTCCAAAGGA	34
osa-miR1866-3p	undef	TGAAATTCCTGTAAAATTCTTG	CTTTTGCACGGAGGGATTTTGCGGGAATTTCACGGGAATTGAGTTGATTCCTGAAATTCCTGTAAAATTCTTGTGTTCCAAAGGA	73
osa-miR1868	undef	TCACGGAAAACGAGGGAGCAGCCA	GGAAAGGCTTTGTAAAACACACTATTTGACAGTTTGGAAAGCGTGCTCACGGAAAACGAGGGAGCAGCCAAGGCATTGTTCTTACCGGTTTATGAATTGGCTACTTCCTCGTTTTCCGTAAACACGCTTCCCGAGCTTCTAAACGGTGTGTTTCTTGCAAAAACTTTAT	70
osa-miR812f	MIR812	ACGGATGATTAAAGTTGGACACGG	CATGAGTTTTGTGTCTAACTTTGATCGTCCGTTTTATTTTAAATTTTTTATGATTAATATTTTTATTGTTATTAGATTATAAAACACAAATAGTACTTTATGTGTGACTTATGTTCTTTAGTTTTTTCAAAAAAAATTAAATAAAACGGATGATTAAAGTTGGACACGGAAATTCATGG	169
osa-miR1869	MIR2118	TGAGAACAATAGGCATGGGAGGTA	AAGGAACACCTGAGAACAATAGGCATGGGAGGTATTGGGAAAACACAGGAACATATTGTGACCCCTAATTTTAAAGGGAAATAATGGTTGAGGCTTTCCTCCATGTTCCCATGCCTAATGCTCTTAGGTGCTCTTTTT	34
osa-miR1870-5p	undef	TGCTGAATTAGACCTAGTGGGCAT	TAGTGTCAAAGTAATGGAGGATTTGGGAAATAAACTGCGTTCATGCTGAATTAGACCTAGTGGGCATTTATACATCACAACACATGGTACTGTTGCCCTTTCCTTTTTCTAGCCTTAGTGTTGTGATCTATATATGCCCTTTAGGGCTAATTCAGCATGAACATAGTTTATTCTCCATTCCTCAAATCATCCATTACTTTTGACACTTA	67
osa-miR1870-3p	undef	TTTAGGGCTAATTCAGCATGAACA	TAGTGTCAAAGTAATGGAGGATTTGGGAAATAAACTGCGTTCATGCTGAATTAGACCTAGTGGGCATTTATACATCACAACACATGGTACTGTTGCCCTTTCCTTTTTCTAGCCTTAGTGTTGTGATCTATATATGCCCTTTAGGGCTAATTCAGCATGAACATAGTTTATTCTCCATTCCTCAAATCATCCATTACTTTTGACACTTA	163
osa-miR1871	undef	ATGGCTCTGATATCATGTTGGTTT	TAACAATGAATATATCTGTTGTTTCTCTCAAATCTAACATGGTATCGGATCCATAGGTGTAGCCATATCAATCTTAAAGCTATGGCTCTGATATCATGTTGGTTTTGAAGGAAATGACTGATATATTTCATTGTA	105
osa-miR1872	undef	GAACTGTAAGTCTGTGACGGGTAA	TAATATCTCAATGCTTGTGGAGACTTATGGTTGAACTGTTGAACTGTAAGTCTGTGACGGGTAAACGAGCATGTACCC	64
osa-miR1873	undef	TCAACATGGTATCAGAGCTGGAAG	TAGATTATGAACCTCAACATGGTATCAGAGCTGGAAGTCCTAAAGTTGACATCATGATAGCCTGACGATGGTGGAGACCATGATAAGCTGATACCATGTATTTTGCCGACATTGTGTTTCTCCAAGATTGTGCTACATCACAAACTTAGAAAAACTTAGAACTTCTAGCTCTGATACCATGTTGAGTTTTATGGCCT	37
osa-miR1874-5p	undef	TAGGGCTACTACACCATCCATAAG	CCATAATCATCTATTAGTACAGTGGTGAAGACATAGGGCTACTACACCATCCATAAGGGTTCGAATCTTCGATGTGCCTAGATAGGGTACAGTTGGATCCCATATGGATGGAGGTGTAACCCGATGCCTTTTACAAATAGATGGTTATTTT	57
osa-miR1874-3p	undef	TATGGATGGAGGTGTAACCCGATG	CCATAATCATCTATTAGTACAGTGGTGAAGACATAGGGCTACTACACCATCCATAAGGGTTCGAATCTTCGATGTGCCTAGATAGGGTACAGTTGGATCCCATATGGATGGAGGTGTAACCCGATGCCTTTTACAAATAGATGGTTATTTT	126
osa-miR1875	undef	ACAATGGAGTGAAGTGCAACAGAA	GCTGTCCATTTTCATTGCACTTTGCTCCATTGTGGTATTGACATTCTGCAAGAACGAGTCCCAGTATCAAGTCACTGTTACGGTGTTGTTGGTACCATTGATTAACATAACACTTGACGGCCATACTTGGTCATGTTGTATGTTATCAGCTTCACAGAGGTACATGTGGCACTTTAACAGTTATTTGATACAGTGACTAGGCTGCAGTTGAGCGAAACCACAATGGAGTGAAGTGCAACAGAAATGAACATT	243
osa-miR1862d	MIR1862	ACTAGGTTTGTTTATTTTGGGACG	CTACTGGCTAGTCTCGTAGCTTGCTAGGTACTCCCTCTGTCCCAAAATAAACAAAGCTAGTACGGGGATGTGGCACTTCCTAGTCCTGTACTAGGTTTGTTTATTTTGGGACGGAGGGAGTATCATAGTTTGTTACTCCTCTGGTTACTA	113
osa-miR1876	undef	ATAAGTGGGTTTGTGGGCTGGCCC	GGCACATATGTTGGTATTCTATTGGAATGCAAGTGGGCTGGCTTTTGAACCCATTTATGGGCTATTCAAGTGGGTAAACCATAGGTTGGTGCACTTAAATGGCCTATAAGTGGGTTTGTGGGCTGGCCCTCTTGTATCCTGATAGTTTAGTATGATT	129
osa-miR1862e	MIR1862	CTAGATTTGTTTATTTTGGGACGG	TATTTCCTTCATCCCAAAATGAAAAAATCTAGTACATTATGTGTTTGACATATCCTGTACTAGATTTGTTTATTTTGGGACGGAGGGAGTATC	83
osa-miR1877	undef	AGATGACATGTGAATGATGAGGGG	ATTCTAAACTCTCGAGGGGACATTCTCTCATTGCTTGCATGTCATCCAAATGTTTATGAAAAAATTAAAAAAAATCAACTGGATAGATTAATATGTGATAGATAACTTCATAAACATGCAAGTTAAAATTAAACTTCTACAAGTTGCAAAAAACTACAACTAATCTATCACATATTAATCTATTTTATTATTTTTTTAAAAAAAATATAACCATTTAGATGACATGTGAATGATGAGGGGATGTCCTCTAGAGCTTAGAAT	240
osa-miR1878	MIR1878	ACTTAATCTGGACACTATAAAAGA	ACCACTGCAGACTTAATCTGGACACTATAAAAGAAAATTGTGCATGTGAAAATATGCCCATTATAAATTTGTAGTGTTCAGATTGAGTTTAGAATGGTTG	34
osa-miR1879	undef	GTGTTTGGTTTAGGGATGAGGTGG	TCCAACCCATCCCACCTCGTCCCCAAACCAAACACATGCACGCAAATGGCTTGTTGAGGAATAAACATCTTGCTCCCTTGCATTCTAAACTATGATATTCTTCAAGCATATGTGTTTGGTTTAGGGATGAGGTGGGATGGGTTAGGTCCA	135
osa-miR1880	undef	TTCCAAGCGGGCCACTTAAGCATT	GTTCCGCTTGTGAAAATCGATTTTTCCAAGCGGGCCACTTAAGCATTCCGCCTGTAAAATTAAAGGTATTTTCGCAGCCGGATCGCTTAAGTGGTCCGCCTGGATAAATCGATTTTCGTAGGCGGATGA	47
osa-miR1881	undef	AATGTTATTGTAGCGTGGTGGTGT	AACCAAGTTAAAATGCTCATAGGTATGAACAAGCATCAATGTTATTGTAGCGTGGTGGTGTGACCTCTGTGCACGTAAGCTTGAGGCAGCAAGTTCGACTCCTTCAAAAGGAAGATTTGTACCGCTGGGGAAGTGCCAGAAGAAAAGAACAAGGAAGACTTGCTAGCAGGACAAAAGGACGGTAAACTTGGAAAAAAAAAGGTCCAGAAGAAAAGAACAAAGAAGAACTGCTTGAAGGAGTCGAACTTGCTACCTCAAGCTTGCGTGCACATAGGTCACACCACTACGCTACAATAACGTTGATGCTTGTTCAGACCTGTGAGCATTTTAACTTGGTT	61
osa-miR1882a	MIR1882	AGATTGCTTTCAAGGTCATTTCTT	TCTGTTATCGGTACCAATATCCTAGATTGCTTTCAAGGTCATTTCTTTATGGAAGCCCATTCCCATAAATTCAGTATCCAAAGATGGTTGTTGTATCTAAATAGGGGTTCCATAACGAAATGATCTTGGATGCAATCTAGGAGTTTGCTGATGATAACG	47
osa-miR1882b	MIR1882	AGATTGCTTTCAAGGTCATTTCTT	TGTTATCGTTACCAATATCCTAGATTGCTTTCAAGGTCATTTCTTTATGGAACCCCATTCCCATAAATTTATTATCCAAAGATGGTTGCTGTATCTATGGGAATAAGGGTTCCATAATGAAATGATCTTGGACGCAATCTAGGAGTTTGCTGATGATAAC	45
osa-miR1882c	MIR1882	AGATTGCTTTCAAGGTCATTTCTT	TATCCTAGATTGCTTTCAAGGTCATTTCTTTAGGGAACCCCATTCCCATAAATTCAGTATCCAAAGCTGGTTGTTGTATCTATGGGAAAGGGTTCCCTAACGAAATGATCTTGGACGCAATCTAGGAGTT	30
osa-miR1882d	MIR1882	AGATTGCTTTCAAGGTCATTTCTT	TGTTATCGTTACCAATATCCTAGATTGCTTTCAAGGTCATTTCTTTAGGAAACCCCATTCCCATAAATTCAGTATCCAAAGATGGTTGTTGTATCTATGGGAATAAGGGTTCCCTAACGAAATGATCTTGGACGCAATCTAGGAGTTTGCTGATAATAAC	45
osa-miR1882e-5p	MIR1882	AGATTGCTTTCAAGGTCATTTCTT	CCAATATCCTAGATTGCTTTCAAGGTCATTTCTTTAGGGAACCCCATTCCCATAAATTCAGTATCCAAAGCTGGTTGCTGTATCTATGGGAATAAGGGTTCCCTTACGAAATGATCTTGGACGTAATCTAGGAGTTTGCTG	34
osa-miR1882e-3p	MIR1882	GAAATGATCTTGGACGTAATCTAG	CCAATATCCTAGATTGCTTTCAAGGTCATTTCTTTAGGGAACCCCATTCCCATAAATTCAGTATCCAAAGCTGGTTGCTGTATCTATGGGAATAAGGGTTCCCTTACGAAATGATCTTGGACGTAATCTAGGAGTTTGCTG	131
osa-miR1882f	MIR1882	AGATTGCTTTCAAGGTCATTTCTT	TGTTATCGTTACCAATATCCTAGATTGCTTTCAAGGTCATTTCTTTAGGGAACCCCATTCCCATAAATTCAGTATCCAAAGCTGGTTGCTGTATCTATGGGAATAAGGGTTCCTAACGAAATGATCTTGGATGCAATCTTGGATTTTGCGGACGATAACG	45
osa-miR1882g	MIR1882	AGATTGCTTTCAAGGTCATTTCTT	TTTATCGTTACCAACATCCTAGATTGCTTTCAAGGTCATTTCTTTATGGACCCCATTCCCATAAATTCAGTATCCAAAGATGGTTGCTGTATCTATGGGAATAAGGGTTCCATAACGAAATGATCTTGGACGCAATCTAGGAGTTTGCTGATGATAAC	44
osa-miR1882h	MIR1882	AGATTGCTTTCAAGGTCATTTCTT	CATGTCTAGAAATCTGTTATCGTTACCAATTTCCTAGATTGCTTTCAAGGTCATTTCTTTCTGAAACCCCGTTCCCATAAATTCAGTATCCAAAGCTGGTTGTTGTATCTATGGAAATAAGGGTTTCAGAATGAAATGATCTTGGACGCAATCTAGGAGTTTGCTGACGATAACGTTAGGGGTCTAGTGCAAT	59
osa-miR812g	MIR812	AAGACGGATGATTAAAGTTGGACA	TTCCGATGTAATCCCTCTGTTCCATTTTAAGTGCAGCCATGGTTTTACGCGCTCAACTTTAATCGTCCGTCTTATTTAAAAAAAATTAAAAACATAAGTCATGAGTAAAGTATACTATTCATATTTTATTATCTCATAACAATAAAAATACTAATTATAAAAAAATTTAAATAAGACGGATGATTAAAGTTGGACATGGAAACTCATAGTTGTACTTAAAATGGGACGAAGGGAGTATCATT	196
osa-miR812h	MIR812	AAGACGGATGATTAAAGTTGGACA	TTGTACTCCCTCCGTCCCATTTTAAGTGCAATCATGAGTTTCGCCCAACTTTAATCATCTGTTTTATTTGAACTTTTTATAAATAGTATTTTTATTGTTATGAGATTATAAAATTTAAATAAGACGGATGATTAAAGTTGGACACGAAAACTCATGGCTACACTTACAATGAAATGGAGGGGTACTA	144
osa-miR812i	MIR812	AAGACGGATGATTAAAGTTGGACA	TAGAACTCCCTCCATCCAAAAATAAGCGTAGCCATAAGTTTTCGTCTTCAACTTAGATCATCTGTCTTATTTGAAACTTTTTTATGATTAGTATTTTTTTATTAGATTGTAAAACATGAATATTACTTTATGCATGACTTATATTATTTTAGATTTTCTAAAAAAAATAAATAAGACGGATGATTAAAGTTGGACACGAAAACTCAGGGCTGCGCTTATTTTGGGAATGAGGGAGTACGGAG	196
osa-miR812j	MIR812	AAGACGGATGATTAAAGTTGGACA	AGAGTGCATCCTTGGTCTTGGATAGTACTTCCTTTGTCCCAAAATAAGCGTAGCCATGAGTTTTCTTGTCCAACTTTAATTGTTCGTCTTATTTAATTTTTTTTTGAAAAAACTAAAAAACACAAGTCACGCATAAACTACTATTCATGTTTTATAATCTAATAACAATAAAAATACTAATCATACAAAAATTTCAAATAAGACGGATGATTAAAGTTGGACACGGAAACTCATGGCTGCGTTTATTTTGTGACGGAGAGAGTACTATTGGAAAGATCAGCTAGTTGGAAAATGCCA	223
osa-miR1883a	MIR1883	ACCTGTGACGGGCCGAGAATGGAA	ACCCGTCACTGGTATCTAGTCACCTGTGACGGGCCGAGAATGGAACCCGTCAAAGGGACACCTCTGACGGGTTCCATTCTCGATCCGTCACAGGTGACTAGATGCCTGTGACGGCCCG	45
osa-miR1883b	MIR1883	ACCTGTGACGGGCCGAGAATGGAA	CGGTTGCAGCCCGTCACAGGTATCTAGTCACCTGTGACGGGCCGAGAATGGAATCCGTCAAAGGAACACACCTTTGTCAGATTCTACTTCCTGCCCATCACAGGTGACTAGATACCTGTGACGGGCCGCAACTTAC	53
osa-miR1319a	MIR1319	AACCGGCATCTGTAATATATTATA	TATGGGTGTCGGTTTTTAAGAAAAAACCGGCATCTGTAATATATTATAGGTGTCGGTTAATTAAAAACCGAGACCTATAATATATTATAAGTGCCGGTTTTTTTAAAACCGACACCTATCT	48
osa-miR1320-5p	undef	TGGAACGGAGGAATTTTATAG	TTAGGCCTACTTTGGAACGGAGGAATTTTATAGGATTTTTGCGGGAATTTTAACAGATTCCTGTAAAATTCATTCGTTCCAATGTAGCCCTATTAG	33
osa-miR1320-3p	undef	TGTAAAATTCATTCGTTCCAA	TTAGGCCTACTTTGGAACGGAGGAATTTTATAGGATTTTTGCGGGAATTTTAACAGATTCCTGTAAAATTCATTCGTTCCAATGTAGCCCTATTAG	82
osa-miR1846c-5p	MIR1846	AGTGAGGAGGCCGGGGCCGCT	ATGAGCCGCCGGATCTCCCAGTGAGGAGGCCGGGGCCGCTGAATCCGGTGACCCCGGTCTGCTCGCTGGCGGATCCGGCGCAAAGA	40
osa-miR1846c-3p	MIR1846	TGACCCCGGTCTGCTCGCTGG	ATGAGCCGCCGGATCTCCCAGTGAGGAGGCCGGGGCCGCTGAATCCGGTGACCCCGGTCTGCTCGCTGGCGGATCCGGCGCAAAGA	69
osa-miR2055	undef	TTTCCTTGGGAAGGTGGTTTC	AGAAGATGGAGGCACCAGCCCAAGGAAACACAGACATTGACACGCAATTCAAGGAGAAGATTGCGTCCTACTTTTTCCTTGGGAAGGTGGTTTCTCTTCT	94
osa-miR827	MIR827	TTAGATGACCATCAGCAAACA	TTTTGTTGCTGGTCATCTAGCTACCCGTGCATGCCTGGAGATTGGAGAATAATTGACGATGCAGCAGTCGGCTTATTGGCTCTTGGGCACGCGTGGTTAGATGACCATCAGCAAACA	117
osa-miR1846e	MIR1846	CAACGAGGAGGCCGGGACCA	CGCATCCGCCAACGAGGAGGCCGGGACCACCGGATCCGGTGACTCCGGCCTCCTCGCCGGCAGATCCGG	29
osa-miR1428f-5p	MIR1428	AATTCACAGGCCCTATCTTGTG	TGCTTTGCGAATTCACAGGCCCTATCTTGTGGTATGAACTAAGTACGCGATGATTTCTGGTACGTATTGGGGGCTTACCATAAGATAATGCCGTGAATTCGTAAAGCGT	31
osa-miR1428g-5p	MIR1428	AATTCACAGGCCCTATCTTGTG	CGCTTTGCGAATTCACAGGCCCTATCTTGTGGTATGAACTGAGTACGCGATGATTTATGGCGCATATTGGGGGCTTACCAAAAGATAATGCTGTGAATTTGCAAAGCGC	31
osa-miR2090	undef	AACTCTGATTCTAGAATTTTTG	ATTATTAACTCTGATTCTAGAATTTTTGCGTTAAAGCGAGGACGAGAACGAAAAACACTGTAAGACACTTTAACGCAAAAATTCCAGAATCGGATCCTTATCC	28
osa-miR2092-3p	undef	ACCAGCATTCCATTGGCAGAGG	TTGATCTCCCAACTGAAGTCGGTGTTTACTCCCACAAGATGATACACTACTAGTCCACCCTTATCAATTGTAGTACACACCAGCATTCCATTGGCAGAGGTGT	100
osa-miR2096-5p	undef	TGCCGATTTCCCCCTCGGGCG	GACGCCGCACTGCCGATTTCCCCCTCGGGCGAGCCATCGGAGCGGGGGCCGTTGGCTCCCAAAGCAGACGCGAGAATTCACTGAAATTACCGCGCCATCTTATCTCCGCAAGTTGAAGAATATAATTCGGGCGCAGTAATTTTTAGTGAATTCATGTGTCTACTACTACATATGTCTGCTTGGGAGCCAACCGCGTTTCGATGGCTCGCCTGAGGGGAAATCGGCGGGAGGCGTTTG	31
osa-miR2096-3p	undef	CCTGAGGGGAAATCGGCGGGA	GACGCCGCACTGCCGATTTCCCCCTCGGGCGAGCCATCGGAGCGGGGGCCGTTGGCTCCCAAAGCAGACGCGAGAATTCACTGAAATTACCGCGCCATCTTATCTCCGCAAGTTGAAGAATATAATTCGGGCGCAGTAATTTTTAGTGAATTCATGTGTCTACTACTACATATGTCTGCTTGGGAGCCAACCGCGTTTCGATGGCTCGCCTGAGGGGAAATCGGCGGGAGGCGTTTG	229
osa-miR2097-3p	undef	TTCTCTTCTTCGTGTCGCATTT	GTGGGGAAGAGATGGGACGGGCAGGGAAGGAAGTAGATGGATAGAGTTTGGGGATAGGAGGGAAGGGGATAGATTTGGTTGTTTTTCGGAAAAAAAAAAACCTTGTGTTTTTCATGTTTACAGTGCTGCCCCTAAGAGCAGAATTTTCTCTTCTTCGTGTCGCATTTCTTTAAAAGC	167
osa-miR2098-5p	undef	TCCCGTGGAGGCAGCCGATG	CAGTCTTGTGCCATTCCCGTGGAGGCAGCCGATGAGGATTAACGGTTTGTCAAGCGGAGTGCACTTCTAATG	34
osa-miR2098-3p	undef	CGGTTTGTCAAGCGGAGTGC	CAGTCTTGTGCCATTCCCGTGGAGGCAGCCGATGAGGATTAACGGTTTGTCAAGCGGAGTGCACTTCTAATG	62
osa-miR2100-5p	undef	TTCTCTCAAGTTGCCAAACAAG	TTCCCTTCTCTCAAGTTGCCAAACAAGCCAAGTTGCCAAACAAGCCGTAGGGTGGGTGGGGAAGATCGGAAGAAGCGGCACTCGATCGCTATTTTTTTTCTTTTTACCGATCTCTTTCTGTAACCGCTGTTTAGGCGGAGTGGGGAGTGGGAA	27
osa-miR2100-3p	undef	AACCGCTGTTTAGGCGGAGTGG	TTCCCTTCTCTCAAGTTGCCAAACAAGCCAAGTTGCCAAACAAGCCGTAGGGTGGGTGGGGAAGATCGGAAGAAGCGGCACTCGATCGCTATTTTTTTTCTTTTTACCGATCTCTTTCTGTAACCGCTGTTTAGGCGGAGTGGGGAGTGGGAA	143
osa-miR2101-3p	undef	ATTTAACTCAAGTGAGCATTGT	TCTTATCTCACATGTTTACAAGTTAAAATGTGGAGCAGAGGGTATACAACCCAAACAAGTTTGGCACTCTGAACGATTTAACTCAAGTGAGCATTGTGCGAGGCCAT	97
osa-miR396f-5p	MIR396	TCTCCACAGGCTTTCTTGAACT	GCCATGCTCTCCACAGGCTTTCTTGAACTGTGAACTCGTGTGTGCATGCTCCTCATATATTGTTCTAGATCCCATGCATGATGCATATCGATCGATCTGATCTGAATTAGGTCATCGATGCGCATCTGGATCCCCATCTTGTTGATAGTTCAAGAAAGTCCTTGGAAAACATGGTG	29
osa-miR396f-3p	MIR396	ATAGTTCAAGAAAGTCCTTGGAAA	GCCATGCTCTCCACAGGCTTTCTTGAACTGTGAACTCGTGTGTGCATGCTCCTCATATATTGTTCTAGATCCCATGCATGATGCATATCGATCGATCTGATCTGAATTAGGTCATCGATGCGCATCTGGATCCCCATCTTGTTGATAGTTCAAGAAAGTCCTTGGAAAACATGGTG	168
osa-miR2103	undef	TTTCCCTCTCCGTGCGCGCTCG	CGGCGCCTTTTTCCCTCTCCGTGCGCGCTCGCCGGCCGGCGAGGATGGATGCCGGGAGGGAGAGACAAGAGGC	31
osa-miR2104	undef	GCGGCGAGGGGATGCGAGCGTG	ACGGGCGCTCACGGTGGCTTCGACCCTCGTCTCGGCCGCGTGCGGTAGTGCGGGAGGCATGCCGTGTGTACCGGCGGCGAGGGGATGCGAGCGTGAGTGCCTCGG	95
osa-miR2105	undef	TTGTGATGTGAATGATTCAT	TTTGGATCTGTGATGTATTTCATTAAGAATTTGAGTTGTATTTTTTTGAGAATTTGTGATGTGAATGATTCATTGATTTGGGA	73
osa-miR2106	undef	CCGAGGTTTTCTGGATACATT	TGCGAGAAGGATGTTCCGAGAATCTCGTACGCCGGTGAGGTTTCCCGTGATCTGGCCGAGGTTTTCTGGATACATTCAACGCGGAA	76
osa-miR2120	undef	AAAGATCTTTAGTCCCGGTTGTTC	AACAACCGGGACTAAAGATATCTTGATATCTTTAACCGGGAGTAAAGAAAAGATCTTTAGTCCCGGTTGTTCT	72
osa-miR2121a	MIR2121	AAAACGGAGCGGTCCATTAGCGCG	GTGCTAATCTATCGCTCCGTTTTCCGTGCGGAACACAGCCGCGGCCTTAGGCTGTGTTCCCATCTACCAGATGGGAACTCATTTCCCCTGCACGGAAAACGGAGCGGTCCATTAGCGCGT	119
osa-miR2121b	MIR2121	AAAACGGAGCGGTCCATTAGCGCG	GCGCTAATAAGTCGTTTCATTTTGCGTGCGTGAGAGTTTTCAAGAACCTCCTGTCTAACCAACCCAAAATTGGGTTGGCCACGTATAGTCCAAGGATGTGTGTGTGAGATGCATTCATTTATGTGCGTTGGGAACTCATTCCCTCCGCACGGAAAACGGAGCGGTCCATTAGCGCGT	176
osa-miR2122	undef	TTTCAAAAATAACCTTTTGTTC	TTTCAAAAATAACCTTTTGTTCAGCGCAAAATCGTATAGCGCTGAACTTAGACACCTCAGCGCCACGTCAACTGGCGCTGAATGTCGTGCCACCGTGAATAGGAGGCTGAGTCAGCGTGCCAATGTACATTCAGCGTCGTGCTATTTAGCGCTGAGGTGTCTAAGTTTAGTGCCATATGATTTGGCGCTGAACAAAATGGTAATTTTTTAAA	22
osa-miR2118a	MIR2118	TTCTCGATGCCTCCCATTCCTA	GGGAAGAGGAAGAAAGAGAGGCTCCAAGAGTAGTAGGACTGGGAACATATGAGAAAGCATGAGCTCTATCCATCTATCCATCCCCTCCCATTCGCTAGAATGTTGCAGGTGGAGATTTCGCTCTTATGTTTTCTCGATGCCTCCCATTCCTATCGTTCTTGGAACTTCCTTCCTCTTCC	152
osa-miR2118b	MIR2118	TTCCCGATGCCTCCCATTCCTA	ATGAGCGAGGAAGAGGAAGAAAGAGGTAGTCTAAGAGCAGTGGGAATGGGAACATAGAGGAAAAATGAGCTCTCAGTGTTCACTTCTGGAAGTGGAGGTGGATATTTGTCTCAGTATTTTTCCCGATGCCTCCCATTCCTATCGTTCTTAGGTGCTCCTTCCTCTTCCTTTCAGCTCAT	141
osa-miR2118c	MIR2118	TTCCCGATGCCTCCTATTCCTA	TGGGAATAGGAACATGGAGGAAAGCCTAAAGCTAAATTTTCTGCTCCAGTATTGGAGCTAGAGATTTGCTCAGTTTTCCCGATGCCTCCTATTCCTA	97
osa-miR2118d	MIR2118	TTCCTGATGCCTCCCATGCCTA	GTGGATCAGGAAGAGGAAGAAAAGAGGGTCTGAGAGCGGTGGGCATGGGAACATGGAGGAAAGCCCAAACTCTTCTTCGCCTCTAGAACTAGGGGCTGAGATTTGGTTTCCTTGTTTTCCTGATGCCTCCCATGCCTATTGTTCTCAGATGCTCCTTCCTCTTCCTTTTGGTTCGC	138
osa-miR2118e	MIR2118	TTCCCAATGCCTCCCATGCCTA	AGTGAGTCAGGAAGAGGAAGAAAAGAGAGTCTAAGAGCAGCAGGCATGGGAACATGGAGGAAAAAACATATATAGTTTTCTTCCCCTCTAAAGTTAGAGGTTGAAATTTGCTGTGTGTTTTTCCCAATGCCTCCCATGCCTACAGTTCTTAGGCACTCCTTCCACTTCCTGTTGGCT	142
osa-miR2118f	MIR2118	TTCCTGATGCCTCCCATTCCTA	GTGAGCCAGGGAAGAGGAAGAACGAGAGGGTTCAATAGCAGTGGGAATGGGAACATGGAGGAAAGCATGAGCTCTAAATTTCCTCCAAAGGAGATCCTGCTTTGTGTTTTCCTGATGCCTCCCATTCCTATTGTTCTTGGGTGCTCCTTCCCCTTCCTTCTTGGCTTGC	130
osa-miR2118g	MIR2118	TTCCTAATGCCTCCCATTCCTA	GTGAACTTGGGAAGAGGAAGACAGAGGGTCTAAGAGCTGTAGGAATGGGAACATGGAGGAAAGTGCAAGCTCCATGTTTGTGGAGACTTGGCTTGCAACTTTCCTAATGCCTCCCATTCCTATTGTTCTTAGGTGCTCCTTCCTCTTCCTTTGGTCTCAC	122
osa-miR2118h	MIR2118	TTCCTGATGCCTCTCATTCCTA	GGAAGAGGAAGAAAGAGAGGATCTCAGAAATGTAGGAATGAGAACATGAAGGAAAGTCTAAGAGCTAATGTCTCCTCTACATTGGAGGTCGAGACTTAGTTTCATGTTTTCCTGATGCCTCTCATTCCTATGGTTCTAGGGTGCTCCTTCCTCTTCC	130
osa-miR2118j	MIR2118	TTCCTGATGCCTCCCATTCCTA	GGTGAGCCAGGAAGAGGAAGAGAGACTCTAAGAGCAGTAGGAATGGGAACATGAAGGAAAGCCAAATTAAGCTCTAACCTCTGGTATTGGAGATTTGGTCTGATGATTTTCCTGATGCCTCCCATTCCTATAGTTCTTAGGTGCTCGTTCCTCTTACTTTCAGCTAACACC	130
osa-miR2118k	MIR2118	TTCCTGATGCCTCTCATTCCTA	GCAAGCCAGGAAGAGGAAGAAAGAGAGTATCTCAGAATTGTGGGAATGAGACCATGAAGGAAAGCCTAAGCTCTATTGTCCCCTCTAGTATTGGAGGTGGAAACTTAGTTTCATGTTTTCCTGATGCCTCTCATTCCTATTGTTCTTAGGTGCTCCTTCCTCTTCCTTTTGGCTTGC	139
osa-miR2118l	MIR2118	TTCCTAATGCTTCCCATTCCTA	AGCGAGTTAGGAAGAGGAAGAAATTGAGTGTCTAAGAACAGTGGGAATGGAAACATTAAGGAAAGCCTACAGTATTTTCTTCTCCACTAGAATTAGGGGTGGAGATAATTCTTTTGTGTTTTCCTAATGCTTCCCATTCCTATTGTTGTTAGATACTCCTTCCTCTTCCTTTTGGCT	142
osa-miR2118m	MIR2118	TTCCTGATGCCTCCCATTCCTA	GGTGAGCCAGGAAGAGGATAGAGACTCTAAGAGCAGTAGGAATGGGAACATGAAGGAAAGCCAAACCAAGCTCTAACTCCTGGAGTTGGAGATTTGGTATAACGATTTTCCTGATGCCTCCCATTCCTACAGTTCTTAGGTCCTTGTTCCTCTTACTTTCGGCTAACACC	129
osa-miR2118n	MIR2118	TTCCCGATGCCTCCCATTCCTA	GTGAGCCAGGAAGAGGAAGAAAGAGAGAGCCTAAGAGCAGTGGGAATGGGAACATGGAGGAAAGCCTAAAAACCAAATTTCTTCCTCCAGCAATGGAGGTGGAAATTTGGTTTGGTTTTTTCCCGATGCCTCCCATTCCTATCGTTCTTAAGCACTTCTTCCTCTTCCTTTCAGCTCGC	141
osa-miR2118o	MIR2118	CTCCTGATGCCTCCCAAGCCTA	GGAAGAGGAAGAAAAGAGGGCCAAGGAGCAGTGGGCATGGGGACATGAAGGAATGCTTAAGCCCCTCTCCAATCCTCGCATGAGATTGGAGATGGAGTTATGAGTTCTCCTGATGCCTCCCAAGCCTATTGTTCCTTGGTGCTCCTTCCTCTTCC	128
osa-miR2118p	MIR2118	TTCCCGATGCCTCCCATGCCTA	GTGGGTCAGGAAGAGGAAGAAAAGAGTACCTAAGAGTAGTGGGCATGGGAACATGGAGGAAAGTTCAAACTCTTCTTCCCCTCTAAATTAGGGGGGTCGACTTGTTTTGATGTTTTCCCGATGCCTCCCATGCCTATTGTCCTTAGGTGCTCCTTCCTCTTCCCTTTGGCACAC	136
osa-miR2118q	MIR2118	TTCCCGATGCCTCCTATTCCTA	GTGAGCAGGGAAGAGGAAGAAAGAGAGCCTCTAAGAGCGATGGGAATAGGAACATGGAGGAAAGCCTGAAGCTAAATTTTCTACTCCAGTATCGGAGTTAGAAATTTGCTCTGCGTTTTCCCGATGCCTCCTATTCCTACCGATCTTAGGTACTCCTTCCTCTTCCTTTAAGCTCAT	139
osa-miR2118r	MIR2118	TTCCCAATGCCTCCCATGCCTA	GTGAGTCGGGAAGAGGAAGAAAAGAGGGTCTAAGAGCAGTGGGCATGGGAACATGGAGGAAGAACATGTACTTTTCTTCCCTCTAAATTTAGAGGTTGAGATTTGCTAAGCATTTTTCCCAATGCCTCCCATGCCTACAGTTCTTAGGTACTCCTTCCCCTTCCTGTTGGCTTGC	137
osa-miR2275a	MIR2275	TTTGGTTTCCTCCAATATCTCA	AGCTTAGCTAGGCATCACAAACCATAATCTTTGGCAGTTGAATTTGAGGTTTGGATGGGACCAAATCTTACTGCAGACTTGCAGATTAACGCAAGATTTGGTTTCCTCCAATATCTCATGTTCAGTTGTCAGACAGTGAATAATGGTGCAATTAGTGAGCT	118
osa-miR2275b	MIR2275	TTTGGTTTCCTCCAATATCTCA	TGGCAGCTGAATTTGAGGTTTGGATGGGACCAAATCTTACTGCAGACTTGCAGAGCAAGACAAGATTTGGTTTCCTCCAATATCTCATGTTCAGTTGTCA	87
osa-miR2863a	MIR2863	TTGTCCCATTCTAGTTTAGCT	TGGGTACCCATTGTCCCATTCTAGTTTAGCTAAATGAACTACTACAGGGAGTAAATTCTATGGACCAGGAAAAGTGAGTTTTAGTTAATTTAGTTGAGCTAGAATGGGTCAATGGGTACCT	31
osa-miR2864.1	undef	TTTTGCTGCCCTTGTTTTGCA	TCTATTCAGCTTTTGCTGCCCTTGTTTTGCATTGTATAGGTATAGCAATATGCCATTCTGTAGTGGCATACCTCTACAGTGCAAAACAAGGACAACAAGAG	31
osa-miR2864.2	undef	TTGTTTTGCATTGTATAGGTA	TCTATTCAGCTTTTGCTGCCCTTGTTTTGCATTGTATAGGTATAGCAATATGCCATTCTGTAGTGGCATACCTCTACAGTGCAAAACAAGGACAACAAGAG	42
osa-miR2865	undef	CTCAGCAGTCGACTGTACCGTG	GATCTGAATCCTCAGCAGTCGACTGTACCGTGCCTTTGTCATTGATCCACATGTTAGTGAAAAAGGCACGGTGCAGTGACTGCAGAGGATCTCAATCCGGA	32
osa-miR2866	undef	TCTAGTTTGTGTTCAGCATC	ACCCTTTTTCTCTAGTTTGTGTTCAGCATCTATGTCAACTATGACGCTGAACACAAACTGACACAGATGCTGAGCACAAACTAGAGAAAAAGGGTCATATT	30
osa-miR2867-5p	undef	TGTGCCATCCCACACATCCCGA	CAATTGACGGCGTGTGCCATCCCACACATCCCGATCATGGCGTGTGACACAACTGGATGTGCGTGCCACGACCAGGACGTGTGGGATGGCACATGTTGTCA	34
osa-miR2867-3p	undef	CCAGGACGTGTGGGATGGCA	CAATTGACGGCGTGTGCCATCCCACACATCCCGATCATGGCGTGTGACACAACTGGATGTGCGTGCCACGACCAGGACGTGTGGGATGGCACATGTTGTCA	91
osa-miR2868	undef	TTGGTTTTGTGTAGTAGAAA	TCTTTTGTCCTTGGTTTTGTGTAGTAGAAAATGCCCACTTCATTTTTCTATTGCACAAAACCAAGGAGAAATGTACACATA	30
osa-miR2869	undef	TCCCGACATTAAATTCTGGGC	GGGAGGAGGAGCTTCCCAGGATTTAATTTTGGGAGGTGGTGAGTACTAAGGAGAACAGTATGTTGTTCAGCTGGCAGGAGCTGCAAGGAGCAAGCCGCTGGCCAGGGTTTGATCCTTGGTACTCATTACCTCCCGACATTAAATTCTGGGCAGGATTAAGT	151
osa-miR2870	undef	TAATCAGTTTGGGGAGACAAA	CTTGTACTTCAGTTTGTCTCTCCAAACTAATTAGTCCAATGAACTTCTGATTACAAATGAGTAACCACTAACTTCTGAGTTCTGATTATGGAGATATAACTATTGCAATTTCTTTCCAAAGTTCATTGCACTAATCAGTTTGGGGAGACAAACTGAAATGC	152
osa-miR2863b	MIR2863	TTCGTTTATTTGGACTAGAGT	TCTTTTACCCACACTAGTTCAACTAAATGAACTAAATTTCACTTTTAGAATCACAAAAAATGAAATGTAGTTCGTTTATTTGGACTAGAGTGGGTCAATTA	91
osa-miR2905	undef	TACATGTCAGTGACAAAGGCA	ACTGCACTGTGCCTTTGTCACTGACATGTGGGCCCATTGATCTCCAGGCCTACATGTCAGTGACAAAGGCACGATGCAGTC	71
osa-miR2871a-5p	MIR2871	GACCGTAGAAACTAGCATAGAAAA	CATGGTGACCGTAGAAACTAGCATAGAAAAAAGTAGATATCTCAAGTGACTTTGTTCATTTACGTTGGGATAGACAAGTAACTACCTTTTCTATTTTAGTTTCTATGGTCACTTTGGTGGC	30
osa-miR2871a-3p	MIR2871	TATTTTAGTTTCTATGGTCAC	CATGGTGACCGTAGAAACTAGCATAGAAAAAAGTAGATATCTCAAGTGACTTTGTTCATTTACGTTGGGATAGACAAGTAACTACCTTTTCTATTTTAGTTTCTATGGTCACTTTGGTGGC	112
osa-miR2871b	MIR2871	TATTTTAGTTTCTATGGTCAC	ATGGCTGCCCACCATGGTGACCGTAGAAACTAACATAGAAAAAGAGGTAGATATCTCAAGTGACTTTGTTCATTTACGTTGGAATAGACAAGTAACTACCTTTTCTATTTTAGTTTCTATGGTCACTATGGTGGCAGCCAT	126
osa-miR2872	undef	TGGGGTTCTACAAACCGAACT	CTTAGATTATTTCATAGTTCGGTTTGTAGAATACCATCTTCGAGTTCTTGATTAATCACTCATCTGCAATTGATGGCAACAGGATGCTCGATCTTCCATCAGGTAAAGATAACTCTTGATTTGGCGAAAACTTGTCACACATGATTTGACTTTCGATCAACACGATCTAAACTTGCAATTTCAGCACCATGTCTTTTCTAGTTACCAACCGTGCCGAAATCTGATTGGCCTTCACTGAGAAGGCTAATCCTTGCATGCGAATCGAAGAATACAAGCAAGAAAAAGGTAGATTGTAGCTCAATTGCAGATGAATGATTTAGCACTCGAAGTTGGGGTTCTACAAACCGAACTAGTGGTGAA	351
osa-miR2873a	MIR2873	AAGTTTGGACTTAAATTTGGTAAC	AATATATTCTTACCAAATTTCAAGTTCAAACTCAACTTTATTTGTGAGAATTTTTGTTTCTCTCAAATGAAGTTAAGTTTGGACTTAAATTTGGTAACAAT	98
osa-miR2874	undef	ATGTGAACAGTGTCAAACAGTGTC	ACACTATGTTTGCACTGTTTGGAACTGTTCACATGTTGGTTCCCGGCAGTAAAACTGCTGGAACTAACATGTGAACAGTGTCAAACAGTGTCAAATAGTGT	92
osa-miR2875	undef	ATTTACAGTCATATACAGTTTATA	TGATCAAATATATGAACTGTAGATGACTGTAAATATACAATTTACAGTCATATACAGTTTATATATTTGATCGTGTTTGTA	63
osa-miR2876-5p	undef	AATTGCTGGCAGCACTGTTTA	TTTTTGAGGAAATTGCTGGCAGCACTGTTTATATAGAAATTTCTGTAAAATAATTGCTCCTGAGCTTGTGTTTGTCATAAATGTTAGTTGTTACTGTAGATGTTTCTTTCCTTAAAAGTTTCCCTAAACATTCTTGCTTGTTTACAGGAATTCCTATATGAACACTGTTGCCAGCAATTTG	31
osa-miR2876-3p	undef	TTCCTATATGAACACTGTTGC	TTTTTGAGGAAATTGCTGGCAGCACTGTTTATATAGAAATTTCTGTAAAATAATTGCTCCTGAGCTTGTGTTTGTCATAAATGTTAGTTGTTACTGTAGATGTTTCTTTCCTTAAAAGTTTCCCTAAACATTCTTGCTTGTTTACAGGAATTCCTATATGAACACTGTTGCCAGCAATTTG	171
osa-miR2877	undef	TTGCATCCTCTGCACTTTGGGCCT	AATCTTGGTTTAATGTATCATCCGATGTCCAAAGTGCAGATGACGCAGCTTGGGTGCTGATGTGGCAATCCACGGTGGTGAGAATTTTGCATTTAGCCCCCTCATGCTACAGTATGCCTTCAAGTCTACTCCCACCACTCCCAAATCTTTTGGTGCATGGCTTAAACTATGAATTTGCTGGATGCTGAGAAATGCATATTTGTTGATTTGGGGTGGTAGGAGTCGATTTCGGGGCATACTATAGTGAAGAGGCGTAAGTGCAAAATTCTCGTCACTGTGGACAAGCCTGAGTTGCATCCTCTGCACTTTGGGCCTCGAGTGATACATTAAACCAAGATTAAGGGTGTTTTTTAGAGGGAAA	315
osa-miR2878-5p	undef	TACATGTATAAAATTCTGAGGATG	ATAATGTTTCTTTAGTTCTTTACATGTATAAAATTCTGAGGATGTTATATATATGACATCCTCAGGATTTTATACATGTAAAGAATTAAACATACATTATA	44
osa-miR2878-3p	undef	CAGGATTTTATACATGTAAAGAAT	ATAATGTTTCTTTAGTTCTTTACATGTATAAAATTCTGAGGATGTTATATATATGACATCCTCAGGATTTTATACATGTAAAGAATTAAACATACATTATA	86
osa-miR1863c	MIR1863	TAGAAACTTGGCTGATGCATTACT	AGCAATGCATCAGTTATGTTTCCTGGATCATTAAATCATTGAATGTTTATCTAGCACCAATCTGCTGCTGATCTGTTTGTAGTCATGAAAAGCACTTTATGATCTGAAAGTGCTGGCTGTATGCCATGGTTTTCCCCATTCTATGGTTATTATTGCAATCGTGACTTAATAGTGATGCAATAATCAGTAGTGGATTCGTGTTGGCTCTACTTCGGGTTTAGGATCATAGTTATTAGCTCTGATACCATGTTATTGATTTAGAAACTTGGCTGATGCATTACTTTTGGAGAC	282
osa-miR2879	undef	GCCAGATGTGTTAAAATAATGACC	TGCCCAGACGCGCTCTGGTCATTATTCTAACATATCCGGATCAACTGGAGAGAGAATTTTTAGAAAGGATGTTTGTGCACTTGTTCAACCTGTTTAACAATCACAATCAGATCACAAAAGATTATACTGACACTAAATTCATCTGATCTAGTACTTTATTTTTCCGCATAATGCCTCTTGTTTTGACTACTTGATCATTTTTAGATGTTTGTCAATGGATGGCACGAGGGTAAAAGCGCCATTTATAAAATTTAATCTCTCCAATTGAGCCAGATGTGTTAAAATAATGACCATAGTATGT	292
osa-miR2880	undef	ACGGTATCCCGTTCGGACAGGATG	ATGCTACAGGACGGTATCCCGTTCGGACAGGATGATACCTCAGAGGTATCGTCTGATACCCAGGTATGCCAATACCTAGTAGGTATTGGCGATACCTTGAGGTATCATCATGTCCAAACGGGGTATCAGCCGATACCTTAGATGATCATCCCGTCTGAACGGGAAACCGTCCCGTAGCAT	34
osa-miR396g	MIR396_2	TCCACAGGCTTTCTTGAACGG	GGCGACGTCGAGGCGTGGAAGGAGTCGAGGTGGAGCTGGAGAGGAGCGCCGGCGCCGGCGCCGTAGCTGGGCGCGTCGGCGTCGTGCGGCGGCGGCGAGATGGAGAGCGCGGACGGGCGGTAGACGGCGGCGGCGGCGGGGGGCGGCATTTCCACAGGCTTTCTTGAACGGTTCTTGCCGC	171
osa-miR396h	MIR396_2	TCCACAGGCTTTCTTGAACGG	AGGGCGCCGGGGAGGAGGTGGTGGTGGTGGTGGGGGCGACGCCGGCGGAGGTGTTCGACGCGGCGGAGGTGGCGGAGGAGGACGGCGGCGGCGGCGTGGCCAAGGACATTTCCACAGGCTTTCTTGAACGGTTCTTGCCAC	131
osa-miR396d	MIR396_2	TCCACAGGCTTTCTTGAACGG	TACAGCGAGTGGTTCTGGAAGGCGGTGGAGGTGACGGCGGCGGCCGGCGCCGTGGCGGGGGGCTGCGAGTGGGGGGCGACGAGCTGCGCTTCCACAGGCTTTCTTGAACGGTTGCGGCCGC	111
osa-miR1863b	MIR1863	AGCTCTGATACCATGTTAACTGTT	CAATAGCAATGCATCAGTTACGTTTCCTACATAGTTACATGGTATCAGAGCTGAAATCCTAAACCAATGAATGTTTATCCAGCACCAATCCCCTGCTGCTAGGAGCTGTAGCTCTCGGGGCAGTACCTAATCCGCTGCTGATCTGTTTCTAGTCATGAAAAGCACTGTGATCTGTAAGTGCTTGCTGCATGCCATGGTTTTGCCCAATTCTATGGCCATCGTTGGATTCGTGACCTGACAGTGATGCAATAATCAGTGATGGATTTGTGTTGGCTCTACTTGGGGTTGAGGATCTTAGCTGTTAGCTCTGATACCATGTTAACTGTTTAGAGACTTGGCTGATGCATTACTTTTGGAAAC	327
osa-miR1863b.2	MIR1863	AGAGACTTGGCTGATGCATTACT	CAATAGCAATGCATCAGTTACGTTTCCTACATAGTTACATGGTATCAGAGCTGAAATCCTAAACCAATGAATGTTTATCCAGCACCAATCCCCTGCTGCTAGGAGCTGTAGCTCTCGGGGCAGTACCTAATCCGCTGCTGATCTGTTTCTAGTCATGAAAAGCACTGTGATCTGTAAGTGCTTGCTGCATGCCATGGTTTTGCCCAATTCTATGGCCATCGTTGGATTCGTGACCTGACAGTGATGCAATAATCAGTGATGGATTTGTGTTGGCTCTACTTGGGGTTGAGGATCTTAGCTGTTAGCTCTGATACCATGTTAACTGTTTAGAGACTTGGCTGATGCATTACTTTTGGAAAC	351
osa-miR2907a	MIR2907	GGCAGCCGAGCGAGGGCCTCGG	GAGCAGCTCTCTCTCCGCCCACTTGGCCACCACGCGGCAGCCGAGCGAGGGCCTCGGGGCAGCTT	57
osa-miR2907b	MIR2907	GGCAGCCGAGCGAGGGCCTCGG	GAGCACCTCTCCCTCCGCCCGCTCGGCCACCACGTGGCAGCCGAGCGAGGGCCTCGGGGCAGCTC	57
osa-miR2907c	undef	GGCAGCCGAGCGAGGGCCTCGG	GCGCGGCAGCCGAGCGAGGGCCTCGGGGCGAAGCCGCGGGAGAGCCCGAGGGGGTGACGTCATGCCCCGAGGCCCCCCCCTCCCGCGC	26
osa-miR2907d	MIR2907	GGCAGCCGAGCGAGGGCCTCGG	GAGGCACCCCTATCTCCACCCACGCGGCCGCCACATGGCAGCCGAGCGAGGGCCTCGGGGTAACTC	58
osa-miR2924	undef	CTCGCTTGCTCCGGCCGCCAC	TGTCATCGTCCTCTGCAGCCTTACCCCTCGTTTGTGCCGTGGTCGCCGCCTGCTAGAGATGCGTGTGGAGCTCAGCCTTGCCCCTCGCTTGCTCCGGCCGCCACCGCTCCGCCGGCCTGC	104
osa-miR2925	undef	TGGCGGCCGCGGGCTTCGT	TTCTTGACGCCGCCCTTGGCGGCCGCGGGCTTCGTCGCCGTCTCACTGAGCTTGGCAGCCGGCTCCTTGGCAAGTCCGGCAGGTTTCACGGCCTTCAGAGAAGCCATTCTTCTGATGCTT	35
osa-miR2928	undef	AAGAAGACGACATTTTGTTG	TTTTATTTTGGAATGAAGGTCAGACTTTGTTAAAAAAAAATGAAGGTCAGACGTCCCAGGTTTTGATTAAAAGCTTCCAAAATTTTAAGTTCTACAAAGAAGACGACATTTTGTTGATCACATTTGCAGGTATTTCTGGACATCATATGCTCTATTTTCTAATTTGTTAGGAAAAAAAGGTTTCATCTTTAGACCTCTGG	116
osa-miR2930	undef	TTCTCTTCTCTCGCGCGTGGCC	CGCGCCTCGCCTGATGCTCCTTCCTCCGGCGGCTGGGCTGAGCTGCGTCGCGCTTGGATTTTTGCCTCCGAATTGGCGAATTCTCTTCTCTCGCGCGTGGCCTTGGGTGTGGGGCAAAGTTTGGCTCGCTTTGTAGTTTGCGGCGATTGCGGGTGGGCGTGAGAATTTAAAAGGGGAGGG	102
osa-miR395y	MIR395	GTGAAGTGTTTGGGGGAACTC	TGGCCCCAGGAGTTCCTTGCAAGCACTTCACATAGAACTTCAGTTACTCTCATACAACATTGTGATTTTGAGAAGCTATTGTGAAGTGTTTGGGGGAACTCTCGGTGCCA	101
osa-miR812k	MIR812	ACGAACGGTTAAAGTTGGACGCGG	CTCCGTTTCATAATAAGTGCAGCCATGAGTTTCCGCGCTCAATTTTGATCGTCCGTCTTATTTGAAATTTTTTTATAATTAGCATTTTTGTTGTTATGAGATGATAAAACATGAATAGTACTTTACTTGTGACTTATGTTTTTAAATTTTTTCAAAAAATTTTTAATAAGACGAACGGTTAAAGTTGGACGCGGAAAACCATGGCTACACTTATTTTGAGACGGAG	194
osa-miR812l	MIR812	ACGAACGGTTAAAGTTGGACGCGG	AGTACTTCCTCCGTCCTATTTTAAGTGCAACCATATATTTTCGTATTCAATTTTGATCGTTCGTCTTATTTTAATTTTTTTGTAATTAATATTTTTGTTGTTATAAGATGATAAAACATGCATAGTATTTTACGCGTGACTTATGTTTTAAATTTTTTCTAAAATTTTTTTAAATAAGACGAACGGTTAAAGTTGGACGCGGAAAATTATGGATGCACTTAAAGTGGGATGGAGGGAGTATT	202
osa-miR812m	MIR812	ACGAACGGTTAAAGTTGGACGCGG	AGTCATACGTTTCCGCGTCCAACTTTGATCGTCCGTCTTATTTGAAATTTTTTTATAATTAGTATTTTTGTTGTTATGAGATAATAAAATATGAATAGTACTTTACTCGTGACTTATGTTTTTAATTTTTTTTAAAAAAAATTCAAATAAGACGAACGGTTAAAGTTGGACGCGGAAAACTATAGCT	175
osa-miR1862f	undef	ATGAGGTTGGTTTATTTTGG	CTTAAAATAAACCAGCCTCGTAAAGAATGGAGTACATTCTAGCACTACTAGCATGTATATGAGGTTGGTTTATTTTGGA	78
osa-miR1862g	undef	ATGAGGTTGGTTTATTTTGG	CCAAAATAAACAAACATCGTGATAGGATGTGACACATCATAGTAACGAGTCTGAACACGTAGAATATCCAGATTCGTTGTATTAGGATGTGTCACAATTTAGTATGAGGTTGGTTTATTTTGG	123
osa-miR3979-5p	undef	TCTCTCTCTCCCTTGAAGGC	GGTTTTCTTGGATCTCTCTCTCCCTTGAAGGCTATCTCATGGAGGTTTGATGTACACCATTGTTGCCTAAGAAACTGAGAAAGCCTTCGGGGGAGGAGAGAAGCCAAGCAAGCC	32
osa-miR3979-3p	undef	CTTCGGGGGAGGAGAGAAGC	GGTTTTCTTGGATCTCTCTCTCCCTTGAAGGCTATCTCATGGAGGTTTGATGTACACCATTGTTGCCTAAGAAACTGAGAAAGCCTTCGGGGGAGGAGAGAAGCCAAGCAAGCC	104
osa-miR812n-5p	MIR812	AAGTGCAGCCATGAGTTTCCGTGC	CTTAAGTGCAGCCATGAGTTTCCGTGCCCAACTTTATCGTTCGTCTTATTTGAAATTTTTTTATGATTAGTATTTCTATTGTTATTAGATGATAAAACATGAATAGTACTTTATGTGTGACTTATGTTTTTATTGTTTTTAAAAAAAATTCAAATAACACAGACGATCAAAGTTGGGCACGGAAAATCATGGCTGCACTTAAA	27
osa-miR812n-3p	MIR812	ACGGAAAATCATGGCTGCACTTAA	CTTAAGTGCAGCCATGAGTTTCCGTGCCCAACTTTATCGTTCGTCTTATTTGAAATTTTTTTATGATTAGTATTTCTATTGTTATTAGATGATAAAACATGAATAGTACTTTATGTGTGACTTATGTTTTTATTGTTTTTAAAAAAAATTCAAATAACACAGACGATCAAAGTTGGGCACGGAAAATCATGGCTGCACTTAAA	202
osa-miR812o-5p	MIR812	CGTGTTCAACGTTTGACTGTC	GGTTTTCGTGTTCAACGTTTGACTGTCTATCTTATATGAAAATTTTTTTATTAGTATTTTTATTATTGTTAGATGATAAAACATGAATAATACTTTATGCATGACTTATCTTTTTAATTTTTTTCATAATTTTTTTAAATAAAATGAACGGTCAAATGTTAGACACGGAAACT	27
osa-miR812o-3p	MIR812	GAACGGTCAAATGTTAGACACGGA	GGTTTTCGTGTTCAACGTTTGACTGTCTATCTTATATGAAAATTTTTTTATTAGTATTTTTATTATTGTTAGATGATAAAACATGAATAATACTTTATGCATGACTTATCTTTTTAATTTTTTTCATAATTTTTTTAAATAAAATGAACGGTCAAATGTTAGACACGGAAACT	169
osa-miR3981-5p	undef	TGGGACGTATCCTATTACTAT	GAATATAATAACTTAAAATCGAATGGGACGTATCCTATTACTATAAGTCTGATAAGTCTGGATATGAGGCATGTCTAGATTCGTAGTATTAGGATACGTCTCATCCGGTTTTAGGGTGCTATATTC	44
osa-miR3981-3p	undef	AGTATTAGGATACGTCTCATC	GAATATAATAACTTAAAATCGAATGGGACGTATCCTATTACTATAAGTCTGATAAGTCTGGATATGAGGCATGTCTAGATTCGTAGTATTAGGATACGTCTCATCCGGTTTTAGGGTGCTATATTC	105
osa-miR2873b	MIR2873	TTGGACTTGAGATTTGGTATG	TACATTCCCACCAAATATCAAGTTCAAACTCAACTTTATTTAGGAGTAACAGAAAAGACATTTTGGGTGAATGGTAACATGACACTATTCACCTAGAATTTCTCTTTTTTGTTTCTCTCAAATGAAGCTAAGTTTGGACTTGAGATTTGGTATGAATGTA	154
osa-miR3982-5p	undef	GCGCTCCACGTAGGCAACAAT	CGATGTGGCGCTCCACGTAGGCAACAATTTTGCATCCGGCCCCCTTTTGCAGGACAGCGTGGTGGTAATATTGTACTTAGCCCCTTTGAGCCACAGTACCACCCCGAAACTCCCCGAAATCCCCAAATCCCTCCTCCCTCACAGGAGCTCAAAGGAGCTAAGTGCAATTTTTGGATGAGGCTGGACGCAAAATAGTTGCCTACATGGAGCGCCACGTCG	28
osa-miR3982-3p	undef	AGTTGCCTACATGGAGCGCCA	CGATGTGGCGCTCCACGTAGGCAACAATTTTGCATCCGGCCCCCTTTTGCAGGACAGCGTGGTGGTAATATTGTACTTAGCCCCTTTGAGCCACAGTACCACCCCGAAACTCCCCGAAATCCCCAAATCCCTCCTCCCTCACAGGAGCTCAAAGGAGCTAAGTGCAATTTTTGGATGAGGCTGGACGCAAAATAGTTGCCTACATGGAGCGCCACGTCG	214
osa-miR5072	undef	CGATTCCCCAGCGGAGTCGCCA	GCTGAATAGATCGATTCCCCAGCGGAGTCGCCAAAAATCGTGTTGGCAACTTTTTTGACAAGTCGACAAGCACGAT	33
osa-miR5073	undef	GTTTGGTGAATCGGAAACTATTT	ATAAGAATTAGTTTGGTGAATCGGAAACTATTTTTCAATTTTATAGAAAAAGTCCATGTAATTTTATGATCAATAATAGTTTTCGTTTTCCCCAAACCGTCTAAACT	33
osa-miR5074	undef	GAAGGCCACCGTCGGGATCGC	CGTCATTCGGGAAGGCCACCGTCGGGATCGCCAAGTCGTCGCCGTCCCCGTCCGCCGCTTCGCCGTCGCCGAAGATCGCCGGAGCACCGTCGCCGCCGTCGACCCGATCTCCGCCGCCGCTTCTTCCTCGTCGCCG	31
osa-miR5075	undef	TTCTCCGTCGCCGCCGTCCGC	GTCGGAGGAGCGGGACGAGTGCGACGGGATGGCGACCGTCGCCGGCGACAGGTTCCTCGCCGTGAGCGGGTACCGCACGGCGAGGCAGGGCGGGTTCGAGCGCGACGCCGAGTGGTTCGACCCGGCGGCGCGCGCGTGGCGCCGCCTCGACCGCGTCCGCGCCCCTCCCTCCGCCGCCCACGTCGTGGTCCGCGGCCGCGTCTGGTGCATCGAGGGCGCCGCCGTGATGGAGTGGCTCGGCTCGCGCGGCGGGTGGCGCGAGGTCGGCCCCTCCCCCCCGGGCCTCAAGGCCGGCACCGCCCGCGCCGTCTGCGTCGGCGGCGGCGAGCGCGTCGTCGTCACCGGCGCCATCGAGGACTCCGACGGCGGGTCCGGCCGCCACGCCCTCTGGGTGTTCGA…	478
osa-miR5076	undef	GAAATGGGAGCAGAGCAGGTTT	CATCTGATCCCAGCCTTCTATTGCTTTATTTTCAGTCAATTCATCTACTTGTGTAAGAAGAGTAGAGTTTGAGTATCTAGCAGGGTTGAGTATACATTTGCCAAATAATTTTGCTGTTATTGAACTTATCTATATTTATACTATGCCAATGAATTCGAATTTTTGACCTTTTCTCTCCAGCATGACTCTCTTGACTCGAAATGGGAGCAGAGCAGGTTTGAAAAAAGAT	219
osa-miR5077	undef	GTTCGCGTCGGGTTCACCA	TGCCTTTTCGTTGTTCGCGTCGGGTTCACCAGCTAGGTGGTTCGCCATGAAGTACAGGAAGGGGGTCGCCGGCGAGTCCAACGATGACGAC	31
osa-miR5079a	MIR5079	TTTGGATCTGTTATTTTGGTAT	TTTCTTATAATTTGGATCTGTTATTTTGGTATCAATCTATTAGGAATAGGTTTACATAGTTATGGTTCATTTACATTACCCATCTAAATGATTACATAACATAAAACCTTAATGAAATGGAAAAAACTTCCATTTTTGTGTTTGATTTGAGAACCCCTTGAACGCCTTCTCAAAGGGTTCTCAAAAATTCGAGATAGATCTAATTAGACTCTTTTACTTTTTTCTGAATTTTTTAGTATTTCCACTATGGAATATAGAGCGGACTAGTAGAAGAAAAAAAATCCTATTTAGGATAATAATTGGATAACAGAGCCTCTACCCTGTCAACGGATAGCGAGAGAACAAAATCTGGATAAATACCGATTCCTATTACTGGTAAAAAGATACAGATTAAAAGAA…	32
osa-miR5081	undef	TAATTTGTAGCAAATTGATAGT	ATAGTGACAAACTATCAGTTTGTTGCAACATTAGTGATCTATTTCAGTTTGCTGCAATAATAGCGTGGAAAATTATCACAAAACTGCAACTTTTACGTGATATGCTACTACATGACAATTGTAGCAGCATATCACGTACTGTAGCAGCATATCACGTAAAAGTTACAGTTTTATGATAACTTCCCATGCTATTGTTGCAACAAACTAAAATAGATAACTAATTTGTAGCAAATTGATAGTTTTATCACTA	240
osa-miR5082	undef	TGCGATGATGGCCGCGCGGGTTCA	GGCGGGCGGGTGAGCGCGGCGGCCATGGTTGCGGCGGTGGTGGCGCGCGGCGGCGGCGGCGGCTAGGGCTCAGGCGGCTTGGTGCGGGAGAGAGGCGGCGGCGAAGGGGAGAGATCGCTTCGAGAGAGTGATTTTATAGCGAGGGGATTAGGGTTTAGCTCTAGTGGGCCATGGGGGATAGTTAGTGGACCACTATGGGCCGGGCTAGAATTAGTTGGGCCTTCGCGAGCCCAACTTGTGGGCTAGTTTTTCGCTTGTAAAAGGCCATGGGGGGAGGAGGCGGCGAGCTAGGGTTTCGACCCTCACGAACACTACTTGATCTTATCCGAGCTTGCCGTCCGGCGGCGCCGCGGCGGCCGGAGTCGCCTCTCCGACATTCGCGCCGCCACCGACGTCCTC…	531
osa-miR5083	undef	AGACTACAATTATCTGATCA	TCCTGGCAGTTCTTCAGATAATCAGATTTGTCCATGAGGTTTCAACTGTTGCATTCCATTGTTGAGTTTTATTCTGTTTGCGTTTCTGTTTGTTTTTGTCATGGATCTGGCTGATTGGAGGCTGTGATGACCAAAAAATACCTACCTATTTTCTGAGGGATTCCAGTCCTTCTGATTGATAGAAACCAATGGATCCTTCTGAGCCTGCCAAGATCTTCAGATTCTTAGTTTTGTATTCGGCTTTTTCGATTTGTCTTCGTATATTGCATTCTTCTAAAAGCAAGCAAGATTCGTAACAGTTGATGGGATGATAACCTTTCACAGAAACTGTATGTGTTGACCCAAAATTCAGACTACAATTATCTGATCAACTCAGACAT	370
osa-miR5143a	MIR5143	TGTGGTATGTTGGCAATGTAGGAA	CCTCATACTTCCTCATTGACCAATATACCACAAAACACTACAATGTTGGCCTCTTTACCACTATCAAGACACTTCTCCCAGTCCATTTTGTCTGTTGAGCATCAGGACATTAATAAGTGTGGAGTGCCTTGCTCTACATCATCCTCTGTAAACAGTCTGGGGTTGCAGTTTTATGTGGTATGTTGGCAATGTAGGAAGTCTGAATCGTA	197
osa-miR5144-5p	undef	TTCTTGTGCTGCTGAAGAGAC	TCCATATTATTCTTCTTGTGCTGCTGAAGAGACTCACCGACCTCCGGCGGCGACGTCTTCTTCTTCCCATTGAAGGTCTCGGTCTTCTCCTTCAGCTCCTGCGGCATGGGACGACGAGGTGGAGCTCGAGTCCTCGAGGAACTTGTGCCGCATGGGACGCCCACCAAGAAAGCCCCCCTCGTCGCCCCGCCACCGCCACCGCCGCCGCCGAACAACCAAGAGTCTGAATCTGATTCTGATTCCGATGACGGCCAAAAGTCCGATTCCAGTGACGACGAGGCGCTGCCGGTGCCGAACCCAGCGCTTCAGGCCAACAAGAATGTGCCTCCGTCCGATGATGATGAGGATGACGACCAAGAGTCCGATTCCGGTGATGCCCGAGGTCGGTGAGTCTCCTCA…	33
osa-miR5144-3p	undef	TCTCCTCAGCAGCACAAGAAG	TCCATATTATTCTTCTTGTGCTGCTGAAGAGACTCACCGACCTCCGGCGGCGACGTCTTCTTCTTCCCATTGAAGGTCTCGGTCTTCTCCTTCAGCTCCTGCGGCATGGGACGACGAGGTGGAGCTCGAGTCCTCGAGGAACTTGTGCCGCATGGGACGCCCACCAAGAAAGCCCCCCTCGTCGCCCCGCCACCGCCACCGCCGCCGCCGAACAACCAAGAGTCTGAATCTGATTCTGATTCCGATGACGGCCAAAAGTCCGATTCCAGTGACGACGAGGCGCTGCCGGTGCCGAACCCAGCGCTTCAGGCCAACAAGAATGTGCCTCCGTCCGATGATGATGAGGATGACGACCAAGAGTCCGATTCCGGTGATGCCCGAGGTCGGTGAGTCTCCTCA…	412
osa-miR5145	undef	ACCTGTTTGGATTCTTGAGGGCTA	CCACCTGTTTGGATTCTTGAGGGCTAATTTAAAATTAAAATGTGAGAGCTAAACATTAGTCCATAGAACCAAACAGGGCCGC	26
osa-miR5146	undef	TTTAACTAATGAACCGGCACCTAT	TATAGGTGCTGGTTCTTAAAAAAACCGATACCTATAGTATTTGTACCGGTTTTAACTAATGAACCGGCACCTATACTTCGTAAA	74
osa-miR5147	undef	ACAACTCTTGTGGATGGAGGG	CTAGTACTCGCTCCATCCACGAGAGTTGTACATATAACTTTTTTCACAGTGACCAAGGAGAACACTAACTCCTCTGATCCATTTATTCATCTATATGGATTCATACGCAGTGTCGTTTCGTTTTTCCCGCATATCGCGCATACGCAACCAACAGCCCCGCCCTCGTGCACTGGTGCCGCATGCATGCAGTTGCCTTGCCAATTGCATGTGCATGCTCAACTGGTTGGCTGCTCGGGCCGCGTTATCAAATTAATCCATCCGCAGCCATACGATTACTGCTTCGAGGCACAAACAAAATACGTTCAACTCTTGTGGATAAACTGAGAAATGTTATGCGCACAACTCTTGTGGATGGAGGGAGTAATG	359
osa-miR2863c	MIR2863	TTAGTAGGACTAGAATGGGCCAAA	GGGTATTTCTTGACCCACTTTAGTTCAACTAAAATGAACTAAGTTTCACTTTTAGAGAGTCTAAAGTGAAATTTAGTTCATTTAGTAGGACTAGAATGGGCCAAAGAATACCCA	105
osa-miR5148a	MIR5148	TGAGGGGTAGAAATGTCATATCAT	CACGATATGACGTTTGTACCCCTCACAAGTACAAATATAATGCATGTCAATGAGGGGTAGAAATGTCATATCATGT	74
osa-miR5148b	MIR5148	TGAGGGGTAGAAATGTCATATCAT	TACGATATGACGTTTGTACCCCTCACAAGTATAAGTATAATGTATGTCAATGAGGGGTAGAAATGTCATATCATGTGT	74
osa-miR5148c	MIR5148	TGAGGGGTAGAAATGTCATATCAT	CACGATATGACGTTTGTACCCCTCACAAGTACAAGTATAATGCATGTCAATGAGGGGTAGAAATGTCATATCATGTGTG	74
osa-miR5149	undef	GAGGAGCTGTGACGATTTGGGA	CATATAGGTCCCAAATCGCAACAACTCCTCCAAAATCCTACGTGGCGCTGATGTGGCGTGCCACACGAACGTGACGTGGCATTTAAAAATTTTCCTTTTCCTTTTTTTTCTTTTCTTCTTCTCTTTTTTTTTCTTTTATTCTCTTCTCTTTTCTCTGTGACCTGAGCAACCCGTGTAGCGGTGGCCTATAGCTGCAGTGAGAGCAAGAAAAGGAGAAGAAAGGAAAAAAAAGAGAATAAAAAAGGGAAATGAAAATTTTTTAAGTGGGTCTCATTTGTCATTCAATATTATGCCATGTCATGTCTGTGTGTCATTGCCACATCAGTGCCATGTAAGATCCTGGAGGAGCTGTGACGATTTGGGACCTACATGACAC	364
osa-miR5150-5p	undef	AGCTTCTGACAGCTGCAGTTTCTC	GTTTGGGGGAGCTTCTGACAGCTGCAGTTTCTCTTGTTCTAGGAGAAGCTGCAGCTGTCAGAAGCTCCCCCAAACATGG	33
osa-miR5150-3p	undef	AGAAGCTGCAGCTGTCAGAAGCTC	GTTTGGGGGAGCTTCTGACAGCTGCAGTTTCTCTTGTTCTAGGAGAAGCTGCAGCTGTCAGAAGCTCCCCCAAACATGG	67
osa-miR5151	undef	TAATGATGTGGGTACGAATGAA	GTTTGCTTCACTAATGATGTGGGTACGAATGAACAAAAATGTGACTATTTTAAGCTTCACTGTTGATGACTGATGGCGACACGAGTAACATGAAGCCTAAAATAGTCACATTTTTGTTCATTCGTACCTACATCATTAGTGAAGCAAAC	33
osa-miR5152-5p	undef	GTAGGGATAGGCATGATCTCT	TAAAGGTAGGGATAGGCATGATCTCTTTCTCACCAAATTTCTAAGACCAAACTCAACTTCGTTTGGAAAGTTAAAATAAGACAAATTTTGCATGAAACTTCCCTATCACTATCCGTGCAAAGTTTGTATTTCTTGTATCTTGCAAGCAAATTTGAATTTGGTCTTGAAATTTTGTGGAGATATAGACCATGCCTATACCTACCACTAATATTTATG	26
osa-miR5152-3p	undef	AGACCATGCCTATACCTACCA	TAAAGGTAGGGATAGGCATGATCTCTTTCTCACCAAATTTCTAAGACCAAACTCAACTTCGTTTGGAAAGTTAAAATAAGACAAATTTTGCATGAAACTTCCCTATCACTATCCGTGCAAAGTTTGTATTTCTTGTATCTTGCAAGCAAATTTGAATTTGGTCTTGAAATTTTGTGGAGATATAGACCATGCCTATACCTACCACTAATATTTATG	204
osa-miR5153	undef	TGGATTCCACTGACACGTAGACGT	CCACGATAGTGTATACGTGTTAGTTGGACTCACGTGCTAGTCACATAGAATAAAATATAATTAGAAAAACATATTTTCTCCTCTCTACCTTATAATTTTTATCTTTTTTCTGTCTACCTAAGAGGAGAAAATATGGTTTTTAATTTTAATTTTTATATATGTTTGACATGTGGATTCCACTGACACGTAGACGTCACCGTGGCATT	194
osa-miR5154	undef	AGCACCAGTTGACGTGACGCTGAG	TTAGACATCTCAGCACCAAATAGCACGGCGCTGGATATACGTTGGCATGCCGACTCAGCCTCCCATCTGTAGTGGCACGGCATTCAGCACCAGTTGACGTGACGCTGAGGTGTCTAAGTTG	109
osa-miR5155	undef	ACTTTAATACCATTGGAAGATTGC	AGTTCCTGGTACACTTTAATACCATTGGAAGATTGCACCATTTAAGTTTCTTTTTTTTTGTTACTGTGGTTTTTTGCATGAAAAAAAAGAAAGAACAGGTAATGCTAAACAGTAATAGATAAGTGGATGGGATGGTAACCAACTATGTTGTGTTATCTTTCGGTGGTATTAAAGTGTATCAGAAGCT	36
osa-miR5156	undef	AGCCTGTAAAACTGCAAAAAGGAA	TCGTGAGGCAAAAGCCTGTAAAACTGCAAAAAGGAACATTATCTCTCCTCTCTCCCCTAGTGTTACCGGGACTCCCGTGTCTAAGAAAAATTTGCCGCGTCGACACGCATCCCCGTGTCGATGTGTATCAGACGCGGGACGACGCGCATCGGACACTGCTAGCGCGAGTCCAAGTCCAAAAGGAGAGTTGCAATCGCTGCTGCTGTGCTGCAAGGTGAAGTAATAAAGCTCTAGCAGCAGTCCTGTAGTGTGTAGGGATAAAGCATGTGGGAGAGAGAGAGCAGGTGAGGGAGAGAGGAGAGAGAATGTCCTTTTTGCAGTTTTGCAGGCTTTTGCCTCACAC	36
osa-miR5157a-5p	MIR5157	AACTTTTTAATAGCTACAACTTCT	GCCTTAAGAACTTTTTAATAGCTACAACTTCTCTCTTAGAATCAACTCTTCTAAGAGAGAAGTTGTGGCTATCAAAAAGTTCCTGAGGCCCTA	32
osa-miR5157a-3p	MIR5157	AGAAGTTGTGGCTATCAAAAAGTT	GCCTTAAGAACTTTTTAATAGCTACAACTTCTCTCTTAGAATCAACTCTTCTAAGAGAGAAGTTGTGGCTATCAAAAAGTTCCTGAGGCCCTA	81
osa-miR5157b-5p	MIR5157	AACTTTTTAATAGCTACAACTTCT	GCCTTAAGAACTTTTTAATAGCTACAACTTCTCTCTTAGAATCAACTCTTCTAAGAGAGAAGTTGTGGCTATCAAAAAGTTCCTGAGGCCCTA	32
osa-miR5157b-3p	MIR5157	AGAAGTTGTGGCTATCAAAAAGTT	GCCTTAAGAACTTTTTAATAGCTACAACTTCTCTCTTAGAATCAACTCTTCTAAGAGAGAAGTTGTGGCTATCAAAAAGTTCCTGAGGCCCTA	81
osa-miR5158	undef	TGAGCCACTGGGATGAGGATGAAT	TCAGAGTAATTCGTCCTCATCCCAATGCTCGTCATCTACGGTTGGAAAAAGCCATGAACTTTATGTGGCATAACGGCTCACCTCTATGGGTACACAGTGTGGAAGCGGACAAAGTCTCTAGCTCACAAAGATGAGTGGAGATGACTTTGTCCGCTTCCGCTCGGTCTGCCTGCATTGGAGAACCGTTGTGCCGTGTAAAGGGCATGAATTCTTCCAGTTGTTGATGATGGTGAGCCACTGGGATGAGGATGAATACTCCGACAACA	254
osa-miR5159	undef	AACTAGAGTGGGTCAACGGGTACC	TGTACCTGTTGACTGACTCTGGTTCAACAAAACCAATTTTACTTTTGTTGAACTAGAGTGGGTCAACGGGTACCCA	74
osa-miR5160	MIR5160	CGAGATCGATGGTATATTTCTG	CTTTTTGCAGAAATATACCGTCGATCTCACATAACCATTGAGCATGACGTCGTGGGCGGTATCGTGCAGGGAAAGCCGGTCTCGCTGATTGAAATAGCGATACCGGACTGCCACCGATTCAATTAGTGATTAATTATCATGATTAGCGATTAATTAATTAATTATTAATCACTAATCAGGATAATTAGTCACTAAATATTATTAGTTAATAGTTAATTAGGTAATTAATCACTAATTAAAAAGTGGAGATCATTGCATCAGTGAGACAGTGTCGCTGTTTCAATCAGCGAGACCGCTCTTCCGTTCCGCGAGACTGCGCGGTCTCGCCCTTTTGCGCAACGGTTGTGCGAGATCGATGGTATATTTCTGCAAAACAATTT	369
osa-miR5161	undef	TCTGGATCAGAGGGAGTATA	TTCTAGAATATACTACCTCTGTTCCAAAATATAAGCATTTCCAGGATTCAAATCTTGTTCCACAATATAAGCATTTCTACCACTATTTACACCACTACTTGTCCCATCAATCACTTTCCATCCAATTTTTTCCCCATCCAACCCCCAACCCCCAACCCCCCTAACTCTCCCTCATTTATTGAGGGGCACCAAGTCTTTTTTCCTCAACCTTAATCTTTGCTAAACAACCTAGAAATGCTTATATTCTGGATCAGAGGGAGTATATGATAGTTCACT	264
osa-miR5162	undef	AAATGACCAAAATACCCCTAGAAC	TCATTTTTGTCCAAATGACCAAAATACCCCTAGAACAAAAATTTCCGAAATTTGGATAAAATTATCAAAATATCATATTATTAACATAAGCTTGTAAGCATCCAAAATTTGGCCAAAAACTTAAAATCTGACATTTCAGAATTTTTGTCCCAGGGGTATTTTGGTCATTTTGACAAATTTGT	36
osa-miR5337a	undef	AAATTACTTGTCGTTCTAGCT	CCTTCATTTCAAATTACTTGTCGTTCTAGCTTTGTCCTTAAACATGTATATCTTTGACCATCAATTTTTAAAAACTCATATGGTTTAACATCATATGATTTTTTTTTAGATTCACTGACAAATACTTTAATAAATACAACTCATATTTTGAACTATACGGATTTCTAAAAATTGATGGTCAAAGATATACATGCTTGACTTAGGACAAAGCTAGAACAAAAAGTATTTGAGTACTAGA	31
osa-miR5339	undef	CAGATAGAGAATCTTCTCAGA	ATGCTGTAAGGCATCGTTAACAGATAGAGAATCTTCTCAGAAAATTCTCCAAATTTGATGTTTGAAATCTGACTGATTCTTTGAGAACTGTGAGCCTGTAGTTAAGCTATCAGCTTGAAATCCTTTACTGCAGCACTACATACTCCGGAACCTTGTTACTGTTATTAGCCACCAGCAAGCCAGCTCAATTTACAGTTAGTGCCACCACAAAAGGACTCTTCCCAGTTATATGTAAGCTATACCACCCAGATATTCAGCTACACCTTGAAGGCATAAGAAGCATATGCTTTTGGATACAATCAAATGGAGAATCTGATGGGAATATTCTTTATCTGTTAACAACAAACAAAGGCTCAG	41
osa-miR5340	undef	TGATGACGTGGATGAATTTCAAA	GAAAATGAAAGTCTGAAGATTTATTCATATCATCATGAGTAAATTATTTTACTTGTGATGACGTGGATGAATTTCAAACGTTTATTTT	78
osa-miR5484	undef	AACCGAGCGCGCTGTTGATTA	GGCGGCCGGCTGCGGCGACGGCGGCTTGGATGGGTCGCCTTCCTCCCTTGCTGCTCGGATGAACCCTCGCCGCATGCATCGCGATCTTGATATTCTTGGCATGGAATTAATAGCGTCTCTTTTTTATCCCCCTTACGGTTCTTGATCTCCAGCGCTTCTCTGAATTCTCTGGTTCTTCTTGCTCGCTCAATTTACTTGTTTTGTTTTCTCGATTGATTGGTTGCCTGATCAGCTGTGCTGTGGATGCATGCGATGTTGCAAAACCGAGCGCGCTGTTGATTAATCTTATCTC	282
osa-miR5485	undef	TGACAACTGGTAGCAGAGCAA	CTTGGAGTGGTGACAACTGGTAGCAGAGCAATGTCATCTCCACTTGCCGGTTGTTCCTGGTATGTCGAGGGATACTGGTGCTGACATTGCTCTGATACCAATTGTCGGCACTCTAGGC	31
osa-miR5493	undef	AGCCGGGCTCGGTCGCGCGTG	CAGAGGCGGGCTCCGTGCCGGCCTGCCCAGCTGCAGATCTCGGATGTTTCCCTGAGACAAAAACAGAGAAGGAAGAGGCCCATGTAAGATGGGCTTTCAAGTCAGCTCAAGCACCCACTTCTCACTACCGATGTCCTCTACAAGCACTATTCCCTCGATTAGTACCATACCGCTTGCCGAACGACGCCAAGACCAGCTTAAATACGCGCTTCCCACCATCTCCACCAGCCGGGCTCGGTCGCGCGTGCCTGTTACTC	247
osa-miR5498	undef	TGAGCTGTAACACTTGAAGAC	AACTGGTGGTTGAGCTGTAACACTTGAAGACGCAACTTGCACTGCATTGGCTCCTGTGACGACAATGTTGTTGACTTGACCTTGCGGCTGCTGATGCTTTGGCTTCGAACACTCTCTTGCAAAGTGACATGGCTTGTAACAGTTG	31
osa-miR5501	undef	TCTTGTGGCTAGAAGGGTGAG	ATCTTTGCCGATTATTCCTTCTGCACCACAAGGATGCCATGAGGTTCCCTTCCTTCTGTAGACAGATATGGTGCAAGGTGGAACTTTCCACATGATAGGGAAGGCACCGTGAGGTAGGGAATGGTGTGCCTTCCTTCGTGCAAGAGGGAAAAGAGGGATGTCAGAGCCAGCATAGATGATTGCAGCGGACCAGGGTGATTGGAGCAGGCTCCTCCCCTTGTTTGGTGCCGGTTGGTTGTGCCTGCTATGGCTTTCCCTGCCAGCATCAAGCCATCAACTGTGATGGGGGTGCGCAAGGGAGGGATGCACATTTGGGATAAGCAAAGATGTTGATCTCTTGTGGCTAGAAGGGTGAGGGGCAAAATA	356
osa-miR5502	undef	TACGGATACGGATACGCGATAC	AGGATGGTCTGTGCCGCGGTCCTTCTGTGTCTTGGCTTGAACAAGGGCTCGTGCCCAGGTCCCAGCCTCAAACGGCGCGGGTCGGGGCCTGCGTTACCCCGATACGCTGATACGGATACGGATACGCGATACGGTGTTACCG	132
osa-miR5503	undef	TTCGGATCTTTCTAGAGGCATT	TTTTGCTAGACCTCCCTCCTATCAGGATCTGAAGCCAACCTATTACTATTAGCCATACAGTTTTGCAAACTGATTCTGATTCTTCTAAGGATCTGATTCACGGAGAATCCTTTGGATTTCCTTTTTTGATCAATGATAACCTCTGCATTGTTGTCATAGCGTATTATTATACCATCTTCGCATTTGAACTCTTTACATGTATGTACAATTACACCTCAAATTACTTCGGATCTTTCTAGAGGCATTTGGGGCACTG	246
osa-miR5504	undef	AGTGACGGGAGGACTGCAAGG	ATTGCTGAATTTTGTTCGTTGGAGCTTGTTCTGTTATTTTATTTGCACTGCCGTAGGAAATACACAGTGACGGGAGGACTGCAAGGTTCTTCAGCTTT	86
osa-miR5505	undef	GAGGATTCGGTATTGATCGCTA	CATTGGCACTATGGCGCATGTATGTTGAGTTCTTGAAGCATTGCCGATATCGATATATATTTCTTTGCATGGGACAGTAGCCTTTTCTGCGGCGGATCGTTTCCTTTTCTCCAATCATAAATAACCTGATCTCTTTCTTTGTCTTTCATCAAATAAGTACAAGAATTGCATAGATGAGGATTCGGTATTGATCGCTAAAATGCGAGAA	197
osa-miR5508	undef	TAGATGGCTGATCTGGTGTGG	GCTATTGAACTAGATGGCTGATCTGGTGTGGCTTGGCTTTGGGTAAGAAGGATTGGCCTCTGTCTAGTGCCTCACTTTCCTTCTGCGGTTCTGTCTACTGTCCTGGTTTGGAAGAAGTCAAACCAAGCCAGATCAGCCATCTAGTTGAGTCTC	31
osa-miR5510	undef	AGGCTGATCCACTCCAGAGGA	GTTGGCTCAAAGGCTGATCCACTCCAGAGGAGGTTTCGTAGGACAGATCCCCTCGATTCATTGTCACTCGTTCATGGATCATCCCGATGAACATCCTCAGGAGTGGATTGGGCTTCAAGACAGCA	31
osa-miR5512a	MIR5512	TAGGATATGGTAATGCTAAAA	CTCTTGTATTTTTTTTTAGCATTACCATATCCTATTTGGCAATGAATTTCATATACTAGAGTATGTTCTTAAGATTGGATTGTCTAAAGTGAAATTCATTGCCAAATAGGATATGGTAATGCTAAAAAAATACATGA	127
osa-miR5513	undef	TAACAAAGGACAACAGACTGA	GTCATTATTCTTCAGTCCGTTGTCCTTTGTGATAACATATCTGTACTTATACGTTTGTTCATTTAGGATAGACAAGGCTCAAAGCCACGCTAGCTGACATTAGCCGGATATGTTATAACAAAGGACAACAGACTGAAGAATAATGA	136
osa-miR2275c	MIR2275	AGAATTGGAGGAAAACAAACTGA	ACTGGAAGTGAGAATTGGAGGAAAACAAACTGATTGCTGGTTGATGCTTGCAACAGTGTGGCAAACAATTAATATTCAGATTGTTTTTCTCCAATATCTCACCTTCAGG	33
osa-miR5523	undef	TGAGGAGGAACATATTTACTAG	TACTAGAAAACAAGTAAGTGTAATTCCCCCTAAACATTAAAATATGTTGACATGAGGAGGAACATATTTACTAGTTATATTGTC	74
osa-miR2275d	MIR2275	CTTGTTTTTCTCCAATATCTCA	TTGTTCAGGCACTGGAAGTGAGAATTGGAGGAAAACAAACTGATTGCTGGTTGTTGTTTGCAACAGTGTGGCAAACAATGTTCAGCTTGTTTTTCTCCAATATCTCACCTTCAGGTTGATTGCTTGA	107
osa-miR5525	undef	TGAACCTTGGGAGCGATCTGAA	GATGTACAAGTGAACCTTGGGAGCGATCTGAAACGAATTCCTTGTTCTCATGAAAATAGTCATGAATGCGGCCCCAATGTGTTCCATGAGATTGATCCATCCCTTTACCGCATTAAAAGAAACATTTATCCATGCCGACACCAAAAGGTTGTCTTCCTCCAAAATGAATTTTTCGGATCTTTTTTGGTTTGGTCTCACAGCAGCATTT	32
osa-miR5526	undef	AAAGGTAGAGTCAGGTATGAG	GGATGTGGGATTCAAACTCAAGACCTCTCACCTCAGCTCTCAAACACATTACCATACCATCTACTACACACATCTGACTTGGATAGAGATGTTTTTTTTAACTAAGCCTAGAAGCATCTTTCACCAACCGATACTAAAAATATCTTTAGTTCTAGTTGGTAACACCAACCTAGACTAAAAATTCTTCTACAATTCGAACCTACACATTCTAAGGGCATATACAAAGGTAGAGTCAGGTATGAGCTCTACGTTA	243
osa-miR5532	undef	ATGGAATATATGACAAAGGTGG	CCTCTTTTGGATTCTTAAGACCACCCTTGTAGTAGGATACCGTCTGCTTTGGGTTCTTTATTATATTATCTCCTTCGAGGGATTTTTAGGATCGTTTAGGCTATATTTAGTCTATTTTGGCTATGGAATATATGACAAAGGTGGAGTCTTGGAG	144
osa-miR5534a	MIR5534	TGACGACAACAGCTAGAATGG	AACTTTAGCGCCTTGACGACAACAGCTAGAATGGTCGCGGCGACGAAGGATTGTCCCCCGATGAGGCCGCCATTCTAGCTGTTGTCGTCGAGGCGCTAAAGT	34
osa-miR5534b	MIR5534	CGATGACAACAGCTAGAATGG	AACTTTGTTCGATGACAACAGCTAGAATGGCCGCGGCGACGGAGGATTGTCCCCCGATGAGGCCGCCATTCTAGCTGTTGTTGTCGAGACGCTAAAGT	30
osa-miR5536	undef	AATGGTAGTGACATTATGGTAG	TGAGGATCCTCTAACATAATATCATTATCATTACAGTTACTGGTATGTAGATCTCACCCTCCTATTGCCCCACATATCATTGTCTATATTTTTTTTAGGAATGTCAGTACCTATAATGGTAGTGACATTATGGTAGAGGATGTGAA	136
osa-miR5537	undef	AATGTTTGTATGGATCGTTTGT	TTGTTTTATTAATTGACTAGAAAAATGTCCGTGCATTACAACGGGTGAAAAATTTCTAATGATAATATATATTTTTCATGCATAACCATGTCAATGGCAATGTTTGTATGGATCGTTTGTAGCTAAAACA	120
osa-miR5538	undef	ACTGAACTCAATCACTTGCTGC	ATGAGGAACTACTGAACTCAATCACTTGCTGCCGTTACTCAACAGTTTTCTGTTGAGGTCTATCCCGTAGAGGTAGTCAAATTAGAACGGGAGGAGAGGAGGTGAGTAGGGGTAGTTCAATGG	32
osa-miR5539a	MIR5539	AAGAAAACGGATGCGCGTGCTA	GATTCAAAGCAAGAAAACGGATGCGCGTGCTAACGCTTTCGCGCTAGTGCGCTCAATCCGTTGCTTGTTTGGAACA	32
osa-miR5540	MIR5160	TTGTGCGAGATCGACGGTATA	TTTTGCGATAATATAACGTCGATCTCGCACGATCTCGCACAACCGTTGCGCGAAAATGACGTGGATGTGACATTGCAGACGGTATTGCGCATTGAAAGTACGAGACCGCACCGTGCACGATAATTAATCACTAATTATTATTAGCTAATAGTTAATTATGTACTTGATCACTAATTAAATGGAGCCGGTTAATACTGTCGCAGACTGTTTCAGCAAGACCTCGCTCTTTCATTTCGTAAGACCGCGCGGTCTCGCACATAGCCCACGCGATACCGCCTGCGACGTCACGCATCCGTTATTTTCGCGCAATGATTGTGCGAGATCGACGGTATATTTTCGCAAA	333
osa-miR5541	undef	TCAAGTGGTGTACTCTAAAGA	GTCCAATGAGTCAAGTGGTGTACTCTAAAGAAAAAAAATCTAATTAATTTAACCACCTAAAATAGCTTTTCCTTTTCCTTTTTGGGATTTATCACCCTAAACTACAATACATAAATCCCAAAAAGGAAAAAAACTATTTTACGTGGGTATATTAGACTTTTTTCTTTAGAGTACACCACTTAACTCATTGGACT	31
osa-miR5542	undef	TTTGAGAAGGTATCATGAGAT	TTCTACGGTCTTTGAGAAGGTATCATGAGATACAAAAAATTTAGTGTAAAATTTAGTATCTTATGATACCTCATAGTACCTAGGTACCATAAGATACTAAATTTACAATAGAAAAAATGGTACCTTGTGATACCTCCTCAAGGAACGTAAAA	31
osa-miR5543	undef	TATGAATGGTATATTTTCTTG	ATTGAAATCATATGAATGGTATATTTTCTTGCAACATGTGTAATTAATACCAAAGCACCTACACATGTTACAAGAAAATATACGGTTTATATGATTTCAGTT	31
osa-miR5544	undef	AGAACACGGAGTAGAAGTTGGT	TTGTTGTGACACCATTTCCATTTAGTTTTTCATACACCATTAATTTTCTTACTAACAAAATCTTACCATGCTATAGATTTCAGCCTCTTATTCTCATATTCTTGTTCTAATTATGCACCTTGTGAATCCATAGGTTGTTCTTGTTGTTCGATACTTGGAGCATCGTTTGGAGTAGAACACGGAGTAGAAGTTGGTGTCAATGCAG	195
osa-miR5788	undef	TGGATGTGACATACTCTAGTA	AAAAAAACGATTCTAGAACTGGATGTGACATACTCTAGTACAATGAATCTGGATAGAGGTATATCCAGATTCGTAGTACTAGGATATGTCACATCCAGTACTAGATTGATTTTTTT	40
osa-miR812p	MIR812	GACGGACGATTAAAGTTGGGCATG	CCTATTTTAAGTGCAGCCATGATTTTCCGTGCACAACTTTAATCGTCCGTTTTACTTGAATTTTTTTTGAAAAAAATGAAAAAGTAAGTCACGTATAAAGTACTATTCATATTTTATCATCCCATAACAATAAAAATGCAAATTATAAAAAAAATTCAAATAAGACGGACGATTAAAGTTGGGCATGAAAACTTATGGTTGCACTTAAAATGGG	187
osa-miR812q	MIR812	ACGTTGGGTACGAATATCTACGGC	TACTCCATCCGTCTCAAAATAAGTGCAGTTTTGCACTATTCATACTTAACATTTGAACGTTCGTCTTATTTGAAAATTTTTTATGATTAGTATTTTTATTGCTATTAGATGTTAAAACATAAATAGTACTTTATGTGTGACTAAATATTTTCAATTTTTTCACAAAATTTTCAAATAAGACGGACAGTCAAACGTTGGGTACGAATATCTACGGCTGCACTTATTTTGGGACGGAGGTAGTA	215
osa-miR5790	undef	AAGACGATCCTAGCAGAGCTTCAT	AAGACGATCCTAGCAGAGCTTCATCTCCACTCCACAGGTAAAACTCAACTGGGGTATAAGCCTGAGTCCTCTAACTTCGTCTT	24
osa-miR5792	undef	GATGACAGCGGTGGTTCGGACATC	CGTCGATGACAGCGGTGGTTCGGACATCTTCGGCTTTGTACCTGCTTGGCTTGATGGCATCATCGTTCTTATCGATG	28
osa-miR5793	undef	CGAGGACGAGATACAGTGCAG	ACCCGAGGACGAGATACAGTGCAGCATCGCGGGACGGAAATCTTCCTTTGCGTGTACCTTCTCTTGTCCCATCCTGGT	24
osa-miR5794	undef	TGAGGAATCACTAGTAGTCGT	CATCGATATGGCTGCAAGACTGTTTGCGATTCCCCATGAAATCCAAATATGGAAATCAAAAGGCTTGAAGTAGATACTGTTGGCATACACACAACCATAGAGTTCATCTTCAGAACCAAATCCACGTTCTTGAAAATATGAGGAGGGTGCTGCTGGAAGAACAACAATCGCTCATCGTGATGGCTGCCCACCATGGTGACCGTAGAAACTAGCATAGAAAAAAGTAGATATCTCAAGTGACTTTGTTCATTTACGTTGGGATAGACAAGTAACTACCTTTTCTATTTTAGTTTCTATGGTCACTTTGGTGGCAGCCATGATAGACAGAAACAAAGGCTCACCGATGAAACCCAGGACTTGCTCTACTTCAAGCTTATTGTTTTCTATATTCTGGATTTC…	421
osa-miR812r	MIR812	ACGTTAGACACGAATTTCTACGGC	CCTAAAATAAGTATAGTTTTGCACTGTTCATGTCTAACGTTTGACCGTTCGTCTTATTTGAAAATTTTTTATGATTAATATTTTTGTTGTTATTAGATAATAAAACATGAATAGTATTTTATGTGTGACTAACTTTTTTTAATTTTCTTATAAATTTTTTAAATAAGACGGACGGTCAAACGTTAGACACGAATTTCTACGGCTGCACTTATTTTAGG	203
osa-miR5795	undef	ATGTCGAGGTCGAGTTCCCGGC	TGGTATACTGATGTCGAGGTCGAGTTCCCGGCTGCTCCGGCCCTATTGAGTATGGATGCTATGGTTTCGTCGACGAGGCGAACGTAGGTAGGAGATAGAGGTATATCAAACCATAAGAGAATGTGTGTAGATGCAATTTTGTGTTTAAAAAGTACTTTCTCCCCGTACAACAGTGACATAGGACATGTCGCAGCAAGGCGAACCGATGTCGACGACCAC	32
osa-miR812s	MIR812	AAGACGGACAATCAAACGTTGGAC	TGGGTTTTCGTGTACAACATGATCGTTCGTCTTATTTGAAAATTTTATGAAAAAATTAAAAAAATCACACATAAAGTACTATTCATATTTTATCATCCAATAATAATAAAAATACTAATCACAAAAGAATTTTTAATAAGACGGACAATCAAACGTTGGACACAGAAATTC	161
osa-miR5799	undef	AAGACGAATAATCAAACGTTGGAC	TTTTTGAAATAAGACGAATAATCAAACGTTGGACATAAACAGTGTAAAATTGTTGTCTTTCTAGGACGGGGGTAGTATTTATCAATTTTAGATTTAACGTTTAACTATTTATCACTTTTAGATT	34
osa-miR5801	undef	ACCAAATCGTTTTCGATCGTTGGA	TCACGATACCAAATCGTTTTCGATCGTTGGATTATCCTGCCGAGCTAGATCAACGATCGAAAACGTTTTGGTACTGTGA	31
osa-miR5802	undef	ATGGACTGTACTTTGTAAAGCGGA	AGGGATATGGACTGTACTTTGTAAAGCGGACTCTTTCCCCTATATAAGGAGGGTTCGTGTGCCT	30
osa-miR812t	MIR812	ACGGAAAATCATGGCTGCACTTAA	TATGTTCCATTTTAAGTGAAACCATGAGTTTTTTACCGAACTTTGATTGTCTGTCTTATTTGAAATTTTTTTATAATTAGTATTTTTACTGTTATGAGATGATAAAGCATGAATAATACTTTATGCATGACTTATGCTTTTAATTTTTTCAAATTTTTTTCAAATAAGACGAACGATCAAAGTTTAGCACGGAAAATCATGGCTGCACTTAAAATAGAACAT	212
osa-miR812u	MIR812	ACGGAAAATCATGGCTGCACTTAA	TGTTTTATTTTAAGTGTAACCATAAAATTTCATGCCCAATTTTGATCGTTCATCTTATTTGGATTTTTTTATAATTAATATTTTTATTATTATGAGATAATAAGACATGAATAGTTACTTTATTTGTAACTTACGTTTTTAATTTTTTTAAGTTTTTTAAAAGACGGACGGTCAAAGTTGATCACGGAAAATCATGGCTGCACTTAAAAATGGGACA	207
osa-miR5803	undef	ACCACTGTAGACGCTACGTGTGAG	TAATGTTACTACCACTGTAGACGCTACGTGTGAGATAATAGGAGGATATAACCCACGTATCAGCGCCTGTAATGATAGTGACATTAT	34
osa-miR5804	undef	TGCGAAGTAGAGATGCCGACT	GATCAGATTGCATCGGCATCTCTACTCTGCAGCCGCTGCCTCTGCCGCCTCTTTCATCCGCTGTCCGTGCGACGGCAAGAGAGTGTTGACAGCGGCTGCGAAGTAGAGATGCCGACTTGATCTGAGC	117
osa-miR5805	undef	ACGAGTGATGGCGGCGTATACCTG	CGACATCAGCACGAGTGATGGCGGCGTATACCTGCGGGAAGGCGGCGGCGGCATGAAGGTACAGGGGCAAGCAGCTGCGCGGCGCAGCCTGCTGGAGCACCTCCAAGACGTTGCGGCACTTGTTCTGCTCAATACACAAGCAAAATAATGAGGATAGCTAGCGTTTGGGGATGGGCCAGGCGGCCAACATGACGAGGTAATGATGGAGCTGCTTGTGCGCCGGCAGAAGTAGTGGGACTGCATGGATATGGCCACACAGACACCCAGTTGGCCTGCAGGCTCTGGCATCGAAGTTCTTCTCGCGCCCCGGGAGCACTGCGCTGCAGCTGCTTGCCCCATCCGCCTCCACCACGCCGTCGGATGTCGCCTCTGCAGGTGCACGCCGTCGCCACCCGTGTT…	34
osa-miR812v	MIR812	ATGGCTGCACTTAAAATGGGACGG	ACTGCATCCTCCGTTCCAATTTTAGTGAAACCATAAGTTTCCGTGCTTAATTTTAACTGTTTATTTTATTTAAATTTTTTTTATAATTAGTATTTTTGTTGTTATGAGATGATAAAACATAAGTATTACTTTATGCGTGACTTATGTTTTTATTTTTTTTCAAATAAAAAGGACGATTAAAGTTAGATATAAAAACTCATGGCTGCACTTAAAATGGGACGGAGAGAGTACT	222
osa-miR5807	undef	AGGAGGTCTGGAGAGTTATGTGGC	ATCTGAAAGTAGGAGGTCTGGAGAGTTATGTGGCAGGAAGCCAAGCCAGGAAATGTAATGTAATCGACAGCTCTAACTGAAACATCCCTTATAAGTTATTTTTAGGGAACAAACCCTTATAAGTAATCACACTTCATAATGAGGCACATTACTCCTCTAACTGAAACATCCCTTATAAGTTATTTTTAGGGAACAAACCCTTATAAGTAATCACACTTCATAATGAGGCACATTACTCATCTATAAAATCAATGTGGATAGATTGATCATCATGACCTACATGTGAGCTGTCGATTAGATTAGATTTCCTGGCTTCCTGTCACATAACTCTCCACGCCTCCTATTTTCAGATT	34
osa-miR5808	undef	ACTAAATCGTTTCTGATCGTTGGA	TACTAAATCGTTTCTGATCGTTGGATTTAGCTGGATAAGATATGTATTATTGGATCCAGCGATTGGAAACAATTTGGTA	25
osa-miR5809	undef	TCGTCGCCGGCGACCACAGC	GTAAACGCTGGTAGCAGCGGCGACGAGAATAGATGGCGTCGTCGCCGGCGACCACAGCACAAC	58
osa-miR5810	undef	ACGGAACCCTAATGGCGATGGCAT	GTGCTTCATAAATGCTTTTCTCCACTTAGGGTTCCGTTAGCAACCCTCCATTAAGTACTATAGGATGAACAGTGCATTTATCGGTGTGGGATGGACGGAACCCTAATGGCGATGGCATTTATGGGACA	118
osa-miR5811	undef	CCTAACCTAGGAGTTCGATGGGAC	AAAAAAAAAACCTAACCTAGGAGTTCGATGGGACATAAGATTATGTCTCATCCAACTTCTAGGTTAGTTTTTTTTTT	34
osa-miR5812	undef	AGCAACGATTTTAAGATTGTGGCA	TAGCAACGATTTTAAGATTGTGGCAATATGTATCTATTGCAATAATTTTAACATTGATGCTA	25
osa-miR5813	undef	AAGCAGCGACTCTGGTCATGGA	TGGTGAGCTAATTTTCATGACCAGGTCACTGCTTGCCTTTGCAGTACCATTATGGGTTACCGTGCCAGATTGAGGGAAGGAATGAAAAGGGTAAAGCAAAGGCAAGCAGCGACTCTGGTCATGGAATTGGAGCCA	125
osa-miR5814	undef	AATCAAGTTAGGAACCATGCAAGT	GGCTACTGGTAATCAAGTTAGGAACCATGCAAGTTGTTTATGAGTTGTGCCCTCTGTGCCTAGCGCCATAGATGACTTGCAAGATTTCTAACTTGAGTGCCAGTGTCC	34
osa-miR5815	undef	AATGTTATGGACACTAGATGACAT	AATGTATTAAATGTTATGGACACTAGATGACATAGGGTTGATGATGGTCTAATATGTTGTCTTATGATAGAAAATTAATGTGTCATTTGGTGTCAAAACAAAAGTTTCAATT	33
osa-miR5816	undef	TAGGAGTGTTTGTAGGAGCGCCAC	TCTAGGAGTGTTTGTAGGAGCGCCACGTGAAAATGTAGGAGCGTATATAGGAAGTTTAATAGACTTTTAGTATATAATAGATTTCTAGGATTTCTCTAATTTATTTGAGAGTCACGTAGCGTTGTAAAAGCATTTGTAGA	26
osa-miR5143b	MIR5143	TGTGGTATGTTGGCAATGTAGGAA	TGACTCATGCTTCCATGTTGACCAACATACCACCAAAATATTATGATGTTCGCATGTTGCCCTGTTTACCACTATTAATCAAGACACTCCCCCTCCTCTCTTTTGTTTTCCTGGTGAACATCAATATATTGGTAAACAGGCTAAGGTTGTAATTTTCTGTGGTATGTTGGCAATGTAGGAAGTCTGAATGG	181
osa-miR5817	undef	ATCGAATTTGAAAGAAAAAGGTAT	AACTATTTGCATCGAATTTGAAAGAAAAAGGTATACGAGAGGATATCCCCTTGAGGGATTAGAATCCACTCCCTATAAGCTCTAATGGATTAAGGTTGTGTTCGTTTGTAGAGCTTTACAACTTTCCACTCTCATTTTCCGTGCACATGCTT	34
osa-miR5819	undef	AGGACGAGGGGAACGGCGGCG	TGGCAATGAGAGGACGAGGGGAACGGCGGCGGTGGCCCGCGCTGCTGCTCGTCGTCCTTGCCT	31
osa-miR5821	undef	TGGACGGAGCGATGGTGGGCG	CTGGCAGTGGACGGAGCGATGGTGGGCGGCTGGCGGTGGGCAGCGGGAGGAAGCGGAGCTGAGCAGCGGCGGGGCGAAATGGAGCGACAGCGGGCGGTGGGCAGAGCGACAAGGGCGAAGAGGCCGGTGAGCCACCGCTCCTCTTCCGCCTTCCCATCGGCCACCCTCTCCACCGGCGCAACGCGCGCCACCGCTCCTCTCCCTCCCACCCATCGACTGGTGTGCACCGCCAACCCTTTCCCGCCGG	28
osa-miR5823	undef	AAGGAATTGGGTCTAATCTCTTCC	TGTTTGAATTGGTGGGGCTTAGGCTTAATGCCTTTGGATGGGCTATAAATGGAATTAAAGTTCCCACTATCTGAAGGAATTGGGTCTAATCTCTTCCTATCCAAACA	97
osa-miR5824	MIR806	AGTCTGATAAGAAGTCAATGGCGT	TTAATAGATAACGCAATTGACATTTTATCACACGTTTAATCATTCATCTTATTTAAAAAATTTACGTAATTATAATCTATTTTATTGTGAGTTGTTTTATCACTTAAAGTATTTTATTCGTGATTCAAATCTTATGTATTTATATAAAATTTTTGAATAAGATGAATAGTCTGATAAGAAGTCAATGGCGTTATCTATTAA	191
osa-miR1319b	MIR1319	CCTTTAATATATTATAGGTGTCGG	ATAGGTGCCGGTTTTTTAAAAAAACCCGACACCTTTAATATATTATAGGTGTCGGTAAATTAAAAATCGGCACCTATAATAAATTATAGGTGTCGGTTTTTTTAAAAACCGGCACCTGT	55
osa-miR5825	undef	AAAACATCTGATAACCTGAAACGG	GTGCTCCCTACGTTTTAAGGTTATATGACGTTTTAACTTTGGTTAAAACCAAACTACTTCAAATTTAACTTAGTTTATATACCAAATTAGTTTTATGAAATCAATAGCTGAATATATTTTTATAATAAATTTATGTTGAGTTGAAAATATTATTATTGTTTTCTACAAACTTGAATTAGTTTGATTTTGACCAAAATCAAAACATCTGATAACCTGAAACGGGTCGGTCCAC	222
osa-miR5826	undef	TAGCCCAAAGTGAGAAGAGTGGGT	ACTAGGGGCTAACCACTCTTTTCACTTTGAGCTAGGAATACTTGCAAGGTGTTGTTTTTTTTTCTCCTCCTAGACCTGTTCTTCCTCTCCCCTGCTCTCTCTCTCTCTCTCTCATGTTCTTCCTCCCACTCCTCTCTCTCCTGTTTTGGTTTGAGCCTCAACGTGATGGTGAGCATCTCCTGTTTGCGTCAGCTCATGGGATGAAACTTCTGCCCCACCATGATGGTGGACAGAAAGGGGAAGGAGAACTCAAGGAAGAAGAACACAGGTCCAGAGTGCAACTTCTTACAAGAATTCCTAGCCCAAAGTGAGAAGAGTGGGTAGCCCCTATT	322
osa-miR5827	undef	TTTGTTGCAATTTGGACTACC	TATTTTCACCTTTGTTGCAATTTGGACTACCCTAAACCACTTCTTCAGCACATCAATTCCAGCCCACCGGTGAACTCCTCCACCTCTTTGCAGATTCATATCTTTGCTGGAGGAGAGGCCAGACATGGCTAGGGAAGAGAGTTGAGGTGGTCCAAAGTGCAACAAAGTAAAAAATA	31
osa-miR5828	undef	TTACGGCATTAAAAGTAAATC	AAGTAACTTGTTACGGCATTAAAAGTAAATCTATTGTGGGTTTAGAAACATAAGTCTATTTGGAAATTAACCCCACAATGGATTTACTTCTAATGTTGTGACAAGTTACTT	31
osa-miR5830	undef	ATGTAGATGAGGTGATGTTACACA	AAAATCACACATGTAGATGAGGTGATGTTACACACTTTGTTTATCATATATAAAAATAACATTTTTTTTGGACAAATCATCAAGACATTTTTCTTGTTCAAACTTTATTATTTTTATATCTCACAAACGAAGACAAGTTTAGACAAGATTTTATATATGGTTGTGTAGCATCGTATTATCTACATGTGTGGTTTT	34
osa-miR5179	MIR5179	TTTTGCTCAAGACCGCGCAAC	TTGAGAGGCGTTTTGCTCAAGACCGCGCAACGATTCCATATGACACCGCATCGTTGTCCATGCCTATCATGTTCATCCAGAGCCCCTGTTGATCTTCAGATAAGAGAAAAGCTCAAAATTAAAGAAGGCTTGTTTATTGATCATGTCAAGGATAGGTATCGACGGCGATGCGCTGGCTATGGCCATGGTTGTGCGGTTCTTGCGCAATAACGTTTTGATCTCGA	31
osa-miR5833	undef	TCCTCCTCGGGCTCATCGGGC	TCCTCTATCTCCTCCTCGGGCTCATCGGGCTCAGCCTCAAAGCCCGGTGGGGAGGGAGGA	30
osa-miR2873c	MIR2873	CAAATGAAGTTGAGTTTGGAC	TTACCAAAACTCAACTTTATATGGGAGTAAAAAAAGGATAAATTTCGGGTGAATAGTGACAGGGTATTATTCATTTGAAATTTGTTATTTTTGTTTCTATCAAATGAAGTTGAGTTTGGACA	121
osa-miR6245	undef	AGTATAGGTGTCGGCTCTATT	AGTTTTTTTTGATAGAGCCGACACCTATACTTATATTATAGGTGTCAGTTCTAGAGAAAAAACTGGCACCAAAAAAACGACACCAAGGTGAACCGACACCTATAATATAAGTATAGGTGTCGGCTCTATTAAAAAAACCG	130
osa-miR1440b	MIR1440	TTTAGGAGAGTGGTATTTGAG	AAATGCCAGTGCTCAAATACCACTCTCCCAAATTTTCATTACCAAATACCATCCGGGCCCACATGTCAGCCTCACTTTCCATTCAAACAAAAGTGATGTGGGACCCTGTGCTGGATGAGGCTGACATGTGGGCCCGGGTGGTATTTGGGAATGGAAATTTAGGAGAGTGGTATTTGAGCATTGGCATT	178
osa-miR6246	undef	TTGGGGATTTCCTGCCGGAGGAA	AACCCTCAGATTGGGGATTTCCTGCCGGAGGAAGCTTTTTGGAGGAGCTGCCTTTGGGAGGAACTCTTCCAGTTCTGAGGGTTT	33
osa-miR6247	undef	TGGCTGATTGACCTAATGGCA	GGTCTACGGTTTGTGCCATTAGGTCAATCAGCCAGCTCTGGCTAGTTTATCTGGTATGCAAAGAGCCAGAGCTGGCTGATTGACCTAATGGCACATTATAGAC	93
osa-miR6248	undef	TATTTGAGGATGGAGGTAGTA	GATAAAATGCTACTACCTCTATCCCCAAATATAAGGGACTTTGCCTATGTAATTACATAGGCAAAATCCTTATATTTGAGGATGGAGGTAGTATCAGCTTAGG	93
osa-miR5337b	undef	CTAGAACGGCAAGCAATTTGA	CCTCCATTTCAAATTACTTGTCGTTCTAGCTTTGCCACTAGTCAAACATTTCTATTTTTCACCATCCATTTTTGGAAATTCGTGTAGGTTAACATGCAATATATATTATGGAAGTATTTCTCATGGTGAATCTAAAAACATAAACCTTATGATGTTAAACTATATGAATTTCTACAAGTTGATGTTCATATAAACATTTGATTTAGGACAAAGCTAGAACGGCAAGCAATTTGAAATGAGGGGA	234
osa-miR6249a	undef	CGTGAAGAGCTCGCCGGCGGC	CCATCCCGCGCGTGAAGAGCTCGCCGGCGGCCATGGCCATCTCCACCGCCGCGCCGATGCTGCCTTGCCGACGGCGATTGGG	31
osa-miR5512b	MIR5512	TAGGATATGGTAATGCTAAAA	ATGTATTTTTTTAGCATTACCATATCCTATTTGGCAATGAATTTCACTTTAGACAATCCAATCTTAAGAACATACTCTAGTATATGAAATTCATTGCCAAATAGGATATGGTAATGCTAAAAAAAAATACAA	122
osa-miR6250	undef	GGGGATAGATCGACGCGTCAAG	TGTTTTTTTTCTTTTTGGTTGAATCGTCCTCTCTTGTTCTTGTTAAGGTGGGGGCACCAATATATCACCATGGTGCCAGCCATCTCTGCGAGAAGGGGATAGATCGACGCGTCAAGAAATCGTTTC	116
osa-miR6251	undef	TGTGTAGCCACATTGTAAGGG	TGGCATGCCATGTGTAGCCACATTGTAAGGGAGTCCTTGTGCACATGGTCAATCTCGCAGAAAGCCCACTGCAATCCAAATCTTCTTCACGATTGTTCCTATTCACCAAATCACCCGTCTTCTCGAATGACCGCCCACCATTTCCCTCTGTTGCTGTTGCTAACATCCATGGCCCAGGGACCCACTTGCAGCGTGGCTACATGTGGCATGCCAC	31
osa-miR6252	undef	ATTCGTTGTATTAAGAGAGGGTT	GACGAGGATGTGATCCCTCCTAACATAACAAATCTAGATAACCATTTATCTAAATTCGTTGTATTAAGAGAGGGTTAACCCTTGTA	76
osa-miR6253	undef	GAGGAAAGTGGGCAGTTGGGTT	ATATCAATTAGAGGAAAGTGGGCAGTTGGGTTAAGCTTATTCTGTTTTCTCCAACAATCATTTTCCTCTCATTAGACCT	32
osa-miR6254	undef	TGCTCCGGATATTATGGCATG	AATTGCATAATGCTCCGGATATTATGGCATGTAGCATATAACCCTAGTCATTATGGTATCAAGGTTTCGCAAAACCCAGCATTCACTCAAATCATAAAAAAAACAACTTGTTGACACATATTCACTTCATTTTTCATGCCATAAACCACTATGTATTGTTCAAATGTTGGTTACTTGATCAGGATGACCAGTTTAATCAGTCAACGTTTTGAACATTATTATGTCAAGGATGGTAAAATTAGCTGAAATTTGAACTAGGATGGATTTTATGATACTTCTAGGTTATAGAGCATAGGGTTATGTGCCTCGAGTCATAATATCCGGAGGTTTATGCAACT	31
osa-miR6255	undef	TGGGAAAAATGGGCAGTTGAGT	AAACCAGTTTTGGGAAAAATGGGCAGTTGAGTTCGGCCAATTTATCTATGGTTTCCTCAACAATCATTTTTCCCACATGTTATCA	32
osa-miR6256	undef	GTAGTACTCGGTTGTAGGTGTA	GTCTACCGGAACTACACCTACGACGAGTACTACAAGAAGTTCTGGAGCAGAAACCTCGACCAAGAACACTGCTTGGAGCTCTTCAGAACAACACCTACAGACACATCTTGAATTCTTGATCTAGTCGAGAACTGGTTTGTAGTACTCGGTTGTAGGTGTAGGTGGTGTTT	160
osa-miR818f	MIR806	GGGAGCATGTAGGATGGCCAT	GTGGGGGCATCCCTCACTGTTTTCTGGTAAAGAAAAATATAATGGATTTTGACTTTTTCTTGCACTGTTAGACCACTCGTCTTATTAAAAAAATTTGGAATTATTATTTATTTTATTTGTGACTTACTTTATTATCCAAAGTACTTTAAGCACAACTTTTCATTTTTTAATATTTGGACAATTTTTTTTAAATAAGACGAGTGGTTAAACAGTGCAAAGCAAAAAATCAAAATCCCTTATATTACGGGATGGAGGGAGCATGTAGGATGGCCATGCCAT	274
osa-miR1437b-5p	MIR1437	GGGAGGAAACAGTGCCTAGTG	CGGAGGAAGGAGGCCGGCGCACAGAGGACGAGAGGTGACGGCGCGTGGGGAGGGAGGAAACAGTGCCTAGTGCGGCGCCGGAGCTCGCCAGCACGCGGAAGGAGGTAGCGGCGGTGGCGGAGCGCCGGCAAGCTCTCCGCGCCCTGGCCGCCGTCCTCCTCACCTCACTCCTGCGTGCTGGCGAGCTCCGGTGCCGCACTAGGCACCGTTCCCTCCCTCCCCGCGCGCCATCACCGCTCGTCCTCTGTGCGCCGGCCTCCTTCCTCCG	72
osa-miR1437b-3p	MIR1437	GTGCTGGCGAGCTCCGGTGCCGCA	CGGAGGAAGGAGGCCGGCGCACAGAGGACGAGAGGTGACGGCGCGTGGGGAGGGAGGAAACAGTGCCTAGTGCGGCGCCGGAGCTCGCCAGCACGCGGAAGGAGGTAGCGGCGGTGGCGGAGCGCCGGCAAGCTCTCCGCGCCCTGGCCGCCGTCCTCCTCACCTCACTCCTGCGTGCTGGCGAGCTCCGGTGCCGCACTAGGCACCGTTCCCTCCCTCCCCGCGCGCCATCACCGCTCGTCCTCTGTGCGCCGGCCTCCTTCCTCCG	198
osa-miR7692-5p	undef	GATCCAAAAAAGTGCCACGTGAGC	CGTCCAAACAAGTCCTCCAAATTAATTATTTGGGTTAATATAGTTCTTGGATCCAAAAAAGTGCCACGTGAGCATGCCAAGTCATCCTCACATGCAGCGGTATGAATGAAATGACCATTCTACCCTTATATACCACCTAGAAAAGAAAGAAAAAAAAGAAGATAAATGTTTTCACACGTGTATGTTCGTTTTAGAATTGTCACTTACGATTGTTGCTGGCCTGTTATTTTTTTCTGTTTGTGTTTTTTCTTTCTTTTTTATATGGTATATAAAGGTAGAATGGTCATTTCATTCATACCGCTACATGCGAGGATGACTTGGCATGCTTACGTGGCACTTTTTGTGGGTCTAAGGACTATATTAACCCAAATGATTAATTTGGATGACTTGTTTGGTCG	73
osa-miR7692-3p	undef	TGACTTGGCATGCTTACGTGGCAC	CGTCCAAACAAGTCCTCCAAATTAATTATTTGGGTTAATATAGTTCTTGGATCCAAAAAAGTGCCACGTGAGCATGCCAAGTCATCCTCACATGCAGCGGTATGAATGAAATGACCATTCTACCCTTATATACCACCTAGAAAAGAAAGAAAAAAAAGAAGATAAATGTTTTCACACGTGTATGTTCGTTTTAGAATTGTCACTTACGATTGTTGCTGGCCTGTTATTTTTTTCTGTTTGTGTTTTTTCTTTCTTTTTTATATGGTATATAAAGGTAGAATGGTCATTTCATTCATACCGCTACATGCGAGGATGACTTGGCATGCTTACGTGGCACTTTTTGTGGGTCTAAGGACTATATTAACCCAAATGATTAATTTGGATGACTTGTTTGGTCG	337
osa-miR7693-5p	undef	GTTTCCGCTCTTCATCGATGGCTG	GGGCGATGAGGAATCTTCTGGAAGGTGTGGTGCCACTCCGGCAGTCGCAGCCTCCTCAACATGGGAATGGCGACAGTTGGGTTGAGGAGGCTAGAGGTTTCCGCTCTTCATCGATGGCTGTCTGTCCTTGCCTCCTCGGCCCTCGCTGCCGATGAAGAACAAGAAGTTATCCGGCGGCGAGGGCCGAGGAGGTGAGGACGGACGTCCATCGATGAAGAGCGAAAACCTCCAGCCTCCTCAACTCAATTGCCGACATTCCCATGTTGAGGAGGCTGCCACTGCCGGAGTGGCACCGCACCTTCCAAAAGATTCCTCATCGCC	120
osa-miR7693-3p	undef	GACGTCCATCGATGAAGAGCGA	GGGCGATGAGGAATCTTCTGGAAGGTGTGGTGCCACTCCGGCAGTCGCAGCCTCCTCAACATGGGAATGGCGACAGTTGGGTTGAGGAGGCTAGAGGTTTCCGCTCTTCATCGATGGCTGTCTGTCCTTGCCTCCTCGGCCCTCGCTGCCGATGAAGAACAAGAAGTTATCCGGCGGCGAGGGCCGAGGAGGTGAGGACGGACGTCCATCGATGAAGAGCGAAAACCTCCAGCCTCCTCAACTCAATTGCCGACATTCCCATGTTGAGGAGGCTGCCACTGCCGGAGTGGCACCGCACCTTCCAAAAGATTCCTCATCGCC	222
osa-miR7694-5p	undef	AACCTAGTACTGGATTAGTCACCA	TTACTCCCTTTGTCCCAAAATATAGCAACCTAGTACTGGATTAGTCACCACCTAGTATTATGAATCTGGACAGAGAGGGGTTGGACAGAGGGCTCTGTCCATATTCGTAGTGCTAGGTGGTGTCTAATCCAATACTAGGCTGCTATATTTTTGGATGGAGGGAGTAG	50
osa-miR7694-3p	undef	CCATATTCGTAGTGCTAGGTGG	TTACTCCCTTTGTCCCAAAATATAGCAACCTAGTACTGGATTAGTCACCACCTAGTATTATGAATCTGGACAGAGAGGGGTTGGACAGAGGGCTCTGTCCATATTCGTAGTGCTAGGTGGTGTCTAATCCAATACTAGGCTGCTATATTTTTGGATGGAGGGAGTAG	120
osa-miR7695-5p	undef	TGCCTATGTGGCACGCCACGTGAA	GAGTAAAATGCACTAGCGGTCCTTAAACTTATCGGGAGGTTTCACTTAAGTCCACGAACTTGCAAAGCGCACATCGAGGTCTCTAAACTTGGTTTATTGTATCATCCCGGTCCAAAGCCACGTTTGATTGTGGTCTTGCCTATGTGGCACGCCACGTGAATGATGACATGGAATTTTTTTTATTTTTTTCTCCCTTCTTCCTTCTTTTTTCACCACTGCGACAACCCCTCCCCTCGTTCCGCCTCTCACCACCGAGAAAAAAGAAGGAAGAAAGAGAAAAAAAGAAGGAAGAAGGGAGAAAAAAATAAAAAAAATTCCATGTCATTATCCACGTGATGTGCCACGTAGGCAAGACCACAGTCAAATGCGGCTTTGAACCGGAATGATATAATAAACCAA…	160
osa-miR7695-3p	undef	ACGTGATGTGCCACGTAGGCA	GAGTAAAATGCACTAGCGGTCCTTAAACTTATCGGGAGGTTTCACTTAAGTCCACGAACTTGCAAAGCGCACATCGAGGTCTCTAAACTTGGTTTATTGTATCATCCCGGTCCAAAGCCACGTTTGATTGTGGTCTTGCCTATGTGGCACGCCACGTGAATGATGACATGGAATTTTTTTTATTTTTTTCTCCCTTCTTCCTTCTTTTTTCACCACTGCGACAACCCCTCCCCTCGTTCCGCCTCTCACCACCGAGAAAAAAGAAGGAAGAAAGAGAAAAAAAGAAGGAAGAAGGGAGAAAAAAATAAAAAAAATTCCATGTCATTATCCACGTGATGTGCCACGTAGGCAAGACCACAGTCAAATGCGGCTTTGAACCGGAATGATATAATAAACCAA…	351
osa-miR1861o	MIR1861	TGATCTTGAGGCAGAAACTGAG	TTGTGTTGCATATTCTTAGGCCTGATCTTGAGGCAGAAACTGAGTAGTTGGTGAACTCGCTCTATGTTGTTCGTTCACTCGCGACACGGTTCCTGTCCCAAGATCGAGTCTATGAATATACAAATGTGA	44
osa-miR5079b	MIR5079	TTTGGATCTGTTATTTTGGTAT	TTTCTTATAATTTGGATCTGTTATTTTGGTATCAATCTATTAGGAATAGGTTTACATAGTTATGGTTCATTTACATTACCCATCTAAATGATTACATAACATAAAACCTTAATGAAATGGAAAAAACTTCCATTTTTGTGTTTGATTTGAGAACCCCTTGAACGCCTTCTCAAAGGGTTCTCAAAAATTCGAGATAGATCTAATTAGACTCTTTTACTTTTTTCTGAATTTTTTAGTATTTCCACTATGGAATATAGAGCGGACTAGTAGAAGAAAAAAAATCCTATTTAGGATAATAATTGGATAACAGAGCCTCTACCCTGTCAACGGATAGCGAGAGAACAAAATCTGGATAAATACCGATTCCTATTACTGGTAAAAAGATACAGATTAAAAGAA…	32
osa-miR5539b	MIR5539	AAGAAAACGGATGCGCGTGCTA	GATTCAAAGCAAGAAAACGGATGCGCGTGCTAACGCTTTCGCGCTAGTGCGCTCAATCCGTTGCTTGTTTGGAACA	32
osa-miR6249b	undef	CGTGAAGAGCTCGCCGGCGGC	CCATCCCGCGCGTGAAGAGCTCGCCGGCGGCCATGGCCATCTCCACCGCCGCGCCGATGCTGCCTTGCCGACGGCGATTGGG	31
osa-miR531c	undef	CTCGCCGGGGCTGCGTGCCGCCAT	GGCGCCGCCGAGCCTTGCTCGCCGGGGCTGCGTGCCGCCATAGCTGGCGCGCATCCCCGTCGAGCGTTGCTCGACGGTGCC	41
