# Supplementary material for: Alternative Polyadenylation Dynamics During the Rice Blast Immune Response
Source: Mol Plant Pathol. 2026 Jun 26;27(7):e70301. doi: 10.1111/mpp.70301 (PMC13305335; doi:10.1111/mpp.70301)
Supplement: Supplementary file 15 — Table S6: Unknown miRNAs across all samples. [file MPP-27-e70301-s015.xlsx]

## Sheet: 6713902 Table_S6
Tag	Chr	Start	End	Strand	treat_48h_3	control_48h_1	control_12h_3	control_24h_3	control_48h_3	control_48h_2	control_24h_2	control_12h_2	treat_24h_3	treat_12h_2	control_12h_1	treat_24h_2	treat_12h_1	control_24h_1	treat_48h_2	treat_24h_1	treat_12h_3	treat_48h_1	Sequence
tag1	4	9176190	9176208	+	0	0	0	0	0	0	0	11	0	0	0	0	18	0	0	0	0	0	ACCTCGGCTGTGACCCCAA
tag2	7	14233516	14233542	-	82	135	182	64	69	63	59	125	31	57	106	86	75	79	83	61	68	117	CCGGAATGATTGGGCGTAAAGCGTCTG
tag3	1	7525313	7525333	+	23	20	30	31	25	52	30	48	44	37	32	46	64	26	26	11	45	25	CGTGGCACCTACGTGGCGGTA
tag4	9	6585785	6585808	+	0	0	0	0	0	0	0	0	0	0	0	0	0	0	0	0	10	0	TGCAAACGGACCATAACTAGTGGC
tag5	9	9113	9134	-	0	0	0	0	0	0	0	10	0	0	0	0	0	0	0	0	0	0	TCAGTCATAATCCGGCACACGG
tag6	1	18241848	18241871	+	0	0	17	0	11	13	31	0	10	0	23	17	0	10	0	14	0	0	ACGTCCCGCCTTCCCCCAGGCCGG
tag7	9	16460564	16460587	-	10	0	11	0	0	0	10	0	0	10	0	0	0	0	0	0	10	0	GAATCCGGTGGTTACGCGAAACGT
tag8	11	5173155	5173178	+	0	0	16	14	12	0	0	0	13	0	0	0	11	17	13	11	25	0	GTCCCAGCTACGACTCGTGTTGCC
tag9	1	30404460	30404483	+	79	33	61	34	43	23	65	23	19	32	71	54	26	37	33	41	61	34	GACATGGATCTCTTGTAGAGAGCC
tag10	6	1831115	1831138	+	0	0	0	0	10	0	0	10	0	0	0	0	0	0	0	19	0	10	GTGTATCCGTATATCCAATGTGGC
tag11	9	27865	27882	+	66	15	12	46	56	39	0	36	24	46	0	21	46	0	19	47	27	0	ACACGGGGAGGTAGTGAC
tag12	9	6199636	6199660	+	0	0	19	0	11	0	11	0	0	0	0	21	10	0	0	17	0	0	CTAACAAAATGTAACATGCATGATG
tag13	9	32796	32817	+	215	241	190	129	174	178	366	163	202	229	175	219	301	282	256	190	193	197	GATGACCGTGCCGCGATAGTAA
tag14	7	5979582	5979605	-	0	14	18	12	22	14	13	18	25	14	14	12	15	19	12	22	22	24	AATGTCAGACTTCCTGTAAGGTAA
tag15	9	14354712	14354735	+	15	30	25	0	23	37	17	13	45	0	11	23	13	23	20	30	20	40	CACTGTAGTCTGCAAGGAGAAGGC
tag16	1	33512602	33512623	-	139	79	172	141	80	98	256	53	41	80	134	139	104	93	220	105	68	91	CTAGGCTTGCGACTGGAGTGAA
tag17	4	9206749	9206778	+	0	0	20	0	0	0	0	11	0	0	0	0	10	0	0	0	0	12	CCGAGTAGCATGGGGCACGTGGAATCCCGT
tag18	9	16276	16305	+	0	0	22	0	0	0	0	0	0	0	10	0	16	0	0	0	23	28	CCCACTGTCCCTGTCTACTATCCAGCGAAA
tag19	9	22571	22598	+	0	0	17	0	0	0	0	0	0	0	0	0	0	0	0	0	0	0	CTGAAACCTGGGATGCGCAAGGAAGCTG
tag20	6	8367345	8367368	-	0	0	11	0	0	0	0	0	0	0	0	0	0	0	0	0	0	0	CCTGGGATGCGCAAGGAAGCTGAC
tag21	7	4240563	4240586	+	0	0	0	0	0	0	0	0	10	0	0	0	0	10	0	0	0	0	ATATAGTCCCACCTGTCATACACA
tag22	7	24647640	24647660	+	91	95	123	146	101	88	124	127	91	105	102	140	83	204	59	161	90	95	TTTAGTGTCTTCATTATCACA
tag23	8	19613243	19613266	+	0	13	0	0	0	10	18	10	21	11	12	10	20	16	10	14	0	14	ATACGCATGTTGGACCGACGGGGA
tag24	1	33529650	33529675	-	10	0	37	0	0	0	24	11	0	0	23	23	0	0	0	15	0	0	TTTTTTTTTTATGTTATTTTGTGAAG
tag25	10	21327773	21327792	+	10	12	0	0	0	0	0	0	0	0	0	0	0	0	12	0	0	0	AGCGGGAGAGTGGACGTCAT
tag26	5	5482326	5482349	+	0	0	0	0	0	0	0	10	0	0	10	0	0	0	0	0	0	0	GAGCCGATAGATAACCATTGCGGG
tag27	7	137858	137878	-	0	0	0	13	0	0	0	11	0	0	0	0	0	0	0	0	0	0	GAAACGAAGTTGACATTCCTG
tag28	5	28684404	28684427	+	18	27	24	0	28	12	0	23	29	23	30	29	27	25	22	19	15	18	GGGAAACGTTGGCCTAACCGGGAG
tag29	9	31459	31480	+	23	0	16	0	22	34	17	0	28	19	0	20	33	14	25	10	0	0	GACGCCGGCGGGGGCCTCGGGA
tag30	6	12806448	12806467	+	0	0	10	0	0	0	0	0	0	0	0	0	0	12	0	10	0	0	ATTGGCTATAGATGATTTAG
tag31	7	21306463	21306486	-	15	12	17	21	45	23	19	29	18	27	20	15	27	26	22	26	27	27	GTAAACATAGACCGCCATTGTGCT
tag32	9	7178	7204	+	17	11	33	0	20	15	12	14	19	12	16	17	0	0	67	12	14	40	AACCGGAAGCCTGGTTACGGTGCCGAA
tag33	2	807862	807883	-	13	0	0	12	0	0	12	0	0	0	0	10	0	0	15	0	0	25	TGGGCGGGACAAAGGGTCGCGA
tag34	9	32883	32903	+	21	16	20	28	35	17	13	44	53	21	29	37	20	42	22	0	19	12	GTGGCGCGAAGCTACCGTGTG
tag35	10	10817102	10817126	+	0	0	0	0	0	0	0	0	10	0	0	0	0	0	0	0	0	0	GCTGGTCGTGACCAAGAAACCACCG
tag36	2	22300443	22300465	-	17	23	37	15	29	18	22	19	19	24	17	20	15	20	26	22	20	23	TTGCAAGTTGTGCAGTTGTTGTC
tag37	2	30857619	30857642	-	0	0	0	0	0	0	10	10	14	0	0	0	0	0	0	0	0	0	ACCGCTCCTGGACCGAGACACAAG
tag38	7	13059272	13059295	+	0	0	10	0	13	0	10	0	0	0	0	10	0	0	12	11	23	0	CATTTTACCTCTTTTTCGCTGGCC
tag39	9	32436	32461	+	0	0	0	0	0	0	0	0	0	11	0	0	11	0	0	0	0	0	CTGTTAAAAGATAACGCAGGTGTCCT
tag40	5	18106757	18106781	-	0	0	0	0	0	0	0	0	0	0	0	0	0	0	0	11	0	0	AGAACCAGAAGGACGCCGGCGTCGA
tag41	6	13376529	13376552	+	0	0	13	0	14	0	13	0	0	0	0	0	0	0	0	0	0	11	TCACAATTTCTCGGATTAATTCGA
tag42	2	6168768	6168791	+	31	31	68	48	76	38	83	76	65	58	110	59	36	101	65	53	90	74	ACCCTGTTGTCGACTACGAGTCAG
tag43	Pt	47729	47751	-	59	74	120	82	79	71	117	128	92	150	113	87	161	104	104	78	156	106	AACTTTGTACCGCGTGCATTACA
tag44	3	10085963	10085986	+	12	17	0	27	20	0	15	0	15	15	14	10	19	27	0	0	17	21	AAATCTTGGACAAGTTTTGGCACT
tag45	1	23346979	23347002	+	0	0	0	0	0	10	0	0	11	0	0	0	0	12	0	0	0	0	GATCTCCGTCAGATGCCAAGTCGA
tag46	7	22421194	22421214	-	0	0	0	0	0	0	0	0	0	0	0	0	0	0	0	10	0	0	AGTCGAACGGGAAGTGGTGTT
tag47	10	20454716	20454740	+	32	54	55	33	28	42	43	66	27	28	47	38	45	54	46	38	61	36	TCCGTTCCCGGGCCTTGTACACACC
tag48	9	21129	21147	+	37	0	0	0	17	23	0	0	54	48	0	0	26	0	17	60	31	0	CCCGTCGCTACTACCGATT
tag49	9	8724	8743	+	35	29	23	30	27	28	11	0	23	34	0	15	12	15	36	29	10	33	AAAAGCTCGTTTGATTCTGA
tag50	Pt	15650	15673	+	130	86	175	22	46	84	165	64	127	28	59	103	16	56	141	72	60	56	GCCCCTATCGTCTAGTGGTTCAGG
tag51	9	8536197	8536220	+	12	21	21	19	22	19	19	20	25	19	25	25	34	22	14	11	22	10	AACTTTGCCAGCCGACACGTGGTC
tag52	3	19152479	19152499	-	0	0	0	0	11	0	0	0	0	0	0	0	0	0	0	0	0	0	GTCTTGATGCCAAATGGGGAG
tag53	9	16747342	16747365	+	0	0	12	11	0	13	15	11	0	13	0	0	0	17	11	18	0	0	AGATTGTGGCGAGATTTAAAAATG
tag54	9	11615	11638	+	0	0	0	0	0	0	0	0	0	0	0	15	0	0	0	0	0	0	AGTATGAACTAATTCGAACTGTGA
tag55	5	405925	405944	-	10	0	0	0	0	0	0	0	0	0	0	0	0	0	0	0	0	0	TCATGTCGCTTGGCAAGGAA
tag56	7	28419812	28419835	-	0	19	23	25	32	16	40	30	25	20	34	17	37	38	20	37	33	35	TTTTGCTTGCAACGTTTGACCACT
tag57	7	9405721	9405740	-	17	21	0	0	0	13	18	0	10	0	0	0	0	12	25	0	0	11	GTGGTCGTGCCGGAGCGGTT
tag58	1	19792247	19792268	-	10	0	0	0	11	10	11	0	0	0	0	0	0	0	0	13	0	0	TGGCTTACTCTTGTTTGGTTGG
tag59	6	29385993	29386013	-	0	12	0	0	0	10	14	0	0	0	0	13	0	19	11	11	0	0	TAAATAAGTTTGGGCACGATT
tag60	1	18399563	18399586	-	27	41	33	18	49	46	39	66	29	28	47	37	36	55	39	54	40	64	ATTGAGCCGAAAGTGTCCTCCAGC
tag61	2	12483431	12483454	-	0	0	15	0	0	0	19	0	10	0	12	10	0	0	0	0	0	16	GAAGTTTACTTCGGGAAAGATCGT
tag62	7	138437	138457	-	10	0	0	0	0	0	0	0	0	0	0	0	0	0	0	0	0	0	CTGACTGCTTGCACCCGAGGA
tag63	10	10807690	10807711	-	16	25	44	48	21	32	43	43	19	40	48	43	63	42	10	19	52	25	CCTATTCAGTGCTATGCATGGT
tag64	10	10871341	10871366	-	0	0	10	0	0	0	10	0	0	0	0	0	0	0	0	0	0	0	ATGTCACAGGTTCAAATCCTGTCATC
tag65	4	9203649	9203674	+	48	25	45	20	35	54	37	16	25	17	26	31	27	0	38	19	24	43	CGGGACAAAGGGTCGCGATCTCGCGA
tag66	8	26355215	26355235	+	18	27	39	21	18	15	28	20	23	45	31	47	18	26	15	29	56	13	CCGCCGCCGCTCGCCTCCTCC
tag67	3	30882185	30882208	+	0	0	0	0	0	0	0	0	0	0	0	0	0	11	0	10	0	0	GTTAAAGTTGGACACGGAAACCCA
tag68	9	32747	32768	+	0	0	0	0	0	0	0	0	0	13	0	0	0	0	11	28	11	0	ACGTGAGCTGGGTTTAGACCGT
tag69	7	29652949	29652972	+	0	10	0	0	0	0	0	0	0	0	0	0	0	0	0	0	0	0	CCTTCGTCAGTATAATAAATTCGA
tag70	5	12098044	12098063	-	0	19	0	0	0	0	0	10	0	0	0	10	0	10	0	13	0	0	CGGATCGATTTCTTGCGGGA
tag71	6	3069030	3069053	+	0	0	11	0	0	0	10	0	0	0	0	0	0	0	0	0	0	0	AGCAAACCGGCGTAATATAGAAGA
tag72	1	39692937	39692959	-	0	11	12	0	10	0	13	15	12	10	12	12	0	10	12	12	13	0	ACGAAGACTCGGTCAATATCGCC
tag73	2	23059039	23059062	-	21	29	25	15	29	28	24	21	24	19	34	23	31	23	21	31	41	35	ACCGACCATCGTTAAGCGTGACCG
tag74	12	1359421	1359444	-	61	56	66	45	70	29	93	69	74	80	69	57	103	80	44	101	95	67	ATTACCGCGCCTAACTTTGATCAT
tag75	3	31816537	31816561	+	203	303	255	220	214	176	260	253	111	174	307	288	210	241	246	183	135	237	GGGCCTGTAGCTCAGAGGATTAGAG
tag76	1	38550366	38550389	-	0	15	18	18	28	0	18	16	12	10	14	16	21	13	0	0	19	0	AACATCAATATGAGCTCCATGTTG
tag77	1	11676608	11676626	-	36	16	26	21	14	19	36	22	22	32	18	31	19	12	23	27	16	15	CATGGGATAACATCATAGG
tag78	9	27485	27504	+	107	72	43	23	47	40	143	13	33	36	41	61	24	37	55	75	21	44	CGAACTGTGAAACTGCGAAT
tag79	3	17984960	17984980	-	0	0	0	0	0	0	13	0	11	0	0	0	0	11	0	0	0	0	AAATAAAAAAAATTCCATGTC
tag80	4	20062537	20062560	+	31	48	36	47	51	33	49	65	37	44	52	44	35	53	15	51	63	45	GTGTCTATGAAATGTGGGTTCAGT
tag81	7	4748088	4748111	-	0	0	0	0	0	10	0	0	0	0	0	0	0	0	0	0	10	0	ACCGACGAGGCCGTGAATACCGCC
tag82	1	6287330	6287352	+	0	0	0	15	0	0	14	11	0	11	0	0	0	16	10	0	0	0	GAAGGCGAGGCATGAGTGCAACT
tag83	10	10903178	10903201	+	0	0	0	0	0	0	0	0	14	0	13	0	0	0	0	0	0	0	TGTTTCGGTGCGGGCTGCGCGAGC
tag84	12	25473280	25473303	+	10	0	0	10	15	0	13	16	18	12	21	16	0	17	0	0	15	0	AGCACGGACTCTAAGACGCAGTGT
tag85	4	27666808	27666825	+	0	0	0	0	0	0	0	0	14	11	0	0	0	0	10	22	10	0	TTGAAAGGGAAGCGCTTG
tag86	8	26102636	26102659	+	0	0	0	0	0	0	0	0	0	11	0	0	0	0	0	0	0	0	ACGTCTTAGAGTCCATGCTGCAGC
tag87	4	6241258	6241281	-	0	15	32	0	0	28	17	27	26	0	13	14	0	24	13	16	16	10	GTTGTACCCAGGTTGCGAGCAGGG
tag88	1	28345004	28345027	+	0	0	0	0	16	0	0	0	0	0	0	0	0	10	0	11	0	12	GGTGAGAATGATTGAAGAAGGTGT
tag89	12	14746173	14746196	-	0	0	20	12	28	0	14	11	18	13	16	16	0	16	11	15	0	14	GCACCGGTTTTAATAGTTGATGGG
tag90	9	4413	4437	+	14	0	14	27	16	0	21	0	11	12	12	0	11	27	0	18	12	12	GCTCTGGATACATTAGCATGGGATA
tag91	12	6644345	6644368	-	0	0	0	0	0	0	0	0	0	0	0	0	0	0	0	0	0	14	TTGGATCGCGCTCCTCTGACGTAA
tag92	11	12099531	12099557	+	18	13	20	0	10	10	0	27	0	0	19	15	19	12	0	17	29	22	TCAGAACTCCGAAGTTAAGCGTGCTTG
tag93	Pt	123141	123158	-	11	0	0	0	0	0	0	0	0	0	0	0	0	0	0	14	0	0	GAACACCAACGGCGAAAG
tag94	9	4581	4598	+	12	0	0	0	0	0	0	0	0	0	0	0	0	0	0	0	0	0	AAGGATGTTTTCATTAAT
tag95	4	32303597	32303620	+	0	0	0	10	0	0	0	0	0	0	0	0	16	10	0	0	0	0	ATGTTATAGACTGAATTCTTTGTC
tag96	4	21304827	21304850	-	28	41	29	23	42	32	48	25	20	37	39	46	36	38	41	39	71	41	ATAAGACCGAACCGAAGAACCGAA
tag97	3	18209268	18209289	+	19	33	24	35	28	17	17	35	21	29	23	30	36	34	22	19	12	34	TTAGTCTACGTTTCATCTCTCT
tag98	8	23243155	23243177	+	0	16	10	0	0	10	11	0	0	0	0	13	12	17	0	18	11	15	TTAGGGACCGGGGTGACACAACC
tag99	5	4385188	4385211	-	37	75	27	21	64	55	33	13	27	23	16	41	22	40	42	48	22	49	ACAAAATAATATAAGGGCCCGGTT
tag100	8	9275844	9275872	+	0	0	50	17	33	0	13	25	0	15	31	0	10	0	14	0	43	39	ATTCAGGTTAAGATCGATCTAAACCAATT
tag101	9	23682	23709	+	17	0	39	0	0	11	16	16	11	0	17	11	12	0	0	10	25	17	GGAGGACCGAGTACCGTCCACGCCCGGT
tag102	9	28551	28569	+	57	28	19	27	29	30	41	10	17	30	17	36	15	34	18	42	18	24	AAAGGAATTGACGGAAGGG
tag103	5	12078413	12078434	+	23	15	22	16	22	11	30	15	12	14	14	31	13	14	20	39	0	13	CTCATGGCAATTAAGGACCGGT
tag104	9	20079	20102	+	38	0	0	0	0	0	0	0	75	50	0	43	23	0	59	79	43	50	AGCGTATATTAAAGTTGTTGCAGT
tag105	11	8513698	8513721	+	0	0	0	0	0	0	11	0	0	0	0	0	0	0	0	0	0	0	ACGCTTCCGCTTGATAAACTCTGA
tag106	11	14582459	14582482	+	16	40	30	22	45	17	0	23	20	24	26	19	21	25	27	40	19	33	AAGTTCAAGGATCCGAAAATGCAT
tag107	3	28783369	28783386	+	0	0	0	0	0	0	0	0	54	0	0	0	0	0	0	34	0	0	TCCGAGGCCTTGTAATTG
tag108	1	3637017	3637040	-	0	0	11	0	0	0	0	0	0	0	0	0	0	10	0	0	0	0	AGATCCAAACTTTGAATCCAAACT
tag109	8	9273996	9274022	-	0	0	0	0	0	0	0	0	0	0	0	0	0	0	10	0	0	0	GATCCTTTTGTTCCGGGGGGAATAGCT
tag110	3	31187000	31187020	-	10	24	11	0	10	0	10	0	0	0	0	0	0	0	0	13	0	14	TTGCGATGAGGATATTATGCT
tag111	7	137058	137079	+	103	93	154	188	339	129	213	99	34	172	180	145	281	86	230	154	196	266	TTTGCCAGCGAACTTAAAGACA
tag112	11	4348198	4348221	-	0	0	0	0	0	0	11	0	0	0	11	0	0	12	0	10	0	0	AAATCTTGGCAGGACCTACCACAT
tag113	10	10904588	10904613	+	19	20	57	22	20	16	35	33	0	13	39	29	12	17	18	23	19	20	TGTGTCAGACCCGCGGGCCAAGGGAC
tag114	8	22120315	22120338	+	0	0	0	0	10	0	0	0	0	0	0	0	0	0	0	0	0	0	GTCTCTTAACTATACAAAACCGGT
tag115	9	21221922	21221945	+	0	0	0	0	0	0	0	0	0	0	0	10	0	0	0	0	0	0	ATGGACCCACATGTCAGCGTGGCC
tag116	4	17706268	17706285	+	65	0	14	102	34	22	11	81	30	18	0	0	81	10	29	33	21	0	AGCTTGACTCTAGTCCGA
tag117	3	18772575	18772598	-	0	0	11	0	10	0	0	0	0	0	0	0	0	0	0	0	0	0	AAAGACTAGTTTGATGGGTGAGGA
tag118	1	40975752	40975775	+	0	0	0	0	0	0	0	0	0	0	0	0	0	0	0	0	0	10	ACTTCTAGTTAGTGTCCAAACATT
tag119	9	28441	28473	+	0	0	13	0	0	11	0	0	18	0	0	0	0	0	161	0	0	0	ACGATGCCGACCAGGGATCGGCGGATGTTGCTT
tag120	4	24412450	24412473	+	16	34	24	31	35	16	29	30	25	17	31	28	21	33	22	27	17	31	ATATCAACCTGCCATACACACATG
tag121	11	26268613	26268636	-	20	60	49	69	76	41	29	64	29	47	39	46	35	84	51	53	55	43	ATAAGACGAATGGTCAAACATGTG
tag122	9	5697610	5697630	-	0	11	10	0	0	23	11	0	22	13	0	17	12	17	0	15	11	0	CTTCTCGCAAGTCCAAGCGCT
tag123	8	22324669	22324689	+	58	42	50	44	31	92	79	21	44	59	64	43	65	45	37	70	27	48	CTTTACATCGGATGGTTCGGT
tag124	Pt	64271	64302	-	0	0	0	0	0	0	0	0	0	0	0	0	0	0	70	0	0	10	AGGGATGTAGCGCAGCTTGGTAGCGCTTTTGT
tag125	9	27455	27473	+	512	118	117	382	666	266	27	121	236	433	55	44	223	11	270	678	171	20	AAGCCATGCATGTGCAAGT
tag126	9	20875495	20875518	+	0	0	11	0	0	0	10	0	0	0	0	10	0	0	0	10	13	10	ATCCCTTCCGTCATCCGATCAAAC
tag127	Mt	30064	30082	+	13	20	21	82	26	19	50	37	25	29	34	21	26	19	19	22	22	0	GCTAATCGGGTGGCTTTAG
tag128	12	14544964	14544987	+	0	0	0	0	0	0	0	17	0	0	0	0	0	0	0	0	0	0	AACTCGACTTGTACAAGGAAGACC
tag129	9	24331	24359	+	0	0	0	0	0	0	0	0	14	0	0	0	0	0	0	0	0	0	AGGATAAGTGGGAGCCCTCGGGCGCAAGG
tag130	8	9250672	9250692	-	68	80	48	62	30	34	73	62	34	48	61	64	24	46	41	32	64	39	CTAAGGCTAGGCTTGCGACTG
tag131	12	5635342	5635366	-	141	106	133	95	97	149	225	56	93	136	105	68	119	96	143	139	34	76	ACGGAGGGACGGAGGAGGCTAGGTT
tag132	11	8681944	8681966	-	0	0	0	0	0	0	0	13	0	0	14	0	0	0	0	0	25	0	TGGAGTGGAGTTGTGGAGCTGCC
tag133	5	18048943	18048966	+	10	0	22	16	16	0	0	12	0	12	15	19	14	0	13	15	23	15	ATTTTGGTTGGATGTGATGTATCC
tag134	9	5201	5222	+	19	16	22	30	20	17	39	11	15	10	19	24	12	19	12	13	17	28	TCAACGAGGAATGCCTAGTAAG
tag135	4	29376202	29376225	-	17	14	26	15	21	19	14	19	0	17	23	18	30	18	15	24	27	15	GCCACCATGGATAAACAAATAGCC
tag136	1	9203011	9203030	+	0	0	0	0	0	0	0	0	0	0	0	0	0	0	0	10	0	0	TAGGGAAGGTAGTTGAGATG
tag137	6	22399143	22399165	-	0	0	0	0	0	0	0	0	0	0	13	0	0	18	0	0	0	0	GGATGAAAAATGATGTGGCAAGT
tag138	4	9095460	9095489	+	0	0	16	0	0	0	0	0	0	0	0	0	0	0	0	0	12	0	AGCAGGAATCGCTAGTAATCGCCGGTCAGC
tag139	7	16639392	16639415	+	0	0	0	0	12	0	0	0	0	0	0	0	0	0	0	0	0	0	AGGACTAGGTTGATTTTTTATGCG
tag140	10	21777193	21777216	-	31	25	40	24	40	47	65	30	0	23	32	28	43	10	40	39	25	40	AGCCTACGATGTGTCGCATTCACA
tag141	2	28715441	28715464	+	55	53	37	12	33	18	46	15	20	21	22	33	25	13	72	23	31	22	ACTCATAACCGCATCAGGTCTCCA
tag142	Pt	123451	123471	-	37	45	21	26	21	17	20	17	0	19	20	29	14	22	29	0	12	22	GCGAAAGCCTGACGGAGCAAT
tag143	1	25150793	25150816	-	0	0	0	0	0	0	0	0	11	0	0	0	0	0	0	0	0	0	AATTAGTCATAGGATACCGCAAGG
tag144	10	10904163	10904190	+	69	73	117	89	79	45	16	24	25	50	107	37	211	47	164	95	76	170	CAAAAACACAGGTCTCCGCAAAGTCGTA
tag145	Pt	96511	96528	+	0	0	0	10	0	0	0	0	0	0	0	0	0	0	0	11	0	0	AACGAAAACATTGGTGAG
tag146	10	10899560	10899586	+	0	0	0	0	10	0	0	0	0	0	12	0	0	0	0	0	0	0	GACACACGTGCTACAATGGGCGGGACA
tag147	1	42930813	42930833	+	62	23	108	73	21	292	61	139	36	28	33	0	25	38	17	30	61	33	CTAGAATGTGTCACATCCGGT
tag148	12	21984663	21984683	+	95	98	48	81	104	72	203	38	59	76	39	90	55	73	108	108	30	70	GAGACCTAGAACAAGACCGCA
tag149	7	20266816	20266839	-	0	0	0	0	0	0	12	0	0	0	0	10	0	0	0	0	0	0	GAAAAACTGGCAGACACTTAAGAG
tag150	7	658527	658550	+	0	0	0	11	0	0	0	0	0	0	0	0	0	0	0	0	0	0	GTTTGGATTAAAGTTAAAATAGCC
tag151	9	30350	30372	+	119	38	19	27	34	66	30	15	112	45	0	54	41	23	61	48	17	75	CCCCCGGCAGCCGTCGTCGGCGC
tag152	4	9202870	9202888	+	0	0	0	0	0	0	0	0	0	0	0	0	0	0	0	12	0	0	CTCGGAGAAGAAACAATGA
tag153	9	20078	20103	+	0	0	0	0	0	0	0	0	0	0	0	0	0	0	0	10	0	0	TAGCGTATATTAAAGTTGTTGCAGTT
tag154	3	4034390	4034413	+	0	0	0	0	0	0	11	0	0	0	0	0	0	0	0	0	0	0	ATCTGGTCCCACCTATCATACACA
tag155	7	29559732	29559755	-	0	0	0	0	0	0	0	0	0	0	11	0	0	0	0	0	0	0	GTAAAACTGGGCAAAAATACTGCC
tag156	4	9095280	9095297	+	10	0	0	11	11	0	0	12	0	0	0	0	15	0	0	12	0	0	ACAGACCGCCGGTGTTAA
tag157	2	26264386	26264407	+	0	0	10	14	0	0	0	0	0	0	0	0	0	0	0	0	0	0	GGTTTGGTCTGGGATGGAGTAC
tag158	9	37476	37507	+	0	41	667	30	122	66	66	44	28	105	459	159	149	46	48	0	192	398	CGGCCGAGGGCACGCCTGCCTGGGCGTGACGC
tag159	5	23927076	23927099	-	14	36	38	45	40	34	27	29	35	43	42	27	59	65	22	54	48	41	AAGTATTTTTGGACTCTGGTACAG
tag160	10	2081206	2081229	-	17	27	18	12	22	24	23	27	39	18	29	32	14	29	26	24	35	22	GGACCTAGGGACAAAGTCATCGGG
tag161	2	35372582	35372605	+	12	13	26	15	25	0	29	16	0	13	37	23	13	13	17	17	0	10	AAAAGCAGTGGGCTACAGATTTGT
tag162	11	21209076	21209099	-	0	0	10	0	0	0	0	0	0	0	0	0	0	0	0	0	0	0	ATACCTTGGCCCAAGCGACACAAC
tag163	Mt	463335	463354	+	0	0	0	0	0	0	0	0	0	0	0	0	0	13	0	0	0	0	AGTAGAGGTCGCGAGAGAGC
tag164	1	31741623	31741648	-	0	0	0	10	0	0	0	0	0	0	0	0	0	0	0	0	0	0	AATACTGGTTTACTGTTGTCTGATTC
tag165	10	21007413	21007436	-	34	10	15	40	32	39	56	36	13	20	32	24	20	18	26	10	40	55	AGTGGCTGACATGTAGACCCCCAC
tag166	8	2262049	2262072	-	0	0	16	0	11	0	12	0	0	0	0	0	0	10	10	11	0	0	AGTTTCCGCGTCCAACTTTGATCG
tag167	12	10452977	10452998	-	0	0	0	0	0	0	0	0	0	0	0	0	0	0	10	0	0	0	TCCATATTGTGTGCTAATCAGT
tag168	4	9207841	9207862	+	10	0	0	0	0	0	0	0	0	0	0	0	0	0	0	16	0	0	TAGCCGAAAGATGGTTATAGGT
tag169	7	26354314	26354337	-	10	0	0	12	0	0	12	0	0	11	15	0	0	0	0	0	10	0	AGCTGGAAGACACCGTGAAAACGT
tag170	7	138359	138382	-	10	0	78	27	18	0	0	0	0	0	11	14	0	0	0	0	0	0	ACCCTTGACTCACTTGACGGTACT
tag171	10	10904827	10904844	+	25	12	0	48	22	0	0	23	0	18	0	0	33	0	0	19	0	0	CTCTAGGGATAACAGGCT
tag172	9	8956	8977	+	0	11	0	0	0	0	13	0	0	0	0	0	0	0	11	0	0	0	ATAGGGAACGTGAGCTGGGGTT
tag173	6	25173178	25173201	+	0	0	13	0	10	0	0	0	0	0	10	0	0	0	0	0	0	0	GTGGCTCTATCAAATCTAACCGTC
tag174	11	27931570	27931593	+	0	0	0	0	0	0	0	0	0	0	0	11	0	0	0	0	0	0	ACCATGCCTGCGCAACTGCGACAC
tag175	9	4138103	4138126	+	20	30	38	21	41	50	41	38	44	35	29	31	29	29	23	26	27	34	AAACGCTCCTAAGTCGTCACGTGG
tag176	2	13186602	13186625	-	0	0	0	0	0	0	0	0	10	0	0	0	0	0	0	0	0	0	GTCACACGTGGTGCTGCCGCTGCG
tag177	9	30076	30094	+	27	27	0	14	0	0	11	0	0	14	0	16	11	0	17	11	10	13	CGGGTTGTTTGGGAATGCA
tag178	2	27784379	27784402	+	0	0	0	0	10	0	0	0	0	0	0	0	0	0	0	0	0	0	AGTTTTCTAGCCGTTGCAGAGTAG
tag179	3	10037439	10037462	+	0	0	0	0	11	0	0	0	0	0	0	0	0	0	0	0	0	0	AATCGTATCCGAAAACTTCTTCCG
tag180	9	17241	17262	+	11	0	0	0	0	0	16	0	0	0	13	0	0	0	0	13	0	0	GCAGACGACTTAAATACGCGAC
tag181	1	36452778	36452801	+	0	0	0	0	0	10	0	0	0	0	0	0	0	0	0	0	0	0	AGCCGACCGATCGGGCAGGGTGCG
tag182	9	37444	37467	+	0	0	35	33	0	10	281	14	164	14	36	88	0	251	16	15	20	0	GTCTTTGAACGCAAGTTGCGCCCG
tag183	8	5036222	5036245	+	0	17	28	0	25	25	20	20	18	18	10	27	16	18	10	27	20	17	AGGTGACATGCTCGAAACAAGAGG
tag184	Pt	123327	123350	-	0	0	12	0	0	0	0	0	0	0	0	0	0	0	0	0	0	0	CAGCCGCGGTAAGACAGAGGATGC
tag185	3	25751494	25751517	-	0	10	10	0	0	0	0	0	0	0	0	0	0	0	0	0	10	0	GATGGCCGTTTCAGCTGACGTGAC
tag186	7	14234054	14234075	-	0	43	16	67	41	35	118	69	107	50	48	35	33	170	16	0	124	40	ATAAGGAAGCTATAAGTAATGA
tag187	3	29245635	29245658	-	0	0	13	0	0	10	13	17	0	0	21	0	12	13	0	0	0	11	GACTAGGTCTTCATCCCACGTGGC
tag188	2	8524198	8524217	-	26	29	19	31	13	13	34	14	22	17	15	28	0	22	32	14	13	28	GGTTCCATAGTGTAGTGGTT
tag189	Pt	15797	15818	+	284	111	312	80	140	349	431	12	138	102	124	27	28	38	316	133	17	83	AGCGGTTAATGGGGACGGACTG
tag190	5	22936950	22936973	+	0	0	11	0	0	0	10	0	0	0	0	13	0	0	0	11	0	0	ATTATATGTCAACTAAATGGCTAT
tag191	8	25075347	25075370	-	0	0	0	0	0	0	0	11	0	0	0	0	0	0	0	0	0	0	GCTTTTGTGCATTGTCGACCTGTT
tag192	12	916458	916481	+	0	0	0	0	10	0	0	0	0	0	12	13	0	0	16	0	0	0	ACGAGGGCGTGGGTTCATATCCCA
tag193	11	8412969	8412992	-	13	0	0	0	13	0	0	17	0	0	0	0	10	0	10	10	0	0	AACCCAATCTGAAATAATTCGTTC
tag194	12	22703021	22703042	-	0	13	0	0	15	0	0	0	10	13	0	0	0	10	11	11	0	0	TATCCTACTGTCCCTTTACGTC
tag195	Pt	96675	96701	+	10	0	19	0	0	0	23	0	0	0	0	0	0	0	0	0	0	0	GGAGGCTAGGTTAGCCGAAAGATGGTT
tag196	8	3043941	3043964	+	13	16	20	16	23	13	20	12	14	27	16	18	19	19	19	37	18	11	GTTTGACCGGATATTAAAAGGAGT
tag197	7	28418431	28418454	-	0	0	0	0	0	0	0	0	0	0	0	0	0	0	10	0	0	0	ACGCGTGGCAACCAGTCAGCACCT
tag198	3	7837598	7837621	+	11	11	12	0	10	0	14	0	10	11	12	11	0	12	0	10	0	0	CTATTGCTATGTCTATGGGGTGGT
tag199	6	3207157	3207180	+	0	17	10	20	22	13	12	20	22	24	19	13	18	18	0	12	15	15	GTTTGTTGGGATGCTCTGCTCTAG
tag200	10	10795239	10795264	-	0	0	0	0	0	0	0	0	0	0	0	10	0	0	0	0	0	0	GTTCGGATTGCAGGCTGCAACTCGCC
tag201	Pt	12891	12908	-	20	0	0	11	19	10	0	0	14	13	0	0	0	0	17	11	0	0	GAGTAGAGCAGTTTGGTA
tag202	9	28611	28635	+	21	19	26	47	28	13	24	0	20	15	10	21	26	39	60	13	17	40	CGGGGAAACTTACCAGGTCCAGACA
tag203	10	4496332	4496355	+	0	0	0	0	0	0	0	0	0	0	0	0	0	10	0	0	0	0	ACTACCGTTGGATTGAGAAATGGA
tag204	9	16138	16161	+	709	471	541	179	507	561	515	177	442	451	237	287	398	197	1315	434	294	476	TCTGCCCAGTGCTCTGAATGTCAA
tag205	2	24022094	24022115	-	0	0	0	0	0	0	10	0	0	0	0	0	0	0	0	0	0	0	TGTTTTTCGATGAAAAGTCTTG
tag206	8	26274311	26274334	+	0	19	0	0	11	15	0	15	16	21	0	10	12	36	15	16	30	29	ACACTCTGTGGCTAGCAATTTATT
tag207	8	8491148	8491171	+	36	22	28	41	41	22	64	36	19	25	38	30	30	41	27	30	27	26	TTGAATAAGACGAACGGTCAAACA
tag208	9	29548	29579	+	0	0	36	0	0	0	0	0	0	0	18	0	0	0	0	0	0	10	CGGCCGAGAGCACGCCTGCCTGGGCGTCACGC
tag209	4	29768656	29768677	-	13	0	0	0	0	0	12	0	16	15	0	0	0	15	0	0	11	0	CCTTGAACGCCGCGACCTCTGC
tag210	2	30088900	30088923	-	0	0	0	0	0	0	0	10	0	0	0	0	0	0	0	0	0	0	TGCTTTTTATAGGATGGTGGGAGC
tag211	2	34760002	34760025	-	179	119	141	68	103	174	152	57	108	207	129	133	100	59	278	86	94	162	CTGCCCGGGCCTGGCGCACCCCAA
tag212	5	8856330	8856353	+	0	0	0	0	0	0	10	0	0	0	13	0	0	0	0	0	0	0	GATTTAAGACTATGCCTGCGGGCC
tag213	3	22535619	22535642	-	58	74	68	35	60	49	52	62	46	78	64	69	93	55	48	103	51	60	AAGAGAAGTGGGCTATAGATTTGT
tag214	8	21950641	21950664	-	10	0	0	0	0	0	0	0	14	0	0	12	0	10	0	11	13	12	ATCATCTGACGTGGCATTGACATG
tag215	3	12565123	12565152	+	0	0	12	0	0	0	0	0	0	0	0	0	0	0	0	0	0	0	ACTGACCGGGGTTCGTTTCCCCGGATGCGC
tag216	2	22298132	22298155	-	24	19	82	16	38	18	71	15	13	13	53	58	0	17	21	51	11	11	AGCTTACTCCCAATAATCTGGATT
tag217	9	16790831	16790854	-	0	11	13	0	0	0	11	0	10	0	0	11	10	18	0	0	12	12	ATATCTGATGTGACACGCCAAAAT
tag218	12	8845356	8845379	+	12	0	0	0	10	13	21	14	14	0	15	11	21	16	0	0	18	21	GTTTCTGGGCACATGTATCACAAC
tag219	4	300905	300926	-	0	0	0	0	0	0	0	0	0	0	0	11	0	0	0	0	0	0	GAGATGACTTGCATGAGGAGCA
tag220	7	28078087	28078110	-	0	0	0	0	0	0	10	0	0	0	0	0	0	0	0	0	0	0	ACTTTTCTGTGTCTTGTTGTAGGG
tag221	Pt	117772	117794	-	11	0	11	0	0	0	19	0	0	0	0	12	0	0	0	0	0	0	ACATGTCTGTGAAGATGCGGACT
tag222	5	5874680	5874697	-	10	0	0	15	10	11	0	22	18	0	0	0	12	0	0	13	0	0	TTGTGGCTTTCTTGCAAG
tag223	12	5424110	5424133	+	0	0	0	0	0	0	0	10	0	0	0	0	0	0	0	0	0	0	GGGAACTATCGCGGTCGTCCGAAT
tag224	2	28720750	28720774	+	10	0	0	0	0	0	0	0	0	0	0	0	0	0	0	0	0	0	GACTATGGCCGTTTAGGCCACGGAA
tag225	11	20025404	20025427	-	0	0	0	0	0	0	0	0	0	0	0	0	0	0	0	0	0	10	ACCCGAATAGACTGATTCCACCAC
tag226	3	2997336	2997359	-	0	0	0	0	0	0	0	0	0	0	10	0	0	0	0	0	0	0	ATGGGTGACCGACCGGGAAATTCT
tag227	6	7508264	7508287	+	0	0	0	0	0	0	10	0	0	0	0	0	0	0	0	0	0	0	ATTAACTTAGTACTGGATGTGACA
tag228	2	27828666	27828689	-	0	0	10	0	12	0	23	0	0	0	13	10	0	0	0	0	0	0	ATATTTGCTGGTGGACACCGCACC
tag229	10	10879837	10879854	+	84	144	69	220	216	151	19	202	129	235	62	99	136	32	73	267	94	12	CATATCGGGTAGGTTGTG
tag230	2	811774	811799	-	0	0	0	10	0	0	0	0	0	0	0	0	0	0	0	0	0	0	GACGGTATCTGAGGAATAAGCATCGT
tag231	4	30831149	30831169	+	0	0	0	0	0	0	10	10	0	11	0	0	0	11	0	0	0	0	TGACCACCGAATCTAAATCGT
tag232	9	31795	31817	+	0	0	11	0	0	0	0	0	0	0	0	0	0	0	11	0	0	0	GGCGGACTGCTCGAGCTGCTCGC
tag233	9	32348	32371	+	19	16	27	19	0	17	10	0	17	0	0	14	0	20	14	25	14	20	CCCTCCTTTTGGCTCTAAGGCCCG
tag234	3	35774811	35774834	+	0	11	0	0	12	0	10	0	0	0	0	13	0	0	0	11	0	0	AAAAAACGAATCTAGGACCGGATG
tag235	2	14284945	14284964	+	0	0	0	0	0	0	0	0	0	0	0	0	0	10	0	11	0	0	GGAGAGATGGCTGAGTGGTA
tag236	9	12836	12862	+	0	21	20	0	17	14	10	0	18	13	13	0	0	0	36	12	0	31	GCCGTTCTTAGTTGGTGGAGCGATTTG
tag237	8	2068470	2068493	-	0	0	0	0	21	0	0	11	10	12	11	0	10	11	0	0	14	0	ACACATCCTAGTACAACGAATCTG
tag238	4	23643738	23643760	-	0	0	10	0	0	0	0	0	0	0	0	0	0	0	0	0	0	0	CTGGGCGACACACGTGCTACAAT
tag239	12	9356143	9356166	+	0	0	0	0	20	0	13	0	0	0	10	12	0	0	0	14	0	17	GGAGTGAACGGCGAGGTAGGGGAA
tag240	Mt	382298	382324	+	0	0	0	10	0	0	0	0	0	0	0	0	0	0	0	0	0	0	ATCTTAATAGTCGGTCGCGACTGTTGT
tag241	5	27842469	27842492	-	0	0	0	0	0	0	10	0	0	0	0	0	12	0	0	0	0	0	GACGCCGTTGACTTTTTATTCGAT
tag242	12	5640361	5640381	+	0	10	0	12	0	0	0	0	0	0	0	0	0	0	0	0	0	0	TCGAGGGGTCGTGGAATGCTT
tag243	7	13524080	13524103	+	10	12	11	0	0	0	11	0	0	0	0	0	0	0	0	0	0	0	ACTTCCAGGAAATGCCATCGTACG
tag244	7	15724612	15724635	-	10	13	31	22	29	12	38	24	24	17	14	18	10	13	15	0	23	29	ATTGTATTCCTGTCAGAATCCTGT
tag245	8	22325226	22325245	+	0	0	0	11	0	0	0	0	0	10	0	12	0	0	0	0	10	10	TATGCATGGTTCCTTGGTAA
tag246	6	20521876	20521898	-	0	0	0	0	0	0	10	0	0	11	0	0	0	16	0	0	10	15	AATAGTCGGCATGTATTTACATT
tag247	1	29269019	29269042	+	0	0	0	0	10	0	0	0	0	0	0	0	0	0	0	0	10	0	ATTTTGCTTGCACCGTTTGACCAT
tag248	1	32339838	32339866	+	0	23	50	10	0	25	10	0	0	0	37	13	0	19	34	0	0	84	GGTCCCATGGTCTAGCGGTTAGGACATTG
tag249	8	10372162	10372182	+	0	0	0	0	0	0	0	0	10	0	0	0	0	0	0	0	0	0	CGCTGCCAGTCCGCCCCCGCG
tag250	9	37344	37365	+	0	0	13	0	0	17	10	0	0	10	11	21	0	0	0	13	0	0	CACATGACTCTCGGCAACGGAT
tag251	10	6555412	6555435	-	10	11	28	12	11	0	25	19	27	16	16	17	21	31	12	23	16	27	ATTCCGGCTAGTCCCATAAAGTGG
tag252	9	5713	5731	+	18	12	0	0	12	0	0	0	0	0	0	0	0	0	12	11	0	0	GAATCCCGTGAACCATCGA
tag253	10	20458932	20458955	+	18	0	24	0	0	13	13	0	0	0	32	13	26	0	0	0	0	26	AGGCTCATACCAGGCGCTACGGCG
tag254	12	21894363	21894386	+	0	15	18	13	12	0	10	11	10	13	19	13	0	15	0	15	23	27	ACCGTTCGTTTTATTCAAAAACTT
tag255	1	6939103	6939126	-	0	0	11	0	0	0	15	0	0	0	0	0	0	0	0	0	0	0	ACGACATGACCAGTGTCAGACCGG
tag256	8	17143428	17143449	-	0	0	0	0	0	10	10	0	0	11	12	0	0	0	0	0	10	0	GAGGACCGGTGGCATGCGCCTC
tag257	3	21607279	21607302	+	0	0	0	0	0	0	0	11	12	0	0	10	0	14	13	0	15	12	GAGCCTCCCTCTATGCCATCGTCG
tag258	9	36207	36233	+	12	30	12	0	0	12	0	0	0	0	13	15	0	0	10	0	21	19	AGGGACAGTCGGGGGCATTCGTATTTC
tag259	9	23392	23417	+	24	23	33	15	21	31	18	15	30	13	12	14	24	20	19	13	29	30	TTGCACATGGGTAAGCCGATCCTAAG
tag260	3	8056585	8056608	-	0	0	0	0	0	0	0	0	0	0	0	0	0	0	12	0	0	0	ATCACGTGGCGCTTTGAAAGTATT
tag261	7	23623720	23623743	-	16	29	38	35	31	28	34	22	36	32	30	21	54	37	26	40	32	29	ATTTGACGCCGTTGACTTTTTAAA
tag262	6	22433847	22433870	-	0	0	0	0	0	0	0	0	0	0	0	13	0	0	0	12	0	0	GCGACTGGCGGGTGCTAACTACGG
tag263	3	9832250	9832273	-	0	11	10	0	14	0	14	0	0	0	0	0	0	13	0	14	0	13	AAGAAATCATGGGTTGTGAAGTGT
tag264	8	25124782	25124802	+	409	620	217	174	338	398	274	95	247	277	93	235	207	219	326	332	217	306	GACCGGGGACAGTACTAGCCT
tag265	8	14960878	14960901	-	0	0	0	0	0	0	0	0	10	0	0	0	0	0	0	0	0	0	GGTGGCCCCATCTCTGTCCATGGC
tag266	9	32210	32240	+	0	0	0	0	0	0	0	0	0	0	0	0	0	0	15	0	0	0	CTGTTGAGCTTGACTCTAGTCCGACTTTGTG
tag267	11	18225896	18225919	+	0	0	11	0	0	0	0	0	0	0	0	0	0	0	0	0	0	0	GAGAGACATGTGGATTCGCCGGGG
tag268	6	16123537	16123560	-	0	0	0	0	12	10	11	0	0	0	12	0	0	11	0	0	10	0	GGAAATCGGCCGACCAACGAAAAA
tag269	3	31814764	31814787	+	34	14	18	18	17	18	40	0	12	0	0	15	0	11	31	12	0	0	CAGCTGAGGCATCCTAACGAACGA
tag270	1	9087664	9087687	+	20	42	43	55	59	24	46	33	40	34	44	38	55	21	46	30	62	41	ACCTACTAGGTATCAGTCGAGACC
tag271	1	38554218	38554241	+	0	10	0	0	13	0	10	10	12	0	14	0	0	13	14	10	0	0	TATGAGCTCCATGTTGAGTAATGG
tag272	Pt	117893	117913	-	12	0	0	0	0	0	0	0	0	0	0	0	0	14	0	0	0	0	AACGGCGGCCGTAACAATAAC
tag273	2	808099	808122	-	0	0	0	0	0	0	10	0	0	0	0	0	0	0	0	0	0	0	CCGCGAATCCTCTTGAAAGAGAGG
tag274	7	14563015	14563038	+	17	21	13	17	16	0	31	0	0	12	21	30	17	0	18	24	19	13	ACGTCCCTGTCTCAAAATAATAAC
tag275	12	220088	220111	+	0	0	0	0	0	0	0	0	0	0	0	0	0	10	0	13	0	0	GAAAATTTTAGTGAGGTCTTCGTG
tag276	2	15280793	15280816	-	11	12	11	16	18	0	19	0	10	0	20	11	17	19	14	10	14	10	GAATCCGCCGAGTATAGTATAGAT
tag277	2	19990274	19990297	-	11	27	22	17	26	0	19	19	10	26	14	24	22	31	13	21	10	23	ATAAGACGAGTGATCAAACAGTGC
tag278	8	2164715	2164738	+	0	10	0	0	12	0	0	0	0	0	0	0	11	0	10	0	0	0	AACCTAGGATCGGATTAGACGCAT
tag279	4	9109221	9109243	+	35	64	30	21	43	39	39	20	31	40	33	33	37	27	43	49	25	28	AATACGTGTGCTTGGGAGTCCTT
tag280	Pt	96179	96199	+	40	36	38	21	19	33	27	32	11	18	21	43	17	19	20	19	35	15	TCAAGGTCGGCCAGTGAGACG
tag281	9	18305872	18305892	+	0	0	0	0	0	0	0	0	0	0	0	0	11	0	0	0	0	0	ACGCTGATGTGGCATGCCACA
tag282	1	40086094	40086113	-	11	13	0	0	0	0	0	0	0	0	0	0	0	0	0	0	0	0	AGATGGTAGAGCCCTCGCTT
tag283	4	33426217	33426240	-	0	0	23	0	0	0	21	12	0	0	16	13	0	0	0	18	0	0	AACACGTAATAAAAAGTCAACGGT
tag284	3	14860379	14860402	+	0	0	0	10	0	0	0	10	0	0	0	0	0	0	0	0	0	0	AATCCTATCCTCGTTATACGTATG
tag285	10	10322869	10322892	-	13	0	13	0	0	0	17	0	0	0	0	0	0	0	0	0	0	0	GGCCCGATAGAGATTATTACATCT
tag286	2	28721405	28721422	+	34	16	0	40	15	0	0	65	25	11	0	0	59	0	28	45	0	0	AGAACGTAGCGAAATGCG
tag287	6	23587670	23587690	-	0	10	0	11	0	0	13	0	0	0	0	0	0	10	0	0	0	0	CGTATGTCTGGGGGAGATCAT
tag288	10	2788091	2788114	+	0	0	0	0	0	0	10	0	0	0	11	10	0	12	10	0	0	0	ACGACATAGGTTCGAAGCCTCACC
tag289	2	28715980	28716003	+	0	0	0	0	0	0	0	0	10	0	0	0	0	0	0	0	0	0	GCTTGGCGGAATCAGCGGGGAAGG
tag290	12	2284822	2284842	+	20	15	0	15	20	12	15	0	12	18	10	15	13	19	11	0	15	0	TTTAAAAAAGTCAACGGCGTT
tag291	12	26339768	26339789	-	10	0	0	0	0	0	0	0	0	0	0	11	0	0	0	0	0	0	GATAGGGAGAAAATGCACTCTC
tag292	8	22979938	22979958	-	13	45	0	27	23	21	24	25	45	39	35	25	35	36	19	22	37	25	GCTCCGCGCCCTCCGTCGTCC
tag293	3	2044198	2044221	+	0	0	12	0	0	0	0	10	0	0	10	10	0	0	0	0	0	0	GTGGAACAATGTATTGATAGTATA
tag294	4	9136359	9136387	+	0	0	20	0	16	0	0	0	0	10	10	0	0	0	20	0	20	0	ATGGTATTCGTGAGCCTGTTTCTGGTTCT
tag295	6	2457619	2457639	-	22	20	0	11	37	39	11	0	0	0	0	15	0	18	22	10	0	13	TGAAGCCGATCGATCGCTGTT
tag296	12	864900	864924	+	12	0	21	0	0	0	14	0	0	0	13	0	0	0	10	10	0	0	TGGGGGAGGGTCCACCACAGTGGCT
tag297	AC156495	3945	3968	-	0	0	0	0	0	0	0	0	0	13	0	0	0	10	0	0	0	11	ACGAACGGTCAAACATGTTTAAAA
tag298	9	7235	7262	+	11	28	31	14	41	23	23	26	10	17	23	38	28	17	34	13	23	48	GTTGGTCGATTAAGACAGCAGGACGGTG
tag299	11	2931065	2931088	+	0	10	0	0	0	0	0	0	12	0	13	0	0	15	0	0	16	0	CATGTTCCCACGTCGCGCCTGCTT
tag300	6	1287031	1287054	+	0	0	0	17	11	0	18	21	25	12	21	11	0	39	10	0	46	17	TCGGAATGCCACACGCGCGCGCGC
tag301	8	9248023	9248042	-	0	0	0	0	0	0	0	0	0	0	0	12	0	0	0	0	0	0	AGGCTAAATACTCCTGGGTG
tag302	2	815296	815319	+	0	0	14	10	0	0	12	0	0	0	0	0	0	0	0	0	0	0	GTCGCTCAACGGATAAAAGTTACT
tag303	Pt	97569	97588	+	0	0	0	0	0	0	12	0	0	0	0	0	0	0	0	0	0	0	CCCAAAAGGTAACGGAGGCG
tag304	3	1712135	1712158	-	0	15	0	0	0	0	0	11	0	0	0	0	0	0	0	12	15	0	AACGCCGTTGACTTTTTATCCTAT
tag305	1	12353237	12353260	+	0	13	17	19	19	14	20	11	0	0	22	12	0	22	0	31	12	15	GTGTCCGAGAGTGCTCTTAGTTAG
tag306	4	9136769	9136790	+	50	40	40	32	46	85	57	21	30	24	21	44	35	33	38	38	11	24	CACATGTTAGGTGTAGCTGGTG
tag307	1	10304668	10304691	-	0	0	0	10	0	0	0	0	0	0	0	0	0	0	0	0	0	0	ACTATGTAAACCGGATGAATTACC
tag308	12	5634269	5634293	-	0	0	10	0	0	0	0	0	10	0	0	13	0	0	0	0	13	0	ATAACAGGCTGATCTTCCCCAAGAG
tag309	8	15598049	15598073	+	10	0	11	0	45	18	21	16	24	10	21	13	15	18	0	23	11	19	GAACTGTTCACATGTTGGTTCCCGG
tag310	4	20062510	20062533	-	12	17	19	22	22	0	24	21	17	14	26	16	35	18	17	26	10	21	AGGGCTCATATGTTATAGACAGCG
tag311	4	9171420	9171437	+	10	0	0	38	0	0	0	20	0	0	0	0	12	0	0	26	0	0	GAGTACGTTCGCAAGAAT
tag312	10	19736065	19736088	+	0	11	0	0	0	0	0	0	0	0	0	0	0	0	0	0	0	0	ACATTGTCATACCAGCCAGACCGG
tag313	2	28716964	28716992	+	0	0	0	0	0	0	0	0	0	0	0	0	0	0	0	0	10	0	AGATCCAGCCCCGCGTCGCGCGGATTCGT
tag314	5	6135011	6135034	-	10	0	0	0	0	0	14	0	0	0	12	0	13	11	0	12	11	10	AATTTGCCACTGGATCCACATGTC
tag315	Pt	1087	1104	-	0	0	0	15	10	0	0	27	0	15	0	0	18	0	0	12	0	0	TGGGGTCGCTTCTGCAAC
tag316	10	316757	316777	-	11	0	0	0	0	0	0	0	0	0	0	0	0	0	0	0	0	0	TGGCTCACCGATGACGGTATC
tag317	8	21456538	21456561	-	0	0	0	0	0	0	10	0	0	0	10	0	0	0	0	0	18	0	CTGGACTAGTTCTGGTTGGTAGCC
tag318	1	32499243	32499266	-	0	0	0	0	11	0	0	0	0	0	0	0	0	0	0	10	10	0	ACCCTAGGTTTCCGTATCCAACGT
tag319	4	8341276	8341295	+	145	208	145	106	169	46	182	158	115	239	121	200	245	239	144	202	124	165	TCCTGAGGCAATAGTAGAGT
tag320	9	22842	22863	+	0	0	0	0	0	0	10	0	0	0	0	0	0	0	0	0	0	0	CAGGATAGCTGGAGCCCATTAC
tag321	1	7761748	7761771	-	0	0	0	0	0	0	10	0	0	0	0	0	0	0	0	0	0	10	TTGCCGAGTTCGATTCCCGCCGCT
tag322	4	9207855	9207875	+	0	0	13	13	0	11	30	0	20	0	0	0	0	0	0	19	10	0	TTATAGGTTTAAGGACACAAG
tag323	2	24399530	24399553	+	17	22	27	13	22	19	35	24	27	29	25	33	32	40	32	11	31	38	ACTAAACCGATGCGTCTCTAAACA
tag324	10	10899087	10899106	+	0	0	17	0	0	0	15	0	0	0	13	0	0	0	0	17	0	0	CTGACACTGAGAGACGAAAG
tag325	12	24178365	24178388	+	0	0	0	0	0	0	0	0	10	0	0	0	0	0	0	0	0	0	TCGGTCAAAACCGCTACGTAGGCG
tag326	9	22143458	22143481	-	0	0	0	0	0	0	0	14	0	0	0	0	0	0	0	0	0	0	AACTTAAAAACCGGACATTCTACG
tag327	2	28716481	28716501	+	10	23	21	18	17	13	18	15	17	10	0	17	16	16	21	17	18	14	TCGGCTCTTCCTATCATTGTT
tag328	4	9099544	9099568	+	12	10	27	0	0	15	0	0	0	13	0	16	16	16	10	14	0	12	CGGAGGGACGGAGGAGGCTAGGTTA
tag329	2	25887031	25887054	+	0	15	0	0	25	0	11	11	0	0	0	10	13	10	11	18	0	0	AATAAGACTGATGGTCAAAACGCT
tag330	10	18888993	18889017	+	53	35	193	19	93	49	121	63	78	68	122	75	67	105	60	87	62	90	TTTTTTTTTCTAGGACAGAGGGAGT
tag331	7	11780061	11780084	-	0	0	31	14	33	10	29	15	15	19	31	19	17	21	17	29	17	21	TCCAGTAGCAAATTTTAAGAGTGG
tag332	8	16939370	16939393	-	0	10	10	0	0	0	0	12	0	12	14	0	10	13	0	0	0	0	ACTAAAACTCCATGAAACTTCCTA
tag333	10	10858352	10858371	+	19	15	23	0	0	21	25	0	33	0	0	30	14	15	59	10	15	20	ACGGCGGGAGTCATTGGTTC
tag334	8	9251405	9251433	-	0	11	28	0	0	0	0	0	0	0	15	20	0	15	18	0	16	11	CGAAAGCACTCTGCTGGGCCGACACTGAC
tag335	4	9099642	9099663	+	0	0	0	0	0	0	0	0	0	0	0	0	0	0	16	0	0	0	GCCTCGAGCCGAGGTCCGAGTA
tag336	4	9171269	9171291	+	55	52	76	30	19	22	68	19	40	21	31	39	10	22	67	49	18	30	GCTGGGCCGACACTGACACTGAG
tag337	3	17761969	17761989	+	0	0	41	14	14	10	20	0	10	0	30	31	0	0	0	11	0	0	TCCTCCTGGCGCACCAGCTCC
tag338	1	39121990	39122012	+	0	61	29	84	18	37	58	35	54	26	68	24	31	53	15	45	29	21	ATGCGTTGGAGGGACCGTTTTGT
tag339	12	931817	931840	-	0	0	0	0	0	0	0	0	0	0	0	0	0	0	0	0	10	0	GAGTGGCTAGGAGGGCATCCTCCC
tag340	4	6632044	6632067	+	13	19	14	16	24	14	41	33	32	18	36	28	37	53	11	10	36	23	CTTGGAGTCCGTGCTACAACTAGC
tag341	9	10619498	10619518	-	0	0	0	0	12	0	0	0	0	11	0	10	10	0	13	12	10	0	TTATTTCAATCGGGCCTAAAT
tag342	2	808099	808128	-	10	0	0	0	0	0	0	0	0	0	0	0	0	0	0	0	0	0	GACATGCCGCGAATCCTCTTGAAAGAGAGG
tag343	7	15375158	15375179	-	0	14	11	17	0	12	26	16	15	18	15	0	0	12	0	0	10	0	TTGTCATGTTCTACAATATGTT
tag344	2	10566125	10566148	+	0	0	0	0	0	0	0	0	0	0	0	0	10	0	0	0	0	0	CTGACTTTATCTGACGCCGTTGAT
tag345	9	28382	28408	+	0	0	0	0	0	0	0	0	0	0	0	0	0	0	19	0	0	0	TCAAGAACGAAAGTTGGGGGCTCGAAG
tag346	1	6824019	6824042	+	0	0	0	0	0	0	0	0	0	0	0	0	0	0	0	0	10	0	AATGTAGTTGTAAAATAGAGGATT
tag347	10	10905097	10905116	+	0	11	0	15	10	0	0	0	0	0	0	21	0	0	0	0	12	0	TAAACGCTGGGTAGCCAAGT
tag348	4	9136129	9136152	+	0	0	10	0	0	0	0	0	0	0	0	0	0	0	0	0	0	0	ATACGTGTGCTTGGGAGTCCTTGC
tag349	11	13975699	13975722	+	0	0	13	13	12	11	27	0	0	0	10	20	0	12	0	0	13	12	ATCTGGTCAAACGTCCGATATGAC
tag350	6	25526113	25526136	-	11	0	0	0	0	0	14	0	0	0	10	0	0	0	0	0	0	0	ATCTTCAGTCTGCTACCTCGTAGC
tag351	12	701525	701543	+	199	0	0	0	0	0	0	0	438	506	0	222	400	0	190	282	319	41	GGCTGACGCGGGGGTAGCG
tag352	6	12557193	12557216	-	16	0	22	0	16	0	12	14	0	0	15	24	0	0	0	20	0	0	GGACATATCTTGTAATTCTCGGGT
tag353	1	33532463	33532480	+	23	0	0	17	12	15	0	0	15	25	0	0	10	0	12	14	13	0	TAAGCATAGATCCGGAGA
tag354	4	26677860	26677883	+	0	0	0	0	12	19	12	11	22	0	0	11	10	26	10	0	0	11	ATGCAAGCCGTGCACTCAAGGTCC
tag355	2	4739742	4739765	+	11	12	16	0	10	0	0	18	14	16	14	22	19	13	13	14	19	18	ACATCCCGGCCTTTGCTCACAAGA
tag356	6	16811253	16811276	-	0	0	0	0	0	0	0	0	0	0	0	0	10	0	0	0	0	0	GATCCATGTCATCATATTTTCCTA
tag357	2	14245888	14245910	+	0	0	0	0	0	0	10	0	0	0	0	0	0	0	0	0	0	0	AAGGAGAAATCCGCCCAAGGAGG
tag358	11	18498992	18499015	-	0	0	0	0	0	0	0	0	0	0	11	0	0	0	0	0	0	0	ACACACCGTCTAGCAGCTTGGAAA
tag359	9	20956	20978	+	0	0	0	0	0	0	0	0	0	0	0	0	0	0	0	11	0	11	TACACTGATGTATCCAACGAGTA
tag360	1	18346507	18346528	-	186	276	171	135	126	339	206	210	310	182	220	204	267	335	153	200	182	172	TCGAACGTTTGACCGGATGTCG
tag361	1	1774279	1774302	-	11	10	0	0	0	0	0	0	0	0	0	0	0	0	0	0	0	0	AGCCAGACCGACTTATGCCAATAG
tag362	11	959612	959631	-	12	13	0	23	24	10	14	14	0	26	0	15	19	17	11	17	12	17	TCAAGTGATTTAATTATGCC
tag363	5	2724891	2724914	-	22	33	49	30	40	28	24	36	53	23	44	39	52	57	38	36	47	50	GACTTGGGTTTGAAGCCTCGCCCC
tag364	3	4737480	4737503	-	15	18	12	12	28	0	14	17	19	14	14	10	22	19	11	19	29	19	GATTCGTCTCACAAAATAGCCTAG
tag365	2	23068245	23068268	-	0	0	0	0	11	0	0	0	0	0	11	0	11	0	0	13	0	18	ATCAACCTGTCATACGCACATAAC
tag366	Pt	119343	119363	-	0	10	0	10	0	0	10	0	0	0	0	12	0	0	0	0	0	0	AAGCAGTGGGAGGGGAAAGTG
tag367	12	2435723	2435746	+	0	11	0	0	0	0	0	0	0	0	0	0	12	0	0	0	11	0	GACTCGGTCTTCTTTCCACATGGC
tag368	6	22948727	22948750	+	20	17	18	19	14	20	19	19	12	16	21	10	24	23	11	12	14	15	ACTGACCGCGTCTGGAAAGATCGT
tag369	10	22625098	22625121	+	15	0	20	13	11	14	18	13	0	0	0	13	0	22	0	16	15	10	GAGACAAAGGATTTAGACAGGTTC
tag370	1	27843086	27843106	+	0	0	0	0	0	0	0	0	0	12	0	0	0	12	0	0	0	0	TAATGAATCTAGACATATATG
tag371	10	18597280	18597303	+	0	0	12	0	0	0	15	0	0	0	0	0	0	0	0	13	0	0	AGGCAAATTAGATGAAGAGTTGGC
tag372	10	10657030	10657053	-	0	0	0	0	0	0	0	0	0	0	0	0	0	0	0	0	10	0	GTTCGAGCTGGTCTTATGGGGTCC
tag373	2	26981614	26981637	+	0	0	0	0	0	0	0	0	0	0	14	0	0	0	0	0	0	0	AACCGAGACTACGACCGATTCGAT
tag374	Pt	117969	117997	-	55	17	150	22	70	32	42	23	14	34	50	29	64	0	72	38	18	30	ATGGGGGCTGACGCCTGCCCAGTGCCGGA
tag375	10	10880814	10880843	+	0	0	0	0	0	0	0	0	0	0	0	0	0	0	19	0	0	0	TATTACGGGGAACCCGCGTGGCCCAACGAT
tag376	9	20744316	20744339	-	0	14	10	12	19	0	0	0	0	11	0	12	0	14	0	0	0	0	AGTCACAATAGGTTTCTTAGCGGT
tag377	1	10166010	10166033	+	0	0	0	0	0	0	0	0	0	0	0	0	0	0	0	0	11	0	GACGTGGCAGCGCTAACCCGGTTT
tag378	10	10905598	10905620	+	67	59	41	0	65	82	67	25	109	40	28	40	55	26	86	74	24	287	TTCTGGTGTCCTAGGCGTAGAGG
tag379	9	6390997	6391020	-	0	0	0	0	12	0	0	0	0	0	0	0	0	0	0	0	0	0	AGATCACCACTTTAGTTCCGGTTG
tag380	7	26774512	26774535	+	11	12	0	0	0	12	17	0	0	0	13	0	17	0	10	0	12	15	TCAAACCGAACAAGGTCTTAGGCC
tag381	8	24620857	24620877	+	0	0	0	0	0	0	0	0	0	0	0	0	0	0	0	11	0	0	CTTTTCAAACTACTAAACGGT
tag382	8	28080586	28080609	+	0	12	0	0	0	0	0	0	0	0	0	0	11	0	0	0	0	0	AATGGTAGCCGCGTAATCTGCGCG
tag383	1	32025570	32025593	+	0	0	0	0	0	0	0	13	0	0	0	10	0	0	0	0	10	0	GGCTGCCACACATCTTTAGTCTTG
tag384	5	8577966	8577989	-	0	0	0	0	0	0	0	0	0	11	0	0	0	0	0	0	0	0	AAACGCAGGGCCATGGTTTAAATA
tag385	1	40624881	40624901	-	10	0	0	0	0	0	12	0	0	0	0	0	0	0	12	0	0	10	GTTGGGAGAGCCTCAGACTGA
tag386	8	20948338	20948361	-	0	0	0	0	0	0	0	0	11	0	13	0	0	0	0	0	15	16	ATCGACTGTCTCAGAGGTATCATC
tag387	8	6607358	6607381	+	0	0	12	14	0	0	24	0	0	0	0	15	0	11	0	17	0	0	CACTGCAGTGGATGTACACTTTAC
tag388	9	17681539	17681562	-	0	14	11	12	14	0	21	17	18	12	10	12	0	0	0	13	0	0	GTTAAAGTTATGTTTTGGAGACCG
tag389	6	1417783	1417806	-	0	0	11	10	10	13	14	13	0	0	10	13	0	0	0	0	0	17	AAATACATGCCGACTATTTTTTAA
tag390	1	38404823	38404846	+	11	0	0	0	0	0	0	0	0	0	0	0	19	0	0	0	0	0	GTGGCTTCGTGGGACTCTCATGGT
tag391	2	33586545	33586568	-	0	16	0	0	12	0	11	11	0	0	0	13	10	10	0	0	0	0	AATGCCACGTTGGATGAAGACCAA
tag392	3	21191694	21191715	+	21	23	22	21	25	12	18	23	17	26	20	30	11	24	13	30	26	18	TGAGCCGCGTCAATATCTCTCC
tag393	4	9474184	9474207	-	46	38	28	69	69	47	77	78	49	72	77	73	62	64	60	30	67	74	GTGACACGCTTGACCAGACTGCAA
tag394	7	138982	139002	+	0	0	0	0	0	0	0	0	0	0	17	0	0	0	0	13	0	0	TATAGTCTCACTAATTAAATT
tag395	1	27393364	27393387	+	0	0	0	0	0	0	0	0	0	0	0	0	10	0	0	0	0	0	AGGACCGACCGATGCTTAGCTTCC
tag396	2	4530703	4530726	-	0	0	12	0	0	0	0	0	0	0	0	0	0	0	0	0	0	0	ATGAGTTGGCATGTTTATATGGTA
tag397	5	21320973	21320996	+	45	40	53	42	61	28	51	29	34	42	59	57	29	68	46	49	61	57	AGAAGACAGGCTGTGTCAGACCCC
tag398	1	22789815	22789835	-	0	0	12	0	0	0	0	0	0	0	0	14	0	0	0	0	0	0	ATAATTAATTTGACTCCTGGT
tag399	5	12984326	12984353	+	11	0	72	0	24	0	29	19	0	13	40	46	22	15	0	23	0	0	CTCTTACTAACTGGAATAAAAGAATTAG
tag400	8	9245767	9245788	-	92	70	64	50	43	37	53	33	33	25	38	34	37	37	71	52	19	51	TCGTGAGACAGTTCGGTCCATA
tag401	11	2386934	2386957	-	0	0	0	0	10	0	0	0	0	0	0	0	0	0	0	0	17	0	AAGCCGAAACGATACCGATCCCAT
tag402	Pt	116834	116861	-	23	21	133	14	78	44	53	54	13	36	99	41	62	20	42	13	42	66	TAGGCATCCTAACGAACGAACGATTTGA
tag403	12	13392671	13392689	+	0	18	0	32	0	0	28	0	12	23	20	0	10	0	0	20	0	0	TAGAAGGGGAACGCGAAAT
tag404	9	14916	14938	+	13	18	13	11	0	0	14	15	10	0	0	18	0	21	24	23	0	16	GGATAGCTGGAGCCCATTACGAG
tag405	9	16242397	16242420	-	0	0	0	0	0	0	0	0	0	0	0	0	0	0	0	0	0	11	ATCAAGACGACCGTCAGCAACGGC
tag406	2	19746661	19746684	-	0	17	23	21	21	12	15	28	22	14	12	14	0	21	14	20	14	15	AGAAAGCACATCGTTTTCCGCGTG
tag407	5	17772643	17772666	-	119	135	173	157	230	90	205	134	125	137	176	135	129	243	109	242	154	173	ATGAATGTGGGAAATGCTAGAATG
tag408	5	28935040	28935063	-	0	12	0	0	0	0	0	0	0	0	0	0	0	11	0	0	0	0	GTACTTCGGCCTGTTTAATTCAGC
tag409	11	3606428	3606451	-	0	13	10	0	10	0	0	0	0	0	10	0	0	0	0	0	15	11	ATCCATGCTTCTATTCGTATCCGA
tag410	6	5668784	5668807	-	0	0	12	0	0	0	0	0	0	0	0	0	0	14	0	12	0	0	AATTTTGGCATAGTGGTAACTTAC
tag411	4	11052142	11052175	-	0	0	44	0	49	0	0	0	0	0	10	0	0	0	35	0	88	15	GCCCTTTTAACTCAGTGGTAGAGTAATGCCATGG
tag412	11	12119878	12119901	-	0	0	0	0	0	0	0	0	10	0	0	0	0	0	0	0	0	0	GATCGCATCCAACATGCTTTGGCG
tag413	2	723616	723639	-	0	0	0	0	0	0	10	0	0	0	0	11	0	0	0	0	0	0	GTAGCTGGCTACAAATCTGTAGCC
tag414	10	18968387	18968410	+	0	10	11	0	0	0	0	12	0	0	0	0	0	0	0	0	0	0	ATGGACTTCAAGACGCAACGTGTG
tag415	12	20929171	20929191	-	0	0	0	0	0	0	0	10	0	0	0	0	0	0	0	0	0	0	TGAAATTCTCGAGCCGAAAGA
tag416	3	14946514	14946537	-	0	0	0	0	22	12	13	0	0	0	0	0	0	0	0	0	0	0	AAACTTGTAGAACGTGCATCGATA
tag417	6	25574401	25574424	-	0	0	0	0	10	0	0	0	0	0	0	0	0	0	0	0	0	0	AGACCTCGCCGACGACATTCTGCC
tag418	9	3195614	3195637	-	0	0	0	0	10	0	0	0	0	0	10	10	0	10	0	0	12	0	GAATCTTAGAGTCCGTACTGCAGC
tag419	5	14602925	14602948	-	0	0	0	0	0	0	0	0	0	0	0	0	0	13	0	0	0	0	ACCAGACAAGTTCATGCACCAACA
tag420	3	5371755	5371778	+	0	0	0	0	0	0	0	0	0	0	0	0	10	0	0	0	0	0	AAACCGCTATCCAAACTACCATGT
tag421	5	24996799	24996822	+	0	0	0	0	0	0	0	0	13	0	0	0	0	0	0	0	0	0	AGATCAGATAAGTAGTTTAAGAGA
tag422	12	11412470	11412497	+	0	11	21	0	17	0	0	0	0	0	10	0	16	0	0	0	11	0	TCTCTGATGGTATGCCTTTAGGAATATC
tag423	Pt	1007	1029	-	0	10	0	0	0	0	0	0	0	0	0	0	0	0	0	0	0	0	CCTACCTTATTGACCGCAACTTC
tag424	5	28826383	28826406	+	94	79	109	111	181	43	132	148	86	76	121	144	81	102	61	168	97	70	GCATCTTATGTTTGAGCTTGAGCC
tag425	8	9244751	9244781	-	0	0	14	0	0	0	0	0	0	0	0	0	0	0	0	0	0	0	CAGAGGATTAGAGCACGTGGCTGCGAACCAC
tag426	12	10643482	10643505	-	0	14	0	0	0	0	0	0	10	0	11	0	0	0	0	0	0	0	CATCAGCCGTGTCTCGTTTTTGCG
tag427	7	24898294	24898317	-	0	0	0	0	10	0	14	0	0	12	0	0	0	10	0	0	0	0	ATGAATCTAGGACTAAAGATCGGT
tag428	9	16469	16497	+	0	0	13	0	0	0	0	0	0	0	0	0	0	0	0	0	10	0	GTGAGTCGGAAGCGGGGCCTGGCCCCTCC
tag429	1	31042145	31042165	+	0	16	11	10	11	18	10	11	30	20	17	12	13	22	0	17	11	0	TTTAAGCCTAATTAGTCCGTG
tag430	10	19040465	19040485	-	0	0	0	0	0	0	0	0	0	0	0	14	0	0	0	0	11	0	CTTCCATGGCAGACCACCACC
tag431	4	23465901	23465924	+	31	12	26	20	14	30	93	17	48	14	0	20	0	20	39	0	0	25	GATAACGCGAAGGTCGCAGGTTCG
tag432	10	16504914	16504937	-	10	0	0	10	0	0	10	0	0	12	0	0	11	13	0	0	10	0	AATAATTGGCTGTAGCTCTTCTTG
tag433	2	28716718	28716740	+	13	0	16	15	0	0	19	10	0	12	0	17	12	13	10	13	11	12	AACGCCTCTAAGTCAGAATCCAA
tag434	3	26197727	26197750	-	0	0	0	0	0	0	0	10	0	0	0	0	0	0	0	0	0	0	GAAACTTGTGGCTAATATTATTCT
tag435	9	14698	14722	+	20	19	26	0	16	10	13	19	0	14	0	30	22	0	24	10	15	20	CCGCTGGCCGACCCTGATCTTCTGT
tag436	1	30459140	30459163	-	0	0	0	0	0	0	0	0	0	0	12	0	0	0	0	0	0	0	GATCTCGCCGGATGTAGATTCGAG
tag437	7	6508462	6508485	+	0	0	0	0	10	0	0	0	0	0	0	0	0	0	0	12	0	0	AAAAAGTGCCCGATTGAGATATGG
tag438	2	14286885	14286904	-	0	0	12	13	0	0	12	0	11	11	0	12	0	0	0	0	0	0	TATTCAATGGTCACCGCTAA
tag439	11	23702936	23702962	-	64	43	75	34	67	23	81	54	18	43	60	72	84	35	25	55	61	70	AATGATTAATAGGGACAGTCGGGGGCA
tag440	4	17705837	17705857	+	118	96	63	54	25	50	70	30	19	48	52	74	60	34	69	46	55	90	GGAATCCGACTGTTTAATTAA
tag441	7	1242471	1242494	+	0	0	18	15	19	0	13	11	0	0	0	0	0	11	0	0	0	0	ATGTTTGACACCGTTGACTTTTTA
tag442	11	5394424	5394444	-	28	50	52	41	34	26	32	54	60	55	42	45	32	51	27	31	38	31	CGGTGGTCGAGGAGCCGAGGC
tag443	7	25136003	25136026	-	0	0	0	0	0	0	0	0	0	0	0	0	0	0	0	11	0	0	GAATCCGGAGCAAGTGAGCTTGTT
tag444	7	6223889	6223912	+	0	0	0	0	13	0	0	0	0	0	10	0	0	0	0	0	0	0	CGATTTGCGAGTTTAAGGACCGGG
tag445	11	3424278	3424301	+	0	0	0	10	15	0	0	0	0	10	0	0	11	0	12	0	16	0	ACAGGCCATACGAGAAGAACTCGA
tag446	1	37873727	37873750	-	13	0	23	12	20	11	29	0	0	0	27	13	26	0	0	26	0	0	ATTGGCATACAGGAAGACGAAAGT
tag447	10	22876465	22876485	+	0	0	0	0	0	0	0	0	0	0	0	0	0	11	0	0	0	0	ACGTTTCATCGGATGTTGGAA
tag448	2	21070654	21070677	+	0	0	0	0	0	0	11	0	0	0	0	0	0	0	0	0	0	0	GTGGGCATGGCTTTAACAATGGTC
tag449	4	18054877	18054896	-	11	16	0	0	0	0	0	0	0	10	0	0	0	0	21	0	0	12	AGGCCCGCCTGCGAAAATAG
tag450	8	24799711	24799734	+	0	0	0	0	0	0	0	0	0	0	10	0	0	0	0	0	0	0	AGACTCCACTACCGCTCCCGGGAC
tag451	2	3340565	3340582	-	10	0	0	0	0	0	0	0	0	0	0	0	0	0	0	0	0	0	TTTGTGGTGCTGATGTCT
tag452	2	3573477	3573500	+	28	46	72	42	33	31	55	55	32	35	36	64	40	75	39	39	76	51	ACTATGATTGTACTGTAATTACAT
tag453	6	28800407	28800430	-	0	11	0	0	13	0	0	11	0	10	0	0	0	0	0	12	13	0	AAGCACGCTCGTTCCTATGAACGT
tag454	4	31482939	31482962	+	17	68	35	61	41	27	53	74	88	51	70	46	63	93	40	37	86	47	CCTTCCGACATCCGGTCAAACGTC
tag455	10	10904792	10904811	+	26	32	14	39	16	16	14	24	13	19	15	23	14	18	14	12	12	17	GAGTGGAAGGGCCGTCGCTC
tag456	5	2810434	2810457	-	50	70	52	40	60	33	63	33	42	34	57	66	81	69	46	94	70	77	GATGCGGGACCTATGTTATATAGT
tag457	6	9044470	9044493	-	0	14	0	10	19	0	12	13	0	0	14	0	10	18	15	0	0	15	AAACTTCAGTCATTTTCTATCACA
tag458	1	30258490	30258508	-	587	0	0	0	0	0	0	0	0	0	0	0	0	0	0	0	0	0	GTACTCCGGCGCCTCCACC
tag459	9	4633	4652	+	391	289	137	127	276	188	150	81	195	277	98	172	290	72	379	264	140	146	ATACCGTCCTAGTCTCAACC
tag460	10	8130811	8130834	-	0	0	0	0	0	0	14	10	0	0	0	0	17	0	0	10	0	10	GACGGCCGCCACGACTTCATGCGA
tag461	10	10871184	10871208	-	0	10	0	0	0	0	0	0	0	0	0	0	0	0	0	0	0	12	GCTCTTAGTTCAGTTCGGTAGAACG
tag462	9	7669	7692	+	52	31	39	23	29	47	32	29	20	23	23	36	21	35	46	32	13	40	TCCGGAGACGCCGGCGGGGGCCTC
tag463	5	22478623	22478646	-	11	11	18	0	0	0	25	10	0	0	0	0	0	10	12	0	17	0	GACATGGATCTTTTATAGAGAGCC
tag464	12	24040530	24040553	-	0	0	0	0	0	0	0	0	0	0	0	0	12	0	0	0	11	0	GCTATCTAGGACCGTGTATTTGTG
tag465	4	1247896	1247918	+	0	0	0	0	0	0	0	0	0	10	0	0	0	0	0	0	0	0	TTTTCGACCTACGTTTGACCATT
tag466	Mt	414804	414826	-	22	0	0	0	0	13	0	0	0	0	0	0	0	0	31	0	0	0	ACTACGTGCCAGCAGCCGCGGTA
tag467	9	5738	5763	+	73	104	84	31	89	47	49	25	38	56	19	38	89	20	118	43	46	61	GAACGCAAGTTGCGCCCGAGGCCATC
tag468	2	26344957	26344980	-	0	10	0	0	11	0	0	0	0	0	0	14	12	14	10	11	0	0	AACATAGGCTATTTTGGTTTCAAT
tag469	10	6928798	6928820	+	24	20	36	35	40	13	54	23	20	37	47	48	23	38	36	30	28	26	TGGAACCTTGTTAAGGTCGGAAC
tag470	7	137309	137332	-	0	0	0	0	13	0	0	10	0	0	0	0	0	14	10	12	0	0	ATCGGTATCCAATGAGCTTCGGGC
tag471	9	14165	14185	+	0	0	0	10	0	0	0	0	0	0	0	0	0	0	0	0	0	0	GTGAGAGCCCCGTCCGGCCCG
tag472	9	7000274	7000294	-	0	0	0	0	13	27	10	11	15	23	0	10	16	13	12	14	17	0	CACCTCGGGTAGTAGAGACCG
tag473	7	13059143	13059166	+	16	36	27	23	46	21	26	30	19	20	36	34	34	23	43	46	34	29	GAAATCACTTTTTCCGTTGGCGCC
tag474	6	30421309	30421332	-	0	11	20	0	25	14	27	22	15	19	20	16	12	18	0	10	31	20	AGGATCCTCTACCATAATATCACT
tag475	9	19759	19779	+	14	13	17	16	12	12	15	17	12	12	11	16	18	13	18	12	15	11	CCCTCGTGCCGGCGACGCATC
tag476	1	1162305	1162328	-	0	0	0	0	17	0	0	0	0	0	0	0	0	0	0	0	0	12	CCCATTGCAGCTCAAAAGTCCAAC
tag477	1	35036492	35036515	+	0	12	13	0	0	11	0	0	19	0	18	0	0	10	0	0	11	14	GGCGTCAGACCAGTCACAGACCGG
tag478	Pt	74468	74487	+	0	0	0	12	14	19	12	0	16	11	0	11	0	27	0	0	0	0	GATATTGGCCCTTTTGAGAA
tag479	4	9170641	9170662	+	92	115	86	166	66	93	136	31	124	60	54	51	43	58	178	141	67	74	GCAAGTCGAACGGGAAGTGGTG
tag480	4	9094229	9094258	+	0	0	0	0	0	0	0	0	0	0	10	0	0	0	31	0	0	18	TTAACACATGCAAGTCGAACGGGAAGTGGT
tag481	9	11755812	11755830	+	0	0	0	0	0	0	0	11	0	0	0	0	0	0	0	0	0	0	CCACGTCGCACGGATTCGT
tag482	6	24032712	24032735	-	0	11	18	11	18	0	0	15	15	0	22	14	14	17	11	18	0	0	ATTAAGATTTTCGTGGCACGCTTT
tag483	Mt	413454	413480	-	0	34	16	18	15	22	0	0	10	0	14	0	0	10	0	12	0	0	TTCGGGAGACATGGTCAAAGCCCGGAG
tag484	4	9136854	9136879	+	0	0	0	0	0	0	0	0	0	0	0	0	0	0	0	0	14	0	AAACCACTGAAAACGAATCTGCTAAT
tag485	4	19715211	19715234	+	0	0	0	0	0	0	0	12	0	0	0	0	0	0	0	0	0	0	AGCGCTCAAGCGGTAGTTGTCTCC
tag486	Pt	95673	95694	+	0	10	0	0	0	0	0	0	0	0	0	0	0	10	13	0	0	0	TAGCGAAGTAGTACCGTGAGGG
tag487	Pt	106258	106280	-	35	69	42	47	42	40	26	54	25	48	54	87	80	31	56	54	60	39	GGCGTTCAAGGGGTTCTCAAATC
tag488	9	15039	15064	+	60	73	114	99	98	97	105	86	146	115	27	102	137	168	106	85	78	139	GCCGCGCCACGGAATCGGGAGCTCCA
tag489	2	28238030	28238053	-	0	0	11	0	0	0	11	10	0	0	0	10	0	0	0	0	0	10	ATCAGAGTTGCGCAGCGGAAGCGT
tag490	3	31813596	31813613	+	70	0	0	80	49	17	0	49	23	14	0	0	119	0	36	90	0	0	AAACACAGGTCTCCGCAA
tag491	4	9098915	9098942	+	0	0	23	0	0	0	0	0	0	0	0	0	0	0	15	0	0	0	GCTAGCTGGTTCTCCCCGAAATGCGTTG
tag492	8	9247090	9247108	-	22	38	14	13	0	18	24	18	0	0	11	28	0	15	17	27	12	13	GTGAGTCAGGGCCTAAGAT
tag493	3	9292932	9292955	-	0	0	12	0	0	0	0	0	15	0	0	0	0	0	0	0	0	0	GTTGTTTGCTGACGTGGCTGGTGG
tag494	9	36040	36059	+	89	133	21	0	34	58	65	47	59	40	16	54	22	71	170	93	70	65	GCGATGCGCTCCTGGCCTTA
tag495	11	12087238	12087255	+	0	0	0	0	0	0	10	0	0	0	0	12	0	0	0	0	12	0	AGTCCTCGTGTTGCATCT
tag496	11	15884825	15884848	-	0	0	0	0	13	0	0	0	0	0	0	0	0	0	0	0	0	10	TAGGTTCTCGTGTTAAAGCTGTGT
tag497	2	24147445	24147468	-	0	0	0	0	0	0	0	0	0	0	0	0	0	0	0	10	0	0	ACTAATCCGACGGTCACCATTCTC
tag498	10	10795735	10795756	-	2044	1699	1557	2606	1224	1590	1380	566	1595	1877	516	703	3491	1024	3273	4516	802	2008	GACCCCAGTAGTCCTAGCCGTA
tag499	6	6187902	6187925	-	0	0	0	0	0	0	0	0	0	0	11	0	0	0	0	0	0	0	ACAGCCGGCTTAGACACAGGAACC
tag500	7	21306240	21306261	-	0	0	0	0	0	0	0	0	12	0	0	0	10	0	0	0	0	0	TCATCCGCTCGAAGGCCTGACG
tag501	2	21013030	21013053	+	0	0	0	0	0	0	0	12	0	0	0	0	0	0	0	0	0	0	AGGATTCGTTCCAGGCCGGGAATG
tag502	Pt	123180	123197	-	13	0	0	18	0	0	0	0	0	0	0	0	15	0	0	0	0	0	AATTTCCGGTGGAGCGGT
tag503	9	8889	8912	+	0	0	0	0	0	0	0	0	0	0	0	0	0	0	14	0	16	0	CTTCGATGTCGGCTCTTCCTATCA
tag504	7	26797753	26797776	-	0	0	0	0	0	0	10	0	0	0	0	0	0	0	0	0	0	0	AAATCATGGCTACACTGAAAATGG
tag505	10	20454068	20454094	+	0	0	35	0	0	0	0	11	0	0	12	16	0	0	0	0	0	0	AAAGCACTCTGCTGGGCCGACACTGAC
tag506	11	17933283	17933306	+	0	0	0	0	0	0	0	0	15	0	0	0	0	0	0	0	0	0	ACCGCCGATCATATGCCGTCCATG
tag507	9	28738	28758	+	111	67	79	74	82	93	106	91	61	101	40	89	96	124	114	53	109	102	GAACGAGACCTCAGCCTGCTA
tag508	4	23142978	23143001	-	0	0	10	10	0	0	14	10	0	0	0	0	0	0	0	13	0	11	ATCCTTTACAGTTGACTGCACCGT
tag509	9	3776	3801	+	23	24	40	39	21	27	11	0	0	22	14	17	24	19	30	26	11	52	AGTAATTCTAGAGCTAATACGTGCAA
tag510	2	3511589	3511607	-	0	0	0	0	0	0	0	0	15	0	0	0	0	0	0	0	0	0	GGCGTGCAAGGAGCCAAGG
tag511	6	24284817	24284840	+	0	10	0	0	13	0	14	0	0	0	0	12	13	0	0	11	10	12	GATGACGATCCATACCGCTGGGGC
tag512	2	19209466	19209489	-	0	0	0	0	11	0	0	0	0	0	0	0	0	0	10	0	10	0	AGGGAGAGACCCGATCCGATCGCC
tag513	1	9171260	9171283	-	0	13	0	0	10	0	0	0	0	14	0	0	0	0	0	0	0	0	TTTAAACACTTGGGTAGATGTCCA
tag514	12	23542052	23542075	-	0	0	0	0	0	0	10	0	0	0	0	0	0	0	0	11	0	12	ATACCCTGTTAGTTTAAACTTCAC
tag515	3	34808641	34808664	-	15	14	21	11	26	0	30	21	23	20	20	16	15	23	15	20	43	26	TCTCCAAACATCTATATGGCCAAT
tag516	1	41561253	41561276	-	61	29	56	37	22	41	34	44	49	29	34	25	59	26	41	21	43	42	ATCCGACGTGGCGGCTAAGTCAGC
tag517	2	8242022	8242045	+	0	0	0	0	10	0	0	0	10	0	0	0	0	0	0	0	0	0	AATTGCCACGTAACCGCCACGTCA
tag518	3	32906690	32906713	+	0	0	13	0	12	0	13	0	11	11	13	0	14	10	0	0	0	11	TTGGCTCAGTCTTTCGAATATGCT
tag519	Pt	31994	32012	+	134	191	102	366	84	108	31	214	57	49	59	62	48	104	134	221	102	38	ATTGTATCCTTAACCATTT
tag520	7	26333238	26333266	+	17	591	2124	227	79	863	470	94	150	665	3344	760	781	347	1512	21	1123	2557	GGTGGCTGTAGTTTAGTGGTGAGAATTCC
tag521	9	5698607	5698628	-	0	13	0	0	0	12	0	10	14	0	0	0	0	0	11	0	0	0	TTGGAGTCATGGTCCGCCTGAG
tag522	5	18174207	18174225	+	20	0	0	0	0	0	0	0	12	0	0	0	0	0	11	0	0	10	GGCCGTGTGTGGGTGAGGT
tag523	3	34570903	34570926	+	0	0	0	11	0	0	10	0	0	0	0	0	0	13	0	0	0	0	AGGGTCTGTTTGGCACATCTACAG
tag524	2	28720975	28720996	+	14	13	18	19	15	10	38	15	12	10	19	38	28	23	12	13	22	16	GACTACGTCCCTGCCCTTTGTA
tag525	11	24448643	24448666	-	0	10	15	0	0	0	0	0	22	12	11	0	0	0	10	0	0	0	AGGGGCTGTTTGGTTTGGTGCCAC
tag526	9	35985	36008	+	0	0	10	0	0	0	0	0	0	0	0	0	0	0	0	0	0	0	CCGGGCCGGCCGGTCCGCCTCACG
tag527	9	21285401	21285424	-	10	0	0	0	0	0	0	0	0	0	0	0	0	0	0	0	0	0	GGCAAACAGACGGATCGGCGACGG
tag528	8	339324	339347	-	21	26	14	14	23	0	24	22	11	22	19	12	23	14	0	32	0	18	AAGAGCAGCGGGCTATAAATTTGT
tag529	6	907635	907657	+	0	0	0	0	0	0	0	0	0	0	0	10	0	0	0	0	0	0	TTAACGATTTGCCACACCCTGTC
tag530	8	12527051	12527071	+	0	0	0	0	12	0	0	0	0	0	0	0	0	0	0	0	0	0	TTGGGATCACAATGGATGGTG
tag531	9	2495753	2495772	+	0	0	0	0	0	0	0	0	0	0	0	0	0	10	0	0	0	0	CCCGAAAAATTAGCCTTTTA
tag532	5	2775859	2775881	+	0	0	0	0	0	0	0	0	0	0	0	0	0	11	0	0	0	0	ATATAGTGGTAAGCAGTGGCGGA
tag533	10	10906325	10906347	+	0	0	0	0	0	0	11	0	0	0	0	0	0	13	0	0	0	0	CGACCAGTCAGTTAACAGCCGAC
tag534	10	4259666	4259686	+	0	20	10	0	19	17	0	10	0	0	0	13	0	18	0	16	0	0	TTCGAAGATCGTGTATTTACT
tag535	3	31814020	31814040	+	22	27	31	18	0	31	25	18	73	14	26	37	0	22	18	18	19	0	TGTCAGACCCGCGGGCCAAGG
tag536	1	20098883	20098906	-	0	0	0	0	0	0	12	0	0	0	0	0	0	13	0	0	15	0	ACACACATGGCTATTCTCGATGAG
tag537	2	27219232	27219252	-	0	0	0	0	0	10	0	0	0	0	0	0	0	0	0	0	0	0	CCAGAAAACCATGACGACCAG
tag538	2	28716589	28716610	+	0	0	0	0	0	0	0	0	12	0	0	0	0	0	0	0	0	0	CCCTACTGATCACCGTGCCGCG
tag539	4	9163666	9163693	-	0	0	16	0	0	0	0	11	0	11	16	0	0	0	0	0	0	0	GGTAGTTCGACCGTGGAATTTTTTGTTT
tag540	3	2809098	2809120	-	0	0	0	0	0	0	0	0	11	0	0	0	0	0	11	0	0	0	CGGGAGCTCGGCCAAGGGCGTCG
tag541	1	25590588	25590611	-	0	0	0	0	0	0	0	11	10	0	10	0	0	0	0	0	10	0	ATCTTGTGTCCGTGGTGAAGGCCA
tag542	3	31094042	31094065	+	11	12	0	0	13	14	12	12	0	28	21	18	11	11	26	14	15	22	AGGGCCTGACGCGACGAGATGACA
tag543	4	328979	328997	+	0	0	0	17	0	0	0	0	0	0	23	0	0	0	0	0	0	0	AGTTGCTGTTTCCATTTAA
tag544	8	19952748	19952771	+	0	10	0	0	0	0	0	0	0	0	0	0	0	10	0	0	0	0	AAACTAGTCTGAAGGGTAATGGCT
tag545	9	16487518	16487541	+	0	0	0	11	14	0	0	12	10	0	13	0	0	0	0	0	12	11	AATACAATTTAAAAACGGATCTGT
tag546	9	16753816	16753839	+	0	0	0	0	14	0	10	0	0	0	0	0	0	15	0	11	0	0	AGGCACCATGTTAGCTAAAACAGC
tag547	7	22368424	22368448	-	28	11	24	20	28	17	34	19	18	34	30	12	47	24	26	12	11	27	GCGTTGTAGTCCAACGGTTAGGATA
tag548	10	10899501	10899521	+	0	0	0	0	0	0	11	0	0	0	0	0	0	0	0	0	0	0	TGTTAAGCCGGAGGAAGGAGA
tag549	4	29688394	29688416	-	0	0	0	0	11	0	0	0	0	11	0	0	0	0	0	15	0	0	GATTTCGGCAATAATAAAAGGGG
tag550	1	33522923	33522943	-	11	15	10	10	13	11	18	0	0	0	14	0	10	0	14	0	12	0	GGCAGGGCAACGTTTCACAAT
tag551	12	27005526	27005549	-	0	0	0	0	0	0	0	0	0	0	0	0	0	15	0	0	10	0	TGGCTAGTCATAAGGTCTTATGGT
tag552	11	16201800	16201823	+	0	18	10	17	14	0	13	11	13	10	22	10	0	15	11	11	13	28	TCCTGTGTGGTTGGGTTAGGACGC
tag553	6	23580731	23580754	+	0	18	0	12	16	0	0	0	13	17	0	0	22	12	22	21	0	0	ACGGACTAGCTGTACCTACTGTTT
tag554	8	22325718	22325737	+	123	38	56	41	55	58	102	20	0	20	30	93	21	15	25	119	0	17	GCAAGATATTGGGTATTTCT
tag555	3	7366033	7366053	-	19	21	0	10	20	18	12	17	10	16	12	23	0	40	18	12	0	17	TGCCAATCGGAGCACATGGTA
tag556	12	24991016	24991039	+	0	0	0	0	0	0	0	0	0	0	0	0	0	10	0	0	0	0	GGGACTAGTTCGGGGCGTGACAGT
tag557	Mt	282852	282880	-	46	30	51	35	39	18	10	13	0	15	50	0	33	0	73	33	25	45	CTAGTGCCACAAAGGCCTTTGGTGGTCTT
tag558	10	3413457	3413480	-	0	0	0	0	11	0	0	12	0	0	15	0	0	14	0	0	0	0	GGTTTGTTTATTTTGGGACGGAGA
tag559	9	8208135	8208158	-	44	55	60	31	75	35	47	48	37	64	54	42	61	64	73	79	66	59	AATCGACCGTTCAGTTCCTCAAAC
tag560	5	20501940	20501963	+	75	161	162	83	148	149	161	108	247	135	220	169	151	227	105	179	123	155	ATTTCTGGTTTTGTGGTTAAGGGA
tag561	4	1099486	1099509	+	0	0	11	0	0	0	0	11	0	10	10	0	0	13	0	0	0	0	AAAAGGCTGTCGAGATTCGTTGGA
tag562	4	997005	997028	+	18	51	46	27	36	20	41	39	38	44	42	44	24	64	38	28	84	60	AAGCCAGCTGTAAATATATTTTAA
tag563	9	12921	12941	+	973	1011	471	242	459	550	841	243	349	515	299	364	366	271	1449	637	285	439	TCCCTCCGCAGCTAGCTTCTT
tag564	1	31203295	31203318	-	0	0	0	0	0	0	0	0	0	0	10	0	0	0	0	10	0	0	TAAAACTGGGAGTGGAGCTGGGTG
tag565	12	24037252	24037275	-	0	0	0	0	12	0	0	0	0	0	11	0	0	0	0	0	0	0	AACTTGTCATAGTGTGTCATCTAG
tag566	1	11666890	11666910	+	0	0	13	0	0	0	10	0	0	0	0	0	0	0	0	0	0	0	TTTTTTTATTTTTTTCTCCCT
tag567	7	29475667	29475686	-	0	0	14	0	0	0	0	0	0	0	0	0	0	11	0	0	0	0	CTAGTGGTAGAATAGTACCC
tag568	4	19776018	19776038	+	0	0	0	18	14	0	12	0	0	12	10	13	10	0	15	11	12	0	TTCCAACATCCGGTCAAACGT
tag569	11	6407028	6407051	-	0	0	0	0	10	0	0	14	14	0	11	0	0	11	0	11	0	0	GTTTTGACTAGATCTGTGTCGCAC
tag570	11	21634196	21634219	-	0	0	10	12	15	10	12	0	12	0	10	10	0	0	0	0	0	12	TTGACTTTTTAAGTACGTGTTTGA
tag571	10	21600398	21600418	-	0	0	10	0	0	0	0	0	11	12	0	0	0	0	0	0	0	0	CCAACCCGCCGGTCGGCCTGT
tag572	2	7855936	7855954	-	0	0	0	0	0	11	0	0	0	0	0	0	0	0	0	0	0	0	AATTTATGTTGGTCTGCCT
tag573	5	22805061	22805084	-	20	19	25	19	24	0	28	20	13	0	0	26	19	18	20	19	16	20	AAATCCTGACCGTTGATCTAGCAT
tag574	4	5134426	5134449	-	0	0	24	0	0	0	14	0	0	0	10	0	0	10	0	15	13	0	AAAATCCCTTATATTGTCAGACGG
tag575	12	5613913	5613936	+	0	0	0	0	0	0	12	0	0	0	0	0	0	0	0	0	0	0	GCATAGAATGTACACAGGGTGTAC
tag576	5	23668160	23668183	+	0	13	16	0	0	10	24	0	0	0	13	15	0	19	0	19	0	10	AGTGCGCCACCTATTTTTCTCAGC
tag577	9	8965	8988	+	19	36	25	35	16	21	15	21	26	13	16	30	10	30	44	15	22	31	GTGAGCTGGGATTAGACCGTCGTG
tag578	4	9143239	9143263	-	10	13	0	0	0	0	10	0	0	0	14	14	0	0	19	0	11	13	GACTGAGACACGGCCCAGACTCCTA
tag579	3	13355772	13355792	+	0	12	0	0	17	18	13	0	20	13	11	0	11	16	11	17	0	13	ATTTTGTGTAGCTCTAGGATC
tag580	Pt	741	766	-	0	0	0	0	0	0	0	0	0	0	0	0	0	0	0	17	0	0	TATGGGTCGTGAGTGGGAACTGAGTT
tag581	2	6607211	6607234	-	0	0	0	0	0	0	0	0	0	0	0	0	0	10	0	0	0	0	AAGTGCATCTATGGTTTTCCGCGT
tag582	9	13005683	13005705	-	0	0	0	0	13	0	0	12	0	0	13	0	0	18	0	0	28	0	ACTCCGGGTTGAGCCAAGGGGGT
tag583	9	28174	28195	+	12	0	11	0	17	0	15	0	0	0	0	0	0	0	0	0	0	0	TAGAGTGCTCAAAGCAAGCCAT
tag584	4	27197690	27197713	-	10	0	19	0	0	0	15	13	0	14	16	0	17	10	0	0	10	0	GCTAAGAGTCGACTATAAGCCGCT
tag585	5	22277600	22277622	+	0	0	0	10	0	0	0	0	0	0	0	0	0	11	0	0	0	0	TAGATTGGCTATAGATGAATTGG
tag586	9	23350	23376	+	0	0	0	0	10	0	0	0	0	0	0	0	0	0	0	0	0	0	CTTTGAAGGCCGAAGAGGAGAAAGGTT
tag587	9	30686	30707	+	23	15	15	10	17	0	13	14	0	11	0	0	17	10	12	12	0	10	CGTGCAAATCGTTCGTCTGACT
tag588	1	6432294	6432317	+	0	0	0	0	0	0	0	0	0	0	0	0	0	0	0	10	10	0	ACACTGCCTAACTGTTCACCTAAC
tag589	11	8673339	8673362	-	0	0	0	0	0	0	0	0	10	0	0	0	0	0	0	0	0	0	ACTAGGCCCGTCAGCGATGAGCGT
tag590	3	18209544	18209564	+	0	0	13	10	11	10	20	10	14	0	10	14	0	20	0	10	0	0	TTTTATCCGGTATTGGAGTTG
tag591	6	28538575	28538598	-	0	0	0	0	0	0	0	0	0	0	0	0	11	0	0	0	0	0	GATATAGACTAGCAAACCCCCGTT
tag592	7	24243641	24243667	-	5591	7146	6015	4794	3054	1713	1539	1484	774	1902	9798	1351	2365	878	7950	4546	1320	2556	CTACCGCCCGGGCCTGGCGCACCCCAA
tag593	2	21935837	21935860	-	0	11	0	12	13	12	0	12	14	0	0	15	0	0	13	0	22	11	GAGCTGAAGCTGTGTCAACATGCC
tag594	9	31744	31772	+	0	0	14	0	0	0	0	0	0	0	0	0	0	0	0	0	0	0	TGGCTCTGAGGGCTGGGCTCGGGGGTCCC
tag595	4	21192753	21192774	+	0	0	0	14	0	0	0	0	0	0	0	0	0	0	0	0	0	0	AGCAAGATATTGGTTATTTCTT
tag596	7	137095	137116	-	17	14	17	22	23	14	36	14	17	0	17	21	13	26	15	48	0	29	TATGACTGACATTGATGACGAG
tag597	8	14668956	14668979	-	0	10	0	0	18	0	0	17	0	0	18	0	12	0	0	0	0	0	GGAAAAGTTGAAAGTTTGTGTGTG
tag598	7	137761	137784	-	0	0	0	0	0	0	0	0	0	0	0	0	0	10	0	0	0	12	GGGACGCTCCGGAATTGGCTCGAA
tag599	1	26418531	26418551	-	0	0	0	0	0	0	0	0	0	0	10	11	0	0	0	0	0	0	TTAGCTCCCGCCGCCCGTGCT
tag600	2	25101055	25101078	+	55	90	60	45	67	45	78	129	62	70	108	73	49	103	95	123	170	94	TCTGTCTTCCTGTGATACCAGCAC
tag601	7	4646913	4646936	+	10	19	0	0	0	0	11	30	20	14	22	13	13	24	16	15	23	12	TTTGGCTCCAATGGTCATGTCCGC
tag602	9	19959908	19959929	+	39	40	33	37	74	44	46	48	46	35	36	44	49	68	27	53	59	58	TTTAGCACATATTTGACCGTTC
tag603	1	7658111	7658132	-	0	0	0	0	0	0	0	0	10	0	0	0	0	0	0	0	0	0	GCGCGTCCTCGGCGTCGGTGTC
tag604	12	9356089	9356109	+	0	0	0	0	26	0	0	15	0	10	0	0	0	0	0	10	0	0	GATCCGTGAGCCAATGAGGCA
tag605	6	21080681	21080704	-	0	0	0	0	0	0	0	0	0	0	0	0	0	0	0	0	10	0	TTCGCTTATGCTATGCTTATCAGT
tag606	9	24650	24673	+	37	44	23	106	48	41	70	29	91	48	17	46	35	73	26	43	51	47	CCTTCGGAGTTTGAAGCTAGAGGT
tag607	3	28803641	28803662	+	0	0	0	11	0	0	0	0	0	0	0	0	0	0	0	0	0	0	ACGCGACGCCACGTAGACCAAA
tag608	10	10811545	10811571	-	19	10	123	21	36	10	50	38	15	33	79	51	12	21	0	46	22	16	TTGTCGTGCCAATCCAACATAAGCCTT
tag609	9	7313294	7313317	-	0	0	0	0	0	0	10	0	0	10	0	0	0	0	0	0	0	0	ACGACTCATTAGCACATGATTAAT
tag610	9	21576161	21576184	+	48	72	53	33	60	48	62	46	47	35	49	54	33	68	55	75	67	65	ACTCTAACACTATTAAGCCAAAAG
tag611	9	19859818	19859841	-	0	0	16	0	13	0	0	0	13	17	10	11	19	13	0	10	20	14	TCTCCAAGAGACTAGCTAAATGGC
tag612	5	3082593	3082616	+	0	0	0	0	0	0	0	0	0	0	0	0	0	0	0	0	0	11	AATTCGTATCTAACGTTTGACCGT
tag613	11	12154435	12154452	+	22	0	0	22	12	0	0	27	0	22	10	0	12	0	0	12	13	0	CCGAAGTTAAGCGTGCTT
tag614	10	915607	915630	+	0	10	17	0	13	0	0	0	0	0	12	14	11	11	19	0	0	12	AAGTCAACGGCTTCATACATTAAA
tag615	9	16719	16742	+	89	31	90	105	81	72	107	73	65	67	73	109	122	58	60	62	82	69	AGACCTTCGGAGTTTGAAGCTAGA
tag616	1	30664448	30664471	+	0	0	0	0	0	0	0	10	0	0	0	0	0	0	0	0	0	0	ATTTCTAGCCTCCACAGTAAACGT
tag617	6	7958878	7958901	-	0	0	0	0	0	0	0	0	0	0	11	0	0	0	0	0	0	13	GGTTTTGGTCTATGTGGCGTACAC
tag618	3	11306637	11306660	+	0	0	0	0	0	0	0	0	0	0	11	0	0	0	0	0	0	0	AGGAGTTGAGTCTGGAGTGGAGTT
tag619	5	18611165	18611188	-	0	0	0	0	0	0	12	0	0	0	0	0	0	0	0	0	0	0	GAAACTTGGATACTACCGTTGGAT
tag620	8	5991034	5991054	+	18	48	21	16	31	24	11	17	28	31	21	34	22	16	22	11	29	16	CACGTGCCGGCTGCTACCGCC
tag621	10	19040499	19040518	-	10	25	14	0	0	29	15	14	11	18	0	11	14	0	0	13	14	10	GCTGCAGCCCTGGCCCGCTT
tag622	9	2925036	2925058	-	0	0	0	0	11	0	0	11	13	0	0	0	0	10	0	10	14	0	GTATCAGGTGCCGTTTAATACGT
tag623	9	24814	24840	+	0	13	11	0	0	0	12	0	0	14	0	0	0	0	25	0	0	13	AGGGAACGTGAGCTGGGGTTAGACCGT
tag624	11	3481986	3482009	-	0	0	0	0	10	10	0	0	10	0	0	10	10	11	0	0	11	15	CCCTAAATGTTTGACGCCGTTGAC
tag625	1	43143507	43143524	+	15	0	0	0	0	0	0	0	0	0	0	0	0	0	0	0	0	0	GACCACATAGCGCAGTGG
tag626	12	5614798	5614815	+	0	0	0	19	0	0	0	0	0	0	0	0	11	0	0	0	0	0	TTTGTGCCGAAGCTATTT
tag627	9	20255671	20255694	-	14	0	0	11	17	11	12	0	0	16	13	0	11	21	0	17	0	0	ACTTGTAGGGGTGTGTCATCTAGA
tag628	9	15034	15053	+	17	18	0	0	0	12	11	0	12	12	0	11	0	0	28	22	17	10	GGTGAGCCGCGCCACGGAAT
tag629	3	31819608	31819631	+	0	0	0	0	0	0	0	0	0	0	0	0	0	0	0	0	11	0	TAGCATTGGCCCTACTTCGCTTCG
tag630	6	12332240	12332263	+	0	0	0	0	0	0	0	0	0	0	0	10	10	0	0	0	0	0	AGTGGCCCTGAGGACGCGTCCGGC
tag631	7	10493784	10493804	-	0	0	13	0	0	21	0	0	15	0	0	0	0	0	0	0	0	0	CCCCTTTGCAGTGCCGTGGTG
tag632	3	21473266	21473289	-	0	0	0	0	0	0	0	0	11	0	0	0	0	0	0	0	0	0	ACGCGAGGGCCTGTGTACATAGGA
tag633	3	10033623	10033646	+	10	12	13	15	17	0	13	15	0	0	0	12	13	15	12	0	12	10	GCATTGTGAATCTGGACATATCAC
tag634	12	22536381	22536404	-	0	0	0	0	0	0	0	0	0	0	0	0	12	0	0	0	0	0	CGAACTATCGCGGTCAACCGAATT
tag635	10	10904280	10904306	+	0	0	19	0	0	0	0	0	0	0	0	0	0	0	0	0	14	13	CGGTGAACGGCGGCCGTAACAATAACG
tag636	2	28719399	28719419	+	707	461	298	627	459	982	577	104	1211	458	261	284	233	331	884	658	261	632	ATTAAGCCATGCATGTGCAAG
tag637	10	10819455	10819472	+	0	0	0	17	0	0	0	19	16	0	0	0	0	0	0	0	0	0	GCGAGCGTAGTTCAATGA
tag638	7	22093918	22093941	-	0	0	0	0	0	0	0	0	10	0	0	0	0	0	0	0	0	0	AAACAGGGCCTTAGACAAGTGTGG
tag639	1	2289923	2289946	+	0	0	0	0	0	0	0	0	0	0	0	0	0	0	0	0	10	0	GAGGAGCAGGGAGTCGAAGCTGGT
tag640	11	23993081	23993104	-	0	0	16	17	12	11	0	12	0	0	11	0	0	24	0	15	0	10	AAATAAGACGAACGATTAAAGTTG
tag641	9	4879	4902	+	0	0	0	0	0	0	13	0	0	0	0	10	10	16	0	0	0	0	TTTCTTGATTCTATGGGTGGTGGT
tag642	9	11895	11924	+	0	0	27	0	0	0	0	0	0	0	0	0	0	0	10	0	0	0	CCTACCATGGTGGTGACGGGTGACGGAGAA
tag643	Pt	117819	117847	-	0	13	12	0	0	0	0	0	0	0	14	0	0	0	15	0	20	12	ACGAAAGGCGTAACGATCTGGGCACTGTC
tag644	6	12480986	12481009	-	0	0	0	0	15	10	0	0	12	0	11	0	10	0	0	0	0	0	ACGCTACGCCACGTTGCAACAGGC
tag645	Pt	96206	96229	+	13	20	12	12	0	10	14	0	0	13	0	17	12	18	0	13	14	13	GATAAGCTTCATCGTCGAGAGGGA
tag646	8	9247300	9247318	-	46	28	22	29	20	22	36	20	0	35	24	28	0	19	15	18	16	15	GCTGAAGATGAACGGGGCT
tag647	11	12251721	12251741	-	0	0	0	0	0	0	10	0	0	0	0	0	0	0	11	0	0	14	CTGGTCGTCGATCTCTAACAG
tag648	7	26250882	26250905	-	0	11	13	13	22	11	21	11	11	0	14	10	10	17	0	14	12	19	ACATTGTGTCTTAAGTCCGTGCTA
tag649	4	3528547	3528570	+	0	0	0	0	0	0	0	0	15	0	0	0	0	0	0	0	0	0	GCCCTCAAGGATCCAAACAGGTGG
tag650	2	28721908	28721929	+	28	20	45	0	18	22	26	25	16	18	17	37	11	0	14	23	30	0	GAGAGGCGTCCTCAGCGACGGA
tag651	9	14693766	14693789	+	0	15	0	0	12	0	0	0	0	0	0	11	0	12	0	0	10	0	GAATCCGGATACGAGACATGTACA
tag652	6	10897714	10897737	+	23	20	33	28	34	25	63	27	20	32	30	38	40	20	25	32	26	29	AAGAGCCTCCACGTTCACTCTCAT
tag653	9	28699	28722	+	0	0	12	0	0	0	0	0	0	0	0	10	0	0	0	0	0	0	TTAGTTGGTGGAGCGATTTGTCTG
tag654	6	29316805	29316826	-	0	13	0	0	0	0	0	0	0	0	0	0	0	0	0	16	0	14	TTGTCTTCATGTTGAGTTAGCT
tag655	9	22867	22892	+	21	11	24	18	30	0	25	11	0	16	14	14	0	13	22	19	18	24	TTCTATCGGGTAAAGCCAATGATTAG
tag656	6	9352231	9352253	-	0	0	0	10	0	0	0	0	0	12	0	0	0	0	0	0	10	0	CTCGTTCTTTACACTTCTTCTTG
tag657	9	17641154	17641177	-	0	10	12	0	0	10	0	16	12	0	13	17	10	11	11	0	0	10	GAGACCCCGTAGACCCCATGCTGG
tag658	9	36874	36893	+	15	0	0	0	0	0	0	0	0	0	0	11	0	0	0	0	0	0	TTCATCGTGATGGGGATAGA
tag659	Pt	119782	119803	-	21	13	0	0	0	0	10	0	15	21	0	10	0	0	28	0	14	12	CCGGAGATTCCCAAATAGGTCA
tag660	8	14615994	14616017	-	0	0	0	0	0	0	0	0	0	0	0	0	10	0	0	0	0	0	AAGGATTTCCACTCACAATTTATG
tag661	3	9603734	9603753	+	21	30	27	61	47	58	39	13	29	24	23	20	10	30	16	26	0	22	GTCCGCATAGCGCAGTGGAT
tag662	1	33505796	33505817	-	12	0	0	0	0	0	20	0	0	0	0	0	0	0	10	0	0	0	GGGTCGTTGCCCGAGCGGTTAA
tag663	1	1843612	1843635	+	0	0	0	0	0	0	0	0	0	0	0	0	15	14	0	0	15	14	ATAGGCCCACATGTCATAGACACA
tag664	10	16765311	16765334	+	0	0	0	0	0	0	10	0	0	0	0	0	0	0	0	0	0	0	TGGAATAAGAAGGCTGTTGAAGAT
tag665	2	28719403	28719428	+	19	0	19	18	24	0	17	0	0	14	13	10	0	19	17	14	0	18	AGCCATGCATGTGCAAGTATGAACTA
tag666	1	33499250	33499279	+	0	0	48	0	0	0	0	0	0	0	26	0	13	0	0	0	33	15	ATATCGGGTAGGTTGTGGTATTTCATTGCC
tag667	10	15549372	15549395	+	0	13	29	11	19	14	22	22	22	19	20	15	10	19	14	17	19	19	ACGATTTGCCACTAGGTCCACATG
tag668	12	20533736	20533760	+	0	0	0	0	0	0	0	0	0	0	0	0	0	0	0	12	0	0	CAAATAAAAACCTAGTTCACTCGCT
tag669	12	7881936	7881959	+	0	0	0	0	0	0	10	0	0	0	0	0	0	0	0	0	0	0	CTTTTTCATCACATCGTTTCAATT
tag670	2	34850267	34850290	+	0	0	0	0	13	10	11	10	0	12	0	10	0	0	0	0	0	0	GGACTACGAATCTGGACACTAGGA
tag671	9	14651	14672	+	0	0	12	0	0	0	13	0	0	0	0	0	0	18	0	0	0	0	TGGGATGCGCAAGGAAGCTGAC
tag672	2	28715604	28715626	+	0	0	10	0	0	0	10	0	0	0	0	0	0	0	0	0	0	0	CTCGAGCTGCTCGCGCGGCGAGA
tag673	12	25875199	25875222	-	23	35	39	15	43	33	29	22	47	27	24	34	42	32	35	26	35	49	ACGGACGTCCATCGATGAAGAGCG
tag674	5	29595070	29595093	-	0	0	0	0	0	0	13	0	0	0	0	0	0	0	0	0	0	0	ACTTTTCGATTTGGCAATTAACTA
tag675	3	13121227	13121250	+	0	0	0	0	0	0	0	0	0	10	10	12	0	0	0	0	12	0	AGGCCTAACCGGAGCCACAACTTT
tag676	10	2576357	2576380	+	0	0	0	0	10	0	11	11	0	0	13	0	0	12	0	0	0	11	ATAATATGCTAACTTGTTCAAACT
tag677	7	14237692	14237715	+	0	0	17	0	10	0	0	15	0	11	0	0	18	0	0	0	21	0	ACTAATTCATGATCTGGCATGTAC
tag678	3	34111447	34111470	+	0	0	0	0	10	16	12	11	11	0	11	12	0	0	0	0	0	14	GATCTGGGTTTAAAGCCTCACCCC
tag679	9	1272	1296	+	99	151	201	87	140	147	107	103	122	124	118	165	106	117	160	74	130	160	TTAGGGGCGCAAGCCCCCAAGGGCC
tag680	9	5145614	5145637	-	0	10	0	0	0	12	15	16	25	20	18	14	21	16	10	0	21	15	TGGGACGGCGCCAAAGAGGCTGGC
tag681	9	14350	14370	+	208	228	112	99	137	168	134	73	388	138	65	164	175	143	318	204	115	157	TGCTTGAAATTGCCGGGAGGG
tag682	4	722360	722383	-	0	12	0	13	26	11	19	23	0	0	11	14	13	17	14	10	15	20	ATTGTATCTTGAAATCCGTGCTAC
tag683	10	10811099	10811125	-	0	0	0	0	0	0	0	0	0	0	0	0	0	0	0	0	0	12	GGGTTGCTAACTCAATGGTAGAGTACA
tag684	12	3401441	3401469	-	0	0	0	0	0	0	0	0	0	0	0	0	0	0	14	0	0	0	CGTAGCTCAGTTGGTTAGAGCACCCGTTT
tag685	9	13605255	13605276	-	0	13	0	0	0	0	0	0	11	0	0	0	12	0	11	0	13	0	CCTCCGTTGAATCCGCCACATC
tag686	9	21703110	21703133	-	31	64	67	54	100	46	74	45	42	54	67	54	66	72	70	72	72	74	AGTAGAGCACCGGATTTGAGTGGT
tag687	1	17619600	17619623	-	0	0	0	0	0	0	11	0	0	11	12	0	0	0	12	0	13	12	CCGGTTCACTTTAATAGCATTGAA
tag688	4	12180442	12180465	-	0	0	10	0	0	0	0	0	0	0	0	0	0	0	0	0	0	0	GCGCCTATGGTGACTTCGTCAATC
tag689	9	32919	32947	+	11	12	19	0	14	10	0	14	0	13	0	15	22	0	39	0	14	27	ACGCCTCTAAGTCAGAATCCAAGCTAGCA
tag690	9	32788	32810	+	0	0	0	0	0	0	0	0	14	0	0	0	0	0	0	0	0	0	ACCCTACTGATTACCGTGCCGCG
tag691	5	25063147	25063170	+	0	0	0	0	0	0	0	0	0	0	0	10	0	11	10	0	0	0	AAAACGACACCATTAAGTAATTAT
tag692	2	3594073	3594096	+	0	10	0	0	0	0	0	0	0	0	0	0	0	0	0	0	0	0	GATGAATCTCCTCTGACGTAGAAC
tag693	9	16105599	16105622	+	14	0	0	15	19	0	18	16	0	16	0	18	13	0	28	0	20	11	GGTCAAACGTTGATTAAACAGTCA
tag694	12	19473000	19473023	-	0	0	0	0	0	0	0	0	0	0	0	0	0	0	0	10	0	0	ATTCTCATCCACTAGTTAATCACC
tag695	4	28703529	28703555	-	0	0	0	0	0	0	0	0	0	0	0	0	0	10	10	0	0	26	GTTGCTGGTGTAGTGGTTATCACGTCA
tag696	1	15952991	15953014	-	0	0	0	0	0	0	0	0	0	0	0	0	11	0	0	0	14	0	ATATAATGATACTAGCCGCGTAAT
tag697	12	18871679	18871702	-	0	0	12	0	0	0	0	0	0	0	11	0	12	13	12	0	0	10	ACCGTTGACTTTTTAGCACATATT
tag698	10	4008543	4008566	+	0	0	10	11	12	0	16	13	0	10	15	12	10	11	22	0	0	0	ACCGTCCGTCTTATTTGAAAAATT
tag699	10	10806308	10806326	-	0	0	0	0	0	0	0	34	0	14	11	0	0	0	0	0	22	0	ACGGACCTCCCCAGATGGT
tag700	7	13686203	13686226	+	11	11	18	0	19	15	17	12	15	17	23	33	0	15	10	12	13	10	ACTAGGCGCCACGACGGAACGGGC
tag701	Pt	91353	91373	+	97	125	80	181	62	92	113	30	56	76	38	61	78	83	117	126	71	89	CATGCAAGTCGAACGGGAAGT
tag702	7	6232342	6232365	+	10	0	0	0	12	0	12	0	0	0	0	0	0	0	0	10	0	0	AAACATAGCGGCCGTGATAATAGG
tag703	4	25919587	25919610	+	33	29	17	19	42	17	21	20	24	30	26	26	26	20	40	24	11	44	GATAGCGGTTTTGGCTGACGTGGC
tag704	9	11714	11744	+	0	0	84	0	0	0	13	0	0	12	18	0	0	11	147	0	31	76	GAGCTAATACGTGCAACAAACCCCGACTTCC
tag705	2	28211873	28211896	+	0	12	0	0	0	0	0	0	0	0	0	0	0	0	0	0	0	0	GCGAGTACACGGATGGAAGGACCC
tag706	9	10619492	10619516	-	14	22	18	0	34	0	10	0	10	16	0	0	13	0	26	24	11	27	ATTTCAATCGGGCCTAAATTACGGA
tag707	4	9207373	9207397	+	0	29	16	0	11	0	15	19	0	0	16	13	14	16	19	0	16	16	CGTCGAGAGGGAAACAGCCCGGATC
tag708	8	10683023	10683046	-	0	0	0	0	0	0	0	0	0	0	11	0	0	0	0	0	0	0	GTGCACTGCAAGCAAGTAGCAATG
tag709	5	176859	176882	+	0	0	0	0	12	0	0	10	0	0	0	0	0	20	0	0	0	13	AGACTTTCTAGCATTATCCACATT
tag710	3	28924683	28924706	-	0	0	0	0	0	0	0	0	0	0	0	10	0	0	0	0	0	0	GACTCCGCAACACCTGAATCGTGC
tag711	9	8395	8418	+	20	0	0	0	0	0	0	0	12	0	0	23	0	0	17	44	0	0	GGCTTGGCAGAATCAGCGGGGAAA
tag712	9	33047	33069	+	0	0	0	0	0	0	12	0	10	0	0	12	12	0	13	0	0	0	GCCGGCCGCCTCGAAGCTCCCTT
tag713	11	192399	192422	-	12	18	0	10	22	12	17	16	0	20	24	0	16	25	21	14	19	19	AATACAACGAATCTAGACATCCAG
tag714	11	14154430	14154450	+	27	57	53	22	34	37	33	49	48	57	52	68	36	78	30	56	61	34	GATCCAGCTCCTGTCGGCGTC
tag715	6	15797873	15797896	+	0	0	0	0	0	10	0	0	0	0	0	0	0	0	0	0	0	11	AGGTCCGAGTCCGACTGTGTTTCG
tag716	12	24746714	24746737	-	19	31	30	20	29	0	38	14	10	12	24	26	19	23	21	0	15	28	GACATGGATTTCTTGTAGAGAGCC
tag717	9	20025	20045	+	40	15	25	32	39	44	71	16	42	38	14	24	24	37	41	42	15	28	GATCCATTGGAGGGCAAGTCT
tag718	1	20619624	20619647	-	0	10	10	0	0	0	0	11	0	0	10	0	0	0	0	11	0	0	GAGACCGTGTCGCTATCCAAAACG
tag719	1	7657364	7657385	+	14	22	23	0	12	39	22	28	47	29	26	21	35	24	15	22	14	17	TCGTGGCGCCGACTAGCATGGT
tag720	8	25128768	25128787	+	0	0	0	0	0	0	0	0	0	0	0	10	0	0	0	0	0	0	TTTGGGCAACTACCTTAGGG
tag721	10	8575912	8575935	-	16	13	29	31	33	28	36	26	17	19	33	42	26	0	17	20	32	20	ACTAAAACACACCTAGGATGCGCA
tag722	10	20453552	20453575	+	0	0	0	0	0	0	10	0	0	0	0	0	0	0	0	0	0	0	CCCGTAGGCTGAGGAGCAAAAGGA
tag723	2	8256080	8256103	+	0	0	0	0	0	0	11	0	0	0	0	0	0	0	0	0	0	0	ACTTTCGGTCAATGCTGTACAGAA
tag724	1	14350062	14350083	+	0	13	10	0	11	14	18	11	23	14	12	15	10	24	14	10	21	18	ATAGCACGGACTCCAAGACGCA
tag725	1	33588155	33588172	+	12	0	0	0	0	0	0	0	10	0	0	0	0	0	0	0	0	0	ACGAGAGGACCGGGAAGG
tag726	5	12962464	12962485	-	0	0	0	0	0	0	12	0	0	0	0	0	0	0	0	0	0	0	TGGTTTAATTCGATTCAAAGCG
tag727	8	22837826	22837849	+	0	0	13	10	15	0	10	0	0	11	14	14	0	0	11	21	13	0	GGCGCGATAAAGTTTGAAGATGGC
tag728	2	28720945	28720962	+	66	0	0	68	84	36	0	82	50	50	0	0	103	0	47	86	18	0	CCTAGTAAGCGCGAGTCA
tag729	12	3773172	3773195	+	0	0	0	0	0	0	0	0	0	0	0	0	0	0	0	11	0	12	GTTGGTACGACATCGTTTGTGGTG
tag730	7	20721294	20721317	-	0	0	0	0	0	0	0	0	0	0	0	0	0	0	0	0	10	0	AAATCGGCCGGACCAATCCATCCC
tag731	10	5728522	5728545	+	12	16	17	18	17	18	25	24	10	29	22	20	13	20	0	15	27	20	GTGACGGGTCGTAAGTTACAACCC
tag732	1	41308923	41308944	+	0	0	0	10	0	0	0	11	20	0	10	0	0	15	0	0	11	10	ACGGTGTGTACACGCGAGGGCC
tag733	3	11689692	11689715	-	0	0	0	0	0	0	0	10	0	0	0	0	0	0	0	0	0	0	ATAGCCAGCTTCTGAGAATCTAGA
tag734	12	13663717	13663737	+	0	11	29	18	21	24	0	21	19	26	18	17	41	0	0	13	18	0	ATCGGCTGCCGGCACCGCCCC
tag735	6	24053908	24053928	+	60	114	52	50	114	117	136	45	129	89	25	99	89	139	87	133	66	83	CGAGCACGGCTATTCGAATAG
tag736	7	14233306	14233326	-	0	0	0	0	0	0	0	0	0	10	0	10	0	0	0	0	0	0	TAGGGGAGCAAATGGGATTAG
tag737	1	8854687	8854710	+	0	0	14	10	26	0	0	0	0	0	0	0	13	15	0	14	0	0	AGGTACACTAGCTGAAACATCGTA
tag738	1	7262689	7262712	-	0	0	0	0	0	0	0	0	0	0	0	0	0	0	0	0	10	0	GCCGACGGATCTATTGTGACCGGT
tag739	3	22984587	22984610	-	0	0	0	0	0	0	0	0	0	0	0	0	0	0	0	0	10	10	ACTAAAACCACGAAATCGTAGTGT
tag740	Pt	92077	92097	+	47	71	38	33	35	82	38	43	82	44	46	51	45	53	42	23	26	32	TGCTGTGCGACTCGACCCGTG
tag741	Pt	4357	4375	-	14	0	21	31	12	16	15	15	11	23	13	15	17	22	12	16	18	17	GTCGTGCCAATCCAACATA
tag742	7	19603703	19603726	+	35	23	32	26	39	20	41	29	22	27	37	23	27	24	24	50	20	28	AGCCTAGGGATTATGGAATGAGTT
tag743	3	26212232	26212255	-	0	16	0	18	16	13	0	12	0	0	0	12	14	18	14	11	0	16	GATGGACGGAACCCTAACGACGAT
tag744	2	32769419	32769442	+	13	23	22	22	27	13	21	18	0	14	20	15	27	31	0	24	19	25	ATGGTAGGGACTTATGTTTTTGTA
tag745	9	14403	14424	+	15	20	20	11	11	0	15	12	0	0	12	21	0	10	0	0	15	11	GTATGCGGAACGGCTTCGGCTG
tag746	1	22017608	22017631	-	0	0	0	0	0	0	10	10	0	0	0	0	0	0	0	0	0	0	GCGCCACGTGGCTGACGATGTCAT
tag747	7	28340655	28340678	+	0	10	0	0	0	0	0	0	0	0	10	0	0	0	0	0	0	12	GATGACGTGGTCGAATCTCGAACG
tag748	4	26929217	26929240	+	0	0	0	0	0	0	0	0	0	0	0	0	0	0	0	0	11	0	TCCACTCGAGCTATTAGAATCCAT
tag749	9	6686	6706	+	14	12	15	12	0	22	26	13	13	10	0	20	0	12	17	0	12	0	AGTCTGACATGCGTGCGAGTC
tag750	10	20280357	20280379	+	0	0	0	15	11	0	0	0	0	0	10	0	0	13	0	0	12	0	TGGAACGATGTGACTGAAAAGTT
tag751	4	18472113	18472133	+	173	261	159	189	244	240	183	217	156	286	207	233	211	236	168	217	212	191	TGGCTGGGTCAATAGCGATCA
tag752	10	16429177	16429197	-	15	0	0	0	0	15	0	0	0	0	0	0	0	0	0	0	0	0	TACTGGCTTGCCGTTTCATCA
tag753	4	9171685	9171703	+	28	28	10	24	26	24	10	26	15	35	28	34	36	12	14	23	17	0	AGACCGCCGGTGTTAAGCC
tag754	4	9203350	9203375	+	21	11	0	10	0	0	10	0	0	0	0	0	0	0	21	11	10	20	TGGAGCATGTGGTTTAATTCGATTCA
tag755	10	7689013	7689036	+	64	127	83	63	161	144	126	50	160	24	42	92	94	111	141	102	51	112	TTCCCCAGTCGACTGCTTGTGGCA
tag756	2	30309749	30309772	-	0	0	0	0	0	0	0	0	0	0	0	0	0	0	0	0	10	0	TTAGCCCATCTTAAAGCCAACATA
tag757	Pt	98231	98258	+	0	0	15	0	0	0	11	0	0	0	17	10	0	0	0	0	0	0	GTGGAAGTGCAGTGATGTATGCAGCTGA
tag758	10	10815086	10815109	-	11	0	0	0	0	0	0	0	0	11	15	11	0	0	0	0	0	10	GGAGAGATGGCTGAGTGGACTAAC
tag759	9	22775	22793	+	105	101	69	118	88	118	76	67	126	94	34	68	52	104	79	118	44	78	TGACTTGGGTATAGGGGCG
tag760	2	1553162	1553182	-	16	38	21	10	20	21	30	34	33	45	16	30	29	46	29	34	60	34	CCCGCCTTGCACCAATTGAAT
tag761	3	29382384	29382406	+	11	11	0	0	0	27	0	0	16	0	0	0	0	0	23	0	0	0	CGCGAGCTTGTAACCCGAGCGGG
tag762	11	1020484	1020504	-	12	12	12	20	14	0	22	0	0	14	15	15	11	0	0	12	0	0	CAATGCAAGGGCGAAATAGAG
tag763	11	4794487	4794510	-	0	26	25	13	12	16	19	30	22	22	13	23	28	30	13	27	25	24	ACTAAATATTTAACGCCGTTGATT
tag764	6	14203291	14203312	-	38	80	42	26	43	40	57	70	54	50	68	64	82	65	52	74	62	38	CAGAAGCCCGAAGACCGGTCCT
tag765	9	21488	21510	+	18	13	22	0	12	10	25	16	0	0	135	109	14	15	23	16	75	0	CACACGCCTCTCGGCAACGGATA
tag766	5	7442867	7442887	-	14	0	0	0	0	0	15	0	0	0	11	19	14	0	0	11	11	0	TCCTACGACGATGCCCTCCTC
tag767	3	14034548	14034572	-	0	0	19	21	10	0	0	0	0	0	15	16	10	0	0	10	0	0	TAGATAGAGAGGGAGGGCAGAGGCA
tag768	3	33569747	33569770	+	0	0	0	0	0	0	0	0	10	0	0	0	0	0	0	0	0	0	GCATCACGTGGGACGAAGACCAGG
tag769	1	33571090	33571114	+	78	85	108	84	95	83	141	61	64	59	193	56	120	97	106	106	71	100	GCGAGCGTAGTTCAATGGTAAAACA
tag770	9	5697466	5697489	-	0	0	0	0	0	0	0	0	0	0	0	0	0	0	14	0	0	0	TCCCACCTCGGCGCTCAACTCATG
tag771	2	5770564	5770587	+	0	0	0	11	0	0	10	0	0	0	0	0	0	0	0	0	0	0	ATTTATAGCTAGAGTTATCTTTCT
tag772	4	6646467	6646490	-	0	0	18	0	10	0	14	0	11	11	17	17	11	0	21	11	13	17	GGAATCCGACTATTGGCGACTTGA
tag773	1	37869175	37869198	-	0	12	11	0	19	0	10	15	0	0	0	14	15	20	14	11	17	10	AAAACCGCAAAGTCACGATGTCCT
tag774	6	21547496	21547519	+	0	21	21	14	12	10	14	21	15	0	20	11	11	0	15	16	24	21	GGCTAAGTCAGCGTGGGACCCACG
tag775	3	22623571	22623594	-	0	10	0	0	11	0	0	0	11	0	13	0	0	0	0	10	0	0	GATCAACCCGACCGAGTAAGTGTG
tag776	5	23142872	23142889	-	25	0	0	18	16	25	0	12	29	12	0	0	23	0	21	19	0	0	GCAATAGACCCGGGTTCG
tag777	8	18691042	18691065	+	0	0	11	0	0	0	0	0	0	0	0	0	0	0	0	0	0	0	TAAACATGTTTGACCATTCGTCTT
tag778	12	2362169	2362192	-	114	177	320	263	265	214	301	277	284	235	305	351	214	361	117	184	294	233	AAACTTATCGGGAGGTTTCACTTA
tag779	5	20593189	20593207	+	0	0	0	13	0	13	0	0	18	0	10	10	0	14	0	0	0	0	GGCCCCGTAGCTCAGTTGG
tag780	4	9166920	9166941	-	14	18	35	21	41	23	43	26	45	18	24	38	17	26	27	39	19	24	CAGTTACTAATTCATGTTCTGG
tag781	3	33572263	33572284	-	0	0	0	0	0	0	0	0	0	0	0	0	0	12	0	11	0	0	TAGGTTTGTTTATTTTGGGACA
tag782	2	15629183	15629206	+	0	0	0	0	0	0	0	0	0	0	0	0	10	0	0	0	0	0	ATTGGCACAGGAGTTGAATGGACA
tag783	1	2985978	2985997	-	0	13	14	0	10	0	0	14	11	19	0	0	16	14	0	10	0	0	TTACTAATTCATGATCTGGA
tag784	4	9184773	9184793	+	0	0	0	0	0	0	0	0	0	0	0	0	0	0	0	10	0	0	TATGAATTGCTCTCACCGCTT
tag785	1	37851702	37851722	-	0	0	0	0	0	0	0	0	0	0	0	0	0	0	0	0	0	10	GCTTGCCATACTGCGAACTAA
tag786	1	766701	766724	+	0	0	0	0	0	0	0	0	0	0	0	0	0	0	0	11	0	12	ATCACCCTCCTGTTCAGATTCGTT
tag787	8	9246574	9246600	-	15	12	14	0	0	0	0	19	0	0	0	0	10	0	11	0	15	12	ACACAGGTCTCCGCAAAGTCGTAAGAC
tag788	9	8203	8225	+	21	15	10	10	0	14	12	12	20	11	0	16	0	0	10	11	0	12	TGTGATTTCTGCCCAGTGCTCTG
tag789	2	16754879	16754902	+	15	0	0	11	14	0	0	12	0	13	12	10	12	0	0	0	0	0	AAAGTTGACGCGGAATATCATGGC
tag790	9	8776	8793	+	0	0	0	15	0	0	0	0	0	0	0	0	10	0	0	12	0	0	GCCTATCGATCCTTTAGA
tag791	Pt	97838	97856	+	13	13	0	0	0	0	0	0	0	0	0	0	0	0	13	0	0	0	GGTGGTTCCAAGGGTTGGG
tag792	12	17791175	17791198	-	0	0	0	0	0	0	12	0	0	0	0	0	0	0	0	15	0	0	ACTAACGACTACTACTAGGGGTGT
tag793	1	8016032	8016052	+	13	0	0	0	0	0	11	11	13	13	14	19	0	15	0	12	19	0	TATGTATGTATGTATGTATGT
tag794	7	2641382	2641405	-	37	49	58	49	72	29	75	70	64	35	58	44	41	93	41	84	66	73	GTGTGTCCGTATATCCGATGTGAC
tag795	11	378489	378509	-	91	90	165	118	143	63	159	163	73	305	120	150	117	199	80	227	110	69	TGGATGGTGAGGCAGAATTGC
tag796	4	5618678	5618701	+	0	0	0	11	11	0	13	0	0	0	12	0	13	16	0	0	12	0	TTTCCGTTAGCACGCTTTTCAAAC
tag797	8	21335502	21335525	+	0	0	19	15	13	11	18	14	0	0	0	0	14	16	0	20	11	13	GAATATGGTATCAGGGTTTCCGTC
tag798	9	14849492	14849515	+	13	22	19	27	21	10	12	22	0	17	17	19	26	0	18	25	16	25	ATAACCCTTGAAGCTAAATAGCCA
tag799	9	20346	20365	+	0	0	0	0	0	14	0	0	0	0	0	0	0	0	0	0	0	0	TTAATAGGGACAGTCGGAGG
tag800	7	26900827	26900850	-	30	33	45	26	39	19	57	39	39	42	55	48	31	48	26	44	85	35	CATCCCCACTATTTCCTAGCCAAT
tag801	8	22325318	22325343	+	20	12	19	23	23	16	23	10	16	10	14	15	20	0	16	23	11	18	AAACTTATAATATTGTGGCCGCTCAT
tag802	10	10795824	10795845	-	10	0	0	12	0	18	17	0	18	0	0	0	0	0	17	18	0	0	AGATCGGAAAGAACACCAACGG
tag803	12	6825024	6825047	-	10	0	16	0	12	0	15	0	0	0	18	14	0	0	0	15	0	0	GATGGTGAGCCTTCCTGGCTAAGA
tag804	10	22446461	22446484	-	0	10	24	18	10	17	33	0	18	27	15	13	40	23	20	10	18	0	TCAATGGTCACCGCTAATCGCTTT
tag805	4	9098707	9098728	+	13	0	0	0	0	0	14	0	0	0	10	0	0	0	0	0	0	0	GGCTTGGTTAAGGGAACGGAAC
tag806	2	28716600	28716617	+	201	14	26	129	120	65	0	135	65	78	0	20	194	0	60	98	58	0	ACCGTGCCGCGATAGTAA
tag807	2	5318128	5318151	+	0	0	11	0	0	0	14	0	0	0	13	0	0	0	0	0	0	0	ATCACTGACGGTTTAGTGTAAACC
tag808	5	5626412	5626435	+	0	10	0	0	13	0	0	0	0	11	0	0	14	14	0	13	0	0	AAGGTCAAACGTCTATTAAAGAGT
tag809	1	35799057	35799080	+	0	0	0	0	0	0	0	0	0	0	0	0	0	0	12	0	0	0	TTGAAGCTGTGTCTTACATGAGAC
tag810	1	12666624	12666647	-	0	0	0	0	11	0	0	0	0	0	0	0	0	0	0	0	0	0	ATCGACGGGTACTAGGTATGGTAC
tag811	6	3793667	3793690	+	0	0	0	0	0	0	0	0	0	0	10	0	0	0	0	0	0	0	GGGGACTGGAAACCCGTCGGGTCC
tag812	5	11599346	11599369	+	0	0	0	0	0	0	0	0	0	12	0	0	0	0	0	0	0	0	AAGGAGAAGACGTTTGGCTTATAC
tag813	9	8489	8509	+	11	12	14	0	11	12	16	15	11	18	10	19	17	20	0	14	14	17	CCCTCGGGCGCAAGTGAAATA
tag814	7	16546043	16546066	-	0	0	13	10	19	15	11	0	10	10	0	10	12	0	13	0	0	11	TTTCCGGATCGATTTCTTGCGGGA
tag815	2	33662247	33662270	+	28	23	31	32	32	23	30	31	28	21	29	19	32	40	15	12	38	18	CTGAAATCGGCGTCTGAATCCGGC
tag816	10	12311920	12311940	+	0	0	10	0	0	0	0	0	0	16	11	0	0	11	0	0	0	0	ATTTGACGCCGTTGACTTTTT
tag817	2	34059364	34059388	+	0	0	16	0	0	0	0	0	0	0	0	0	22	11	0	15	16	0	ATGGCGCCATATTTTTCATCAAAAA
tag818	10	16060208	16060231	+	18	19	43	25	34	26	38	29	24	16	33	26	27	27	22	43	27	27	GTTATCTGGTACTAGACCGTCTGT
tag819	9	29416	29445	+	0	0	10	0	0	0	0	0	0	0	0	0	0	0	0	0	0	0	CACACGACTCTCGGCAACGGATATCTCGCC
tag820	7	13061972	13061993	-	0	0	0	10	23	0	0	0	14	0	0	13	10	15	13	0	10	12	TCAAATAGGTAGGCCACTGTCT
tag821	1	43143507	43143526	+	0	0	0	11	0	0	0	0	0	0	0	0	0	0	0	0	0	0	GACCGCATAGAGCAGTGGAT
tag822	12	14038393	14038417	+	0	0	17	0	0	0	13	0	0	0	13	0	0	0	0	15	0	0	GACAAGACGATCACGCGTGGGCGTG
tag823	9	5417	5436	+	36	40	32	0	0	24	42	31	11	0	40	53	0	46	22	19	26	22	TACCTGCGGAAGGATCATTG
tag824	5	12958742	12958766	-	13	18	25	24	19	22	22	31	0	10	27	22	14	22	15	18	15	11	GGTGACCGATAGCGAAGTAGTACCG
tag825	1	23989555	23989578	+	0	0	14	10	12	10	0	0	0	0	13	0	16	11	0	17	17	19	GACATATAGGCCTGATGTATCGTC
tag826	5	20974517	20974544	+	0	37	51	32	28	18	38	39	11	32	112	16	16	19	22	11	33	21	ATGCGTTGGAGGGACCGTTTTGTCTTTT
tag827	9	30952	30980	+	0	13	20	0	15	14	12	17	0	0	16	21	28	0	16	0	20	20	ATGCGGGATGAACCGGAAGCCTGGTTACG
tag828	11	3424273	3424296	+	0	14	0	0	20	0	12	0	13	0	16	0	20	16	13	0	0	13	CGGAAACAGGCCATACGAGAAGAA
tag829	11	3840646	3840669	+	24	28	22	0	24	21	24	27	27	23	37	11	18	27	26	28	11	17	AAGTATTTTTGGACTCTGACACGG
tag830	12	20015793	20015816	+	0	0	11	0	10	0	0	0	0	0	13	0	0	0	0	14	0	0	ATATGATAGGAACTTAAATCTAGT
tag831	4	9136857	9136882	+	58	41	53	34	84	63	61	30	35	51	39	49	74	36	81	54	39	35	CCACTGAAAACGAATCTGCTAATGAG
tag832	8	27047131	27047153	-	0	0	0	0	0	0	0	0	0	0	0	0	0	0	0	0	12	0	TGGATCCATAGACTAATTCAAGG
tag833	2	14245735	14245756	+	162	311	210	137	92	280	156	81	383	137	111	117	107	135	213	172	113	151	CAGGATGAACGCTGGCGGCATG
tag834	5	19306708	19306731	+	0	0	0	0	13	0	0	0	0	0	0	0	0	0	0	0	0	0	GACTTAGTCTTCATCTGATGTGGC
tag835	9	15174	15195	+	79	61	33	79	45	102	83	17	47	36	41	49	30	45	91	73	44	47	AAGACAGCAGGACGGTGGTCAT
tag836	4	23658900	23658921	-	0	0	0	0	0	0	16	0	0	0	0	0	0	0	0	0	0	0	GAATAGGAGGATCACTATGACT
tag837	10	22596407	22596430	+	14	39	24	22	41	32	42	38	34	21	29	27	52	35	20	45	34	29	ATTTGACGTGGCGCTTATGTGGCA
tag838	9	23110	23129	+	29	22	23	14	12	18	15	0	0	24	0	14	0	18	19	17	0	15	AGGACGGTGGTCATGGAAGT
tag839	5	2578283	2578306	+	0	22	17	16	19	16	15	22	28	11	23	21	22	21	31	18	20	23	GGATCCTCTGATTTAACTGCTGTG
tag840	5	1760438	1760459	-	0	0	14	0	0	0	19	0	0	0	14	12	0	0	0	0	0	0	TAAGTCCCTATCACATCGGATT
tag841	7	21303233	21303256	-	10	0	0	0	19	11	18	13	21	10	12	11	0	15	10	21	10	15	ATGATCCCTTTCAAAGTCCAGCGG
tag842	10	20479928	20479948	-	10	0	0	0	0	0	0	0	0	18	0	0	0	0	17	0	0	0	GAAAGTCGAACTAGAAGCGGA
tag843	1	5729737	5729762	-	0	0	10	0	0	0	13	0	0	0	0	0	0	0	0	0	0	0	CCTGGCTCAGGATGAACGCTGGCGGC
tag844	1	1036697	1036720	-	0	0	10	0	0	0	14	0	0	0	0	0	0	0	0	0	0	0	ACTTTGAGTCACTGATATGTGAGA
tag845	10	20459658	20459687	+	0	0	12	0	0	0	0	0	0	0	0	0	0	0	0	0	0	0	GCGTAGGCCTCCCAAAAGGTAACGGAGGCG
tag846	9	24880	24903	+	19	15	30	19	19	15	29	17	16	0	16	17	14	24	11	11	0	17	GCGATAGTAATTCAACCTAGTACG
tag847	9	11867867	11867890	+	0	0	0	0	0	0	0	0	0	0	0	0	0	0	10	0	0	0	TGCAAGTCGGAAATCCGAGGGAGC
tag848	9	6958	6980	+	151	140	99	82	45	76	204	100	108	73	62	69	107	124	68	80	58	109	AGTAGCTGGTTCCCTCCGAAGTT
tag849	4	5618686	5618707	-	0	0	10	11	14	0	0	0	0	0	0	0	12	0	0	11	0	0	TTAGTAGTTTGAAAAGCGTGCT
tag850	1	31132894	31132924	+	0	0	113	0	0	10	18	0	21	0	61	0	0	41	74	0	39	138	GCCCGTCTAGCTCAGTCGGTAGAGCGCAAGG
tag851	10	10899792	10899814	+	23	12	30	17	10	21	49	0	11	0	20	33	0	15	15	23	0	0	CTAGGCTTGCGACTGGAGTGAAG
tag852	3	34352622	34352642	-	0	0	0	0	0	0	0	0	0	0	0	0	13	0	0	0	0	0	CGGCCCGGCGGAGCATCGGCG
tag853	9	6901	6928	+	0	19	20	0	10	0	14	13	10	13	0	14	15	0	37	10	23	29	ACGTGCAAATCGTTCGTCTGACTTGGGT
tag854	2	6795875	6795898	-	0	10	14	14	20	0	12	17	0	17	13	10	19	12	19	21	20	13	ACTGTTTGAGGAAGCTTCTAATTC
tag855	2	28882021	28882044	+	0	0	0	0	0	0	0	0	0	0	11	0	0	0	0	0	0	0	GCTTACTACCTCCTGGTCATGGGC
tag856	7	17807742	17807765	+	0	0	11	0	13	0	11	0	0	0	11	12	0	0	0	0	0	0	ATTTTGAGTTTTTGCTTGCAACGT
tag857	1	8963431	8963449	+	0	0	0	0	0	0	0	0	28	13	0	0	0	0	0	13	0	0	AGTGATTTGTCTGCTTAAT
tag858	10	16078771	16078794	-	0	0	16	0	0	0	0	0	0	0	0	0	0	0	0	0	0	0	ATGCCACGTAGGCAAGTCCACGGT
tag859	6	5723392	5723415	-	0	0	0	0	0	0	13	0	0	0	0	0	10	0	0	0	0	0	CCTTTCGACATCCGGTCAAACGTT
tag860	1	31119225	31119248	+	10	0	0	0	11	0	15	0	0	10	11	14	0	12	0	0	0	0	AAAAGTGCTTTGGGACCACTCCCT
tag861	9	12478	12498	+	0	0	12	10	0	0	21	0	0	0	0	10	0	14	17	11	0	0	TGAAAGACGAACAACTGCGAA
tag862	5	3661436	3661459	-	191	192	171	130	246	181	178	233	177	113	226	182	173	219	249	329	242	303	ACGCGCCGAAAGTTTACTTGTCGT
tag863	12	23153537	23153557	-	0	0	0	0	0	0	0	0	11	0	0	0	0	0	0	0	0	0	ACGATGTCGATCGAGGAGGCG
tag864	10	10317375	10317398	-	0	0	0	11	0	10	0	14	10	0	0	0	0	0	14	13	0	0	AAGACTTTCTAGCATTGCCACATT
tag865	2	14286947	14286966	-	24	51	30	23	51	42	29	38	20	70	16	21	49	39	31	50	23	39	TTGAGGACGGTGATGGTGCA
tag866	5	13921875	13921898	+	0	0	13	0	14	12	0	0	0	0	14	0	13	0	0	0	11	12	GTTTATAGCCGGCTGCAACACGAC
tag867	9	7397188	7397211	+	0	19	22	10	28	0	22	15	17	13	18	20	0	16	16	24	27	11	GTCTACCACTGAAAGCACAGCGCC
tag868	12	5634233	5634259	-	0	0	10	0	0	0	0	0	0	0	0	0	0	11	0	0	0	0	ACGGGAAGGTTTGGCACCTCGATGTCG
tag869	9	15975	15996	+	10	0	0	0	0	0	0	0	0	0	0	0	0	0	0	0	0	0	GCCGCCGCGTGCCGGCCGGGGG
tag870	9	12723	12746	+	37	21	53	40	68	83	123	17	26	54	23	21	73	0	85	39	0	12	GCGTGGAGCCTGCGGCTTAATTTG
tag871	12	23479077	23479100	+	0	10	13	13	12	0	13	10	11	0	0	0	11	11	12	0	11	0	ACGTGTCGATGAGGACCCAACATG
tag872	1	29877548	29877576	-	0	0	0	0	0	0	0	0	0	0	12	0	0	0	0	0	0	0	TGACCGGGGTTCGTTTCCCCGGATGCGCA
tag873	9	4273	4293	+	0	0	0	0	0	0	0	19	10	0	0	0	0	0	0	0	0	0	CCGGGCCGGCCGGTCCGCCTC
tag874	9	22565	22589	+	40	38	54	14	26	33	19	33	38	34	19	33	28	31	86	30	52	45	CGGGTTCTGAAACCTGGGATGCGCA
tag875	3	31816230	31816255	+	18	25	21	18	10	22	16	12	15	17	21	13	22	0	16	11	0	13	GACGATACTGTAGGGGAGGTCCTGCG
tag876	4	9208697	9208718	+	37	55	42	69	27	16	50	23	19	32	38	39	19	48	31	31	36	25	AGGTAGACAGTTTCTATGGGGC
tag877	11	22531156	22531179	+	0	0	11	0	0	0	0	0	0	10	0	0	0	0	0	0	0	0	GTGACATGGGCTAAAAAGTTTTAG
tag878	7	27897543	27897566	+	0	21	18	13	10	11	11	25	12	0	21	18	0	22	11	18	21	12	ATAAATTTGTAGCCCGCTATTTTT
tag879	11	28933203	28933224	-	0	0	14	0	0	0	0	0	0	0	0	0	0	0	0	0	0	0	GTTGCACCGACCCTGTTGCCAA
tag880	8	465382	465405	-	0	14	18	12	11	0	22	0	0	11	0	12	10	0	0	13	0	10	GACTCTGTGCCATTGTCATGCGTA
tag881	8	22883162	22883185	+	0	0	0	0	0	0	0	0	0	0	0	0	0	0	0	0	10	0	ATCCGTGGCACACTCTTCAAACTG
tag882	1	2466060	2466083	-	0	0	0	0	10	12	0	0	0	0	0	0	0	0	0	10	0	0	ACAGACTGTCAGGGTTATGGATAC
tag883	4	31872344	31872367	-	0	12	10	0	0	0	0	11	0	0	0	0	0	0	0	0	0	0	GAGGGCGTCAACGGGCTGTTTGGC
tag884	9	20828	20850	+	0	0	10	0	0	13	0	0	0	0	0	0	0	12	15	13	0	0	CTAACTAGCTATGCGGAGCCATC
tag885	Pt	118914	118936	-	14	0	0	0	0	0	0	0	0	0	0	0	0	0	15	0	0	19	AGGTCGGCCAGTGAGACGATGGG
tag886	9	11902	11923	+	16	14	10	10	0	21	12	0	0	0	0	0	0	0	0	12	0	0	TGGTGGTGACGGGTGACGGAGA
tag887	Pt	70057	70074	+	0	0	0	11	0	0	0	0	0	0	0	0	0	0	0	0	0	0	ATGCGAGGCGTTCCCAAT
tag888	3	1809556	1809579	+	0	0	0	0	0	0	0	0	13	0	0	0	0	0	0	0	13	0	ACTCCGACGCCAGCTCGTGTTGAG
tag889	9	35707	35725	+	46	45	26	28	28	48	42	30	53	43	20	26	14	32	43	40	28	35	AATTAGGGTTCGATTCCGG
tag890	2	34287981	34288003	-	14	22	19	0	27	0	20	24	27	0	18	25	0	36	16	33	23	14	TTCCACAGCTTTCTTGAACTTCT
tag891	5	7227230	7227253	+	0	0	0	0	0	0	0	0	0	0	0	10	0	0	0	0	0	10	GCTTTTTAAGTGGACCACACCGAA
tag892	7	13063003	13063024	-	0	0	13	10	16	0	0	0	12	0	0	11	0	19	19	0	0	0	TTGCGGCACCTTTGGCGAACTT
tag893	2	28721475	28721493	+	0	0	0	0	0	0	0	17	0	0	0	0	0	0	0	0	0	0	GTTGCGCCCGAGGCCATCC
tag894	Pt	118283	118311	-	0	0	13	0	0	0	0	0	0	0	0	0	0	0	0	0	0	0	GAGCCCCGTGGACTAGCCATTGCTTCTCC
tag895	2	18008085	18008108	+	0	0	0	0	0	13	0	10	0	0	0	0	0	0	0	0	11	10	GTTGTGTAGGCCCATGACCTAAAG
tag896	11	10373484	10373505	+	0	0	10	0	0	0	0	0	0	0	0	0	0	11	0	11	0	0	TAAACCGGACAAATTACCCCCC
tag897	9	30254	30286	+	0	0	25	0	0	0	0	0	0	0	13	0	13	0	0	0	17	17	CGGCCGTATGCGGAACGGCTTCGGCTGGTCCGC
tag898	10	10819497	10819518	+	13	0	17	0	0	0	0	25	0	18	12	13	0	0	0	10	17	0	AGATACGGGTTCGATTCCCGCC
tag899	7	18839998	18840021	-	0	17	15	19	22	20	22	29	22	24	28	24	22	18	13	14	40	24	ATCGTATGGCGCTGAACTTAGACA
tag900	4	9209105	9209123	+	0	0	0	0	0	0	0	0	13	0	0	0	0	0	10	0	0	0	AGGACCTTTCCCTAGTACG
tag901	2	23901176	23901196	-	39	40	42	54	42	26	54	39	25	38	58	58	37	25	56	24	72	33	ACGCGTGGTTAGATGACCATC
tag902	1	5715775	5715798	+	28	29	20	16	30	28	23	24	25	18	37	35	28	23	28	28	27	22	AGCTCGTGACTGCGTTTAAAATGG
tag903	6	923315	923346	+	0	0	0	0	0	0	0	0	0	0	0	0	0	0	15	0	0	0	GTAGTCCATCTTGGCAAAGCTGTGAAGCCATA
tag904	2	27076258	27076281	-	0	13	15	11	21	0	16	11	12	11	0	0	0	13	0	14	15	0	ACCGTGTCACTGTTCTAAACGACT
tag905	Mt	47137	47164	-	14	14	19	0	34	0	0	11	0	0	24	11	24	0	21	0	35	19	CTTCGTTTCGTTGGAAAAACCGACGCCA
tag906	7	3387516	3387539	+	0	0	0	0	0	0	0	0	0	0	0	0	0	0	0	0	10	0	TAGACGATCTGGGTTCGAAACCTT
tag907	2	23768904	23768930	-	0	13	0	0	0	0	0	0	0	0	0	0	0	0	20	0	0	0	CGCACACGGTCCAGGCAATCGGCATAT
tag908	9	23326	23347	+	11	0	0	0	0	0	13	0	0	0	0	0	0	0	0	0	0	0	TAGTAGCAAATATTCAAATGAG
tag909	9	5696896	5696916	-	49	43	33	32	43	32	25	36	36	44	38	42	39	34	20	33	36	35	ACTGGATGCGGTACATGACCC
tag910	9	14926	14945	+	56	54	36	48	56	42	47	58	41	62	31	70	51	40	52	47	53	58	AGCCCATTACGAGTTCTATC
tag911	2	23509930	23509953	+	11	23	23	17	22	30	19	31	60	19	20	24	14	24	22	21	22	24	GTCCAAAGCGTCGTTTGACCGTGG
tag912	8	10201885	10201908	-	0	0	0	0	0	0	0	0	0	0	12	10	0	0	0	0	0	0	AGCTGTACGGGAAGGGTTGACGTT
tag913	8	5320991	5321014	-	0	0	0	11	0	10	12	11	0	12	11	0	0	11	0	0	10	0	AAGCTGTTGTACCGTGGGAGCAAT
tag914	9	36123	36140	+	88	0	0	33	35	10	0	38	20	0	0	0	33	0	29	104	0	0	TCGCTCTGGATACATTAG
tag915	9	32973	33002	+	28	34	93	13	37	19	0	21	0	19	38	47	38	19	58	18	114	90	CCCGACCCACGTTAGGGGCGCAAGCCCCCA
tag916	2	24022187	24022207	+	165	231	180	175	202	158	285	263	197	152	232	220	115	321	127	237	284	169	TTCTTTGTCCCCGTCTATCCC
tag917	2	26264448	26264466	+	12	0	0	0	0	0	0	0	0	0	0	0	0	0	0	0	0	0	AACGGGTCTCTTGAGGGAT
tag918	10	20453864	20453883	+	21	0	17	16	0	14	13	0	0	0	0	0	0	0	0	12	0	0	GCCGCGGTAAGACAGAGGAT
tag919	1	34119778	34119798	+	0	0	0	0	0	0	0	0	0	0	0	0	0	0	0	11	0	0	TTGAGCAAAGACATCTTGGTT
tag920	10	14217942	14217965	+	0	10	0	0	0	0	10	0	0	0	0	0	11	0	0	0	0	0	GATACGGCCTGACGACATTTTGAA
tag921	1	32431575	32431598	+	0	0	0	0	11	0	0	0	0	0	0	0	12	11	0	0	0	0	AATTTAGGCTCAACAGATTCGTCT
tag922	4	9209080	9209104	+	0	16	22	0	16	21	26	12	11	15	18	26	15	12	15	10	0	15	CCGGTGTGGGCGTTAGAGCATTGAG
tag923	2	28716160	28716177	+	0	0	0	0	0	0	0	23	0	0	0	0	0	0	0	0	0	0	CTCTAAGGCCCGAGTCCC
tag924	1	4698670	4698693	-	19	18	14	16	16	18	20	16	0	12	13	18	22	19	15	27	19	17	GCTAGACGATTTTGGTTTGAAGCC
tag925	12	26339638	26339659	-	0	13	0	0	0	0	0	12	12	25	0	17	28	10	12	11	20	18	GCACCTGACTTCGCTACCATCT
tag926	8	5369225	5369245	+	0	15	0	0	15	14	0	23	65	12	0	14	0	26	0	28	15	19	GTGAGCCGTGCCAATATCACG
tag927	10	17832612	17832635	-	50	79	82	90	135	73	123	112	106	96	140	91	91	146	96	112	133	131	ACATCTAGCTAGCTGTTTGGCACC
tag928	2	7682758	7682781	+	0	0	11	18	0	0	14	0	0	0	13	0	0	0	10	0	11	11	CATGGGTGTGTACCTCTTTATGAG
tag929	1	10040105	10040122	-	0	0	0	0	0	0	0	0	12	0	0	0	0	0	0	0	0	0	TTCTCGCCGGGGCCTCCA
tag930	9	31245	31267	+	63	56	46	33	35	26	54	33	40	33	26	64	54	54	35	54	35	50	TCTTGGTGGTAGTAGCAAATATT
tag931	6	23377977	23378000	-	12	19	18	12	17	0	16	22	0	21	37	11	29	15	17	22	16	16	GGTCAAACGTTGGGTATGGATATC
tag932	2	19781351	19781374	+	16	17	15	12	18	11	17	20	16	13	14	0	17	20	16	17	14	17	ATGTACCTATCGACAGCAAGACGT
tag933	4	9098917	9098937	+	28	37	40	36	18	16	37	29	16	12	24	35	16	34	18	28	18	19	TAGCTGGTTCTCCCCGAAATG
tag934	9	22111	22133	+	46	68	48	19	42	92	37	50	95	40	32	61	65	62	60	42	74	57	CCGGACCCTGTCGCCCCACGAGG
tag935	8	21485770	21485793	+	11	10	11	0	14	12	13	11	10	11	13	0	13	11	13	0	0	0	ATGACTTCGCTGAGTGTTCCAGAA
tag936	7	18984473	18984496	-	0	12	0	0	0	0	0	0	14	0	0	0	10	0	0	0	0	0	ACACAGTGTGTCTTGGAGTCCGTG
tag937	3	16878990	16879014	+	39	24	22	0	0	29	22	0	11	0	31	35	0	11	14	0	0	0	CTCAGTCGGTAGAGCTCAAGGCTCT
tag938	10	10790578	10790597	-	10	0	0	0	0	0	0	0	0	0	0	0	0	0	0	0	0	0	AACGGCGGCCGTAACGATAA
tag939	3	18633303	18633326	+	0	0	10	0	0	0	0	0	0	0	0	0	0	0	0	0	0	0	ATCTCGTGATTTACAGTCGGACCG
tag940	12	1895745	1895768	-	0	0	10	0	10	0	11	0	0	0	0	0	0	12	0	0	14	11	TCTCAATGACATGTGAGTCCACAT
tag941	5	8701027	8701047	-	100	108	84	92	88	57	99	50	52	111	89	92	34	92	82	73	53	83	TGGTTGAATCCGTCAGGTACC
tag942	10	10876974	10876997	+	0	0	0	0	12	10	14	0	11	0	0	0	11	0	16	0	0	0	ACGCCGTATGCCTACTTTTTTTGA
tag943	2	6776752	6776773	-	0	14	0	0	15	13	15	0	0	12	0	22	19	14	0	16	18	0	TTGTCCAGCTTACAGTCTTCCT
tag944	4	9175422	9175441	+	0	0	0	0	10	0	0	12	10	29	0	0	38	0	0	0	30	0	CCACTCAGCCATCTCTCCCC
tag945	1	33553022	33553042	-	0	0	0	18	0	0	0	0	0	0	0	0	0	0	0	0	0	0	AAGAGAGAGAGAGACTGCCAT
tag946	5	6729870	6729893	-	0	0	0	0	0	0	0	0	0	0	0	0	0	11	0	0	0	0	AGCTTGGATATGGAGCGTCATCCG
tag947	11	6084510	6084533	+	0	11	0	11	11	0	11	0	0	13	0	0	16	12	0	0	0	12	ATAGCACGGACTCTAAGACGCAAT
tag948	4	187018	187040	+	10	19	0	11	10	0	10	0	0	0	10	0	18	0	0	13	26	21	AAAAGTCTAAGCCAAAACAAACA
tag949	6	12693682	12693705	-	0	20	0	10	0	13	20	10	0	10	20	10	0	13	12	13	0	0	GTGTTCGACTAGTGCAAAGCTGCT
tag950	1	7584507	7584530	-	0	0	0	0	0	0	0	0	0	0	0	10	0	0	0	0	0	0	ACCGATCGAGCTTTTTATGGAGAA
tag951	5	7443874	7443895	-	0	0	0	0	0	0	0	0	12	0	0	0	0	0	0	12	0	0	CTCCCCGCACTCGCCATGGTTG
tag952	9	35956	35976	+	161	161	97	153	127	110	174	143	121	138	123	218	155	205	72	93	109	141	AGTTAAAAAGCTCGTAGTTGG
tag953	8	4419250	4419271	+	16	11	0	0	0	0	0	0	0	0	0	0	0	10	28	11	0	20	TGTTCGTTTCACGTCGGGTTCA
tag954	5	2828608	2828631	-	0	0	0	0	0	0	0	0	15	0	0	0	0	0	0	0	0	0	GAGCAGCCGTGACTTGTTCTTCCG
tag955	4	9203159	9203184	+	35	29	18	30	17	25	49	11	30	20	21	17	15	19	43	40	15	23	ACACTGAGAGACGAAAGCTAGGGGAG
tag956	6	7824023	7824046	-	0	0	10	0	0	0	0	11	0	0	0	0	0	0	0	0	0	0	TCGCAGGCGGACCACTTAAGCGAC
tag957	1	29637255	29637278	+	11	0	10	0	12	10	12	11	11	15	17	0	14	10	11	13	10	20	GCTACAGATCTGTAAGTCAGCTGC
tag958	2	16502414	16502437	+	0	0	0	0	0	0	0	0	0	0	0	0	0	0	0	13	0	0	CAAAAGCATGTGAAAGCAGGAGGT
tag959	3	19934506	19934529	+	0	0	0	0	15	0	14	0	0	0	0	0	0	10	0	12	0	0	ATGATTGAGCTATTAGAGGATGGC
tag960	6	16031001	16031024	+	0	0	0	0	0	0	0	0	0	0	0	0	10	0	0	0	0	0	CTTGTAGGGTTGTGTCATATAGGT
tag961	Pt	117895	117919	-	0	0	0	0	0	0	0	11	0	0	0	0	0	0	0	0	0	0	CCGGTGAACGGCGGCCGTAACGATA
tag962	1	4777067	4777087	-	0	0	0	0	10	0	10	0	16	0	0	0	0	0	0	0	0	0	GCGACAGCGACCACGCCGGCG
tag963	12	5635513	5635540	-	0	0	15	0	0	0	0	0	0	0	0	0	0	0	0	0	0	0	GAAGCGAGAATGTCGGCTTGAGTAACGA
tag964	7	21306236	21306259	-	0	0	18	12	21	24	0	18	46	11	13	11	0	14	20	11	0	10	ATCCGCTCGAAGGCCTGACGGAGG
tag965	5	19693732	19693752	-	0	0	0	18	0	0	15	0	18	0	17	14	16	14	0	11	10	11	TCTCACAAACATGCAAGTCCA
tag966	7	4625423	4625446	+	0	0	19	15	10	0	10	0	16	0	0	16	11	11	0	14	0	12	ATTGGAGGACTATTTTCTTGTGCT
tag967	10	10795356	10795384	-	0	10	25	11	0	0	0	13	0	0	26	18	0	11	22	0	32	13	AGGAGAGGATGAGGCCAAGTCATCATGCC
tag968	11	16312228	16312251	-	0	0	0	0	0	10	0	0	0	0	0	0	0	0	0	0	0	0	GCTGAGTCAGTCGACCCACCCTGC
tag969	9	5696790	5696810	+	0	0	16	0	13	0	0	0	12	13	0	0	0	18	0	14	10	0	AGATAGATATGATAAGGCTTG
tag970	10	19040521	19040538	-	0	10	0	0	0	0	0	0	0	14	0	0	0	0	10	0	0	0	CGGTGGAAGGATAACGGG
tag971	Pt	55667	55689	+	908	4083	2002	12653	1110	1155	1260	2961	829	2417	25410	1561	2835	3135	753	3649	1968	777	AAAAAGATTGAGCCGAGTTTAAA
tag972	8	17983717	17983740	-	85	101	134	113	198	85	155	89	70	103	165	122	135	164	86	165	91	117	ACCAAACGCTAAGCTAACAATCTG
tag973	2	14287566	14287585	-	0	18	0	10	0	0	11	0	12	0	11	0	20	11	18	0	0	0	ATTATGGACGACTGGTTACG
tag974	10	20454825	20454847	+	21	24	10	10	0	10	28	11	0	0	0	29	0	16	19	10	16	15	CTGGAGTGAAGTCGGAACAAGGT
tag975	5	2775857	2775880	+	0	0	0	0	0	0	0	0	10	11	10	0	0	0	0	0	0	0	ACATATAGTGGTAAGCAGTGGCGG
tag976	9	15778	15799	+	20	32	13	20	11	23	15	18	12	15	11	35	19	23	28	15	30	20	CGGTCGTACTCATAACCGCATC
tag977	4	34226199	34226222	-	0	0	26	0	0	0	0	0	0	0	14	11	0	0	0	0	0	0	GGTAACTTTACTAAAATTTGGTAA
tag978	6	5949225	5949250	+	40	36	25	0	0	13	54	60	20	0	24	42	13	23	40	0	38	60	GGTGTCGTGGTGTAGTTGGTTATCAC
tag979	1	5186221	5186240	-	0	12	0	0	0	0	0	0	0	0	0	0	0	0	0	0	0	0	AATTTTTTCTGGGCCTGTAT
tag980	10	10807743	10807764	-	0	14	0	0	10	0	0	0	12	21	0	10	16	0	19	26	10	0	ATCCTTATGCATCCATTTCACA
tag981	8	13958943	13958966	+	12	0	0	0	0	0	0	0	0	0	0	0	0	0	0	0	0	0	ACTCAATCTAGGAGGGGATGTGGC
tag982	1	32479328	32479351	-	0	0	0	0	0	0	10	0	0	0	0	0	13	14	0	0	0	0	AACTAAACACAGACTGGATCACGC
tag983	1	33564724	33564745	+	30	105	21	17	57	17	50	34	13	14	104	40	31	35	55	33	198	55	AGTTACTAATTCATGCTCTGGC
tag984	10	22981353	22981376	-	0	0	0	0	0	0	0	0	11	0	0	0	0	0	0	0	0	0	CTTTCTAGCACATGTTTGACCGTT
tag985	7	18357766	18357789	+	14	10	10	0	14	16	0	0	26	0	0	0	16	10	0	11	25	12	GCGTTACCTCGTATGCCACATAGG
tag986	4	23405639	23405659	-	0	0	15	0	0	0	0	0	0	0	0	0	0	0	0	0	0	0	CCAACCGTTCTCGAGCGATCG
tag987	10	10899104	10899123	+	17	0	0	0	0	0	18	0	0	0	0	14	0	13	11	12	0	0	AAGCTAGGGGAGCAAATGGG
tag988	9	32791	32813	+	320	416	414	261	348	359	420	351	257	312	365	611	527	452	342	320	552	400	CTACTGATGACCGTGCCGCGATA
tag989	2	33524379	33524402	-	0	0	18	0	17	0	0	0	0	0	12	0	0	0	0	0	11	11	AATATGTTGCCTTGAAAATGACCT
tag990	5	915937	915962	-	0	15	0	0	11	0	0	11	0	0	0	18	0	10	0	0	11	0	GCGTCTGTAGGTGGCTTTTCAAGTCC
tag991	2	9902472	9902496	-	0	0	0	0	17	0	10	12	0	0	0	0	0	0	0	0	0	0	ATCGGGCGTCTGATCCGTAGGTGTA
tag992	9	12774	12796	+	0	11	0	0	0	0	0	0	0	0	0	0	0	0	0	0	0	10	CAGACATAGCAAGGATTGACAGA
tag993	7	15578794	15578817	+	0	14	0	0	0	0	0	0	0	0	0	0	0	0	0	0	0	0	ACGTGGTGTCTCCTTTCAAAACTG
tag994	4	9136722	9136745	+	90	131	125	148	89	108	133	40	64	104	109	92	205	61	113	178	40	78	TTATGATTGTATTCCAGGCAGAGC
tag995	5	25346689	25346714	+	30	37	60	46	47	18	58	39	57	55	96	45	49	50	39	69	54	49	AGTGATGATGAAATGCTCCGTGACCG
tag996	12	22663635	22663658	-	0	0	0	0	12	0	0	13	0	14	0	0	11	0	0	0	0	0	GTGCCAAACGATTCAGATTCACCT
tag997	3	30025046	30025069	+	0	0	0	0	0	0	0	0	0	0	10	0	0	0	0	0	0	0	AGGTATCAAGTACCATGCAGCTGA
tag998	1	10240906	10240929	+	16	10	26	17	19	34	19	15	29	16	33	22	28	16	15	12	28	31	CCCGAACTTTTGCGGTCGTCCGAA
tag999	12	5634637	5634661	-	13	23	20	0	12	13	14	24	0	12	10	16	15	17	19	11	19	30	TCCCTGGGATTGGCTTTGGGCCTTT
tag1000	9	12442	12466	+	12	0	13	12	11	0	30	0	0	0	0	11	12	11	10	11	12	0	CGTATTTCATAGTCAGAGGTGAAAT
tag1001	1	12928999	12929022	+	18	10	15	0	0	11	0	14	0	0	12	10	14	11	0	14	0	14	GGCTACTGGTTCAAGCAAATCGGG
tag1002	8	17950283	17950306	+	0	0	0	0	0	0	0	0	10	0	0	0	0	0	0	0	0	0	GGCTTGCTCGGCGTGGCGGCGGCG
tag1003	12	456581	456604	-	0	14	0	0	0	0	0	0	0	10	10	0	0	0	0	0	0	14	ACTGCCTTGGGACCTTTTATACAC
tag1004	10	10879845	10879868	+	0	25	15	17	0	0	16	11	0	10	35	17	0	0	0	11	0	12	GTAGGTTGTGGTATTTCATTGCTA
tag1005	8	9274568	9274592	-	42	88	55	46	61	68	70	30	57	78	70	46	48	46	79	64	47	48	TGCCTTGGTATCGTGTTCATACTGT
tag1006	12	11412727	11412744	+	0	0	0	17	0	0	0	0	0	0	0	0	0	0	0	0	0	0	TATTTTGGCCGATTAATC
tag1007	3	6878043	6878066	-	13	13	23	18	27	14	29	29	20	20	26	23	30	41	19	27	27	28	ACTGTTGACCTGATATTCATCCCA
tag1008	2	814760	814781	+	0	0	0	0	0	0	0	0	0	0	0	10	0	0	0	0	0	0	GACCGAAGCCCCGGTGAACGGC
tag1009	Pt	32041	32068	+	0	0	0	0	0	0	0	0	0	0	0	0	0	0	11	0	0	11	GAATCCACTAATTGCTGCTGCTTCCGTT
tag1010	10	6304728	6304751	-	12	0	12	0	10	0	10	12	0	0	21	0	0	0	0	0	0	0	GTCTGCTCAAGTTTGATAGTTGGA
tag1011	3	21143028	21143051	-	0	0	0	0	0	0	10	0	0	0	0	0	0	0	0	0	0	0	ATATTTGGGTCCAGGAATCATCGG
tag1012	5	7923541	7923564	-	434	521	799	571	683	442	931	701	674	584	878	528	600	878	550	808	681	780	ATGGCTCACCTCGTTTTGCGTATC
tag1013	12	5648450	5648471	+	0	0	0	0	0	0	0	10	0	0	0	0	0	0	0	0	0	0	GGTAGTTCGACCGTGGTATTTT
tag1014	7	11586275	11586295	-	0	10	0	0	0	0	11	0	0	0	0	0	0	10	0	0	0	0	TAGATTGGCTATAAATGAATT
tag1015	2	28719947	28719968	+	0	0	13	0	0	0	30	0	10	0	0	10	12	0	11	0	0	12	CTCCAATAGCGTATATTTAAGT
tag1016	2	11090270	11090292	-	10	0	0	0	16	11	0	0	11	0	0	0	0	10	0	0	0	0	GCCCAACACATGAGCCTCGTCCC
tag1017	4	9136300	9136318	+	98	56	47	42	50	44	27	22	24	56	27	28	48	0	61	111	36	0	ATTGACCGCAACTTCTGTA
tag1018	11	23166690	23166713	+	0	0	15	0	0	0	0	0	0	0	0	0	0	0	0	0	0	0	ATTTTGGCTGACGTGGCGTCTACG
tag1019	6	14889053	14889075	-	0	10	0	0	0	0	0	0	0	0	0	0	0	0	0	0	0	0	AGTGACGGGCTGTAGTTTAGGCC
tag1020	4	555194	555217	+	0	0	0	0	0	0	15	0	0	0	10	0	0	0	0	0	0	0	AGTTCGTTGTCCGCTTGCGAAAAT
tag1021	5	7127521	7127542	+	34	29	39	28	41	36	22	38	38	45	36	32	28	32	33	30	57	32	CGTGCCACGTAAGCAAGATCGC
tag1022	8	12358242	12358265	-	0	0	10	0	0	0	0	0	0	0	0	0	14	0	0	0	0	0	ACTCTGTATCTGGTTTTCTGGTTG
tag1023	9	23983	24008	+	14	0	12	0	0	0	23	0	0	0	15	26	0	0	10	15	0	0	ACTGGTACGGACAAGGGGAATCCGAC
tag1024	12	5634151	5634170	-	0	0	0	0	0	0	0	0	0	0	0	0	0	0	0	10	0	0	TACGTGAGCTGGGTTCAGAA
tag1025	4	21533120	21533143	-	0	0	0	0	0	0	0	0	0	0	14	0	0	0	0	0	0	0	TGGTTTCCGTGTCCAATATTTGAC
tag1026	12	14746249	14746272	-	0	0	11	0	0	11	0	0	13	0	0	0	0	0	10	0	11	0	GAAGACCAGGTCAACACGGCTACG
tag1027	4	20609456	20609477	+	10	21	10	12	10	0	15	26	15	12	18	0	16	23	0	13	20	16	GTCTTGGAGTCCGTGCTACAGC
tag1028	4	20525949	20525972	+	31	21	36	30	33	25	41	28	48	22	39	33	17	49	30	45	35	35	GGTCCACTTTAAGAAACCATGGGT
tag1029	10	18837199	18837222	-	0	0	10	0	0	0	0	0	0	0	0	0	0	0	0	0	10	0	ATCTGGACACTATTTAAATTCGTA
tag1030	9	12156	12174	+	197	159	96	201	72	147	116	76	127	148	52	195	100	74	190	161	83	89	ATATTTAAGTTGTTGCAGT
tag1031	10	10899842	10899860	+	0	0	0	12	0	0	0	0	0	0	0	0	0	0	0	0	0	0	TGCGTCTGGATCACCTCCT
tag1032	1	9339138	9339161	+	0	0	10	0	0	0	0	0	0	0	0	0	0	0	0	0	0	0	AAGTTATGTGTATATGACAGGTTG
tag1033	9	6340	6364	+	33	16	29	15	0	0	14	12	0	0	13	17	0	0	20	15	0	13	GGCTAAATACAGGCGAGAGACCGAT
tag1034	9	15857	15879	+	192	155	171	140	116	153	246	91	135	121	107	157	165	165	191	107	119	209	CAAAACGGATCCGTAACTTCGGG
tag1035	8	20998317	20998340	-	0	11	11	0	0	0	0	10	0	0	0	0	12	0	0	0	0	10	ATGCACCACGTCAGCCAAAACCGC
tag1036	7	25775707	25775727	-	0	0	0	0	0	0	0	0	0	0	0	0	0	12	0	0	0	0	TTCTAGGATTGTCCACATTCA
tag1037	2	23965593	23965616	+	0	0	0	0	10	0	0	0	0	0	0	0	0	0	0	0	0	0	GTTTAGCAGTTTGAAAAACGTGTA
tag1038	1	11764463	11764486	+	0	0	0	0	0	0	0	0	0	0	0	0	11	0	0	0	0	0	AATGGGCGTCCACCGGGAAAGCGG
tag1039	2	3583438	3583461	-	0	0	0	0	0	0	11	0	0	0	0	0	0	0	0	0	0	0	GAATCTTATAGCTAACAAATCGCC
tag1040	4	17236081	17236104	-	0	0	0	0	0	0	0	0	0	0	0	0	11	0	0	0	0	0	GGTGCCCTATAGCAGATACGCGTT
tag1041	4	17706261	17706286	+	22	30	37	11	20	0	19	22	0	11	28	20	0	17	24	20	41	16	CCTGTTGAGCTTGACTCTAGTCCGAC
tag1042	11	20154485	20154508	+	0	11	0	0	0	0	0	0	0	0	0	0	0	0	0	0	0	0	GCTTCTAAGTCGTCATATGGCGTT
tag1043	10	16142497	16142518	-	17	13	28	0	20	25	39	18	28	28	21	29	39	18	20	13	21	10	CAATTAAACTCGGCTCAATCTG
tag1044	10	10899051	10899073	+	15	12	10	0	0	0	15	0	0	0	10	0	0	12	14	10	0	10	GAACACCAACGGCGAAAGCACTC
tag1045	10	11292513	11292536	+	0	0	0	0	0	0	0	0	0	0	0	0	0	0	0	11	0	0	AGTACACCAACAAATGCAAAGAGG
tag1046	12	196190	196213	-	0	14	0	0	15	17	0	0	10	0	0	10	0	15	15	10	10	14	TCTCCTTTCACAAATCATGTCATC
tag1047	10	10647629	10647654	-	16	16	23	0	13	31	12	11	29	16	0	18	16	18	25	18	14	35	CAGAGTGGCGCAGCGGAAGCGTGGTG
tag1048	5	26131174	26131197	+	0	0	10	0	0	0	0	0	0	0	14	14	0	0	0	0	0	0	AGAACGACGCCTTCAAGAAGGGGA
tag1049	3	27688772	27688794	+	12	14	11	13	12	11	16	10	14	19	17	12	15	0	13	14	13	22	ACGCCGTTGACTTTTTAACAAAT
tag1050	4	9208874	9208901	+	50	47	95	31	97	68	128	29	42	47	55	46	30	45	99	59	43	57	GAAGGGCCGTCGCTCAACGGATAAAAGT
tag1051	1	14347950	14347973	+	16	43	28	21	41	24	39	49	55	32	43	29	43	60	28	22	70	33	CTTGGAGTCCGTGCTGCAGCTAGC
tag1052	10	10899734	10899751	+	494	305	148	308	256	308	55	199	253	440	73	165	328	81	354	343	217	37	AGGAGCTGGCCATGTTTG
tag1053	9	16291	16313	+	0	0	0	0	0	0	0	0	12	0	0	0	0	0	0	10	0	0	TACTATCTAGCGAAACCACAGCC
tag1054	3	10368776	10368799	-	0	0	0	0	0	0	0	0	0	0	0	0	15	14	0	11	0	10	ATGTCATCTAGGTCCATAAACTCT
tag1055	7	139411	139434	-	0	0	0	0	0	0	0	0	0	0	0	0	0	0	0	0	10	0	GAGATGACGACGCGTCGGACTGCT
tag1056	4	19239092	19239115	-	0	0	0	0	0	0	0	0	0	0	0	0	0	0	0	10	0	0	GATAAAAACCGGCACCTATAGGGT
tag1057	10	20474735	20474757	+	13	0	11	13	0	13	21	0	0	0	0	16	16	0	0	10	0	0	CATGGGCATTCTTCTTAGCGAGA
tag1058	4	23300545	23300568	+	0	0	0	0	0	0	0	0	0	0	0	0	10	0	0	0	10	0	GACATAGGATCGAGGCCTCCTAGT
tag1059	1	22974518	22974541	-	0	0	0	0	0	0	0	18	0	0	10	0	0	0	0	0	0	12	AATATCCGTCTACTTGTAATCATG
tag1060	3	14412726	14412749	-	0	0	0	0	0	0	12	0	0	0	0	0	0	0	0	0	0	0	AACACCAACCGGGACTAAAGATGT
tag1061	1	766716	766739	+	0	0	12	0	0	0	0	0	0	0	14	13	0	0	0	12	0	0	AGATTCGTTGTACTATAAAATATT
tag1062	6	11428814	11428837	+	21	25	42	17	36	0	12	31	18	23	31	30	28	44	28	28	38	31	ATTATCCGTCCATATCCGCTCCGT
tag1063	10	6928696	6928720	+	0	0	17	0	0	0	11	0	0	0	11	10	0	0	10	18	0	0	GATGGACCAGGAGCTCGACATTCCT
tag1064	10	10898631	10898653	+	11	17	12	19	0	21	12	14	12	0	0	12	0	14	11	0	18	15	CCAAGGCGATGATCAGTAGCTGG
tag1065	9	11832321	11832344	-	0	0	0	0	0	0	0	0	0	0	0	0	0	10	0	0	0	10	ATGATTCTGGGAACCAAATGACCG
tag1066	11	1920340	1920362	-	11	0	19	0	14	0	26	0	0	0	14	0	0	0	0	13	0	0	AAACCACACACACTTTGACACTT
tag1067	3	632280	632303	-	0	0	0	0	0	0	0	0	0	0	0	13	0	0	0	0	0	0	AGGCTTCAACTCTTAGTTGTCAAG
tag1068	10	15667520	15667543	-	15	0	0	10	0	0	0	10	0	0	0	0	11	14	11	14	0	10	ACTTGGTCGCACCTGTCATACACA
tag1069	8	25129995	25130018	+	0	13	11	0	20	11	14	0	28	0	0	0	0	0	12	13	0	0	CTGATAGTTGTTGGCCTGCTTGGC
tag1070	10	10790895	10790918	-	19	0	0	11	0	0	21	14	0	0	12	0	0	0	0	0	10	0	ACTCCCAGGAAAAGCTCGAACGAC
tag1071	9	22134	22152	+	214	52	79	212	136	212	34	137	134	119	33	29	156	30	86	110	110	25	CGCCGTCAACGAGTCGGGT
tag1072	5	2087581	2087604	-	0	12	0	11	20	0	16	0	16	0	13	0	17	0	0	15	14	0	GGACACTGTCGATATTCTAAAGCC
tag1073	11	17083691	17083713	-	11	20	28	21	24	20	45	27	29	29	37	20	35	59	25	45	35	33	TTTTCGACCAACGTTTGACCATT
tag1074	5	3893214	3893240	-	42	19	58	13	39	41	16	14	32	29	29	32	55	0	83	33	17	70	TAGGGTCCAGCGGCCGGAAGAGCACCG
tag1075	7	138791	138814	+	44	78	44	60	95	38	52	83	64	47	91	73	109	60	80	61	129	91	CTGGACCTTGTTATGCTTTTGGCT
tag1076	4	31430096	31430119	-	48	92	21	88	107	101	102	83	110	56	130	93	84	122	91	124	89	85	AAAGCCACCTAAGAACCTTGTGCG
tag1077	5	4106408	4106431	+	0	0	0	0	0	0	0	0	0	0	0	0	16	0	0	0	0	0	ACATCCCGACCTTTGCTCATGAGA
tag1078	9	14852665	14852688	+	0	11	12	13	16	0	17	0	0	10	11	12	0	18	0	15	0	11	ATAAGACAGACGATCAAAGTTAGA
tag1079	1	18997692	18997711	-	0	14	11	0	0	22	17	14	16	15	15	18	15	11	16	10	11	23	TTTGGGTACAAAATGTCACA
tag1080	9	24084	24106	+	0	0	0	0	10	0	11	0	0	0	0	0	0	0	0	0	0	0	TGTCAAAGTGAAGAAATTCAACC
tag1081	9	23706	23725	+	106	50	24	45	37	38	24	18	25	40	25	73	19	27	57	24	34	19	CGGTCGTACTCATAACCGCA
tag1082	10	10903298	10903321	+	0	12	10	0	0	0	0	0	0	0	10	12	0	0	0	0	0	10	TCGAGAGGGAAACAGCCCGGATCA
tag1083	3	23287476	23287499	-	0	0	0	0	0	0	10	0	0	0	0	0	0	0	0	0	0	0	GCCGAGTGTATTATTGATCGTATG
tag1084	9	8536198	8536221	+	0	18	18	10	14	0	13	13	18	10	14	0	22	11	13	0	19	0	ACTTTGCCAGCCGACACGTGGTCC
tag1085	1	19072338	19072360	-	0	0	11	14	16	0	18	0	12	0	11	0	0	0	0	0	11	0	ACATGAGTCAATGACATGTGGGT
tag1086	5	15144111	15144134	-	0	0	16	0	14	0	13	0	0	0	13	0	0	0	0	0	0	0	AGGACCTCATTAATAATCTTCTGG
tag1087	8	19646542	19646559	+	69	11	0	62	30	16	0	65	37	14	0	0	38	0	29	24	15	0	GCCCGTCTAACTCAGTCG
tag1088	8	9279095	9279126	+	0	0	0	0	0	0	0	0	0	0	0	0	0	0	19	0	0	0	GGGATGTAGCGCAGCTTGGTAGCGCTTTTGTT
tag1089	8	24163508	24163528	+	0	0	0	0	0	0	0	0	0	0	0	10	0	0	0	0	13	0	CGCTCCCCGGCAACGGCGCCA
tag1090	1	12701658	12701681	+	13	13	35	19	28	20	30	25	44	15	29	36	10	27	18	34	20	32	AAACATGTTTAAAAAAGTCAATGG
tag1091	Pt	64282	64302	-	28	18	23	27	31	31	33	15	33	22	15	24	26	27	35	20	28	43	AGGGATGTAGCGCAGCTTGGC
tag1092	12	5634154	5634175	-	12	33	19	17	19	15	23	0	25	14	0	16	20	18	53	22	20	22	TGCGGTACGTGAGCTGGGTTCA
tag1093	8	182709	182732	-	0	19	22	14	10	0	21	28	17	14	18	25	12	16	12	11	15	12	AGGTCTGAAGTGGAGTTGTGGAGC
tag1094	5	23871358	23871381	-	0	0	0	0	0	0	0	0	0	0	0	0	0	0	0	11	0	0	AACCTAACTGGATGTGACATCTCC
tag1095	4	23653650	23653677	+	0	0	12	0	0	0	0	0	0	0	0	0	0	0	0	0	0	0	CCACTGAAAACGAATCTGCTAATGAGGG
tag1096	9	4550	4568	+	0	11	0	11	0	0	0	0	0	0	0	11	0	0	11	13	0	0	TGAAAGACGAACAACTGCG
tag1097	12	4040684	4040707	-	0	0	0	0	0	0	0	10	13	0	12	0	0	13	10	0	13	0	TAGCCAAATATGTATTTGTAGAGT
tag1098	3	534945	534968	+	0	11	13	0	0	11	0	0	0	0	0	11	0	0	0	0	10	0	GCTCTTTCGCACGTTGACAGCGTT
tag1099	10	13714324	13714347	-	0	0	0	0	0	0	0	0	0	0	0	0	0	13	0	0	12	12	AGCCACACGCTAGCCAACAAAATG
tag1100	10	10322869	10322892	+	0	0	0	10	0	0	0	0	0	0	0	0	0	0	0	0	10	0	AGATGTAATAATCTCTATCGGGCC
tag1101	5	967155	967178	+	0	0	0	0	0	0	0	0	0	0	0	0	0	0	0	0	11	0	ATCTAGTACTGGATGTGACACATC
tag1102	9	6062468	6062491	-	0	0	0	0	0	0	0	0	0	0	0	0	0	10	0	0	0	0	ATCCTAGCTTCACCCGTTGCAACG
tag1103	8	1524787	1524810	-	11	17	0	14	10	20	20	16	0	13	0	11	14	16	0	0	0	18	AGCTGTAGCATGGACTTCAAGAGA
tag1104	3	26723359	26723382	-	0	0	0	0	0	0	0	0	0	0	0	0	0	0	0	10	0	0	GTTCGATTGGGCCGCAGGAAAAAC
tag1105	7	11865005	11865028	-	0	0	0	0	10	0	0	0	0	0	0	0	0	10	0	12	0	0	TTATCTGACTCCGTTTTAAGCTGT
tag1106	4	13663577	13663600	-	0	0	11	0	0	11	0	0	20	0	16	15	0	10	11	13	12	0	GTGGCCTGACCCCCTCGGGGGGGG
tag1107	9	18305791	18305814	-	0	13	12	0	10	0	11	16	11	13	0	10	15	12	10	16	14	0	TGGGACCTGAATATGCATTTTGAG
tag1108	5	20474475	20474498	-	25	44	41	36	38	29	48	51	36	40	53	35	48	40	31	51	46	38	ATGTCTTGGAGTCCGTACTGCAGC
tag1109	7	28418555	28418578	-	0	0	0	0	10	0	0	0	0	0	0	0	0	0	0	0	12	0	ATATCATGGTCGGCCGAATTACCC
tag1110	1	41094296	41094319	+	0	0	0	0	0	0	0	0	0	0	0	10	0	0	0	0	0	0	AACTCCACTCTAAACTCAACTCCT
tag1111	8	8893455	8893475	-	0	10	10	0	0	0	10	0	0	0	0	0	0	0	0	0	0	14	TTTTATATGGTTGGTTCTTGT
tag1112	10	10862756	10862783	-	0	0	0	0	0	0	0	0	0	0	15	0	0	0	0	0	0	0	TCTGAAAAAAGATTGAGCCGAGTTTAAC
tag1113	12	3951232	3951255	-	0	0	0	0	0	0	0	0	0	0	12	0	0	0	0	0	0	0	GACCCCTCCTAAGACAACGAATCT
tag1114	5	29270627	29270648	-	0	0	0	0	0	0	0	0	0	0	0	0	0	12	0	0	0	0	TTTTTTCTTGCAACGTTTGATC
tag1115	1	31301679	31301702	+	0	0	0	0	0	0	0	0	16	0	10	0	0	11	0	0	11	0	ACACTGGCGCCTCTTGTCGTAAAG
tag1116	9	21091	21113	+	12	0	41	10	0	0	0	15	10	13	0	0	0	12	14	0	0	0	GCTCGCGTTGACTACGTCCCTGC
tag1117	9	1398	1426	+	0	10	47	0	0	0	0	0	0	0	15	10	10	16	30	0	0	33	ATACGCGACGGGGCATTGTAAGTGGCAGA
tag1118	8	11604301	11604321	+	21	38	36	34	28	26	44	41	42	50	34	33	36	66	20	57	48	44	CCTAGCTAATTACACGTTTTT
tag1119	11	14154214	14154234	-	0	0	0	0	0	0	10	0	0	0	0	0	0	0	0	0	0	0	CATGTTATCGCATTACTGGTA
tag1120	AC156495	81041	81064	-	0	0	0	0	19	0	0	0	0	0	0	0	0	0	0	0	0	0	ATAACTAGTCGGATAACCATGCCG
tag1121	9	9007	9027	+	432	399	461	317	448	472	443	399	418	397	382	640	490	514	420	313	562	460	CTACTGATGACCGTGCCGCGA
tag1122	9	7374	7398	+	0	0	0	0	11	0	0	0	0	0	0	0	0	10	0	0	0	0	GAGCGCCATGCCCCGATGAGTAGGA
tag1123	1	34489989	34490012	+	0	0	0	0	0	0	0	0	0	0	0	14	0	12	0	0	0	15	ACTATGTTGAAAATATGTCAAAAT
tag1124	6	4457038	4457061	-	18	24	16	10	24	18	14	21	38	18	20	13	0	31	15	19	49	24	ACCGTCCCGGATCTTTAGTCTCGG
tag1125	6	8366017	8366038	+	17	0	0	0	0	0	14	0	0	0	0	10	0	0	0	0	0	0	GACTACCCGCTGAGTTTAAGCA
tag1126	10	19634911	19634934	+	0	0	0	0	0	0	0	0	0	0	0	0	0	10	0	0	0	0	ACCGTTCGGCATTATAACTTCACT
tag1127	1	20570726	20570747	-	0	0	0	0	0	0	0	0	0	0	0	0	0	10	0	0	0	0	CAGACGGCCGTTCGCTCTCGGG
tag1128	8	4928983	4929004	-	11	0	0	0	0	0	0	0	0	0	0	0	0	0	0	0	0	0	CCACTATAAGGATTAAGCTCGG
tag1129	3	10486415	10486438	-	0	0	0	0	0	0	0	11	0	0	0	0	0	0	0	0	0	0	TCTCCTATGTCTGTGTGATGGCAC
tag1130	1	2458858	2458881	-	0	10	11	0	0	0	0	0	0	0	0	13	10	10	0	13	0	12	ACAAGTTTAAGGACCGCTCATACA
tag1131	2	27368802	27368825	+	0	0	0	0	0	0	0	0	11	0	0	0	13	0	0	0	13	0	TTTTGTCTTTGGTGCCACGTCCCC
tag1132	12	2182817	2182840	+	10	21	16	25	24	14	26	18	32	0	24	11	10	20	15	22	28	18	AAACCAAACACAAGCCTAAGGAGT
tag1133	9	7100	7127	+	0	0	14	0	0	0	0	0	0	0	0	0	0	0	0	0	0	0	TGCTCCGGTGAGCCGCGCCACGGAATCG
tag1134	9	15441536	15441559	-	11	0	15	0	16	0	21	0	0	0	13	13	0	13	0	17	0	0	AATGCTTTGGGTTCCACAACCACT
tag1135	2	3585120	3585140	+	0	12	0	0	0	0	0	0	14	0	0	0	0	0	14	0	0	0	CGGGACGGAGCGGGCGCAGCG
tag1136	8	14746274	14746295	-	10	0	10	13	19	20	20	0	23	17	11	11	17	15	0	11	20	21	CATCAACACCAAGGACCAGCTT
tag1137	4	6662069	6662092	-	0	0	0	0	0	0	0	14	0	0	12	0	0	0	0	0	0	0	AGTGCCACATGACGACTAAGGAGT
tag1138	1	39095159	39095179	+	14	0	0	0	0	0	0	0	0	0	0	0	0	0	15	0	0	0	AACCTGAAACCGTGTGCGTAC
tag1139	3	12940709	12940730	+	0	11	0	0	0	0	0	12	0	0	0	10	0	12	12	0	0	0	TGCAAGTTTAGGGACCGGGATG
tag1140	11	8023658	8023681	+	22	40	44	22	54	14	51	37	18	36	42	63	48	52	43	42	39	54	AATACCCGTGCCAACCTAAAAAAT
tag1141	8	10568663	10568686	+	40	35	53	38	79	46	87	60	52	42	63	38	26	80	32	64	50	48	ATTGACCGAGTCTTCGTTCCACGT
tag1142	12	24268987	24269009	-	0	0	0	0	0	0	0	0	13	0	0	0	0	0	0	0	0	0	TTGGTGCTCCATGGTGCCCGGGC
tag1143	6	8367183	8367207	-	13	17	17	12	12	15	15	13	0	13	11	14	11	10	16	0	33	19	GAGGCTCGAAGCGATACTGACGTGC
tag1144	2	2539586	2539609	+	0	0	0	10	12	0	0	0	12	10	12	0	11	0	0	0	11	12	ACTCTGTTGTCGACTACGAGTCAG
tag1145	9	32919	32943	+	78	77	47	28	60	48	44	32	63	48	39	31	77	26	116	37	70	57	ACGCCTCTAAGTCAGAATCCAAGCT
tag1146	Pt	387	415	-	0	0	0	0	0	0	0	0	0	0	0	0	0	0	10	0	0	0	AGAAACTTATAATATTGTGGCCGCTCATG
tag1147	7	25111000	25111023	-	0	0	0	0	0	0	0	0	0	0	11	0	0	0	0	0	0	0	AGAAAAACGTTGAGCTGTGAACTC
tag1148	10	10712489	10712512	+	0	12	26	15	20	12	23	17	20	0	12	0	10	17	12	23	19	24	AATAAGTCTAAGCCTAAACAAAGA
tag1149	3	11549684	11549703	-	15	0	0	0	0	10	0	0	0	17	0	16	0	0	0	0	0	0	AGCTGGTTAGGATACTCGGC
tag1150	10	10790733	10790755	-	0	0	0	0	0	0	0	0	0	86	0	0	0	0	0	0	0	0	TGGGGTCGCAGTGACCAGGCCCG
tag1151	10	10807612	10807632	-	163	175	102	25	192	82	194	35	216	82	57	88	43	107	213	131	34	66	GGTTACAGATTTGGTCAAGAG
tag1152	1	1162259	1162280	-	0	0	0	0	13	0	0	0	0	0	0	0	13	0	0	11	0	0	TTGATCAATGGTAGAGATTGCT
tag1153	9	19944	19965	+	0	0	0	0	0	0	0	0	0	0	0	0	0	10	0	10	0	0	GAGGTAGTGACAATAAATAACA
tag1154	8	9247886	9247906	-	34	72	34	26	19	34	51	54	17	32	38	46	17	39	43	25	30	40	CCGCGTGCCTGTTGAAGAATG
tag1155	1	18304427	18304450	+	17	36	26	23	38	29	23	26	33	27	36	23	26	35	14	39	26	28	AATGTCACTGTCAGGTTTCTGTGC
tag1156	2	9902501	9902524	+	10	0	16	0	0	0	18	0	0	0	11	11	0	0	0	11	0	0	AGCCCCATCCAAATAACTTCCACA
tag1157	1	15855254	15855282	+	13	11	26	0	0	14	0	0	0	0	18	0	0	0	35	0	0	50	GCTGGAATAGCTCAGTTGGTTAGAGCTTG
tag1158	6	26220294	26220319	-	0	0	0	0	0	0	0	0	0	0	0	0	0	0	16	0	0	0	GGGCATTAAGGTGGTGTGGACGTTGC
tag1159	2	26847471	26847494	-	0	0	0	0	10	0	13	0	0	0	11	0	0	15	0	0	0	0	GAAATTGTTTAGCTGGGCTGGAGT
tag1160	3	3853616	3853639	-	0	0	10	0	0	0	0	0	14	0	0	11	0	0	0	10	11	11	GTGTCTTGTAATCCGTGCAACAGC
tag1161	1	934516	934536	-	0	0	12	0	0	0	13	0	0	0	10	0	0	0	0	0	0	0	GTAAAGAGAAAACCAGCTTCC
tag1162	12	5335712	5335735	-	0	0	0	0	0	0	0	0	0	12	0	0	0	0	0	0	0	0	ACTGGCCTGGAAGATTTGCTTAAC
tag1163	1	33533924	33533947	-	0	0	0	14	0	0	15	0	0	0	0	0	10	0	0	0	10	0	AGCCGCAGCTTGTGAAATATGGAA
tag1164	5	20591129	20591152	-	0	0	0	0	0	0	0	0	0	0	0	10	0	0	0	0	0	0	CAGCACCTATACTATATTAAAGGT
tag1165	9	14579	14599	+	0	0	0	0	0	0	0	0	14	0	0	0	0	0	0	0	0	0	TCCCCATCCGACCCGTCTTGG
tag1166	9	37127	37147	+	330	0	330	0	73	0	500	0	103	0	240	429	0	245	0	147	181	166	TGAACCTGCGGAAGGATCATT
tag1167	3	21385564	21385587	-	0	0	0	0	0	0	0	0	0	0	0	0	0	0	0	0	10	0	CTCCGACAGTTCGTGACAGCTAAT
tag1168	8	2459638	2459661	+	0	19	17	10	12	0	0	11	0	0	13	14	0	20	0	22	12	10	ATAAGCCAGTGGATTTAATGTCCT
tag1169	8	20239725	20239748	-	0	0	0	0	0	0	0	0	0	0	0	0	0	0	0	0	10	0	CTCCTTCGCCTGAGATCCGCAGCC
tag1170	10	10808030	10808048	-	138	69	77	49	123	145	95	50	66	115	34	52	75	57	196	83	46	73	GGGAAGCTGCATCTGTTGA
tag1171	10	10903196	10903213	+	0	0	0	18	0	0	0	0	0	0	0	0	0	0	0	0	0	0	GCGAGCGGTACCAAATCG
tag1172	12	9356621	9356642	+	0	10	0	0	0	0	0	0	0	0	0	16	0	0	0	0	0	0	AATTGATCCATTTAGGTTGTTT
tag1173	9	18513617	18513639	-	0	11	0	0	0	0	0	0	0	0	0	0	0	0	0	0	10	0	GACGCCGTTGATCTTTTTAAACA
tag1174	9	14851	14869	+	0	0	0	0	0	0	0	0	21	0	0	10	0	0	0	26	0	12	TTGAGTATAGGGGCGAAAG
tag1175	2	20692836	20692859	-	0	0	0	0	0	0	0	0	0	0	0	0	0	0	0	0	0	10	ACGGAACCCTAACGACGATGGCAT
tag1176	12	5633412	5633429	-	19	0	0	19	0	0	0	25	0	0	15	0	20	0	11	49	21	0	ATAGCTCGTTGCCAGAAT
tag1177	9	30821	30847	+	0	0	10	0	0	0	0	0	0	0	0	0	0	0	0	0	0	0	AGGCATCGGGGGCGCAACGCCCTCGAC
tag1178	1	13391659	13391682	+	20	15	25	0	32	10	0	0	18	23	0	18	23	0	17	17	10	10	GTCCTATGGGGAAATGTCATGAGG
tag1179	9	25228	25252	+	20	11	0	0	17	0	0	12	10	10	14	20	12	11	0	0	13	13	ATCCACTGAGATCCAGCCCCGCGTC
tag1180	5	27681364	27681387	+	0	13	10	0	0	0	10	0	0	0	14	12	13	18	0	11	16	13	GAAGGCACCACGTTCACCGTAGAG
tag1181	3	22947144	22947167	-	0	0	0	0	0	0	0	12	0	0	0	0	0	12	0	10	0	0	GCTACAGATTTTTAAGCCAGCTGC
tag1182	5	26434413	26434436	-	0	11	0	13	23	0	19	19	12	13	22	15	0	21	12	0	19	11	CGCATCCATCCACTTTTAGGTCTC
tag1183	9	13787122	13787145	-	0	0	0	0	0	0	0	0	0	0	0	0	0	0	11	0	0	0	AAAAAGTCAACGGTATCAAATATT
tag1184	3	624661	624681	-	12	0	0	11	10	11	23	0	25	0	0	0	0	0	13	0	0	16	AAACTGAAGGTCCGTAGTTCG
tag1185	5	28030808	28030831	+	0	0	0	0	0	0	0	0	0	0	10	0	12	10	0	0	0	0	ATTGTAGACGACGTATCCCTCGAC
tag1186	1	2939349	2939372	+	0	0	0	0	16	0	0	0	0	0	0	0	0	0	0	14	0	0	CCTGCTCAGAGTAGTTCTTATTCT
tag1187	8	25246129	25246152	-	0	0	15	0	0	0	20	0	0	0	0	11	0	0	0	0	0	0	ACTTAGGTCACTGCAACCACTAGC
tag1188	10	7497797	7497819	-	0	0	0	0	0	0	0	0	0	0	0	0	0	11	0	0	0	0	TAAGACTTTCTAGCATTGCCCAC
tag1189	11	585867	585887	+	1295	933	566	701	315	407	740	303	375	322	594	381	371	432	1565	1218	244	685	GTCGATATGTCCGAGTGGTTA
tag1190	8	24043679	24043699	+	25	34	31	50	36	91	33	42	142	52	51	41	24	43	17	43	30	18	CAGGCCGGCGCCGGGGCGAGG
tag1191	9	14817	14844	+	0	0	14	0	22	0	0	0	0	0	15	0	11	0	14	0	16	25	GAAGCGATACTGACGTGCAAATCGTTCG
tag1192	10	13716827	13716850	-	11	0	0	0	10	0	10	0	0	0	0	0	0	0	11	0	0	0	AAAAAAATAACGTGTAAGATAGCT
tag1193	12	7788464	7788487	-	0	0	0	0	0	0	10	13	0	0	0	0	0	0	0	0	15	0	TTGGAGGCTCCCTGTTGACCGGTT
tag1194	2	28211895	28211918	-	0	0	0	0	0	0	12	0	0	0	0	0	0	0	0	0	0	0	ATGACGATTTCACCTGACTTATGG
tag1195	4	21810581	21810604	-	12	11	18	13	13	18	13	0	0	0	0	0	16	10	19	20	22	16	TCGATTTGGGACCTAGATGATACA
tag1196	5	3876616	3876635	+	14	23	10	0	11	0	17	15	0	14	12	15	10	0	10	20	14	0	CGCTCTATTATTGCCTCATG
tag1197	9	30691	30716	+	0	0	15	0	12	0	11	0	0	0	0	0	0	0	0	0	0	13	AAATCGTTCGTCTGACTTGGGTATAG
tag1198	Mt	30350	30370	-	0	0	0	0	0	0	0	0	0	0	12	0	0	0	0	0	0	0	AAAAGATTGAGCCGCGTTTAA
tag1199	11	19395925	19395943	+	0	0	0	17	13	10	0	12	0	0	0	0	11	0	0	0	0	0	ATATCGAGTAGACCCTGTC
tag1200	10	10913900	10913919	-	12	14	12	0	0	0	13	10	22	12	0	11	12	28	0	0	14	0	ATAAAAATTTTCGATCTGGT
tag1201	11	23746512	23746535	-	0	0	0	0	0	0	0	0	0	0	0	0	0	0	0	0	11	0	ACTAGGTCTCCGTTCCACGTGGTA
tag1202	9	14306	14328	+	11	0	11	0	0	0	17	0	0	0	0	11	0	14	0	12	0	0	CGCGAGGGAAAGATGAAAAGGAC
tag1203	12	20122332	20122352	+	17	35	21	13	29	0	19	23	17	10	11	17	13	23	31	18	40	29	GACCCGACAGTGACACAGCCA
tag1204	6	9559398	9559421	-	18	45	17	21	24	37	28	28	24	20	25	29	34	34	24	25	48	33	ACGCTTCTAAGCCGCCACGTGGTA
tag1205	8	9250687	9250711	-	537	507	539	170	359	279	595	177	441	265	246	260	249	277	753	416	156	343	ACCGTAAGGAGGGGGATGCCTAAGG
tag1206	9	7753	7781	+	82	41	157	28	134	72	23	43	39	126	73	36	98	30	184	65	62	173	TAGGGTCCAGCGGCCGGAAGAGCACCGCA
tag1207	10	3966805	3966826	+	15	17	0	11	11	0	0	0	0	11	0	23	11	19	0	14	15	0	ATTAGGTGGTCGTTTTACCATT
tag1208	11	4416847	4416868	+	90	62	166	68	77	142	174	66	169	70	127	158	48	123	70	247	76	75	TTGTTTCACCTAGGACGAGGAC
tag1209	3	5285360	5285377	+	0	0	0	21	13	0	0	77	33	17	0	0	134	0	18	32	0	0	CCTTAGACTTAGACCAAA
tag1210	6	2409106	2409126	-	15	0	22	0	12	0	17	17	0	16	27	20	0	13	0	15	0	0	GACGGAGGGAGGAGGCGGCGC
tag1211	1	23310835	23310858	+	0	0	0	0	0	0	0	0	0	0	0	0	10	0	0	0	0	0	ACTGATAAGTCATATGTGACGGGC
tag1212	3	23687436	23687459	+	0	0	0	0	0	0	13	11	0	0	0	0	0	0	0	0	0	12	AGTCAAACGTTGAACAAAAAGTCA
tag1213	10	15612748	15612771	-	0	0	0	0	11	0	0	0	0	0	0	0	0	0	0	0	0	0	AATCACGTGTTAATGGATCGCTCC
tag1214	7	14233990	14234016	-	52	50	85	40	36	30	45	58	16	22	44	42	42	33	72	26	48	42	GATGAACGCTGGCGGCATGCTTAACAC
tag1215	9	13560	13580	+	0	0	11	0	0	0	12	0	0	0	0	11	0	0	0	0	0	0	CACACGACTCTCGACAACGGA
tag1216	2	15465594	15465617	-	0	0	0	0	0	0	0	0	0	0	0	0	0	0	0	0	10	0	AGGGGGACGGCGCCAAAGAGGCTG
tag1217	11	19656537	19656560	-	0	0	10	0	0	0	0	0	0	0	0	0	0	0	0	0	0	0	AAAATTTCAAATAAGACGAGCGGT
tag1218	8	4351649	4351672	+	0	0	15	0	0	0	10	0	0	0	0	0	0	12	0	0	0	12	ATTCGTGTCCGATCAAACGTCTGA
tag1219	5	3876520	3876543	+	13	19	12	0	0	11	21	15	19	14	21	20	13	16	17	14	17	19	TGCTTTCGCTGCTCATGGTGGAGT
tag1220	9	5429	5450	+	0	0	0	0	14	0	0	0	0	0	0	0	0	0	0	0	0	24	GATCATTGTCGTGACCCTGACC
tag1221	3	11276275	11276295	-	0	0	0	0	15	0	22	0	15	13	0	0	18	18	0	0	10	11	ACAAAGTGATGTTGAGGTTTT
tag1222	2	681811	681834	+	12	17	11	0	15	0	13	0	0	15	17	11	0	18	0	12	17	16	GGGCTAATTTTGAGAGCTAATGTT
tag1223	1	38548287	38548310	-	0	0	12	0	0	0	11	0	0	0	10	0	0	0	0	0	0	12	TTCAGACTAGCTGTTCAGACCACC
tag1224	12	11412620	11412642	+	10	13	17	0	0	0	15	22	0	0	27	21	0	20	0	13	20	0	TGGTAACCTCTAGTTTGATCAGG
tag1225	9	13605358	13605379	-	0	13	14	0	21	0	11	17	16	24	12	13	20	16	16	26	0	18	CCTCTCAGCCAGCCGAAAGTCT
tag1226	8	19594636	19594659	-	0	12	0	0	0	0	0	0	0	0	0	10	0	0	0	0	0	14	AATAGGCGTCGTTTTTATAAACAA
tag1227	12	26853147	26853170	-	0	11	12	0	20	0	13	10	10	16	10	0	10	0	17	14	0	0	AAATTCGAAATAGCTTGTAACCCC
tag1228	Pt	62021	62043	-	17	10	11	11	13	17	22	0	12	14	0	0	0	11	14	13	0	0	TACAGTGCGATGGCTGGCTGTTC
tag1229	2	28715786	28715805	+	27	28	21	27	27	38	22	23	29	35	17	33	36	26	25	23	19	32	ATGTGATTTCTGCCCAGTGC
tag1230	1	4981120	4981138	+	21	0	0	18	12	0	0	0	0	0	0	0	0	0	0	18	0	0	TCCCGGATTAACTCGCTTA
tag1231	2	24564302	24564330	+	0	13	62	0	27	13	15	25	0	0	25	18	29	0	36	0	35	34	AGGGCACTCGGCGGCTGTTACATACATCC
tag1232	9	20875499	20875522	-	0	10	0	0	14	10	10	13	12	10	10	0	0	19	0	16	0	0	GGATGTTTGATCGGATGACGGAAG
tag1233	11	11761125	11761148	+	0	0	0	0	11	0	13	0	0	0	0	17	0	0	0	0	0	0	ACCGGTTCTTTTCTTTACGACGAA
tag1234	8	25728352	25728375	-	0	0	10	10	0	0	10	0	0	0	0	0	0	0	0	0	0	0	AAATTCCTATTAAGTGTCTTTCTA
tag1235	2	28715877	28715900	+	1041	941	674	759	840	1279	1521	275	1145	848	478	524	687	540	1308	1410	653	886	TAGCCAAATGCCTCGTCATCTAAT
tag1236	1	31239886	31239909	+	0	0	0	10	10	0	20	0	0	11	13	0	0	0	0	0	0	0	ATAGCGACACGGTCTCCAAAACAC
tag1237	4	7363015	7363038	+	0	0	0	0	0	0	0	0	0	0	0	0	0	0	0	0	10	0	AGGGCCATGTAATGGGGGGATCCC
tag1238	6	151285	151305	+	0	14	0	0	0	11	0	0	11	0	0	0	0	0	0	0	0	0	TGTGGCGAGGTCGACGTTGGC
tag1239	2	28715931	28715958	+	65	58	69	13	51	32	39	51	81	40	65	56	65	33	117	65	111	98	TCCCACTGTCCCTGTCTACTATCCAGCG
tag1240	9	2191112	2191132	-	0	0	0	0	0	0	0	0	0	11	0	0	0	0	0	0	0	0	TACCGGATGTGACATATTCTA
tag1241	9	31502	31525	+	37	23	48	18	20	38	28	19	22	37	29	35	19	39	54	21	33	36	CGGCCCGCCAACCCTGGAAACGGT
tag1242	Pt	53074	53097	-	0	12	0	10	0	0	0	0	0	0	0	0	0	0	10	0	10	0	AATCGAGTTAGAGCTGTAGCTATG
tag1243	4	9095552	9095581	+	0	0	28	0	0	0	0	0	0	10	19	0	11	0	0	0	0	10	CCATGTTTGAAGTCATTACCCTTAACCGTA
tag1244	10	8866175	8866192	-	11	0	0	0	0	0	0	0	0	0	0	0	0	0	0	0	0	0	GAACCGACTGACGTAGCC
tag1245	7	138424	138444	-	11	11	12	13	14	0	16	0	0	0	0	15	0	11	0	0	14	12	CCCGAGGATCTAGACGAGCGA
tag1246	12	8520270	8520290	-	0	0	0	0	21	13	0	0	0	10	0	0	0	0	0	0	0	0	AGTTAAGGACCGAGCCATGAA
tag1247	6	5201411	5201434	-	0	0	0	0	0	0	10	0	0	0	0	0	0	0	0	0	0	0	GATAACTGGATTTGGTGGCCACCC
tag1248	10	16078607	16078630	+	0	0	0	0	11	0	0	0	0	0	0	0	0	0	0	0	15	0	GAGGGCCTGTGTTCCTATGTTGCC
tag1249	1	7503101	7503124	+	0	0	10	0	12	11	14	11	0	0	12	0	10	0	0	0	0	0	ATGGACTCTAAAACGCAATATGTA
tag1250	12	21448633	21448656	+	0	0	0	0	0	0	0	0	0	0	0	0	0	0	0	0	10	0	AGACACTATCCAGATTCGTAGTAG
tag1251	1	38954975	38954998	+	15	22	21	12	31	22	36	23	22	20	36	28	12	34	23	28	17	18	ACTTGTAGGGGTGTGTCATCTAGG
tag1252	11	959718	959741	-	0	0	0	0	0	0	0	0	0	0	14	0	0	0	0	0	0	0	TGATGACGACGTATATCGGTGTTC
tag1253	3	19125283	19125306	-	0	0	0	0	10	0	0	0	0	0	0	0	0	0	0	0	0	0	ATCAACCTTCACCTCCTGGAAGCT
tag1254	5	28651727	28651750	+	0	0	0	0	11	0	0	0	0	0	0	10	0	0	0	10	0	11	ACCCTATATAATACCTGACGTGGC
tag1255	3	29333230	29333250	+	0	0	0	0	0	0	0	0	24	0	0	0	0	0	0	0	0	0	ACTTTCCTGGTCGCGTCGAGG
tag1256	10	13767116	13767139	+	0	0	0	0	0	0	0	14	0	0	0	0	0	0	12	0	0	12	AACCGAAACTGCCATTCAAATCGC
tag1257	1	10191072	10191095	-	0	27	22	12	17	11	22	15	12	12	23	28	0	21	12	18	21	19	ATGCGCCCCGCTGTCGAGTGGTAC
tag1258	2	14242047	14242067	-	0	0	0	0	0	0	0	0	0	0	0	0	0	0	0	15	0	0	AGTTACTAATTCATGTTCTGG
tag1259	4	9136509	9136536	+	0	0	0	0	0	0	0	0	0	0	0	0	0	0	11	0	0	0	CTTATGAGCTAATTGTTCTACACTTCTT
tag1260	7	813247	813269	+	0	0	0	0	0	0	0	0	0	0	0	0	0	0	0	0	10	0	GAGCTTTGCTACGGTCCAACAGG
tag1261	7	13193489	13193512	-	0	10	11	0	0	0	0	0	0	0	0	0	14	0	0	0	11	0	AATGACACATTGACGCCAGACCGC
tag1262	9	2082485	2082508	-	0	0	0	0	0	0	18	0	12	0	12	0	10	15	0	0	14	0	GTGATATCTGTGCCCAGAAACGGT
tag1263	6	23570061	23570082	-	0	0	0	0	0	14	0	0	11	0	0	0	0	0	0	0	0	0	ATGATACGTAAGCAAGGTATTT
tag1264	9	32821	32841	-	0	0	0	0	12	10	12	13	13	10	12	0	12	0	0	0	15	0	CGGTTCCTCTCGTACTAGGTT
tag1265	11	1438332	1438355	+	0	0	38	12	0	16	16	17	15	16	14	27	0	19	0	19	15	20	GTTCGAACCTGGGCTCAGACACCA
tag1266	10	20459178	20459196	+	13	0	0	0	0	0	0	0	0	0	0	0	0	0	0	0	0	0	CAAAAACACAGGTCTCCGC
tag1267	3	28246181	28246201	+	13	17	0	19	15	21	16	0	38	11	0	27	0	23	16	25	0	13	AAAATTGTAGCTCTCGACGCG
tag1268	Pt	117263	117280	-	12	0	0	0	0	0	0	0	0	0	0	0	0	0	0	13	0	0	GGTGGTTCCAAGGGTTGG
tag1269	5	25082807	25082827	+	0	0	0	0	0	0	0	0	0	10	0	0	12	0	0	0	0	0	ATCGCGACGCATGGTAGACAT
tag1270	1	24558868	24558891	+	0	11	0	0	0	0	0	0	0	0	11	0	0	0	0	0	14	12	GGGGCCGTGACCGTGAGTAGAGAT
tag1271	7	26138788	26138810	-	19	0	0	0	0	0	12	0	0	0	0	0	0	0	0	0	0	0	GGTACTGGTCCGAAAGGGCATGG
tag1272	4	9206990	9207016	+	0	0	25	12	0	0	12	0	12	0	0	12	0	11	12	15	10	15	TAAGGGAACGGAACCCACCGGAGCCGT
tag1273	5	5504631	5504651	-	14	0	16	0	0	0	19	0	0	0	0	14	0	0	0	15	0	0	TTGGAAGTATTTTTAACAATT
tag1274	1	32446093	32446116	-	0	0	11	0	0	0	0	0	0	0	0	0	0	0	0	0	0	0	ATTGGTTTGGTGCCACACATTGCC
tag1275	1	9199220	9199243	-	12	0	19	0	19	0	27	12	13	0	23	15	18	16	11	11	14	0	ACACAGCGAGACGTCTACAGTGAC
tag1276	Pt	92494	92517	+	0	0	0	0	0	0	11	0	0	0	0	0	0	0	0	0	0	0	CAAAGGGTCGCGATCTCGCGAGGG
tag1277	4	9136879	9136900	+	22	16	10	11	12	15	24	0	15	18	0	0	24	0	26	28	10	0	TGAGGGTTACAGATTTGGTCAA
tag1278	3	31813345	31813363	+	32	14	17	25	15	12	0	12	11	22	15	11	11	0	0	16	11	0	CGAGGCTCATACCAGGCGC
tag1279	4	18116154	18116177	-	0	0	0	0	0	0	0	0	0	0	0	0	10	0	0	0	0	0	AATACCAACCGGAACAAAAGATCG
tag1280	1	33545398	33545418	+	0	11	0	0	0	0	0	0	0	0	0	0	0	0	0	0	0	0	ACCTGAGATCCGATGCGAACA
tag1281	3	33569759	33569781	+	0	0	0	0	0	0	0	0	0	0	0	0	11	0	0	0	0	0	ACGAAGACCGGGTCAATACCGCC
tag1282	2	28715680	28715702	+	0	0	0	0	0	0	0	0	0	0	0	10	0	0	0	0	10	0	CCTTCCCCGGGCGTCGAACAGCC
tag1283	4	19320800	19320820	-	0	0	0	10	0	0	0	0	0	0	0	0	0	0	0	0	0	0	AACGTCAGCTTGGATTGCTTG
tag1284	4	9170996	9171025	+	0	0	26	0	0	0	0	0	0	0	38	0	0	0	13	0	0	20	TCGGAGAAGAAACAATGACGGTATCTGAGG
tag1285	9	603738	603761	-	20	25	27	28	17	18	36	34	27	25	35	21	36	32	24	53	54	35	GACCTGAACGATCGATTTGCGAGT
tag1286	12	9015368	9015391	+	0	0	0	0	0	0	16	0	0	0	0	0	0	10	0	0	0	0	ATTAACTGTTTTGTTTGGTTGGGA
tag1287	4	9692071	9692094	-	13	14	27	23	33	20	13	19	13	18	21	17	19	16	16	0	19	18	ACTATAGTAGCACGCTGGATTATA
tag1288	9	30055	30072	+	115	33	45	101	128	89	15	151	161	86	0	45	215	46	74	81	96	47	CACGAGGCGCCGTCAACG
tag1289	Pt	118428	118457	-	0	0	15	0	0	0	0	0	0	0	0	0	0	0	0	0	0	0	TACGGAGGGACGGAGGAGGCTAGGTTAGCC
tag1290	1	35578698	35578721	+	0	0	0	0	0	0	0	0	10	0	0	0	0	0	0	0	0	10	TTGATCCGATCCGCGTGCAACCAC
tag1291	5	19913881	19913904	-	10	15	16	0	10	0	12	12	0	0	12	10	0	14	10	11	13	0	AGCGCACGCCAGTGATCATCTCCC
tag1292	2	14257368	14257394	+	0	0	0	0	0	0	0	0	0	0	0	0	0	0	11	0	0	0	GGATGATCAGCCACACTGGAACTGAGA
tag1293	1	33499250	33499271	+	0	0	0	0	0	0	0	0	0	0	0	0	0	12	0	0	0	0	ATATCGTGTAGGTTGTGGTATT
tag1294	2	14246003	14246020	+	16	0	0	10	13	0	0	16	0	0	0	0	0	0	0	11	0	0	TGAGACACGGCCCAGACT
tag1295	1	560586	560609	-	38	72	53	27	42	41	49	56	46	78	46	66	85	59	66	33	61	49	ACGACTCGTGTCGCCCCACACCCT
tag1296	7	19103666	19103689	+	0	10	0	0	0	0	0	0	0	0	0	0	0	0	0	10	0	0	AAATTTTAGTGGGGCTTCATGGGA
tag1297	9	4578	4608	+	0	0	0	0	0	0	0	0	0	0	0	0	0	0	11	0	0	0	GCCAAGGATGTTTTCATTAATCAAGAACGAA
tag1298	6	5921289	5921312	-	0	0	0	0	0	0	0	11	0	0	0	0	0	0	0	0	0	0	AGAAACACGGCCGAGATCACCCAA
tag1299	Mt	354030	354050	+	0	0	0	0	13	12	0	0	0	0	0	0	10	0	0	0	0	0	AGGCAGGGGGGAGAGCCTAGA
tag1300	9	20099	20117	+	221	288	174	215	165	187	142	189	181	232	115	304	139	167	169	165	188	132	CAGTTAAAAAGCTCGTAGT
tag1301	1	11637584	11637606	-	0	0	0	0	10	0	10	0	0	0	0	0	0	0	0	0	0	0	ACTATTCTAGCCATTGAGTTGAG
tag1302	12	19193465	19193483	+	319	266	76	228	167	176	277	47	197	236	80	118	104	135	224	205	50	100	GAGAAGAAACAATGACGGT
tag1303	4	9095559	9095578	+	0	0	0	0	0	0	0	0	11	0	0	0	0	0	0	18	0	0	TGAAGTCATTACCCTTAACC
tag1304	4	24497269	24497292	+	0	0	12	10	22	0	13	0	0	12	12	0	25	13	0	19	16	14	ACTGGCTATAGTTGAATTGAAGAT
tag1305	10	10807465	10807487	-	26	13	19	10	10	14	28	0	15	15	10	19	16	11	21	0	0	11	GGTTCACTGCTTTAGGTATTAGT
tag1306	12	19965603	19965626	+	0	0	0	0	0	0	0	0	0	0	0	0	0	10	0	0	0	0	GATGTGGATAAATTTAGATGTGGT
tag1307	5	19319978	19320001	-	0	11	0	0	0	0	0	0	0	0	0	0	0	0	0	0	0	0	AAGAATACCGGGCTACAGATTTGT
tag1308	12	20550083	20550103	+	0	0	0	0	0	12	0	0	18	0	0	0	0	0	0	0	0	0	GGTACCGGCATGCAAAGGTTC
tag1309	5	7432289	7432312	-	0	0	0	0	0	0	10	0	0	10	0	0	0	0	0	0	0	0	GTTTGCGGGCTAACCGATTACGGT
tag1310	1	30151329	30151349	+	0	0	13	10	0	0	13	0	0	0	0	0	0	0	0	18	0	0	TTTTATGAGAATGGAGACACT
tag1311	10	20454456	20454477	+	10	12	10	0	0	0	0	0	0	0	0	0	0	0	0	0	0	0	TCGTGTTTAGTTGCCACTATGA
tag1312	1	33505799	33505817	-	0	0	0	0	0	0	0	49	18	0	0	0	26	0	0	0	0	0	GGGTCGATGCCCGAGCGGA
tag1313	11	17192694	17192717	-	15	17	19	11	15	21	0	15	23	11	18	0	22	22	15	14	18	18	AACGATTGGCCTGCACTTAGCAAC
tag1314	1	9224904	9224927	+	0	0	0	0	0	0	10	0	0	0	0	0	0	0	0	0	0	0	TGACTATGGCTGTGTTTAGTTCAC
tag1315	4	17918532	17918554	-	0	15	0	0	0	0	14	13	0	0	11	12	18	10	0	11	0	12	GTTGAAATTGGAACGATGTGATG
tag1316	8	22324825	22324842	+	20	0	0	16	12	0	0	22	19	0	0	0	19	0	0	13	0	0	GGTGCCATTATTCCTACT
tag1317	10	10807913	10807937	-	451	697	502	228	332	448	294	156	274	238	219	240	310	191	929	558	193	312	GTTTCCGTCTGGGTATGCGTCCTTG
tag1318	8	10007437	10007460	-	0	0	0	0	13	0	15	0	0	10	11	0	0	12	11	12	0	0	CCGTCACTGATAGGTGTCATCCGT
tag1319	2	815043	815068	+	0	0	0	0	0	0	10	0	0	0	10	0	0	0	0	0	0	0	TGAGATACCACTCTGGAAGAGCTCGG
tag1320	1	38907118	38907141	-	20	36	41	34	36	37	47	43	17	43	52	37	38	37	29	44	17	32	GGGACTGGAGGTTCGACTTATGCT
tag1321	8	9252017	9252034	-	0	0	0	18	0	0	0	12	0	0	0	0	0	0	0	0	0	0	AGTGGTGTTTCCAGTGGC
tag1322	12	20528410	20528434	+	47	92	48	41	12	64	46	61	62	10	86	65	22	46	97	18	47	116	TCCTCAGTAGCTCAGTGGTAGAGCG
tag1323	2	28964703	28964726	+	0	0	0	0	10	0	10	0	0	0	0	0	0	0	12	0	0	0	GATTGTGGCCTTTACTGTGAGACA
tag1324	4	29608352	29608375	-	21	26	31	28	18	30	19	15	20	13	36	36	24	17	17	27	28	14	ACAACTAGCTATAAATCAGTAGCC
tag1325	3	33978454	33978477	+	0	14	0	0	0	0	12	0	0	13	0	0	0	0	0	15	0	0	GTGTCTAACTTTGACTGTTCGTCT
tag1326	5	21684062	21684082	+	17	13	22	20	16	0	35	15	0	18	15	24	0	0	10	17	0	0	AATCACGAGACGAATCTTTTG
tag1327	1	23097166	23097189	-	0	0	0	0	0	0	10	11	0	0	0	0	0	0	0	0	11	0	ATCTTATCCGGCTATCACTATAAA
tag1328	3	31659060	31659083	+	0	19	17	15	14	0	15	12	10	0	10	10	15	19	14	15	15	13	AAGTTAGGCTGTGTTTAATTCCAC
tag1329	4	9208052	9208073	+	86	41	0	154	69	35	70	13	38	25	104	36	32	24	67	31	19	30	AAGCTCGAACGACCTTCAACAA
tag1330	3	22811378	22811398	-	0	0	13	0	0	0	0	0	0	0	0	0	0	14	0	0	0	0	TGTGCTCCCGTCGCCGCCTCC
tag1331	1	34496697	34496720	-	0	11	0	0	0	0	0	0	0	0	0	0	0	0	0	0	0	0	GTGGATTTTGCCGGACCGACGAAA
tag1332	1	10796696	10796717	+	0	11	0	15	10	0	26	0	24	0	0	10	0	10	0	30	0	0	AGCACCGGGACATGTATTATAC
tag1333	8	26935496	26935517	-	34	30	56	45	43	50	51	58	86	54	46	45	37	63	17	44	36	29	ACACCGGTTTTGTAAGTTTGGG
tag1334	1	33532462	33532487	+	27	18	47	33	22	16	14	0	0	28	39	16	20	0	53	36	19	18	ATAAGCATAGATCCGGAGATTCCCAA
tag1335	9	27656	27674	+	14	14	26	23	21	16	0	17	29	28	22	22	23	11	14	28	21	28	ATGATTCATGATAACTCGA
tag1336	12	4986569	4986592	-	17	0	36	12	12	0	36	0	0	0	29	23	17	16	0	28	0	0	GTCACATCAGATGTTTAATCGGAT
tag1337	11	701416	701439	+	16	33	0	19	11	19	13	14	26	12	16	21	0	27	13	21	24	31	GTCTCGTTCCCCAGTCGACTGCTT
tag1338	1	11666783	11666803	-	91	108	80	75	90	101	127	110	105	132	74	102	97	132	67	136	89	104	GTTTAGGGATCTCGATGTGCA
tag1339	8	7759071	7759092	+	0	0	0	0	11	0	10	0	0	0	0	0	0	0	0	0	0	0	TTAGCCTATGTGATGCTACAGT
tag1340	3	16674638	16674658	+	0	0	0	0	0	0	12	0	11	0	0	0	0	0	0	0	0	0	TCCTTTGTTATGGCCAATTTG
tag1341	2	2120099	2120122	-	0	0	0	0	0	0	0	0	0	0	0	0	0	0	0	0	0	17	AGATTCGTTGGCTAAAGATATGGG
tag1342	8	5434764	5434787	-	0	0	0	0	0	0	0	11	0	0	0	0	11	0	0	0	0	0	GATACCTACGGCCGCGCTATACTA
tag1343	9	23074	23103	+	0	0	22	0	11	0	0	0	0	0	16	11	19	0	21	0	29	25	TAGAACCCACAAAGGGTGTTGGTCGATTAA
tag1344	2	25600011	25600034	+	69	57	71	37	142	59	74	71	66	37	82	64	60	83	71	106	50	111	AACGAGTGATCTGCAAGTTTAGGG
tag1345	6	16240092	16240112	-	0	0	0	0	0	0	0	0	0	0	0	0	0	0	15	0	0	0	TGGGTTATAATTTGATTAGCT
tag1346	9	12991	13013	+	105	116	97	58	110	75	138	95	104	111	71	142	135	127	105	113	151	99	CTGTGATGCCCTTAGATGTTCTG
tag1347	6	9352212	9352234	-	35	42	19	34	26	44	24	36	34	37	28	36	40	36	33	24	40	26	CTTGGCTGCTTGGCCTGTAGTAG
tag1348	6	7017922	7017945	+	0	0	0	0	0	0	0	0	0	0	0	0	0	0	0	10	0	0	ATACTCTCCAATTGATTGGCCAAG
tag1349	3	21456652	21456675	+	0	0	0	0	0	0	0	0	0	0	0	0	0	11	0	0	0	0	AGGATAAATGTGTAAATGGGGTGC
tag1350	9	10053930	10053950	-	0	0	0	0	0	0	0	0	0	15	0	0	0	10	0	0	0	0	CCATACGATTTGACGCTGAAC
tag1351	4	9207074	9207099	+	10	10	12	0	0	0	10	0	0	0	0	0	0	0	0	14	0	0	TCTATCCATGACCAGGATGAAGCTTG
tag1352	8	11186818	11186841	-	0	0	0	0	0	0	0	0	0	0	0	12	0	0	0	0	0	0	TATTCAGTTTACTGTTTATTCGGC
tag1353	9	23583	23603	-	0	0	0	0	0	0	0	0	0	0	0	0	0	10	0	0	0	0	GGCTGAACCGTTTCCAGGGTT
tag1354	1	25837216	25837236	-	0	0	0	0	0	0	0	0	0	0	0	0	0	11	0	0	0	0	TAAGGGATTTTGAAGGGATGT
tag1355	9	9463711	9463734	+	12	28	25	25	21	22	22	25	26	29	24	30	42	37	19	25	26	18	AGGACCGGCCGGGGTACACAAACG
tag1356	6	28265651	28265678	+	0	0	0	0	0	0	0	0	0	0	0	0	0	0	0	11	0	0	TGCCGAGTTTAACTATCCTTCCGCATGT
tag1357	9	24818	24839	+	13	16	0	0	0	0	12	0	16	14	0	10	0	12	19	19	0	22	AACGTGAGCTGGGATTAGACCG
tag1358	6	23521642	23521665	-	0	16	13	13	12	0	12	12	12	0	17	0	17	11	18	10	0	19	AGTGAAACCTCCATTGTGACTGGC
tag1359	4	2674422	2674445	-	11	21	14	16	13	13	12	16	17	11	28	25	13	24	17	0	27	16	GGACCGCTCCGTTTTCCGTGTGAA
tag1360	1	6873692	6873715	-	13	10	0	15	19	0	12	10	0	0	13	0	16	15	15	0	13	24	AGAACCACTAAGACAGAAGAGAGC
tag1361	9	14848867	14848890	+	0	0	12	0	10	0	11	0	0	10	11	0	0	0	0	0	10	0	AACTGAAGTTTTGGATCCAAACAC
tag1362	8	3136262	3136285	-	11	33	19	16	27	0	22	14	13	21	19	21	13	25	16	19	21	13	GGAAAGCGGTGGGGATGAACCGGT
tag1363	7	136466	136487	-	15	10	18	17	12	16	29	23	24	14	37	21	23	24	0	19	37	10	CAGTCTGACGCGCCGAAAGTGC
tag1364	9	8585	8606	-	0	0	0	0	10	0	0	0	16	0	11	0	0	10	0	0	15	0	CGGATCGGCCCGAGGGACTCGG
tag1365	1	2718487	2718510	-	0	0	0	0	0	0	0	0	0	0	12	0	0	0	0	0	0	0	AGACTGACACAGTCGAACGTTGGA
tag1366	2	9902493	9902517	-	13	15	13	0	19	0	14	13	11	17	23	19	0	0	0	19	14	15	GTTATTTGGATGGGGCTACGGATCA
tag1367	9	22845	22869	+	75	83	109	36	53	60	56	82	37	45	45	71	87	90	71	71	113	96	GATAGCTGGAGCCCATTACGAGTTC
tag1368	2	27357758	27357781	+	0	11	0	0	0	0	0	0	0	0	0	0	0	0	0	0	0	0	AAATACAGTGCGTCGGTACATCGC
tag1369	Pt	105121	105143	+	0	0	0	0	0	11	0	0	0	0	0	14	13	0	0	0	0	0	TCAAGCATCTCGGTTCGAGTCCG
tag1370	3	29382611	29382633	+	0	0	11	0	0	0	0	0	0	0	0	0	0	0	0	0	0	0	TAACGGGCCGCCGCACTGCTGGC
tag1371	9	33157	33182	+	12	15	24	11	17	20	10	15	15	16	19	25	16	18	24	16	25	13	TCCACTGAGATCCAGCCCCGCGTCGC
tag1372	1	32543198	32543221	+	10	0	11	17	18	12	0	20	0	22	18	11	28	13	12	16	15	17	AGGACTGAAGTTTGGATTCAAATT
tag1373	3	1423142	1423165	+	0	0	0	0	0	0	0	0	0	0	0	0	10	0	0	0	0	0	GATCATGGCGTAATTAGACTTAAA
tag1374	1	31283588	31283611	+	0	0	0	14	0	0	15	0	0	0	0	0	0	0	0	0	0	0	ACTGATTTTAGGAGTTTGAGGGTC
tag1375	7	22393239	22393262	+	0	0	12	0	0	0	18	0	0	0	0	14	0	0	0	0	0	0	AATAGGACTCTACTTTATAGGATT
tag1376	3	22688832	22688855	-	0	10	11	0	0	0	0	0	11	0	0	10	0	0	0	0	0	0	AGGCTCGGCTCGGTTGACCGGTGG
tag1377	7	15092000	15092024	+	0	15	0	0	12	0	0	0	0	0	0	0	0	0	0	0	0	11	AACCTCGCATTGGCAGTACCCGCTC
tag1378	6	20349737	20349760	-	13	17	0	14	16	10	18	13	0	0	0	10	25	16	0	10	13	15	ACACGGCTGATGGACACTACAAAA
tag1379	6	20256800	20256823	-	12	0	0	16	12	0	10	12	0	0	14	11	17	0	0	13	0	14	ACACTGTTGGATCGAGAAATGGAC
tag1380	7	24243641	24243664	-	374	401	440	242	368	405	278	198	345	485	270	264	554	207	769	419	289	438	CCGCCCGGGCCTGGCGCACCCCAA
tag1381	4	4917859	4917882	+	0	11	12	13	17	13	14	0	0	12	17	0	0	14	0	20	12	0	GAATTTGGAGAAGCTGGGAAACCC
tag1382	2	15834307	15834330	-	0	10	0	0	0	0	11	0	0	0	0	0	0	0	0	0	0	0	GTACAATTTAGCCGCTATAGCTCC
tag1383	12	9237574	9237597	+	0	13	0	0	0	0	11	10	0	0	11	0	0	0	0	0	0	0	AGATTCGGACTGGATGAGATACGT
tag1384	8	16797065	16797088	-	0	21	0	12	12	0	0	13	0	0	0	10	10	0	11	0	19	12	GTCGACAGCGGTGGAATGCAGCGC
tag1385	9	17060	17082	+	0	10	0	0	0	0	10	0	0	0	0	0	0	0	0	0	14	0	TGAACGCCTCTAAGTCAGAATCC
tag1386	10	20458487	20458506	+	15	30	29	19	0	31	20	26	30	13	12	22	0	29	27	17	35	12	CGATCTGCCGAAGCTGTGGG
tag1387	4	9136724	9136746	+	1571	2143	1659	2006	1694	1670	1885	627	943	1743	1117	1033	2403	958	1988	2044	775	952	ATGATTGTATTCCAGGCAGAGCA
tag1388	12	7755006	7755026	-	0	0	0	0	0	0	0	0	10	10	14	0	11	21	0	0	0	0	ACCCTTGGACCCACATGTCAG
tag1389	6	4048590	4048612	-	0	0	0	0	0	0	0	0	12	0	0	12	0	0	0	0	0	0	AAATAGTCACCTCTCATGCAAGG
tag1390	7	14237694	14237713	+	85	83	273	68	55	147	44	443	88	347	319	46	400	52	93	39	332	110	TAATTCATGATCTGGCATGA
tag1391	12	4340272	4340295	+	0	0	0	0	16	0	0	0	0	0	0	22	0	0	0	16	0	0	CTTAGGGAAGGTAGTTGAGATGCG
tag1392	9	8105	8135	+	0	0	0	0	0	0	0	0	0	0	0	0	0	0	0	0	0	11	GGCGTCGAACAGCCGACTCAGAACTGGTACG
tag1393	9	17967365	17967388	-	0	0	0	0	0	0	0	0	0	0	0	0	0	0	0	0	10	0	ATTACGCCCTCCACACCATTCCGT
tag1394	11	23408726	23408749	+	0	0	0	0	0	0	16	0	0	0	0	0	0	0	0	0	0	0	AGGATCCTCTGACGTGAAGTCAGA
tag1395	1	33533395	33533417	+	18	21	18	15	0	0	17	13	0	0	14	13	0	10	13	0	22	0	CCGGATCACCAGCTAAGGCCCCT
tag1396	7	13063067	13063088	-	0	0	0	0	0	0	0	0	0	0	10	0	0	10	0	0	0	0	TACTCTCCGCGGTTGGTACACG
tag1397	4	22779948	22779971	+	0	0	0	0	0	0	0	13	0	0	15	0	0	0	10	11	0	0	AACCGCCGAAGGACCTATTGTAAC
tag1398	4	9203890	9203907	+	0	0	0	10	0	0	0	0	0	0	0	0	0	0	0	0	0	0	ACTGGAGTGAAGTCGAAA
tag1399	3	2205251	2205271	-	0	0	0	0	0	0	0	0	12	0	0	0	0	0	0	0	0	0	TCATTCGACCGGTCACAGACC
tag1400	6	11980913	11980936	-	13	0	11	0	14	15	0	14	0	13	12	10	22	11	0	12	0	19	GATGTCGACTTGTCTTGATGACAA
tag1401	6	23579262	23579290	-	0	0	70	0	24	0	10	16	0	15	44	40	12	16	0	29	23	0	ACTTAGGTAAGTGCTTTACCAACATATGT
tag1402	6	6588025	6588045	+	34	48	44	40	57	46	53	37	42	90	40	61	35	62	37	55	32	39	TTGTGTCTGGTTTTTCGGTTG
tag1403	1	40130850	40130873	+	0	0	0	0	0	0	0	15	0	0	0	0	0	0	10	0	10	0	GTGAGGTCTTCGTGGGAGCTTGGG
tag1404	8	19274557	19274577	-	15	27	16	21	27	23	25	26	28	26	19	16	16	35	14	23	10	15	ACATGTTTGACCGTTCGTCTT
tag1405	4	16151041	16151064	-	0	15	0	0	0	0	0	0	0	0	14	0	0	0	0	0	11	12	ACTTCTGGCCCGTCACAGGTGACT
tag1406	10	10790521	10790541	-	22	0	17	14	0	24	39	0	14	12	11	10	0	0	10	0	0	11	TCCGACCCGCACGAAAGGCGT
tag1407	12	18383460	18383483	+	10	10	16	0	12	0	0	0	21	12	0	11	0	0	13	0	0	17	AACCTCGGCGCCTTGGGAAAGGAA
tag1408	11	2471812	2471835	-	0	0	0	0	0	0	0	0	0	0	0	0	0	0	0	0	0	10	ACGTAGTGCCTCCTTTCAAAGCTG
tag1409	Pt	11388	11414	+	0	0	0	0	0	0	0	0	0	0	0	0	12	0	0	0	0	0	TCTAGCCGAGCCATTCATTCCTTTCTA
tag1410	12	11412537	11412560	+	14	12	16	0	31	0	20	10	19	13	16	17	26	13	29	30	13	14	TAACATCCTTATGCATCCATTTCA
tag1411	12	5635347	5635377	-	0	0	16	0	0	0	0	0	0	0	0	0	0	0	0	0	0	0	CCCTTGTTGGTACGGAGGGACGGAGGAGGCT
tag1412	5	13581760	13581783	+	0	0	0	0	0	0	0	0	0	10	0	0	0	0	0	0	0	0	AGGATCAGAACCGACTACAAAGCG
tag1413	4	17705921	17705942	+	0	0	0	10	0	0	0	0	0	0	0	0	0	11	0	0	0	0	ATGTCAAAGTGAAGAAATTCAA
tag1414	1	33226469	33226492	-	0	0	0	0	0	0	10	11	0	0	0	0	0	0	11	0	0	0	AGCTTCCCTCTATGTCATCGTCGA
tag1415	2	23077539	23077562	+	0	0	0	0	0	0	0	0	0	0	0	11	0	0	0	0	0	0	ACTATTCCATACTTAAATTTAATG
tag1416	5	3893469	3893497	-	0	0	10	0	0	0	0	0	0	0	0	0	0	0	0	0	0	0	TTGAAGGCCGAAGAGGAGAAAGGTTCCAT
tag1417	9	21450182	21450205	+	31	60	40	42	60	16	44	49	33	42	50	46	52	51	28	35	38	36	AGTCAAACGTTGATCGAAAAGTCA
tag1418	10	10904668	10904687	+	12	0	0	0	0	0	17	0	0	0	0	0	0	0	0	0	0	0	CGTGCAAAGGTTTCCTCGGG
tag1419	12	2570980	2571003	-	0	0	0	0	11	10	11	0	0	0	10	0	19	0	0	0	12	0	ATTTTGCACCCTGTCACATCGAAC
tag1420	7	14232308	14232330	-	0	16	13	15	0	0	0	0	0	21	12	0	0	0	0	0	11	0	GGTGTGGCGGCATGGGGATGTCA
tag1421	10	3928595	3928618	+	0	0	0	0	0	0	0	0	0	0	0	0	0	0	0	15	0	0	TCTCTCCGTAACATGTTATTTCGG
tag1422	9	24940	24963	+	0	0	13	0	0	0	0	0	0	0	0	0	0	11	13	11	0	0	TTGGTTGAAAAGCCAGTGGCGCGA
tag1423	4	6782274	6782297	-	0	0	0	0	0	0	0	0	0	0	0	0	0	0	13	0	0	0	GAGATTCGGAACGGCTAGAAAGAA
tag1424	11	13406696	13406717	+	0	0	0	0	0	0	0	0	10	0	0	0	0	0	0	0	0	13	TCGATCCGCCGCGGTTGCCTTG
tag1425	3	3330320	3330343	-	0	0	0	0	0	0	0	0	0	0	0	0	10	0	10	20	0	0	AACTATTGTGGATTTTGGTCGACT
tag1426	12	5633497	5633516	-	106	56	62	86	55	66	111	89	91	109	63	126	80	79	91	76	69	49	GCGTAGAGGAACCACACCAA
tag1427	11	26972737	26972758	+	0	0	0	0	0	0	0	0	0	0	0	0	0	11	0	0	0	0	TTTATCACATATTTGACCGTTC
tag1428	4	18472164	18472187	+	0	0	0	0	0	0	13	0	0	0	0	0	0	0	0	0	0	0	GAAGTGTTAAAAATGGGAACGGGG
tag1429	6	23568500	23568529	-	0	0	31	0	0	0	0	0	0	12	42	0	13	0	0	0	47	17	CTATTTTATTATGATCCATTTCGCGAAAAA
tag1430	4	9098269	9098288	+	0	16	0	21	0	0	0	11	0	10	14	10	0	12	0	0	0	0	AACTGAAACATCTTAGTAGC
tag1431	3	7169895	7169916	-	0	0	0	0	0	11	10	0	29	0	0	0	0	0	0	0	0	0	ACCGCCGCCTGCAGACGAAGAG
tag1432	9	12292	12317	+	12	0	19	0	16	0	15	0	0	11	19	14	24	0	0	15	17	14	CTCCGGCGCCGTTACTTTGAAGAAAT
tag1433	11	23896769	23896790	+	14	0	0	0	0	0	0	0	0	0	0	0	0	0	11	0	0	0	CGCAAGGATGACACGCACAAAT
tag1434	9	14822286	14822309	-	0	0	0	0	0	0	0	12	0	0	0	0	0	0	0	0	10	0	ATCACATCGTTCAAATTTCAACCA
tag1435	12	8428973	8428996	-	0	0	0	0	0	0	0	0	0	0	0	11	0	0	0	0	0	0	ACGACTAGGGCTGGACGAAAAGCT
tag1436	3	15969957	15969974	-	0	0	0	0	0	0	0	0	16	0	0	0	0	0	0	26	0	0	ATTTTATGGGTGGTGGTG
tag1437	9	29881	29901	+	13	0	11	0	0	0	12	0	0	0	0	0	0	0	0	0	0	0	GGATTCCCCTAGTAACGGCGA
tag1438	3	150632	150655	-	0	0	0	0	0	0	0	0	0	0	0	0	15	10	0	0	10	0	GCACTGCGGACTCCGAGACACAAT
tag1439	6	2444805	2444828	+	0	17	0	0	0	0	0	0	0	0	0	10	0	10	0	12	11	0	ACTGCTAGTGACTTGACGACTCCC
tag1440	12	24044004	24044027	+	12	18	0	0	10	0	16	14	13	15	10	15	13	13	26	14	12	12	AAAATGTGGCTGACGAACTCGTCC
tag1441	6	1954721	1954744	-	0	0	0	0	0	0	0	0	0	0	0	0	12	0	0	0	0	0	GTGAGAATAGTCCGAAGACCGCTG
tag1442	2	18008111	18008134	+	10	0	11	0	11	0	11	0	0	0	0	0	0	0	0	12	11	12	GTGGCTCCGATTAGACCTATAGTA
tag1443	9	22617	22648	+	10	15	86	0	51	20	18	10	0	13	32	0	18	0	59	0	17	40	CGGGCCGCACCGCTGGCCGACCCTGATCTTCT
tag1444	12	7458574	7458596	+	236	476	165	92	320	310	330	133	177	111	88	307	76	412	349	318	120	252	ATGTGTTGGGCAAGTCGCGGAGT
tag1445	3	13546590	13546613	+	0	0	11	0	0	0	0	0	0	0	0	0	0	0	0	0	0	0	ATATCTTGGCCATTTGAACTCGGA
tag1446	4	9136428	9136454	+	15	18	15	0	22	0	0	0	0	0	0	10	23	0	23	10	24	0	CTACTTCTGCGGCGATCGGATTGCACT
tag1447	1	40898949	40898972	+	0	0	0	0	0	0	10	0	0	0	0	0	0	0	0	0	0	0	ACTAAAATGCTATTATGAGACCAT
tag1448	3	34352740	34352760	+	0	11	0	0	0	0	0	0	0	0	0	0	0	13	0	0	0	0	TCTCTCCTGTCACCGCCCCCG
tag1449	5	5709374	5709394	-	0	0	0	0	0	0	11	13	19	0	14	11	12	13	14	16	14	0	TGACGCCGTTGACTTTTCGAC
tag1450	9	3631	3650	+	0	0	0	0	0	0	0	0	0	0	0	11	0	11	0	0	0	0	GGTTGATCCTGCCAGTAGTC
tag1451	2	814971	814994	+	43	56	54	40	17	33	52	50	14	39	51	41	30	41	38	21	74	33	CTTTGGGCCTTTCCTGCGCAGCTT
tag1452	6	17598529	17598549	+	0	0	0	21	10	0	0	11	0	12	0	0	12	0	0	0	0	0	TCCTAAGTGGAACAGCCACGT
tag1453	Pt	93355	93379	+	0	0	10	0	0	16	0	0	24	10	11	11	16	0	0	0	0	0	GTGGGATCCGGGCGGTCCGGGGGGG
tag1454	9	13014	13042	+	12	0	21	0	0	0	0	0	0	0	12	0	0	0	12	0	0	0	GGCCGCACGCGCGCTACACTGATGTATCC
tag1455	3	25247766	25247795	-	0	0	0	0	0	0	0	0	0	0	17	0	0	0	0	0	0	0	AAAAAAAGGGGATTCTATTATGAAAAGTAG
tag1456	9	12880	12897	+	43	11	0	62	51	19	0	75	27	18	0	0	94	0	39	51	16	0	ACGAACGAGACCTCAGCC
tag1457	7	17595932	17595955	+	0	0	0	0	0	0	0	0	0	0	12	0	0	0	0	0	0	0	GTATGGTTGTTCAGGATGGTTGGG
tag1458	7	2206614	2206637	+	0	0	0	0	0	0	0	0	11	0	0	0	0	0	0	0	0	0	ACCACTATTGATAGCTATTGACAC
tag1459	4	33499324	33499347	+	0	0	0	0	18	0	10	13	0	0	14	0	0	14	0	11	0	14	AAAGAAGACCGAGTCAATACCACC
tag1460	12	22212016	22212036	+	0	0	0	24	0	0	0	51	15	18	0	0	22	0	0	21	0	0	CCTCCGCTGGATGGTGAGGCA
tag1461	8	9245792	9245812	-	15	23	14	0	0	20	15	15	0	0	13	15	10	20	18	21	0	17	GGTACGTGAGCTGGGTTCAGA
tag1462	4	9137089	9137115	+	25	40	44	17	63	43	18	0	34	32	22	26	59	13	100	62	35	36	ATCTGTAGTTGATAGCCAAGGTCGCGT
tag1463	11	3500334	3500359	+	40	44	603	27	50	41	70	343	31	112	334	59	128	86	30	98	183	54	CCATGCGCGGGTTCAATTCCCGTCGT
tag1464	3	33746655	33746678	+	0	13	10	0	0	0	0	0	0	12	0	12	0	11	10	0	16	16	AAGTGCAGTCGTGGATATCCGTGC
tag1465	12	6865123	6865146	+	10	10	14	0	14	10	17	14	12	10	15	0	12	10	0	13	17	14	CTACAATCTACCACCGACTTTGCC
tag1466	4	32919287	32919308	-	0	0	0	0	0	0	0	0	0	0	0	14	0	0	0	0	0	0	TTTGGGCAACTAAGTGACTTTT
tag1467	Pt	1072	1092	-	11	0	0	0	0	0	0	0	0	0	0	0	0	0	0	0	10	0	TGCAACTGGATAACTAGCACC
tag1468	12	3865503	3865526	-	0	0	0	0	0	0	0	0	0	0	0	0	0	0	0	11	0	0	AAAACTGGCGGACAGCACTATCCC
tag1469	9	23776	23805	+	0	0	38	0	0	0	24	0	10	15	40	0	0	11	97	0	33	51	GGAAGTCGGCAAAACGGATCCGTAACTTCG
tag1470	2	14283688	14283710	+	0	0	0	0	0	0	0	0	0	10	0	0	10	0	0	0	0	0	TCTCCGCACTTAGCAGTCTGTAA
tag1471	Pt	475	492	-	0	0	0	54	11	0	0	45	13	16	0	0	45	0	0	21	19	0	TTGGTAACCTCTAGTTTG
tag1472	5	25484809	25484832	-	10	17	30	20	58	17	22	21	12	23	24	28	17	29	22	16	24	23	AAATACAGCCTTGAATCAACACCC
tag1473	7	21303218	21303239	+	0	0	0	0	0	0	0	0	0	0	0	0	0	10	0	0	0	0	CGTAGAATGATAGGTCCGCTGG
tag1474	2	812001	812024	-	11	11	11	0	0	0	0	0	0	0	0	0	0	0	0	0	17	0	CTCGCGTCTGATTAGCTAGTTGGT
tag1475	9	11682	11705	+	27	12	10	10	0	10	26	0	21	13	0	0	0	0	19	0	0	16	TACGTGCTACTCGGATAACCGTAG
tag1476	9	36384	36402	+	659	408	147	205	299	264	183	73	167	289	93	140	95	87	447	184	100	124	GATCGGCGGATGTTGCTTA
tag1477	3	29382596	29382616	+	13	0	11	0	0	0	17	0	0	0	13	13	0	0	0	0	0	0	CCAACGGTGGAAGGATAACGG
tag1478	7	22013092	22013115	-	0	0	0	0	0	0	0	0	0	0	0	0	0	0	0	0	13	0	GCATTACGACTTTGGAATCTGGCC
tag1479	Pt	116207	116227	-	75	114	55	53	73	94	91	56	99	129	60	59	95	84	75	61	70	84	GGGCCTGTAGCTCAGAGGATA
tag1480	6	12013372	12013393	-	0	13	24	21	15	12	16	20	18	24	19	25	18	15	0	17	13	10	TGTTACTAATTCATGATCTGGC
tag1481	2	14246654	14246673	+	14	0	13	22	0	15	19	0	12	20	0	10	29	0	18	30	13	19	ATGCCGCGAATCCTCTTGAA
tag1482	9	28474	28502	+	22	45	127	37	59	40	32	17	0	45	74	34	72	30	149	18	60	149	ATAGGACTCCGCCGGCACCTTATGAGAAA
tag1483	6	15521902	15521922	+	0	0	0	0	0	0	15	0	0	0	0	0	0	0	0	0	0	0	TGACTGTCGACTTCCTTACGA
tag1484	12	5615534	5615559	+	0	0	0	0	0	0	0	0	0	0	11	0	0	0	0	0	0	0	CAAATTCGAGTTCGAGCCGGTAGATA
tag1485	3	17413184	17413207	+	0	0	0	0	12	0	0	0	12	0	0	0	14	0	0	0	10	12	ATATATGGCCACACGAATGAAGAA
tag1486	10	10808323	10808345	-	19	13	17	0	21	15	15	0	13	11	0	15	0	0	32	10	0	18	ATCTTACCATGACTGCAATTTTA
tag1487	9	7344	7368	+	134	160	148	102	175	106	104	122	168	191	97	143	228	144	276	163	168	192	AGCGCGCGACCCACACCAGGCCATC
tag1488	5	6840397	6840420	+	26	27	23	11	35	28	31	36	26	16	30	29	23	47	14	28	30	16	GGTGAGACTTCGAATCCAGGTCGT
tag1489	1	7658162	7658182	-	0	0	0	20	0	0	13	0	0	0	0	0	0	0	0	0	13	0	AGGACAGCTCCATGGCGCAGT
tag1490	12	9356599	9356622	+	0	22	10	19	26	10	17	15	12	11	13	18	13	16	10	24	13	36	CCTAATTTGATTCGGTCGTATCAA
tag1491	11	3874733	3874756	+	0	0	15	12	0	0	11	0	0	14	11	0	0	11	0	13	0	0	ATTGTAAGGGGGCTAAAATAGACT
tag1492	12	22904807	22904830	+	0	0	14	0	0	0	0	0	11	0	0	10	0	0	0	0	14	0	AGGAACCGTGGATGCGCAGAGCTC
tag1493	10	21828469	21828492	+	0	0	0	0	10	0	0	0	0	0	0	0	0	0	0	0	0	0	ACCTTTTAGCCTTGAATTAGCCCC
tag1494	5	14936738	14936761	+	11	26	16	0	17	14	27	15	0	16	22	20	22	31	16	15	24	18	ACTAGGATGTGCCGCATCAATCCA
tag1495	Pt	92367	92395	+	0	0	26	0	15	0	0	15	0	0	28	11	25	0	10	0	26	16	TTTAGTTGCCACTATGAGTTTGGAACCCT
tag1496	1	32579974	32579994	-	0	14	11	0	11	10	10	15	11	12	0	10	0	24	12	12	12	11	TTCCACTGCCCGTACGCTATG
tag1497	10	21719205	21719228	-	0	0	0	0	0	0	0	10	0	0	0	0	0	0	0	0	0	0	GATAAGCTGCTGGGCCAGATTGCC
tag1498	7	12848607	12848630	+	0	0	0	0	0	0	11	0	0	0	0	10	0	0	0	12	0	0	GATGGGACCAAGTATTAATAGTGT
tag1499	9	13604548	13604568	+	0	16	0	0	0	0	0	0	0	0	0	0	14	0	0	10	0	11	CGGATCTACGATTATTTAGTT
tag1500	6	5024638	5024664	-	0	0	0	0	12	10	0	0	0	0	0	0	0	0	18	0	0	10	GCGCTTGGGGCAATGACGCAGCTTATG
tag1501	1	12922244	12922265	-	0	0	14	0	0	0	11	10	0	11	0	0	0	0	11	0	0	11	TTTGCACGTCAGTCTGATCCCA
tag1502	8	17556787	17556810	+	0	0	0	0	0	14	0	0	34	0	0	0	0	0	0	0	0	0	ATTCGTCTCGCAAAATAGCCAAGG
tag1503	5	958209	958232	+	0	0	10	0	0	0	0	0	0	0	0	0	11	0	10	10	0	21	ATTTTCGTCCCTAAACCGCAAAAC
tag1504	5	6176524	6176547	+	0	0	0	0	0	0	0	0	0	0	0	0	11	17	0	10	0	16	ATAGACTGCTCCGTTTTCCGTGCG
tag1505	9	20929	20948	+	95	84	49	41	41	79	74	72	50	36	35	55	74	38	56	75	60	88	CTTAGATGTTCTGGGCCGCA
tag1506	1	10755899	10755922	+	0	0	0	0	0	0	0	11	0	0	0	0	0	0	0	0	0	0	GGAGCTGAAACTGTTTGGATGAGC
tag1507	11	12114226	12114248	-	0	0	0	0	0	0	10	0	0	0	0	0	0	0	0	12	0	0	CAAGCACGCTTAACTTCGGAGTT
tag1508	9	8322	8344	+	19	14	20	0	10	0	29	0	11	15	11	20	12	18	0	15	0	15	ACGCGCATGAATGGATTAACGAG
tag1509	12	3304162	3304185	+	0	0	0	0	0	0	11	0	0	0	11	0	0	0	0	0	0	0	GAATTGGCTAGAACCGATAATGGG
tag1510	3	16786859	16786882	-	0	0	0	0	12	0	10	0	13	11	0	0	0	14	0	0	0	10	AATGACACGTAGGACCCACATGAG
tag1511	5	25546715	25546738	-	0	0	0	0	0	0	10	0	0	0	0	0	0	0	0	0	0	0	AGATTGGCTATAGATTGAAAACGC
tag1512	11	14549343	14549365	+	0	0	0	0	0	0	0	0	0	0	0	15	0	15	0	0	0	0	AGTATACAAAGTCAACACAAATT
tag1513	7	15420359	15420382	+	0	0	0	0	0	0	0	0	0	10	0	0	0	0	10	0	0	0	ATAATAAATTTGGTCAGACTTCAC
tag1514	2	26341273	26341296	-	13	10	13	0	14	0	11	10	0	12	21	13	0	10	18	16	0	14	TAGCAACCTAGGACCAGACGAGAC
tag1515	1	33561626	33561645	+	57	34	64	34	67	60	45	61	21	77	85	24	37	32	42	14	63	64	TTGTACCGCGTGCATTACTT
tag1516	8	24301250	24301273	+	0	11	0	10	16	0	0	0	0	0	13	0	28	0	0	13	0	13	AAGAAAAGATGCTGTGTTAGACAC
tag1517	5	22334588	22334611	-	0	0	0	0	0	0	0	0	0	0	0	0	0	11	0	0	0	0	GATAAATTTGGTGACGTTGAAGAA
tag1518	10	10878296	10878314	+	0	23	17	20	37	27	18	55	33	50	28	41	37	33	15	36	26	18	GTTAGTTCGACCGTGGAAT
tag1519	9	28641	28664	+	114	100	105	79	88	51	154	43	83	94	76	87	116	121	112	131	76	136	AGGATTGACAGACTGAGAGCTCTT
tag1520	1	11667071	11667094	-	44	88	70	40	70	75	37	77	97	70	56	85	46	83	72	94	71	59	GGTCCAAAGCCACGTTTGATTGTG
tag1521	12	6328172	6328195	-	0	0	0	0	0	0	12	0	0	0	0	0	0	0	0	0	12	0	AGTCATGATCTGTTACATATTCCA
tag1522	4	9171654	9171681	+	14	19	92	15	55	25	34	38	20	33	71	44	40	21	25	31	56	56	TAGTTGCCACTATGAGTTTGGAACCCTG
tag1523	8	19446474	19446497	-	28	36	27	24	28	25	26	26	24	28	28	26	37	61	29	35	34	27	GACTTCTTAAGTAACCGCCAGCGA
tag1524	9	11919	11938	+	38	25	18	37	56	32	32	21	23	55	23	42	37	46	23	42	21	40	GGAGAATTAGGGTTCGATTC
tag1525	10	20761973	20761996	-	12	17	20	17	39	14	16	14	14	16	20	15	38	33	19	26	35	21	ACTCGTTGTACTAGGATATGTCCC
tag1526	12	23809815	23809838	+	0	0	0	0	0	0	0	0	0	0	0	0	10	0	0	0	0	0	GAGACAAGACTTGAACGCAGGCCA
tag1527	9	18773033	18773054	-	10	18	24	18	27	0	22	17	0	17	22	23	16	20	13	14	0	16	ATGAATTGGTAGGCTAAACATT
tag1528	4	9099302	9099319	+	18	13	18	16	12	12	0	13	0	19	0	12	11	0	0	21	0	0	AATGCATCGGTAGGGGAG
tag1529	9	22199	22227	+	0	10	0	0	0	11	0	18	0	0	19	11	17	0	17	0	14	31	TAAATACAGGCGAGAGACCGATAGCGAAC
tag1530	2	11174145	11174168	+	0	0	0	0	0	0	0	0	0	0	13	12	0	0	0	0	0	0	GGACAGTCAAACGTTGATACGAGA
tag1531	8	25129434	25129455	+	0	0	0	0	0	0	0	0	0	0	0	0	0	11	0	0	0	0	CGATAGCCGTGCTTGCGGATAT
tag1532	10	10791088	10791106	-	22	11	10	12	0	0	20	0	0	15	0	0	0	0	18	21	0	11	GGTTATAGGTTTAAGGACA
tag1533	12	23190654	23190677	-	13	0	13	13	12	0	14	20	10	0	10	0	14	0	0	0	10	10	AATCCTACTACTGAACGGCTTGTC
tag1534	4	9094994	9095020	+	0	13	10	0	0	0	0	0	0	0	13	11	14	0	12	23	0	12	ACGCGTTAAGTATCCCGCCTGGGGAGT
tag1535	7	24437879	24437900	-	0	14	0	0	0	0	0	0	13	0	0	0	0	16	12	0	18	0	CGGCCGAACCTGTAGCAGGCAC
tag1536	8	9269402	9269419	-	21	10	0	129	16	14	0	20	18	12	0	0	18	0	15	28	10	0	AGAGAATGTCAATAAATT
tag1537	11	7362723	7362746	+	0	0	0	0	0	0	0	0	0	0	0	0	0	10	0	0	0	0	ATCTCAAACGGGCCTTAAGTTGTG
tag1538	2	28720996	28721013	+	15	0	0	11	0	0	0	61	10	0	0	0	18	0	0	12	0	0	ACACACCGCCCGTCGCTC
tag1539	8	22325466	22325486	+	18	11	21	0	12	15	25	0	0	0	0	0	0	0	10	11	0	0	GGCTTTCAATCTAAACGGATT
tag1540	11	11338670	11338693	-	0	0	0	0	0	0	0	0	0	0	0	0	0	14	0	0	0	0	ATCCGGAGTGGTTTTGGGTCCATG
tag1541	12	20660267	20660288	-	0	0	0	0	0	0	0	0	0	0	0	0	0	0	0	0	11	0	TGCAAATAGAGATACCGAGGCC
tag1542	9	20903	20922	+	65	43	29	33	24	35	61	17	31	34	17	57	17	36	55	57	18	28	TGAGGCAATAACAGGTCTGT
tag1543	6	13463930	13463953	-	0	0	0	11	0	0	0	0	0	0	0	0	0	0	0	0	0	0	GTAGTTCGTCTGGTATAGAAAGTT
tag1544	1	41008776	41008799	+	0	0	15	0	0	14	14	13	0	14	15	0	0	22	0	11	15	0	GTTGTCCATATTCATATACATGTT
tag1545	10	20457312	20457331	+	32	23	45	0	25	20	27	0	17	32	18	25	11	15	21	31	0	13	AGAGGAAAGGCTTGCGGTGG
tag1546	9	10619624	10619647	-	11	0	15	10	18	12	17	0	10	0	0	0	0	0	18	18	0	16	GATTGAGATAACGATCCATATCTC
tag1547	7	14233672	14233695	-	22	55	26	21	13	36	14	26	10	24	10	21	24	18	30	19	60	14	CGAAAGCCTGACGGAGCAATGCCG
tag1548	10	10848374	10848395	-	0	0	10	0	0	0	10	0	10	13	0	0	14	0	0	14	0	0	TGATTCGTTCGCCGGAACCAGA
tag1549	3	11435641	11435664	+	25	32	33	17	47	25	31	29	59	18	22	20	15	48	21	27	17	21	AGATCTGTATGGCCCGTCACAGGT
tag1550	12	8530226	8530248	-	0	0	16	0	0	0	23	0	0	0	22	0	0	14	0	12	0	0	GAGTATTGCTTTCATACGGCGGG
tag1551	9	32080	32102	+	40	16	29	17	17	33	45	11	33	24	0	10	27	14	40	25	16	26	CCAAATGCCTCGTCATCTAATTA
tag1552	4	9098864	9098886	+	19	0	0	10	0	0	17	0	13	0	0	17	0	0	15	26	0	0	AGAATCAGCGGATGAGTTGTGGT
tag1553	9	31275	31298	+	10	0	15	0	0	0	17	0	0	0	11	0	0	0	0	16	0	0	GAACTTTGAAGGCCGAAGAGGAGA
tag1554	3	11163801	11163824	-	0	13	12	0	0	0	0	0	0	13	11	11	11	11	0	10	16	0	AACTTCTAGACTATGACCAAATAT
tag1555	1	35875276	35875299	-	0	10	19	12	17	0	17	12	0	0	10	0	0	0	0	0	0	11	AATGACATGTGGGTCAGGATGGCA
tag1556	2	28716550	28716570	+	12	13	0	11	0	17	0	0	23	0	0	17	0	0	20	11	0	21	TGAGCTGGGGTTAGACCGTCG
tag1557	8	10491339	10491360	+	0	0	0	0	0	0	0	0	12	0	0	0	0	0	0	0	0	0	GATTCACCCGTGAGATGACGTG
tag1558	4	16711049	16711072	-	10	0	0	0	0	0	0	0	0	0	0	12	12	11	0	10	0	0	ATGAATCTGGACATCCATTTGTCC
tag1559	6	2760281	2760304	+	105	106	137	76	108	82	166	99	78	102	186	159	101	140	133	133	94	103	GAAACTGGGTCTCATGCAAGACAC
tag1560	10	21334675	21334696	+	0	10	0	0	0	0	0	11	0	10	12	14	0	0	0	0	0	0	GAAAGTACAAGCCTGTGGGGTC
tag1561	12	19198735	19198758	-	0	0	10	11	0	0	10	0	0	0	11	0	0	10	0	0	0	11	AAATATAAGAACCTAAGACCAGAT
tag1562	8	8774175	8774198	+	21	12	22	13	24	11	11	16	0	11	21	16	27	17	0	13	11	22	ACTCTCAAAAGTTGAATATTTGCT
tag1563	11	728080	728103	+	0	0	0	0	12	0	0	0	0	0	0	0	0	0	0	0	0	0	ATTGGTACCACAACTTTAGCTCAT
tag1564	2	33462852	33462875	+	0	0	0	0	0	0	0	0	0	0	0	0	14	0	0	11	0	0	AATAGTATTTCGGAGACCGTGTCA
tag1565	8	20441798	20441821	-	11	20	17	15	19	17	20	14	22	11	26	0	16	20	12	0	18	20	AGACCGACTTATGCCAAAAGAGGA
tag1566	Pt	96465	96486	+	12	23	10	14	0	14	19	16	0	0	0	20	10	0	0	0	0	10	CGAAAGCGGGGGTCGACGAAGC
tag1567	7	137846	137869	-	0	0	0	0	0	0	10	0	12	0	0	11	0	12	0	0	0	0	TTGACATTCCTGTAGCCCGACCAT
tag1568	7	138711	138731	-	0	0	0	0	0	0	0	0	0	0	0	0	0	10	0	0	0	10	TCATAGTCCTAGATGTTCCAG
tag1569	9	11630	11655	+	0	0	14	0	0	0	0	0	0	0	0	12	0	0	0	20	0	0	GAACTGTGAAACTGCGAATGGCTCAT
tag1570	11	11194312	11194335	+	0	0	0	0	0	0	0	0	0	0	0	10	0	0	0	0	0	0	GAGGAACTCCGAAGAGCTGGGTCT
tag1571	6	1118747	1118770	-	0	0	0	15	0	0	0	0	0	0	0	0	0	0	0	0	0	0	GACTTGTTAGTACATATTTGACCA
tag1572	9	12507	12529	+	0	0	10	16	12	0	0	0	0	11	0	0	14	11	0	0	0	0	CCAAGGATGTTTTCATTAATCAA
tag1573	Pt	92388	92409	+	22	22	0	0	0	39	0	0	0	0	10	10	0	0	19	18	0	12	GGAACCCTGAACAGACCGCCGG
tag1574	9	25241	25265	+	46	60	108	29	60	31	62	57	39	57	57	66	78	72	51	43	90	62	CAGCCCCGCGTCGCACGGATTCGTG
tag1575	10	13179016	13179036	+	0	0	0	0	14	0	11	0	16	24	0	0	0	18	24	0	14	21	ACCACGCCGGCGACATCGACA
tag1576	9	30232	30250	+	39	29	53	37	32	93	42	49	23	44	30	64	55	33	19	32	12	30	GATGGGGGCCGGCGATGCG
tag1577	6	24998983	24999006	+	0	0	0	0	0	0	0	0	0	0	0	0	0	15	0	0	0	0	CTTGGAGTCCATGTTGCAGCTGGC
tag1578	5	11698325	11698348	+	0	0	0	0	0	0	0	17	0	0	0	0	0	13	0	0	10	0	GTTTGGTGTGTTCAACTTGTCTTG
tag1579	2	26724324	26724344	-	0	0	0	11	0	0	16	0	0	0	0	14	0	0	0	29	0	0	CTTTACCCGCACTCTGCGACT
tag1580	12	18772433	18772456	-	17	18	27	18	19	18	14	21	10	31	22	24	19	18	18	23	10	19	AGGCCTTGGCATGAAAAGTTTGAA
tag1581	Pt	7875	7897	-	24	17	12	18	0	19	15	0	0	12	12	13	22	0	15	13	13	14	CTAAAGCGGCGGATTGCTAATCC
tag1582	3	31814264	31814281	+	0	0	0	11	0	0	0	17	0	0	0	0	11	0	0	0	0	0	GATAACAGGCTGATCTTC
tag1583	1	301411	301434	-	0	10	0	0	0	0	0	0	0	0	0	0	0	0	0	0	0	0	AAATTACTTATCCTTGGTCTATGT
tag1584	1	33532688	33532710	+	0	0	0	0	0	0	0	0	0	0	0	10	0	0	0	0	0	0	TGAGTGCCGCACCCTAGATGGCT
tag1585	9	4860	4878	+	41	24	11	31	10	12	15	0	0	19	0	22	0	15	31	29	10	16	ATTGACAGACTGAGAGCTC
tag1586	8	9251338	9251360	-	21	23	14	16	18	12	18	28	11	16	21	20	13	23	23	13	13	16	AGTAGTCCTAGCCGTAAACGATG
tag1587	10	10791558	10791581	-	0	0	0	0	0	0	10	0	0	0	10	0	0	0	0	0	0	0	AGAGGGAAACAGCCCGGATCACCA
tag1588	2	16442862	16442885	+	0	0	11	0	12	16	14	11	22	0	17	0	0	16	0	0	21	13	ACTGCCGTGTGGGACCCACGTGGG
tag1589	4	13484142	13484165	+	0	12	0	0	0	0	13	10	0	0	0	0	0	16	0	12	0	0	ATCATCCGCAACGTCGTTACCATC
tag1590	9	3643	3664	+	39	25	24	42	33	13	40	15	20	21	12	30	26	40	45	41	26	28	CAGTAGTCATATGCTTGTCTCA
tag1591	6	11987328	11987350	-	0	11	0	10	0	0	11	0	0	0	19	0	0	23	0	14	11	15	TTCGACGATGGCATAGAGGGAGG
tag1592	9	17216	17237	+	22	47	49	27	22	16	46	16	35	26	40	31	44	37	23	19	15	26	CAACGGGCGGCGGGCTGAATCC
tag1593	6	13690436	13690459	-	0	0	0	0	0	0	0	0	0	0	15	0	0	0	0	0	0	0	AGGGGATTGGAAGTTTACACGAGG
tag1594	7	14233511	14233534	-	154	109	103	162	81	96	303	100	78	80	116	173	86	85	75	89	68	76	ATTGGGCGTAAAGCGTCTGTAGGT
tag1595	5	26401024	26401047	-	0	15	10	0	0	0	0	0	14	11	14	0	14	12	0	10	12	0	AGTGACCGTTGCATATTTGTTGGC
tag1596	3	34849788	34849811	+	0	0	0	0	0	0	0	0	10	0	10	0	11	0	12	10	11	0	AGGATTACCGGCAAGCTTGCACGC
tag1597	8	15973513	15973536	+	0	0	0	12	11	12	11	13	10	13	0	10	15	12	0	0	16	12	AAGATCGCTATCTTTAGTCCTGGT
tag1598	8	26160719	26160739	+	16	21	21	22	36	40	22	23	66	33	23	28	42	26	25	27	17	28	TCCCGGGCTGCCGACGGCGTG
tag1599	3	14412785	14412808	+	0	0	0	0	0	0	11	0	0	0	10	0	0	0	0	0	0	0	AGACCCTGACAGCATTCGAACCGG
tag1600	3	1283883	1283906	-	31	42	38	36	61	20	29	23	24	32	25	35	35	27	36	34	33	35	GTGGATTGTCTATATATCATTATT
tag1601	7	5968960	5968983	+	0	12	33	15	18	14	27	13	0	0	32	18	10	18	15	21	0	20	GACTCGATTAATAGTAAACCACCT
tag1602	2	28557862	28557885	-	0	0	0	0	0	0	0	0	0	0	0	0	0	0	0	0	0	10	AATGGGGGCCCGTTCACCGCTTCC
tag1603	9	13604621	13604641	-	0	0	0	0	0	0	0	0	0	0	0	13	0	0	0	0	0	0	TGATGACGTCATCGTGACATC
tag1604	4	9175908	9175928	+	0	0	0	0	0	0	0	0	10	0	0	0	0	0	0	0	0	0	AGACTTAGACCACGCAAGGCA
tag1605	8	22324852	22324871	+	0	0	0	0	0	0	0	0	0	0	0	0	0	0	0	0	10	0	ATCGGATTGCACTTTTACCC
tag1606	7	22720385	22720408	-	0	0	0	0	0	0	0	0	0	0	0	0	12	10	0	0	0	0	GCTACTGAGGCTCTTGTAACCATT
tag1607	3	26512917	26512940	+	0	0	0	0	0	0	0	0	11	0	0	0	0	0	0	0	0	0	GAGCTCGTCCGCACCGTCGTGGGG
tag1608	2	28716694	28716717	+	60	62	39	33	58	58	28	23	23	51	19	38	39	43	96	42	25	83	CTACCGTGTGCCGGATTATGACTG
tag1609	12	1348733	1348753	-	44	38	52	36	58	135	42	46	149	45	26	44	31	45	60	45	48	62	TGCTGACTGGACTGCCACGCG
tag1610	12	9356668	9356689	-	0	0	0	11	0	0	0	0	0	0	0	0	10	0	10	0	0	0	TCAAATTAGAGATCAGATTGCT
tag1611	10	10839098	10839122	+	0	12	13	0	10	10	16	21	14	12	11	10	0	17	0	13	24	16	ATTGTATCCTTAATCATTTCTTTTT
tag1612	1	23323829	23323850	+	12	0	0	0	0	11	10	0	0	0	0	12	0	0	0	0	0	0	GCTGCTGCACCTTGGGCCCGCT
tag1613	9	19788968	19788989	+	68	111	98	67	56	86	43	141	91	124	80	86	82	34	60	81	111	21	TTGGCTAGCCTGAGCGGCTCTC
tag1614	1	23734512	23734535	+	0	0	0	0	0	0	0	0	0	0	12	0	0	0	0	0	10	0	ACGAAATCGGACGCCTGAGAGCTG
tag1615	9	27496	27521	+	79	55	51	50	82	52	71	35	59	87	43	45	68	24	166	35	75	104	ACTGCGAATGGCTCATTAAATCAGTT
tag1616	3	21116622	21116645	+	0	0	0	0	0	10	0	10	0	0	0	0	0	0	0	0	0	0	AGACCGTGGCCGCCGTGAGGGGCG
tag1617	3	33721191	33721214	-	0	0	0	0	11	0	0	0	0	0	0	0	0	0	0	0	0	0	AAAACCGCGCGGTAACCTTTTCAG
tag1618	4	2889520	2889543	+	39	70	53	44	56	60	80	62	79	42	92	64	80	72	66	45	85	53	TGCTTAACGATTTGCCACTAGGCC
tag1619	1	33532634	33532658	+	12	12	35	0	27	17	12	19	0	25	16	0	21	11	0	16	12	11	GAAAACGGGGTTGTGGGAGAGCAAA
tag1620	9	23154	23173	+	26	0	15	16	13	18	34	12	20	26	0	23	11	10	27	12	33	22	CAACTCACCTGCCGAATCAA
tag1621	3	1113274	1113297	+	0	0	0	0	0	0	0	0	13	0	12	10	0	13	0	10	0	10	GCACGCGGAAAACGAGGGAAAGGG
tag1622	12	6909424	6909447	+	0	0	10	0	0	0	10	0	0	0	12	0	10	12	0	0	19	11	GCCACTGGGGACAAGAATGTCATC
tag1623	12	5647319	5647337	+	20	17	19	42	21	26	0	26	17	31	13	11	27	0	13	24	17	0	ATGCGAGGCGTTCCCAATT
tag1624	2	28720269	28720292	-	0	0	13	0	0	0	0	0	0	0	0	0	11	0	0	0	0	0	GTTCGTCTTTCATAAATCCAAGAA
tag1625	7	21906394	21906417	+	0	13	0	14	13	0	12	0	0	0	0	10	12	0	13	0	0	23	ATTGCTGTCGGAATTTAGTATGAT
tag1626	11	12095793	12095813	+	36	41	34	57	41	38	49	49	43	50	29	45	31	45	33	42	49	41	CAGAACTCCGAAGTTAAGCGT
tag1627	4	9174151	9174170	-	16	23	0	17	20	15	25	0	14	10	25	0	11	33	0	0	10	11	GTTACTCGGAGGTTCGAATC
tag1628	3	709140	709163	+	0	0	0	0	0	0	10	0	0	0	0	0	0	0	0	0	0	0	ATACCCTGCTAGCCTGCTCTTAGT
tag1629	7	26815675	26815698	-	0	0	10	0	11	0	12	0	0	0	0	10	13	0	0	0	15	10	ATTTAATGCTTCATACACGTGTCC
tag1630	11	11963167	11963186	+	0	0	0	0	0	0	0	0	22	0	0	0	0	0	0	0	0	0	AATCTTCGAGTGAGCCAAGG
tag1631	1	43200497	43200520	+	18	26	26	17	38	0	38	18	10	17	30	21	19	13	27	28	30	30	AGCCACATTTCGTTAAACTAACAT
tag1632	9	19519	19541	+	49	70	50	72	56	51	62	45	39	73	58	84	62	96	48	81	91	69	CAAAGATTAAGCCATGCATGTGC
tag1633	9	8190372	8190396	-	0	0	13	13	0	0	0	0	0	11	0	0	0	0	0	0	0	0	AATAGATGACGCCGTTGATTTTTTC
tag1634	4	9099737	9099765	+	0	13	24	0	13	0	0	21	0	0	0	0	10	0	13	0	20	15	TACGGCGCTGAAGTATGTAACCCATGCCA
tag1635	7	23062769	23062792	-	0	16	25	0	27	11	12	14	17	11	17	14	10	18	20	13	20	11	GTCACCCAGCCTGTCAGCCACACC
tag1636	9	36404	36425	+	0	0	0	0	0	0	11	0	0	0	0	0	0	0	12	0	0	0	AGGACTCCGCCGGCACCTTATA
tag1637	6	4575004	4575027	+	0	0	0	0	0	0	0	0	0	0	0	0	0	0	0	12	0	10	TTTAAGCACATATTTGACCGTTGT
tag1638	9	16696934	16696957	-	0	0	0	0	0	0	0	0	0	0	0	0	0	0	0	0	10	0	ACCGACAACGGCATCGATCACGTC
tag1639	12	11412782	11412804	+	0	0	10	0	0	11	11	0	0	10	12	18	0	0	0	16	0	0	ACTTCTTCTTGGCTGCTTGGCCT
tag1640	4	34693951	34693974	+	0	0	10	0	10	0	14	0	0	0	14	13	0	0	0	0	0	10	AGTCAACGACGTCAAACATTTCGA
tag1641	5	2575849	2575877	-	17	12	25	0	0	14	0	13	0	0	23	17	0	15	45	11	16	53	GCTGGAGTAGCTCAGTTGGTTAGAGCTTG
tag1642	1	20076837	20076860	-	0	0	0	0	0	0	0	17	10	0	0	0	0	0	0	0	14	0	GCGAGGCCTGTCGAACCGGGGGCG
tag1643	5	17073828	17073851	+	0	14	0	0	0	0	21	15	10	0	10	14	0	0	13	0	0	0	ATGGGCTAGACGACCTGGATTCGA
tag1644	11	3364874	3364893	-	12	14	0	0	0	0	0	0	0	0	0	0	0	0	19	0	0	0	ACGGCTTGGATGGATCTCTG
tag1645	9	32748	32769	+	17	24	15	13	10	10	0	12	13	0	0	18	11	31	28	11	18	23	CGTGAGCTGGGGTTAGACCGTC
tag1646	5	10807464	10807487	-	10	11	15	14	0	0	15	0	0	10	16	0	10	19	0	0	15	15	GCCTCAAGTGACTAGGATAGCATC
tag1647	9	11970	11990	+	35	27	25	31	25	32	42	10	115	0	26	36	19	81	42	11	24	44	TCCAAGGAAGGCAGCAGGCGC
tag1648	3	8136466	8136489	+	0	0	0	0	0	0	0	0	0	0	0	0	0	0	0	0	14	0	AAGACCGGATCAACGCTGCCACGT
tag1649	4	19254445	19254468	+	0	0	0	0	0	0	10	0	0	10	0	10	0	0	0	0	0	0	TTTGAGATAACAACTAGGCCCGTC
tag1650	2	32316393	32316415	+	0	10	11	0	0	0	0	10	0	0	0	0	0	0	0	0	0	0	AATTTTGGTAACTTTTGGCATGG
tag1651	10	10791524	10791544	-	12	11	19	0	0	0	23	0	10	0	12	19	0	10	0	22	0	0	AATGACCGCTCAGTGATAAAG
tag1652	9	6603	6631	+	0	0	23	0	0	0	0	0	0	0	0	15	0	0	0	0	0	0	CGCCTCTGGCGCGCCCCTCGGGGCGCTGC
tag1653	4	25640037	25640060	-	0	0	0	0	0	0	0	0	0	0	0	10	0	0	0	0	0	0	AATCGCTCCGTTTTTCATGTAGGA
tag1654	8	25129430	25129450	+	0	11	0	0	0	0	0	0	12	0	0	0	0	0	0	0	0	0	TATTCGATAGTCGTGCTTGCG
tag1655	3	31104714	31104737	+	0	0	0	0	0	0	0	0	13	0	0	0	0	0	0	14	0	0	GAAGATTTGAACTCAGGACCTTGG
tag1656	3	268204	268226	+	0	0	0	0	0	0	0	0	11	0	0	0	12	0	0	0	0	0	AAGCCAGCTATTATTACCAATTC
tag1657	4	23654028	23654057	+	0	0	10	0	0	0	0	0	0	0	0	0	0	0	0	0	0	0	GATAAGGCTTTTCTGCTAACATATAGCAAT
tag1658	4	34489438	34489461	-	0	11	0	0	0	13	13	13	10	0	0	0	0	17	13	0	10	0	AACTGTTGTGCCTTCGGACCGGAC
tag1659	2	28121403	28121426	+	0	0	0	0	0	0	13	0	0	0	0	0	18	0	0	19	0	0	ATTATTGAGCGGCACCACAAAGGT
tag1660	9	32406	32428	+	18	14	26	11	15	15	18	0	21	0	14	34	0	16	12	25	0	14	CAGGTGGGGAGTTTGGCTGGGGC
tag1661	1	11623308	11623332	-	0	0	0	0	0	0	0	0	0	0	0	0	0	0	10	0	0	0	CTTTGGGCGGGCTCGCGCGCCAATT
tag1662	1	36952426	36952446	+	0	0	0	0	0	0	0	0	12	0	0	0	0	0	0	0	0	0	ATTGCCACACCAGCCGATTGG
tag1663	10	14532759	14532778	-	43	46	33	37	40	38	32	34	31	42	18	61	42	41	27	30	40	38	CTCAAAGATTAAGCCATGCA
tag1664	7	138577	138600	-	0	10	0	0	0	0	0	0	0	0	0	0	0	0	0	0	10	0	TTTCCTTCTAAATCGCCAACCTCT
tag1665	3	31368665	31368688	-	0	0	10	0	0	0	0	0	0	0	0	0	0	0	0	0	0	0	AAATTTTGGTGACTATATAAAAAA
tag1666	6	26129659	26129682	-	19	22	14	19	31	20	27	37	19	18	31	24	19	13	21	39	16	32	GTTTTTGGCGCTAAGATCACTGGT
tag1667	1	36254489	36254512	+	75	87	56	64	80	58	88	43	60	67	91	90	63	106	58	49	100	62	AAATCTGTAGCCCGCTGCTCTTCT
tag1668	9	14331	14350	+	26	30	24	17	24	18	33	40	14	24	14	44	22	41	27	30	22	22	TGAAAAGAGAGTCAAAGAGT
tag1669	2	18273336	18273359	+	0	0	0	0	0	0	0	0	0	0	11	0	10	0	0	0	12	0	CTGAGTTCAAATCTCCATAGGAGC
tag1670	5	408290	408312	-	26	24	31	13	14	21	31	21	16	46	39	14	46	17	26	12	51	0	AGCTAAGGGCCCTGATACTACCA
tag1671	3	25130446	25130468	+	0	0	0	0	0	0	0	0	0	0	0	10	0	0	0	0	0	0	GGAGACCACGATGCACGATGTCA
tag1672	10	10791108	10791131	-	0	0	0	0	0	0	11	0	0	0	0	0	0	0	0	0	0	0	GAGGAGGCTAGGTTAGCCGAAAGA
tag1673	2	14247153	14247174	+	0	10	11	0	0	0	0	0	0	0	0	0	0	0	0	0	0	0	TCGAAACAAGGTAGCCGTACTG
tag1674	Pt	97515	97539	+	43	40	52	21	46	28	42	34	29	26	41	46	68	28	86	27	42	32	ACCCGCGGGCCAAGGGACAGTCTCA
tag1675	12	23312521	23312543	+	0	0	13	14	0	0	0	0	0	0	0	0	10	11	0	0	10	0	ATAAATGAGCCCGACGACACATC
tag1676	12	23741693	23741716	-	0	0	0	0	0	0	0	0	0	0	0	0	0	0	0	10	0	0	GTTAGTGGTAAGTGTATTGGGACT
tag1677	4	27737716	27737739	-	0	0	0	0	0	0	0	0	0	0	0	0	0	0	0	0	10	0	GACTAGCTAAGTCAGATAGAGAGT
tag1678	9	14625355	14625373	-	0	0	0	0	0	0	0	0	0	0	0	0	0	0	11	0	0	0	CGCTGTGAAAAATACTTAC
tag1679	11	16721840	16721863	+	0	0	0	0	16	0	0	0	0	0	0	0	0	0	10	0	0	0	GTGGGCGCCTTTTAGTCTTTTCCT
tag1680	2	15925337	15925360	+	0	11	0	0	0	0	0	0	0	0	0	0	0	0	0	0	0	0	ACCGAAAAACCAGATATATGACAT
tag1681	11	6456059	6456082	-	0	0	0	0	0	0	0	0	0	0	0	16	0	0	0	0	0	0	AGACTCATCCCTCGTAGACGGTGA
tag1682	9	14571643	14571666	-	0	0	21	23	0	12	20	12	12	0	13	11	15	15	0	16	16	14	AGTTTCCAGGCGAGTTATGAAATT
tag1683	4	4345273	4345296	-	0	0	0	0	0	0	0	0	0	0	0	0	0	10	0	12	0	0	AGCCAAAACCGCCTTCAAAACCGT
tag1684	1	7732239	7732262	+	0	0	0	0	0	0	11	0	0	0	0	0	13	0	0	0	0	0	ACTACGAATCTGGACAAGCAGCAT
tag1685	7	19965364	19965384	-	0	13	15	0	0	10	0	16	0	0	0	0	10	14	0	0	11	11	TGCCGCAGTTGAGTCAAGCCA
tag1686	12	13350716	13350738	-	10	0	0	0	0	0	0	0	10	0	0	0	0	0	0	0	0	0	TTTCTAAGTCGTGAGGGTTCAAG
tag1687	6	29148185	29148205	-	0	12	19	12	10	19	0	11	29	18	10	15	11	19	0	15	14	14	CGACCGGCCTGCCAAGTCCAG
tag1688	9	5232	5258	+	12	0	13	0	0	0	0	0	0	0	0	0	0	0	0	0	0	0	TCAGCTCGCGTTGACTACGTCCCTGCC
tag1689	3	11166741	11166764	+	0	0	0	0	16	0	10	0	0	13	10	0	0	12	0	0	0	0	AGGTGATGGGCTAGACGACCTGGG
tag1690	9	22056	22082	+	0	0	25	11	11	12	14	14	14	0	0	0	13	0	15	0	14	18	CCGGGCCCAAGTCCCCTGGAAAGGGGC
tag1691	1	20750593	20750613	+	15	19	14	28	26	22	22	24	27	15	17	20	17	36	13	23	26	25	TCAAGGCCATTAATTACGTTG
tag1692	4	9229651	9229674	-	35	25	10	21	37	20	42	16	0	10	30	26	35	28	30	12	19	29	GAAAAAGGCGATCCTAGCGGGGCT
tag1693	6	8424015	8424036	+	0	13	23	11	25	15	14	0	15	25	10	22	0	13	10	25	11	21	TTGGATTTTTTGCACGCGAGTT
tag1694	Mt	30064	30081	+	0	0	0	21	0	0	0	14	0	0	0	0	0	0	0	0	0	0	GCTAATCGGGTGGCTTTA
tag1695	10	15248078	15248101	+	24	30	24	26	37	23	36	24	30	31	31	21	64	37	13	23	36	35	ATAGCACGGACTACAAGACATGAT
tag1696	2	28716467	28716488	+	142	81	115	101	102	122	189	87	94	142	76	148	128	104	91	114	101	110	TTGATCCTTCGATGTCGGCTCT
tag1697	6	24000212	24000235	-	0	13	14	0	16	0	10	16	12	15	17	16	25	13	15	17	36	13	TCCGCGTCCATAAAGTTATATGAT
tag1698	Pt	95811	95833	+	53	81	34	64	37	67	63	47	66	42	44	21	52	52	69	49	42	40	CGACTCATAGGCAGTGGCTTGGT
tag1699	1	247953	247976	+	0	10	0	0	10	0	20	13	0	0	21	12	0	10	0	20	12	14	AATCTCCGAGATGCTACTTTGACC
tag1700	5	6729769	6729792	-	0	0	0	15	18	0	0	13	0	0	12	14	0	12	12	0	13	18	AGCCAATATTTGGATCCAAACCAA
tag1701	6	14888970	14888991	-	0	11	0	0	15	0	0	0	0	0	0	0	10	11	11	0	0	14	GAATGTTATCTCAATCGGGCCT
tag1702	3	14678910	14678933	-	0	0	0	0	0	0	10	0	0	0	0	0	14	10	0	0	17	0	GTAGGCGCCACGTGAACCAAAACC
tag1703	1	1162270	1162290	+	0	0	0	13	0	0	0	0	0	0	0	0	0	10	0	0	0	0	CCATTGATCAACACATGAATC
tag1704	7	7685311	7685334	-	58	70	69	57	85	95	95	125	79	57	105	91	83	113	50	111	153	83	ACCGCGCGATCGTTCTTCATGGAC
tag1705	8	5574595	5574618	+	0	0	0	0	0	0	0	0	0	0	0	0	0	12	0	0	14	10	ATTATATCTAACATTTGACCGTCT
tag1706	9	31721	31744	+	29	0	27	0	12	11	51	0	12	0	15	39	0	0	0	31	0	0	ATCCGTAACTTCGGGAAAAGGATT
tag1707	6	27100545	27100568	-	0	0	0	0	0	0	0	0	0	0	0	0	11	0	0	0	0	12	AAGACGAACGACTAAACATGTTTA
tag1708	9	14866527	14866550	+	0	0	0	10	0	0	0	12	0	0	0	0	14	0	0	13	0	0	ACACTTTTGGCTACCGTAGACATA
tag1709	10	13404277	13404300	-	0	0	0	0	0	0	0	0	0	0	0	18	0	0	0	0	0	0	ATGAATTGGCTATAGGACACCACA
tag1710	10	21795776	21795799	+	0	0	0	0	0	0	0	0	0	0	0	0	0	0	10	0	0	0	AGAACCACTAAGACTGAAGAGAGC
tag1711	8	19594644	19594667	+	0	0	0	0	12	0	0	0	0	0	0	0	0	0	0	0	0	0	AAAAACGACGCCTATTAAGAAAAC
tag1712	12	5646520	5646543	+	0	0	0	10	0	15	13	0	15	0	0	0	0	10	19	11	0	0	GGCGCATTTCATGTAACGGGTTTG
tag1713	7	12828094	12828117	-	0	14	14	0	10	13	11	18	25	0	16	0	15	21	12	11	0	0	GAGGGTCTCCATGGTCCCAGTGGC
tag1714	9	4892	4916	+	46	59	33	23	38	28	26	23	65	41	19	35	34	58	105	38	109	48	TGGGTGGTGGTGCATGGCCGTTCTT
tag1715	9	8898	8922	+	194	72	171	33	65	48	212	28	21	33	103	77	22	21	130	120	27	35	CGGCTCTTCCTATCATTGTGAAGCA
tag1716	10	22446575	22446595	-	0	0	0	0	0	0	0	0	0	0	0	10	0	0	0	0	0	0	GCTCTGCTATGCGCTATTCAT
tag1717	1	33554473	33554492	+	0	0	0	0	0	0	0	0	0	0	10	0	0	0	0	0	0	0	AGCTTATCCATTAGACCTAT
tag1718	2	28720629	28720647	+	97	80	27	42	43	42	0	71	31	54	15	42	35	18	74	59	86	0	GTGGTGCATGGCCGTTCTT
tag1719	7	10923378	10923398	-	0	0	0	0	0	0	0	0	0	0	0	0	12	0	0	0	0	0	CCGTTCGTCTTATTCAAAAAC
tag1720	5	26049374	26049392	+	0	10	0	11	0	11	0	24	0	18	0	0	19	0	0	0	16	0	ATCCTGCGCGTGAAGAGCT
tag1721	9	15068	15092	+	10	0	0	0	10	0	0	0	0	0	14	14	0	10	10	13	0	0	GGGCCATTTTTGGTAAGCAGAACTG
tag1722	3	26460065	26460085	+	14	14	0	0	0	14	13	0	0	0	0	0	0	0	11	0	0	0	CTCTTTGAGGTGGGTTGGCTT
tag1723	2	28716420	28716443	+	28	21	37	47	27	12	44	0	15	26	11	20	13	17	49	19	16	22	GGGATAACTGGCTTGTGGCAGCCA
tag1724	3	29575669	29575692	-	0	0	0	0	0	0	0	0	0	0	11	0	0	0	0	0	10	0	AGCACAAGGCCGCTCCTGATCACC
tag1725	2	25843186	25843209	-	0	0	0	0	0	0	13	10	12	0	14	0	12	11	0	10	18	11	ATACTTTACTAGCACATTGGCCCA
tag1726	7	6964430	6964449	+	0	0	0	0	0	0	0	0	0	0	11	0	0	10	0	0	0	10	AGGTCAAACGTTTATTAAAA
tag1727	5	17522368	17522391	-	0	0	15	0	0	0	0	0	0	0	0	0	0	0	0	0	0	0	ATCCTAGTGGCGGCTGAGGCAGCG
tag1728	12	21414734	21414754	-	0	12	0	0	0	0	0	0	11	0	0	0	0	0	0	0	0	0	ATGGTCCCACCTGTCATACAC
tag1729	4	18605129	18605149	-	0	0	0	18	0	0	12	0	0	0	0	14	0	0	0	0	0	0	CGATGGACACACCTTGGTTTC
tag1730	9	31002	31030	+	72	39	92	41	97	40	46	63	0	50	93	41	81	19	77	35	78	108	TAGAACCCACAAAGGGTGTTGGTCGATTA
tag1731	6	1530010	1530033	-	0	0	11	0	0	0	0	0	0	0	12	15	11	0	0	0	0	0	GGCCCACATGTCATAGACACATGA
tag1732	7	10246489	10246512	+	692	787	1037	772	873	687	972	931	458	711	1050	946	828	791	708	1035	512	749	ATCGGCCGACCGACGAAAGATGGT
tag1733	2	117680	117703	+	0	0	0	0	0	0	0	0	0	0	0	0	0	10	0	0	0	0	ACTAACTTCAATTCATCTATAGCT
tag1734	4	8666986	8667007	+	39	40	20	30	42	17	40	20	21	41	25	33	25	18	26	34	21	45	CTATACAAAAGGTAAAGCCGTT
tag1735	12	4991038	4991058	+	0	0	0	0	0	10	0	0	0	0	0	0	0	0	0	0	0	0	CGCCTCGCACGGTCGCTGCCG
tag1736	Pt	6668	6687	-	0	14	11	0	11	21	0	18	17	41	0	10	23	12	11	0	38	12	TGGGGCGTGGCCAAGTGGTT
tag1737	9	5632	5652	+	0	0	0	0	0	0	20	0	0	0	0	10	0	0	0	0	0	0	CACACGACTCTCGGTAACGGA
tag1738	6	26427662	26427680	+	11	0	0	0	0	0	0	0	15	0	0	0	0	0	0	0	11	0	CCTTCGACGAGTCGAGTAG
tag1739	7	139202	139222	+	0	13	0	0	0	0	0	0	0	0	0	10	11	0	0	0	13	0	GCCGAAAGTGCCGTCGTCGCT
tag1740	9	20549676	20549694	-	1018	1256	483	620	580	885	622	721	1324	839	424	704	606	550	734	548	756	553	GCCGTCCTAGCTCAGTGGT
tag1741	11	29005049	29005072	-	0	0	15	0	11	0	14	0	0	0	0	0	16	0	0	0	0	0	ACCGACTGCGTACACATATTCGAC
tag1742	Pt	96150	96170	+	53	63	84	58	22	19	97	23	43	52	24	66	50	68	53	111	64	57	TACTAGATATGACCCAAAAAT
tag1743	6	13256290	13256313	-	0	10	0	0	0	0	0	11	0	0	0	0	0	0	0	0	0	0	ACGCTCCTAAGTCACCACATGGCG
tag1744	2	4900634	4900657	+	0	22	31	14	25	11	20	23	23	20	16	14	40	35	29	28	35	42	ACTCCATGCATATGTTCAAACATT
tag1745	6	8789402	8789425	+	15	13	21	19	37	14	33	20	15	28	28	26	21	29	16	25	43	21	CATACGCTAATGACTCACCTCGTT
tag1746	12	25803677	25803700	-	0	0	10	0	0	0	0	0	0	0	0	0	0	0	0	0	0	0	AGGTCTCCGGTTCGTGTCCGGGCG
tag1747	1	36488776	36488795	+	13	0	10	0	0	0	22	0	0	0	0	14	0	0	0	16	0	0	CCGCGAGACGAATTTTTTTT
tag1748	9	5139714	5139737	-	0	0	0	0	0	0	0	0	0	0	0	0	0	0	0	0	10	0	CTCTCAGCCTACCCATATAATAGT
tag1749	9	10619516	10619540	-	13	13	13	0	0	12	0	0	10	0	0	11	0	0	16	12	0	16	GGCCCGATTGAGCTATGGAACGTTG
tag1750	12	617714	617737	+	0	0	0	0	0	0	17	0	0	0	0	10	0	0	0	0	0	0	ATAGACACAAATAGGTCCATTTGT
tag1751	3	7366272	7366295	-	0	0	15	0	0	0	0	0	0	0	0	0	0	0	0	0	0	0	AATCTTGACGGTATAAAAAAGACT
tag1752	5	27865526	27865546	+	11	19	0	12	0	14	0	0	0	0	0	0	0	0	0	0	0	0	GATTCGAAATCTGTTGGGCTT
tag1753	5	3636115	3636138	-	0	0	0	0	0	0	0	0	12	0	0	0	0	0	0	0	0	0	ACCTCAGGCCGCCTGACCAGGTCG
tag1754	6	16465476	16465499	+	12	11	0	11	12	10	24	0	0	11	13	15	11	11	15	0	14	23	AGACCACTCCTGATTGTCGAGTTC
tag1755	8	10681369	10681389	+	0	0	10	0	11	0	0	0	10	18	0	15	0	0	0	0	0	0	GGGAAGGGCGATGGGCGGCGG
tag1756	10	22423306	22423329	+	0	0	12	0	0	0	14	0	0	0	0	13	0	0	0	0	0	0	AGCCTCTCTAATTGACTCTCCAAG
tag1757	1	1580608	1580631	-	0	0	0	0	0	0	0	0	0	0	0	0	0	12	10	0	0	12	GTGTAGCGGTGGGTTTCAGCCGGT
tag1758	6	23588588	23588606	-	0	0	0	11	0	0	0	0	11	0	0	0	0	0	0	0	0	0	TAAAGCTGGTGTTAAGGAT
tag1759	10	20614558	20614581	+	0	0	0	0	0	0	0	0	0	0	0	0	11	0	0	0	0	0	AGAAGCCTTGAAAACCCGACATGT
tag1760	8	14746207	14746227	-	13	0	11	0	14	12	13	11	33	11	12	13	16	15	0	10	0	0	TCTGCTCCAGGATCGGGATGG
tag1761	7	25368028	25368051	+	0	15	10	0	0	0	0	20	20	0	12	0	0	17	11	0	0	11	GACCCCGGTTTTGTCTGACGTGGC
tag1762	4	4119741	4119758	-	20	0	0	0	0	0	0	67	11	0	0	0	0	0	0	0	0	0	GCCTTCGTGGCCTAATGG
tag1763	9	25242	25264	+	0	14	18	13	10	0	0	17	11	11	0	10	0	10	0	0	0	12	AGCCCCGCGTCGCACGGATACGT
tag1764	12	5634409	5634429	-	0	0	11	12	0	15	11	10	24	0	14	12	11	12	15	0	0	0	TTGGTCCTCGAGTGCAAAGGC
tag1765	10	9919188	9919211	+	0	0	0	10	0	0	11	0	0	0	12	0	13	10	0	0	0	13	AATATACCGTTGGTCTCGCATAAC
tag1766	7	20592553	20592576	+	0	0	13	0	0	0	12	0	0	0	11	11	0	0	0	0	0	0	ATCCTCTGTTTTATACTTGTATTC
tag1767	3	1635342	1635365	+	0	11	0	0	10	0	18	0	0	0	19	10	0	10	11	0	0	0	AACATGTCTAAAAAAGTCAACGGT
tag1768	6	9209817	9209840	-	0	0	0	0	0	0	0	0	0	0	0	0	0	0	0	0	0	10	ACTGTTAAACGGTATTGTCGATAC
tag1769	4	29866378	29866401	-	0	0	10	10	19	11	12	0	0	12	21	11	0	0	0	10	0	0	GAAAGACCAGGTCAATACCGCCAC
tag1770	6	4281928	4281951	-	0	13	0	12	14	14	0	11	13	11	0	0	10	0	0	0	0	0	AACCGACGAGGCCAACTGGTGGCG
tag1771	9	1188	1206	+	66	52	40	46	52	55	31	22	28	54	24	44	42	29	65	37	23	33	TGTGCCGGATTATGACTGA
tag1772	Pt	92061	92085	+	39	54	20	35	24	58	40	17	35	58	17	35	19	12	68	29	11	63	AACGATGGATACTAGGTGCTGTGCG
tag1773	2	3563469	3563493	-	0	14	63	15	13	18	33	23	10	24	30	38	0	20	23	18	23	11	GGGGCCCCTCGCCGGCGCGCGTGCT
tag1774	1	19879846	19879867	+	42	104	77	46	69	72	49	88	94	90	66	73	63	80	80	80	76	67	AGCACCCTATCGAACAACCGTG
tag1775	1	14345064	14345087	+	0	0	0	11	0	0	0	0	0	0	0	0	0	10	0	0	0	0	AGTGCAGCTATGGTTTTCCGCATT
tag1776	10	16377199	16377219	+	0	0	0	10	0	0	0	0	0	0	0	0	0	0	0	0	0	0	TGATGCGCATAGTATGCTACT
tag1777	7	11302618	11302639	+	0	0	0	0	0	0	10	0	0	0	0	0	0	0	0	0	0	0	TACTTATCTTAAATCTTTGCTA
tag1778	9	28144	28167	+	27	36	32	20	14	20	33	14	21	20	18	28	27	37	41	17	24	40	GTGCCTCCGGCGCCGTTACTTTGA
tag1779	2	26783756	26783779	+	0	0	0	0	0	0	0	10	0	0	0	0	0	0	13	0	0	0	AATGGTAGCAAAGTGAACAAGCCC
tag1780	7	22862749	22862771	-	0	0	0	0	0	0	0	10	0	0	0	0	0	0	0	0	0	0	AGAGACACGACGGTTCACATGTC
tag1781	10	20627195	20627218	-	0	0	0	0	0	0	0	0	0	0	0	0	0	0	0	0	0	10	ATCGCCTACCGTCTTGTCAGACCC
tag1782	6	4128577	4128600	-	13	24	16	27	35	0	20	36	0	17	25	13	19	27	13	31	21	18	AAACGTGCCACGAAAATCTTAATC
tag1783	2	20687863	20687886	-	0	12	22	10	20	14	24	24	16	10	16	12	20	15	12	31	11	24	GACTCTAAAGACATGTGACAGCCT
tag1784	8	19393354	19393377	-	108	76	92	50	59	49	98	53	44	47	80	73	38	54	81	105	65	102	CTCGACGTTCCTTAAGGCCGTTCT
tag1785	4	9202886	9202913	+	0	0	0	10	0	0	0	0	0	0	0	0	0	0	0	0	0	0	TGACGGTATCTGAGGAATAAGCATCCGC
tag1786	5	700451	700474	-	0	15	0	0	14	13	0	11	0	0	0	10	20	19	18	17	0	15	AAAGACATATTTTGTAGACCGTGT
tag1787	8	9246137	9246166	-	0	0	10	0	0	0	0	0	0	0	0	0	0	0	0	0	0	0	GGGCCAAGGGACAGTCTCAGGTAGACAGTT
tag1788	2	5199128	5199151	+	10	16	0	11	19	0	17	15	11	21	19	15	15	12	24	0	11	17	AACGCTTTGGACAATGACACGCTC
tag1789	3	4164493	4164516	+	0	0	0	0	0	0	12	0	0	0	0	0	0	0	0	0	0	0	TACTGTGAAACACCCGAAGATCGT
tag1790	8	8276298	8276321	+	0	0	0	0	12	14	13	0	11	14	0	0	0	0	0	0	0	0	ACACTCGTTACGTCTTGGAGTCCG
tag1791	3	6712027	6712050	-	0	0	0	0	0	12	0	0	0	0	0	0	10	10	0	0	12	10	ATTAGACTGATCATATCCCTGCTA
tag1792	4	9136406	9136428	+	10	0	10	11	12	0	0	0	0	0	0	10	19	0	0	10	0	0	ATTATCTCTGGTGCCATTATTCC
tag1793	2	26810209	26810232	+	0	0	15	0	0	0	0	0	0	0	0	0	0	0	0	0	0	0	GGCTCACACGGTCGCCACCCGACT
tag1794	2	6963153	6963176	-	0	0	0	0	0	0	0	0	0	0	0	0	0	0	0	11	0	0	ATATACTTAAAAAGTCAACGGTGT
tag1795	12	916459	916484	+	0	0	11	0	0	0	13	0	0	0	0	14	0	0	19	0	0	22	CGAGGGCGTGGGTTCATATCCCACTT
tag1796	9	8594	8617	+	0	0	12	10	0	0	0	0	0	0	0	0	10	0	0	0	0	11	TCGGGCCGATCCGGGCGGAAGACA
tag1797	11	23753254	23753275	-	12	0	0	11	10	10	13	0	0	11	0	12	0	12	0	0	13	0	TTTGACCATTCGTCTTATTCAA
tag1798	9	22530	22559	+	0	0	17	0	0	0	0	0	0	0	0	0	0	0	20	0	0	0	CACGGACCAAGGAGTCTGACATGCGTGCGA
tag1799	1	33588064	33588089	+	0	0	26	0	0	0	0	0	0	10	0	0	0	12	0	0	14	0	TGCGGTACGTGAGCTGGGTTCAGAAC
tag1800	6	13008912	13008934	-	0	0	0	0	0	0	0	0	0	0	0	0	0	0	0	10	0	0	AACTCTGGTTTTCGTGTCCAACG
tag1801	9	19914	19933	+	0	0	0	12	0	0	0	0	0	0	0	0	0	0	0	0	0	0	GGCGCGCAAATTACCCAATC
tag1802	9	5892586	5892609	+	0	0	14	0	0	0	12	0	0	0	16	0	0	0	0	0	0	0	AATCATTTATCACCATCCATAAGA
tag1803	2	28721023	28721040	+	95	199	121	201	253	175	60	210	154	326	95	205	206	66	96	202	117	50	GAATGGTCCGGTGAAGTG
tag1804	7	13062152	13062175	-	0	18	11	0	0	0	0	11	0	0	11	11	10	12	0	11	18	14	TGGTAACCACTCAATCTATAAATG
tag1805	5	18174982	18175002	+	0	0	0	0	0	0	0	0	14	0	0	0	0	0	0	0	0	0	TGATCGCGCGGTGACCACGAG
tag1806	7	137177	137198	-	0	15	0	0	0	0	0	0	0	0	0	0	0	0	10	0	0	0	AACCGTGTGTCACTCTCAGGCC
tag1807	12	5615684	5615706	-	0	0	0	19	0	0	0	0	0	0	0	0	0	0	0	0	0	0	TTGAGCCGAGTTTAATTGCAAAC
tag1808	1	33587695	33587723	+	0	0	14	0	0	0	0	0	0	0	0	0	0	0	0	0	0	0	ACCTTGTGTCAGACCCGCGGGCCAAGGGA
tag1809	10	10905339	10905357	+	48	23	13	26	23	30	24	0	0	0	18	26	0	0	33	0	0	0	GAGGCATCCTAACGAACGA
tag1810	1	21884780	21884803	-	0	0	0	0	0	0	0	0	0	0	0	0	0	0	0	11	0	0	ATAGGCCATGGACTCAGCACCAAT
tag1811	2	22047859	22047882	+	0	15	0	0	0	0	10	0	0	0	0	0	0	0	0	0	0	10	ATATCTTGAAATCTGTACTGTAGC
tag1812	6	26503975	26503994	+	12	0	0	0	0	0	0	0	0	0	0	0	0	0	0	0	0	0	TTGGTCGTGCCGGAGTGGTT
tag1813	2	17111518	17111540	+	19	0	0	0	21	12	29	0	0	0	0	0	0	0	13	0	0	12	CCCGCACTCTGCGACTGCCCAAC
tag1814	9	15138	15159	+	22	0	20	13	13	0	41	18	14	0	11	39	0	16	10	21	0	10	CGCTAACCTAGAACCCACAAAG
tag1815	1	7283929	7283952	+	0	0	0	0	0	0	0	10	0	0	0	0	0	0	12	0	11	12	AGCCAACCTGGGTTCGAAGCCTCA
tag1816	1	41535108	41535125	-	0	0	0	29	10	0	0	24	16	0	0	0	19	0	0	16	0	0	TTGACACCGTTGACTTTT
tag1817	1	18517995	18518018	-	39	29	17	33	48	28	21	31	21	36	37	24	61	39	43	36	31	30	AGTTACTTTTTGAAGACCGTGCCC
tag1818	3	12164320	12164343	+	0	10	0	16	21	0	19	0	0	15	21	0	13	17	14	12	15	21	AATGGTCGGTCCGCCTACGAAAAT
tag1819	7	11498552	11498575	-	0	14	0	0	0	12	0	10	14	15	15	13	11	0	11	0	0	10	GCCACGTGGCGACTTAGGAGCGTT
tag1820	7	14230842	14230866	-	0	0	12	0	0	0	0	0	0	0	0	0	0	0	0	0	0	0	CTGGGATCCCTGGGGAAGAGGATCA
tag1821	5	1432325	1432347	+	0	0	0	0	0	0	0	0	10	0	0	0	0	0	0	0	0	0	TACCCTTGGCTGTGGAGAGAGAG
tag1822	9	19597	19616	+	65	53	30	58	61	35	42	34	47	83	27	61	63	45	39	42	38	49	GTTTGTTTGATGGTACGTGC
tag1823	7	11628858	11628881	-	0	0	0	0	0	0	10	11	15	0	0	0	0	0	0	0	17	0	GTCCGGTTCTGTGGTTCAGGGGGG
tag1824	3	34290682	34290705	+	0	0	0	10	0	0	0	0	0	0	0	0	0	0	0	0	0	0	CTGTTCTTGATTGTACTGTTTGAC
tag1825	1	33512608	33512628	-	23	37	25	30	14	32	42	20	13	11	43	38	12	18	17	20	10	26	TAAGGCTAGGCTTGCGACTGG
tag1826	4	26148154	26148177	-	40	62	61	24	69	62	34	61	85	51	86	58	57	82	46	51	100	74	CACCGCGGATTGGGTCGAGGGGGT
tag1827	5	1779975	1779998	-	0	0	20	0	22	0	13	0	0	0	0	0	0	0	0	17	0	0	GAACTATAGGGGGTTATCAACTGG
tag1828	2	25399014	25399037	-	11	21	27	12	22	14	17	19	11	19	28	19	16	22	14	15	41	16	CTTAGAGATCGTGCTGCAGCTGGC
tag1829	11	5885575	5885596	+	21	16	15	17	14	19	20	28	15	19	11	27	24	26	21	12	20	13	GCCGACCTAGCTCAGTGGTAGA
tag1830	2	6024584	6024607	-	0	0	0	0	0	0	0	0	0	0	10	0	0	0	0	0	0	0	AAATAAGACGAGTGATCAAACAGT
tag1831	4	9136416	9136444	+	0	0	10	0	0	0	0	0	0	0	0	0	0	0	0	0	0	0	GTGCCATTATTCCTACTTCTGCGGCGATC
tag1832	6	8152040	8152063	+	0	0	11	0	0	0	0	0	0	0	0	0	0	0	0	0	0	0	AAACGTCGCGCTCGATCAAAGCGA
tag1833	9	7257	7275	+	15	0	0	0	0	0	0	0	30	11	0	0	0	0	10	26	11	12	ACGGTGGCCATGGAAGTCG
tag1834	6	11805301	11805324	+	18	47	33	33	42	34	45	26	28	29	47	35	35	40	38	32	36	39	AGAGACGATGATGACGCTAGGGCC
tag1835	4	9207103	9207127	+	0	0	0	0	0	0	0	0	0	0	0	0	0	0	0	0	0	13	GAAACTAAGCAGAGGTCCGAACCGA
tag1836	11	125905	125928	-	0	0	0	0	0	0	0	0	0	0	0	0	0	12	0	0	0	0	ACTTCTTTAGCTATATACATTGGT
tag1837	12	19061765	19061788	-	11	15	27	0	15	0	11	0	12	0	0	0	13	12	0	0	15	0	ATGGCCGGGACTTCCTCTTCATCC
tag1838	3	7522859	7522882	+	0	0	0	0	13	0	0	0	0	0	0	10	0	0	0	0	0	0	ATAGCTAAAATCGTTTGGTTGGGC
tag1839	4	9099767	9099788	+	34	25	36	16	0	10	39	20	21	20	22	36	28	24	33	13	0	15	ACTCCCAGGAAAAGCTCGAACG
tag1840	5	19326268	19326291	-	0	0	0	0	0	0	0	0	0	0	0	0	0	11	0	0	0	0	ACCCCTCTGAACTATCGCGGTCGT
tag1841	3	31816159	31816180	+	0	0	0	0	0	19	0	0	21	0	0	0	0	0	0	0	0	0	ATTCTGGTGTCCTAGGCGTAGG
tag1842	4	11255464	11255487	-	0	0	11	13	0	0	11	12	0	0	10	0	0	14	0	10	16	0	TCCTTCCGACATTTGGTCAAACAT
tag1843	1	21101595	21101617	-	0	0	0	0	0	0	0	0	0	0	0	0	0	10	0	10	0	0	CAAACGATATGTATACCCACGGC
tag1844	2	28716924	28716945	+	29	52	21	32	24	20	41	12	0	14	18	26	13	32	18	12	10	23	ATTGTAAGTGGCAGAGTGGCCT
tag1845	3	1867322	1867345	+	0	13	13	18	0	10	18	22	17	15	0	10	0	22	13	15	14	18	AAATTTTATATATGTGTTCTTGGT
tag1846	1	5717908	5717931	-	0	0	0	0	0	0	0	0	0	0	13	0	0	0	0	0	0	0	ATATTATGGCAAAAACTGAAAATC
tag1847	4	9203258	9203280	+	0	0	0	0	0	0	10	0	0	0	0	11	0	0	0	0	11	0	CAGTGCTGTAGCTAACGCGTTAA
tag1848	10	18864383	18864405	-	11	26	13	0	10	17	14	20	45	0	19	29	0	33	30	17	22	21	GTCCATATTCGTAGTGCTAGGTG
tag1849	1	15812056	15812079	-	0	0	0	0	14	0	0	11	0	0	0	0	13	10	0	11	0	0	ACGTCTTTGCAGTGTCTCACAGCT
tag1850	8	20244082	20244102	-	0	0	0	0	0	0	0	0	0	0	0	0	0	0	12	0	0	0	TTCGTGCCTCCAAAATGCAGT
tag1851	5	10723882	10723905	-	0	11	12	14	15	0	12	0	11	0	0	10	0	10	11	17	0	19	ACTTAGTTTTTGGCTTAATAGTGT
tag1852	1	41636069	41636092	-	10	12	18	22	31	0	22	20	20	21	17	0	16	25	12	19	23	17	CAGCCATGCGCACCATGCCTGCGC
tag1853	9	36739	36768	+	0	0	14	0	0	0	0	0	0	0	0	0	0	0	0	0	0	10	CCGTTTAGGCCACGGAAGTTTGAGGCAATA
tag1854	5	21690115	21690138	-	0	0	17	0	10	0	13	0	10	0	0	0	0	10	0	14	0	0	AACTCAAGAAACAGTCAAAAGCGG
tag1855	8	16712565	16712588	+	0	0	0	0	0	0	0	0	0	0	10	10	0	10	0	0	14	10	ACGACAGAAGCTACGCGAAGCACA
tag1856	4	32302969	32302992	-	0	15	0	0	17	0	0	0	11	0	0	0	0	10	0	13	0	11	AGCTGAAATCGTTTGGTTGAGTTC
tag1857	11	4930772	4930795	+	0	0	0	0	0	0	0	0	0	0	0	0	0	10	0	0	16	0	ATTTCTGCTCGTTGACATGTGGGC
tag1858	1	28514320	28514343	-	0	0	0	0	0	0	11	0	0	0	0	0	0	0	0	0	0	0	AAGTGACATGCAAACAACGAGGGG
tag1859	8	18181313	18181336	+	0	0	13	0	10	0	0	11	0	0	0	0	0	12	0	17	0	0	AAACATTTGTTAAAAAGTCAACGG
tag1860	9	7167	7193	+	54	51	70	38	68	48	33	46	24	34	41	57	84	40	74	29	60	74	GATGCGGGATGAACCGGAAGCCTGGTT
tag1861	4	15356163	15356186	+	0	0	0	0	0	0	11	0	14	11	0	0	12	16	0	14	14	0	ATACTTCATGCATGTGTCCAAAGA
tag1862	12	5635127	5635154	-	0	0	10	0	11	0	10	0	0	0	0	0	0	0	18	0	0	10	AACCCATGCCATACTCCCAGGAAAAGCT
tag1863	9	15931	15955	+	17	0	12	0	0	0	10	0	0	0	0	0	0	0	12	10	0	0	CGGCTGCCGGCGGACTGCTCGAGCT
tag1864	2	25843169	25843192	+	11	11	0	12	0	0	15	0	0	0	12	13	0	15	11	0	13	11	AATAAGAGTATGACGCGTGGGCCA
tag1865	7	3573877	3573897	+	16	22	14	0	16	0	20	27	47	23	21	31	21	32	15	15	52	27	GCCGTCTCTGCTTGCCTGCCG
tag1866	1	39546308	39546328	+	0	0	0	16	0	0	0	0	0	11	0	0	19	0	0	0	0	0	CTCGTCTTAGGTGTAATAGCC
tag1867	Pt	143	167	-	0	0	0	0	0	0	10	0	0	0	0	0	0	0	11	0	0	0	TTGGTATGGAAGTAATGCACGAACG
tag1868	8	8351941	8351964	+	0	0	0	0	0	0	11	0	0	0	0	0	0	0	0	0	0	0	AACGAGCGAACGACTCAACAACGG
tag1869	1	9203121	9203143	+	0	0	0	0	0	0	0	0	0	0	0	10	0	0	0	0	0	0	GGGCGGCTGGGGTACTTGGGTGG
tag1870	3	16500532	16500555	-	10	0	0	0	0	0	10	10	0	0	0	0	0	11	0	0	0	0	ATAAAGTTTAGAGACCAAAAGTTT
tag1871	8	22520813	22520836	+	13	0	21	0	0	18	16	10	10	14	16	11	16	13	0	15	0	0	GAGACACGACACCGAGGCGGAGAA
tag1872	11	26511216	26511235	-	0	0	0	0	0	11	0	0	0	0	0	0	0	0	0	0	0	0	GTCAAGTGCTGAGCGGTTCC
tag1873	5	16932997	16933017	-	0	0	13	11	13	0	11	0	0	0	0	10	11	0	0	13	12	11	CTCCGTACCAAAAAAAGACAA
tag1874	12	5622010	5622027	+	27	0	0	14	15	0	0	0	0	14	0	0	0	0	0	19	0	0	CCGCCATGGTGAAATTGG
tag1875	5	12959384	12959402	-	18	13	12	13	12	11	21	0	0	18	0	0	16	0	19	17	0	0	CGAAATGCTTCGGGGAGTT
tag1876	7	25020402	25020420	-	0	11	0	0	0	0	0	0	0	0	0	0	0	0	0	0	0	0	GATCCTGTTGGCCACATTT
tag1877	9	20721722	20721745	-	22	23	28	23	39	10	28	32	12	16	29	22	21	30	0	35	15	19	ACCGTTTGGATTGGGACTACTATC
tag1878	11	1135168	1135191	-	0	0	0	0	0	0	0	0	0	0	0	0	0	0	0	0	12	0	AAGACGGACGATCAAAGTTGAGCA
tag1879	9	4378	4401	+	18	11	24	23	10	0	14	0	15	14	0	17	0	14	30	29	11	18	CTTTGAAGAAATTAGAGTGCTCAA
tag1880	9	14311	14329	+	10	0	0	0	0	0	0	0	0	0	0	0	0	0	0	11	0	0	GGGAAAGATGAAAAGGACT
tag1881	11	827123	827144	+	10	0	0	0	0	0	12	0	0	0	0	0	0	0	0	0	0	0	TTTTGTGGGGGAGGGTCCACTA
tag1882	3	14033689	14033718	+	0	0	0	0	0	0	0	0	0	0	0	0	0	0	0	0	0	12	TCCTCAGTAGCTCAGTGGTAGAGCGGTCGA
tag1883	6	965255	965278	+	12	16	31	21	31	16	21	19	13	15	32	20	13	25	26	21	14	19	GAGATCTGCTTAGCTCCAGTGCAG
tag1884	2	34853385	34853408	+	0	0	0	0	0	0	0	0	0	0	0	0	0	0	0	0	11	0	CTGGTAATCCGTGCTACAGCTGGC
tag1885	3	18633313	18633336	-	0	0	16	0	17	0	12	0	0	14	0	10	12	0	0	0	0	10	AACTAATTCACGGTCCGACTGTAA
tag1886	1	30113578	30113601	+	0	0	0	0	0	0	0	0	10	0	0	0	0	14	0	10	26	0	AGACCTTGGCGCTGAGTTATAACG
tag1887	9	14938	14960	+	238	204	204	96	149	137	169	173	102	131	107	206	171	229	177	167	207	152	GTTCTATCGGGTAAAGCCAATGA
tag1888	3	8992854	8992877	+	17	13	14	0	21	12	17	11	12	14	26	17	10	30	15	22	15	25	ACAAAACCGCTCTGGATTGGGTCG
tag1889	12	15819849	15819872	+	0	0	0	0	0	0	0	0	10	0	0	0	0	0	0	0	0	0	AGATTACTTCCTTGTGACGGCCCG
tag1890	8	9245963	9245987	-	0	0	23	0	0	0	18	0	0	0	11	12	0	0	0	0	0	0	CCGACGGTGCCGAGTGGAAGGGCCG
tag1891	9	13560	13583	+	0	0	0	0	12	0	0	0	0	0	0	12	0	10	0	0	0	0	CACACGACTCTCGGCAACAGATAT
tag1892	2	28720054	28720071	+	0	0	0	0	0	0	0	40	0	0	0	0	11	0	0	0	0	0	TGCCGGCGATGCGCTCCT
tag1893	6	17034862	17034885	-	10	0	0	0	0	0	0	10	0	0	0	0	0	15	0	11	10	0	CTAGTTTGTCTGATACCCGTCGGT
tag1894	7	18824045	18824068	-	0	0	0	0	0	0	16	0	0	0	0	0	0	0	0	0	0	0	AGGTCCTGACAGCATTCGAACCGG
tag1895	9	9070045	9070068	-	10	16	17	16	14	0	31	20	10	21	22	16	0	17	0	26	0	12	ATATCTGGGGTGAGGTTACATCGC
tag1896	10	20454672	20454695	+	10	0	0	0	0	0	0	0	0	0	0	0	0	0	13	0	0	0	AGCAGGAATCGCTAGTAATCGCCG
tag1897	9	36288	36315	+	30	32	132	23	90	21	33	57	19	71	76	70	62	52	100	51	155	114	TTGCCAAGGATGTTTTCATTAATCAAGA
tag1898	1	42496483	42496506	+	0	0	0	0	0	0	12	0	0	0	0	0	0	0	0	0	0	0	ACCGCGGACCGGGGAACGTACCGG
tag1899	9	35643	35662	+	14	0	12	0	0	0	10	0	0	0	0	0	0	0	12	12	0	11	TTTCTGCCCTATCAACTTTC
tag1900	3	11067656	11067679	-	41	43	49	27	44	28	52	49	42	52	48	32	62	45	39	56	61	50	CTCCACCTTAGCATTTAGCCGGCT
tag1901	10	11579844	11579867	+	32	58	18	34	27	44	33	19	19	20	43	25	27	21	60	23	12	29	TGGCCGGTGAAGAAAACCTCGATT
tag1902	5	29641528	29641551	-	0	21	18	14	16	12	14	16	22	19	14	16	16	29	10	22	16	18	AATCTCGGTCTCAGTCTTTTCGGT
tag1903	Pt	512	531	-	86	75	72	48	92	95	95	36	56	94	31	43	58	46	72	82	28	45	GTATTCGGCGGTTCCCTATT
tag1904	9	6164	6192	+	0	0	11	0	0	0	0	0	0	0	0	0	0	0	0	0	11	0	CGAATTGTAGTCTGGAGAGGCGTCCTCAG
tag1905	9	23592	23609	+	0	0	0	0	0	0	0	18	20	0	0	0	10	0	0	0	0	0	AACGGTTCAGCCGGAGGT
tag1906	3	31819918	31819937	+	0	12	11	0	0	0	15	12	14	25	10	0	13	13	0	10	10	0	CTCCACAGAACCGCCGTTAA
tag1907	6	26478191	26478217	-	650	457	2187	489	1467	947	938	1054	641	1512	1237	966	1748	698	1319	986	1185	1572	GGGCAATGATGATCAACCTTTTCTGAC
tag1908	4	27666805	27666823	+	0	0	0	0	0	0	0	0	0	17	0	0	0	0	0	0	0	0	TTGTTGAAAGGGAAGCGCT
tag1909	12	11412741	11412766	+	0	0	10	0	0	0	0	0	0	0	0	0	0	0	10	0	0	0	AATCTTCCAATATGCTAGTTTTAACA
tag1910	8	24845678	24845699	+	0	0	0	0	0	0	15	0	13	0	0	11	10	0	0	10	0	0	TTTCGTGTCCAACTTTGACTGT
tag1911	2	2388988	2389008	+	12	13	54	30	13	16	47	18	10	10	54	44	0	19	0	46	0	14	TTCTCTCTCAACTCCTTTTCC
tag1912	1	40702825	40702848	-	55	69	121	94	120	77	117	97	69	118	96	84	145	103	60	103	55	81	ATGGACTAGTTGCACAATGGTAAT
tag1913	12	20640411	20640431	-	0	10	0	0	0	0	10	0	0	0	0	0	0	0	0	0	0	0	TGTTTTCGGGGAGCTGGGCAG
tag1914	4	11328785	11328808	+	0	0	0	0	0	0	0	0	0	0	0	0	0	0	0	0	11	0	GTGGACCGCTCTGTTTTCGTGCGT
tag1915	Mt	29536	29562	+	0	0	0	0	12	0	0	0	0	0	21	0	0	0	0	0	0	0	CGACTGCAGGTACATGCGAAGAAATGA
tag1916	4	15290080	15290100	-	0	12	0	0	13	0	11	12	11	15	0	0	19	0	0	17	0	0	TTTTTAATAGATGATGCCGTT
tag1917	9	23967	23987	+	30	22	21	21	14	18	40	54	0	0	22	37	0	10	12	19	0	20	GAACAGCCGACTCAGAACTGG
tag1918	Mt	283601	283626	-	0	0	0	0	0	0	0	0	0	0	0	0	0	0	11	0	0	0	GATACCCTGGTAGTCCATGCCGTAAA
tag1919	9	7921	7947	+	18	35	21	18	16	0	19	20	11	12	22	14	11	23	56	13	30	31	GAAGTCGGCAAAACGGATCCGTAACTT
tag1920	4	9094907	9094926	+	14	0	0	0	0	0	0	0	0	0	0	0	0	0	0	10	0	0	CAAATGGGATTAGAGACCCC
tag1921	10	10796130	10796148	-	28	0	11	24	0	15	0	10	0	16	10	13	17	0	11	0	13	0	GCGAAAGCCTGACGGAGCA
tag1922	10	10807435	10807459	-	130	38	169	58	82	66	273	94	21	97	183	141	106	51	76	86	55	46	GGCTTTCAATCTAAACGGATTCAAA
tag1923	6	18636825	18636845	+	0	0	0	0	0	0	0	0	13	0	0	0	0	0	0	0	0	0	CAGACCCTGGGTCCCAGCTCG
tag1924	3	10126359	10126382	+	0	0	0	13	12	0	0	0	12	14	18	18	14	13	13	27	20	12	GCAGCTAGCTATAAATATGTAGCC
tag1925	Mt	381433	381451	+	35	27	0	40	38	16	0	0	0	39	0	13	10	0	30	21	14	0	CACCGAAGCGACGAGACCT
tag1926	3	29885026	29885049	-	0	0	10	0	0	0	0	0	0	0	0	0	0	0	0	0	0	0	ATACATACTTTCTTAATAACCGTG
tag1927	1	34496706	34496729	-	36	34	22	21	33	28	43	31	20	41	37	30	38	31	15	20	38	42	GGGACTATTGTGGATTTTGCCGGA
tag1928	9	22893619	22893642	-	0	0	15	0	0	0	0	0	0	0	0	0	0	0	0	0	0	0	AACTCCACCGCTCAACCACGAAGC
tag1929	3	29145710	29145732	+	0	0	12	0	18	0	23	0	11	0	18	0	0	0	0	17	0	0	AACTGAAAAGACTGAGACCGAGA
tag1930	10	16743281	16743304	-	0	0	0	0	0	0	0	0	0	0	14	0	0	0	0	0	0	0	GACTCACGATGGATCTGACGCATG
tag1931	7	1792958	1792981	+	18	18	38	30	42	23	47	33	31	32	41	38	23	46	28	38	53	42	GACTTTTTGTCCAACGTTTGACCA
tag1932	8	17092143	17092166	+	0	0	0	0	0	0	0	0	0	11	0	0	0	0	0	0	11	0	GCCTGCGACCATGAAGTTGACGAT
tag1933	6	5168702	5168725	+	0	0	23	0	0	0	18	0	0	0	15	22	0	12	0	13	0	0	TTGAATCTTTAAACTAGTATAACT
tag1934	1	7657937	7657960	-	0	0	11	0	0	0	0	0	0	0	0	0	0	0	0	0	0	0	GTCAAGGCCATCGCGGCGCTCGGG
tag1935	2	11098785	11098808	-	0	0	0	0	10	0	0	0	0	0	0	10	0	0	0	0	0	0	AAAACCGGATACAACACATCCCCC
tag1936	2	28721477	28721495	+	0	0	0	0	0	0	0	23	14	0	0	0	12	0	0	0	0	0	TGCGCCCGAGGCCATCCGG
tag1937	1	5657306	5657328	-	0	14	0	0	0	0	0	0	0	0	0	0	0	0	11	0	0	0	TTTTTTTAATATGTTTGACCGTT
tag1938	6	16046675	16046698	+	0	0	0	10	10	0	19	0	0	0	0	0	0	0	11	0	0	0	ACACCGTGTTTTACTTGCAGTAAC
tag1939	10	10904865	10904890	+	0	0	10	0	0	0	0	0	0	0	0	0	0	0	12	0	0	0	ATCGACGGGAAGGTTTGGCACCTCGA
tag1940	9	16868	16885	+	29	0	0	42	19	0	0	67	67	10	0	0	49	0	31	42	0	0	GATTGTTCACCCACCAAT
tag1941	1	42401273	42401296	+	0	15	0	0	12	10	13	12	10	0	0	12	0	15	0	16	11	14	TGGACCCACATGTGTCTATGACAT
tag1942	5	23572188	23572205	-	0	0	0	12	0	0	0	0	0	0	0	0	0	0	0	0	0	0	CGAGATCACATGGCTGAG
tag1943	9	30892	30916	+	11	17	34	0	18	28	26	30	15	0	14	24	20	18	21	19	22	23	TGAGCCGCGCCACGGAATCGGGAGC
tag1944	1	1775531	1775551	+	20	16	18	0	0	19	29	0	33	0	0	14	0	13	33	0	0	30	AAGCGGGAGGTCTTGAGTTCG
tag1945	11	9064815	9064838	+	0	0	0	0	0	0	0	16	14	0	10	0	0	10	0	0	0	0	AGTGCTATGTGGCGATCTAGGAGC
tag1946	9	13604824	13604844	-	0	0	0	10	0	14	0	0	0	12	0	0	12	0	0	14	0	0	CGCCGGCCGCCGTAGCTAGCC
tag1947	Pt	55520	55539	+	0	0	0	16	0	0	0	11	11	0	0	0	0	0	0	0	0	0	GATAGCTAGACTAAGTGGAT
tag1948	1	30445830	30445853	-	11	16	21	10	11	21	19	16	27	17	20	14	22	19	0	0	19	15	GCTGTAGCACGAACTCCAAGACGC
tag1949	10	21335649	21335668	+	0	0	0	0	0	0	11	0	0	0	0	0	0	0	0	0	0	0	CACAACTTCCCTCTAGACCT
tag1950	10	19154114	19154134	+	13	14	10	0	0	12	0	0	0	0	0	12	0	17	0	0	11	11	GAAGGATAACGGGCCGCTGCA
tag1951	10	11291990	11292010	+	0	0	0	14	12	0	0	0	0	0	0	11	0	0	0	0	0	0	TCCTCTTGGCAGATGAACTAC
tag1952	8	9245827	9245847	-	0	0	0	0	0	0	0	0	15	0	0	0	0	0	0	0	0	0	TGGTTCCAAGGGTTGGGCTGG
tag1953	3	27611161	27611178	-	0	0	0	0	0	0	0	10	0	0	0	0	12	0	0	13	0	0	CGGAAGGTCAAGGAAGTT
tag1954	6	13465205	13465228	+	0	0	0	0	0	13	0	0	26	0	14	0	11	11	0	10	10	0	ACTGCTCTGGATCGGGTCGAGAGG
tag1955	11	17565476	17565499	-	0	0	0	0	0	13	17	12	22	0	10	16	0	10	0	0	14	10	ACTCTGCCTGGCACCCAAAATGGG
tag1956	Pt	123326	123347	-	22	18	14	10	11	15	21	0	0	13	10	11	10	14	25	17	0	0	CCGCGGTAAGACAGAGGATGCA
tag1957	1	11666848	11666871	-	11	25	21	32	13	34	33	29	73	33	49	26	33	82	19	26	32	20	CGTGATGTGCCACGTAGGCAAGAC
tag1958	3	20997196	20997219	+	12	13	15	14	17	16	16	0	45	12	12	12	10	12	0	24	0	13	GTTTCTTGGTCTTTGGTCTAAGGT
tag1959	9	31838	31857	+	12	0	11	32	10	0	0	72	27	12	0	0	34	0	11	29	20	0	CGTGCCGGCCGGGGGACGGA
tag1960	9	7676091	7676114	+	0	0	0	0	14	0	0	0	0	0	0	0	11	0	0	0	0	0	AATCTATTCGAATAGCCGCGCCCT
tag1961	6	25299697	25299720	+	0	0	0	0	0	0	0	0	0	0	0	0	10	0	0	0	0	0	GCACCGGTTTCCATAGTTTTGGGG
tag1962	2	23448081	23448101	+	0	0	12	0	0	0	0	0	10	11	0	0	15	0	0	0	0	0	CTCCCGTGTCTCCGCCACCGC
tag1963	9	29086	29110	+	20	23	10	0	19	32	12	0	14	12	0	27	15	12	27	0	20	16	GTGAAGTGTTCGGATCGCGGCGACG
tag1964	6	8098174	8098197	+	300	344	311	275	501	318	362	283	317	322	408	271	481	383	274	417	290	370	ACTCCGCATTTGGGATTCGCCATA
tag1965	7	14563058	14563081	+	0	0	0	0	0	0	0	0	10	0	0	0	0	10	0	0	0	0	AGATATATCGCCGTCTAATCGAAG
tag1966	8	27336332	27336355	-	0	0	0	0	0	0	14	0	10	0	0	0	11	0	0	0	0	0	ACACACGTTACGTCTTGAAGTCCG
tag1967	2	21603189	21603212	+	0	0	14	0	0	0	0	0	0	0	0	0	0	0	0	0	0	0	GAAACTGTAGCTGCTAGAAGCTCC
tag1968	1	38495638	38495656	-	16	13	0	12	18	17	0	14	18	12	15	0	16	0	19	20	11	0	GGTCCCGTAGCTCAGTCGA
tag1969	9	7594	7613	+	17	0	0	0	0	10	0	21	0	0	0	0	18	0	0	0	0	0	CGCGCGTGCCCCGAAAGGGA
tag1970	3	24875489	24875512	-	13	19	20	0	30	21	15	16	23	11	19	21	15	14	20	29	24	20	AACGACGTCATCCATTGGAATAGG
tag1971	9	37022	37041	+	52	25	0	13	13	27	19	13	42	10	0	31	16	15	41	26	28	49	TTCGGATCGCGGCGACGGGG
tag1972	10	11300553	11300576	+	0	0	0	0	0	0	13	12	0	0	12	0	0	0	0	0	0	0	CACATGTCATTGACTAATATGAGT
tag1973	1	31983120	31983138	-	18	0	0	0	0	0	0	0	0	0	0	0	0	0	0	0	0	0	CGTTAGCTCAGTTGGTAGA
tag1974	6	26582819	26582842	+	17	28	18	13	19	20	21	24	36	20	24	15	41	21	27	25	30	22	AGATTCGGCCACCTGCTACACTGC
tag1975	7	7042573	7042596	+	0	0	10	0	0	0	12	0	0	0	0	0	0	14	0	10	0	0	GATCTGTTGATGTAGCATAAGCAG
tag1976	7	4734372	4734392	-	0	0	0	0	0	0	10	0	0	0	0	0	10	0	0	0	0	0	TCAACATTGGAAGTTTGATTG
tag1977	5	405325	405343	-	42	26	35	23	45	21	37	12	20	41	10	19	53	0	43	23	13	15	AGTTTGTGGCTGACCGATA
tag1978	5	24260098	24260121	-	0	0	0	0	0	0	0	0	0	0	11	0	0	0	0	0	0	0	AAAACCGTCTTCAAAACCGCTAGG
tag1979	3	14738569	14738597	+	51	46	218	28	141	51	26	33	14	101	127	33	148	33	126	29	85	98	TACTAAAGAATACCGTGTGCGCGCCGCAA
tag1980	4	3079198	3079220	+	0	0	0	0	12	0	0	0	0	13	0	11	10	0	0	0	13	12	AATCACGTATTAATGGACCGCTC
tag1981	9	24465	24486	+	0	0	0	0	0	0	0	0	10	0	0	0	0	0	0	0	0	0	CGGAAGACATTGTCAGGTGAGG
tag1982	9	13649	13674	+	37	30	24	14	32	34	31	27	57	25	22	27	17	27	51	33	50	55	TGAACCATCGAGTCTTTGAACGCAAG
tag1983	9	22576	22601	+	21	51	46	25	29	55	30	32	46	20	18	28	24	28	101	25	34	39	ACCTGGGATGCGCAAGGAAGCTGACG
tag1984	2	7570866	7570889	-	0	0	0	0	0	0	0	11	0	0	0	0	0	0	0	0	10	0	TGTCCGATTTTGCTGACGTGGCAT
tag1985	8	9247244	9247264	-	0	12	0	0	0	10	0	0	0	0	0	0	0	0	0	0	0	0	ATCGGTAGGGGAGCGTTCCGC
tag1986	12	11412976	11413003	+	0	0	0	0	11	0	0	0	0	0	0	0	0	0	0	0	0	0	CACAACTTCCCTCTAGACCTAGCTGCTC
tag1987	2	1589542	1589565	-	12	15	26	18	23	0	27	20	13	13	19	21	0	23	17	14	16	15	ATCACATCAACCTGTTATACACAC
tag1988	2	808051	808073	-	116	196	135	87	63	79	110	123	48	77	106	133	59	86	110	84	104	72	GTGGTGCATGGCTGTCGTCAGCT
tag1989	7	9539018	9539041	+	0	0	12	0	0	0	11	0	0	0	22	19	10	0	0	10	0	0	GTTATCCCCTCACCAGAAGATCGG
tag1990	9	27602	27623	+	38	0	33	10	14	25	27	0	0	0	0	0	0	28	33	16	0	12	GGAGGGGCGCATTTATTAGATA
tag1991	10	10791828	10791854	-	15	14	36	25	17	15	13	11	0	15	0	10	32	17	63	33	12	47	AACTAAGCAGAGGTCCGAACCGACTGA
tag1992	9	4826	4849	+	33	15	18	37	23	0	29	27	17	13	0	21	23	42	34	10	21	19	ACGGGGAAACTTACCAGGTCCAGA
tag1993	3	21475048	21475071	-	14	21	21	15	36	19	34	28	29	20	39	26	28	41	19	30	44	32	CATACACACATTACGTCTTGGAGT
tag1994	2	17179367	17179387	-	23	51	28	28	49	53	25	26	87	74	22	44	45	50	97	31	60	56	TTGGTGGCACGCGGTTTCGTG
tag1995	4	32927768	32927789	-	11	0	0	0	0	0	0	0	0	0	0	0	0	0	16	0	0	0	TGAAGAAGGGCAATGCCGCTTG
tag1996	4	9184930	9184950	-	0	0	0	0	12	0	0	0	0	0	0	0	13	0	14	12	0	0	TTGACCGTTTTGCATTAATCA
tag1997	11	5605530	5605550	+	0	16	0	12	11	24	16	15	14	22	11	19	22	18	12	22	17	17	TTTTGAGCCTACTTAATCCGT
tag1998	1	8274002	8274025	+	12	27	31	29	24	18	21	17	18	14	14	15	32	20	20	18	18	25	AGTGGATCGATTTATAAACTCATT
tag1999	1	34396211	34396234	-	0	0	0	0	0	0	0	0	0	0	0	0	0	0	0	0	0	12	ACTAGACATGGTATCCCAATCGCA
[truncated: 292,014+ more rows]
