# Supplementary material for: Alternative Polyadenylation Dynamics During the Rice Blast Immune Response
Source: Mol Plant Pathol. 2026 Jun 26;27(7):e70301. doi: 10.1111/mpp.70301 (PMC13305335; doi:10.1111/mpp.70301)
Supplement: Supplementary file 16 — Table S7: Predicted miRNAs across all samples. [file MPP-27-e70301-s009.xlsx]

## Sheet: 6713902 Table_S7
miRNA id	Chromosome	Strand	Sequence(mature)	Sequence(star)	Start	End	Sequence(precursor)	Tag info
novel_mir1	1	+	GAGCGCCCTTGCGCTGAAGATGAACGGGGC	ACCCTTTAAAGAGTGCGTAATAGCTCACT	528845	529135	GTTTGCCTAAAAGCAGCCACCCTTTAAAGAGTGCGTAATAGCTCACTGATCGAGCGCCCTTGCGCTGAAGATGAACGGGGCTAAGCGATCTGCCAAAGCTGTGGGATGTCAAAATACATAAGCATTTATATACATATGTATATATATATGTATATATATATATATATATATATATATATATATATATATATATATATATATATATATATATGTGTGTGTGTGTGTGTGTGTGTGTGTGTGTGTGTGTGTGTGTTGTAGAAGCTGCCTAGATTTGTTCGTCCTGGGTAGAG	tag120811_337,tag95727_22,tag140625_35,tag219814_24,tag150176_122,tag51789_243,tag217766_42,tag230917_33,tag158427_33,tag170906_160,tag79883_52,tag72897_304,tag253929_32,tag128290_44,tag271797_350,tag32337_41,tag284042_84,tag257464_221,tag103459_39,tag166956_43,tag163676_746,tag88681_257,tag70221_171,tag247441_441,tag249134_72,tag84283_391,tag286895_16,tag133220_195,tag10487_72,tag164668_580,tag2…
novel_mir2	1	+	TTGGACTTTTGAGCTGCAATGGGCT	TCCATTGTAGCCTAAAAGTCCAACA	1162201	1162561	TCTGCTCTCACCTCTCTCAATGGAGGCTAGGGTTTTTCTTTCCATCACAAAGGATGAGGCAATCTCTACCATTGATCAACACATGAATCAATGGCTCGTATTTGTTGGACTTTTGAGCTGCAATGGGCTGAGAGCAAAGGCTCAATGACTTTCGGAAGGTAGTGAGGTGCTTCATGATGTCGGGAGGGGGAGTTTGTTGGGCCAAATTTCCCTCCTTATGGAGCCTTTGTTCTCAGTCCATTGTAGCCTAAAAGTCCAACAAATGTGAGCCATGATTCATGTGTTGATCAATGATGGAGATTGTCTCATCCTTTATGATGGGAAGAAAAACCCTAGCCTACATTGAGATGTGAGAGCAGC	tag281059_494,tag250675_21,tag184533_115,tag183939_151,tag236689_11,tag165391_125,tag266553_389,tag476_29,tag77327_453,tag94530_405,tag94273_10,tag179519_13,tag129642_10,tag134744_230,tag226603_259,tag185298_30,tag91962_31,tag3799_73,tag15076_10,tag25831_10,tag33986_16,tag79442_21,tag242358_559,tag217060_114,tag281453_203,tag220876_115,tag55190_24,tag288268_11,tag1703_23,tag4817_12,tag99638_13,ta…
novel_mir3	1	-	TGATTCATGTGTTGATCAATGGTAGA	TCATTGATCAACACATGAATCATGG	1162148	1162622	CTTCTCCACTCTCCTCTCCCTCTCTTGTGTTTTGCTGGTTCATTCACTTTCTCAATGGATGCTGCTCTCACATCTCAATGTAGGCTAGGGTTTTTCTTCCCATCATAAAGGATGAGACAATCTCCATCATTGATCAACACATGAATCATGGCTCACATTTGTTGGACTTTTAGGCTACAATGGACTGAGAACAAAGGCTCCATAAGGAGGGAAATTTGGCCCAACAAACTCCCCCTCCCGACATCATGAAGCACCTCACTACCTTCCGAAAGTCATTGAGCCTTTGCTCTCAGCCCATTGCAGCTCAAAAGTCCAACAAATACGAGCCATTGATTCATGTGTTGATCAATGGTAGAGATTGCCTCATCCTTTGTGATGGAAAGAAAAACCCTAGCCTCC…	tag238576_152,tag73039_1005
novel_mir4	1	+	ATGATTATGCATCTGGACAGGCTTGGA	ATGTAGATACATAATCCTAGA	1210107	1210261	ATACTCCCTCCGTTCTATAGTATAAGTGATTTTTTAAGGGATGTGACACATCTTATGATTATGCATCTGGACAGGCTTGGACTATGTAGATACATAATCCTAGAATCTGTTACATCCCTCCAAAATCACTTATGTTATGAGACGGAAGGAGTAC	tag114932_26,tag176326_45,tag210222_12,tag289095_252,tag142156_57,tag101802_10,tag96531_39,tag286794_174,tag135864_232,tag18476_82,tag278467_20,tag24120_10,tag62114_93,tag100400_131,tag10393_10
novel_mir5	1	+	TTTTATTACTACGAATCTAGACAGACA	AGCTTATCTAGATTCGTAGTATCTGG	4158479	4158576	ATAAAATATAAGAGTTTAGGACTTTTTTATTACTACGAATCTAGACAGACAGCTTATCTAGATTCGTAGTATCTGGTTCTAGGTTCTTATATTTTAG	tag25522_622,tag185313_10,tag136833_294,tag266299_10,tag236928_35,tag259076_44,tag224390_102,tag70337_68,tag72122_234,tag23297_12,tag20041_55,tag220481_557,tag98826_10,tag84833_63,tag27328_20,tag49258_559,tag229585_108
novel_mir6	1	+	CCAGTGGTCTAGTGGTAGAATAGTACCC	GCCACGGTACAGACCCTGGTTC	4402300	4402408	TGAAATTACCAGTCAGTTTTATTTCATCAAGGGCGCCAGTGGTCTAGTGGTAGAATAGTACCCTGCCACGGTACAGACCCTGGTTCGATTCCTTGCTGGTGCATTTTT	tag270372_49,tag129049_42,tag567_25,tag264314_701,tag55779_177,tag221477_28,tag151096_11,tag258780_10,tag199936_36,tag37292_10,tag249847_13,tag240164_60,tag80435_282,tag235301_11,tag289271_34,tag250632_11,tag114071_10,tag158064_86,tag170988_58,tag246701_24,tag12215_354,tag160066_10,tag185693_31,tag45947_341,tag119831_33,tag224396_83,tag116148_30,tag277425_177,tag290268_47,tag40588_10,tag232684_13…
novel_mir7	1	-	TGGTCAAACGATATAAGTAAAAACTTAA	GCTTTTTTACTTATAACATTTTACCATTCG	5985910	5986156	CTACTCCCTCCATGTCCCATAATATAAGGGATTTTGGCTTTTTTACTTATAACATTTTACCATTCGTCTTATTCAAAATTTTTTTGCAAATATAAAAAACGAAAAATTGTGCTTAAGATACTGTAGATAATAAAGTAAGTCACAAATAAAATAAATAATAATTTTAAAAAAATTTAAATAGGACAAGTGGTCAAACGATATAAGTAAAAACTTAAAATCCCTTATATTATGGGACGGAGGGAGTAC	tag101957_517,tag135102_681,tag72550_56,tag20617_24,tag10137_180,tag288350_75,tag234827_501,tag227649_51,tag96580_13,tag101663_26,tag92562_25,tag149891_10,tag192564_412,tag272261_45,tag116433_12,tag24082_13,tag62311_23,tag272477_31,tag11010_357,tag98420_194,tag252238_1115,tag144540_64
novel_mir8	1	-	GCACCTGTGGGCTGGGCTGGACGGTCC	CGTACGGCCCACGCGCACATGGTTGGTGGA	7307302	7307536	CAGCTTCTCCAGGTTCTCACCAGCTAGCTTCTCACCGGTTGTTTCTCAGAATTTTAAGCTCCCAAAACAGGACATAGGGTCGTTTGGAAGAGACGAGTGAGATCGTGTGGGGGCAAGGGCCAATTGGTCTCCCTCTGTGCCGTACGGCCCACGCGCACATGGTTGGTGGACCAGAGCATATAAGGACGCACCTGTGGGCTGGGCTGGACGGTCCAGGTCTCTGGAGCCAGGCTA	tag222657_111,tag165261_1462,tag28534_97,tag87523_714,tag118795_81,tag58182_534,tag284813_58,tag160493_72,tag262277_25,tag81445_42,tag88815_96,tag269401_11,tag184006_393,tag161323_334,tag4090_58,tag83763_330,tag247422_18,tag49391_132,tag139080_44,tag125217_39,tag243258_130,tag241357_275,tag156076_255,tag40824_12,tag183448_10,tag75718_192
novel_mir9	1	-	CGCTCGGGGCTTCCGCCACCGCCGC	GCGCGATGGCGGTGCACGACGCGCTCCA	7657910	7658082	TCCGCCGCCGGCGCGCGCGATGGCGGTGCACGACGCGCTCCAGCTGGGCCAACTCTACTTCGTGCTGCCCGTCTCAGCGCTCCACCGGCCGCTCTCCGACCAGGACATGGCCGCGCTCGCCGTCAAGGCCATCGCGGCGCTCGGGGCTTCCGCCACCGCCGCCGGCGGCGGC	tag9331_32,tag47775_1442,tag5572_73,tag2241_266,tag12190_60,tag164868_159,tag10803_22,tag161476_12,tag127786_83,tag15544_52,tag52058_90,tag196416_10,tag13994_1236,tag66725_493,tag225330_85,tag278560_261,tag50875_294,tag96326_312,tag104523_33,tag35963_68,tag273014_597,tag254625_13,tag206965_23,tag124149_291,tag179057_593,tag212165_129,tag95783_12,tag68542_19,tag179390_835,tag156729_86,tag100355_12…
novel_mir10	1	+	GAGGTGGGGGCTGAGGGCGGC	CCGCTCGGCCTAGACGACGCCA	7872028	7872157	GGGCGGCGGTGGCGGAGGTGGGGGCTGAGGGCGGCGGCGCGGAGGCGGCGGCTGAGGACGGTGGAGGTGCCGCCGGTGGTGGTGTTGCCGCCGCGTCGCCGCTCGGCCTAGACGACGCCATCACCGCCG	tag198052_154,tag68523_32,tag84436_333,tag22094_97,tag69668_240,tag131476_10,tag283695_11,tag39757_11,tag28709_20,tag112507_11,tag205310_653,tag135804_21,tag81276_41,tag168010_57,tag200033_12,tag164379_289,tag41495_595,tag5793_65,tag266526_2923,tag27210_10,tag143589_89,tag27281_173,tag75575_45,tag204963_13,tag178998_751,tag115729_89,tag232298_20,tag196881_96,tag98595_50,tag78802_439,tag171882_92,…
novel_mir11	1	-	TAAGACGGATGATCAAAGTTAAACGCG	TAAGTTTTACTTTAATCGTTCGTCTTATTT	8161573	8161803	GTACTCCCTCCGTCTAATTTTAATTACAACCATAAGTTTTACTTTAATCGTTCGTCTTATTTAAAATTTTTTTATAATTAGTATTTTTTATGAGATGATAAAGCATGAATAGTACTATACTCGTGACTTATGTTTTTATATATTTTTTTTAATTTTTTTTAAATAAGACGGATGATCAAAGTTAAACGCGGAAAACCATAGCTCCACTTAAGATGGGACGGAGGGAGTAG	tag156428_471,tag284439_13,tag64747_51,tag36504_36,tag235535_122,tag287662_58,tag171563_33,tag248444_20,tag54775_197,tag240685_4780,tag102040_162,tag33662_61,tag63192_10,tag213540_247,tag32669_42,tag279727_474,tag86214_10,tag4306_25,tag157194_10,tag292370_402,tag129421_22,tag224869_884,tag29448_78
novel_mir12	1	+	CATGGTGCAGCCAAGGATGACTTGCCGATC	TTGGCAAGTTGTTCTTGGCTACATCTTGGC	8729108	8729267	GCGGCCTGACATTGGGATCGGAGGCCATGGTGCAGCCAAGGATGACTTGCCGATCGATCGATCTATCTATGAAGCTAAGCTAGCTGGCCATGGATCCATCCATCAATTGGCAAGTTGTTCTTGGCTACATCTTGGCCCCTGCTCCTCATGTAAGGCCGG	tag141416_47,tag289219_12,tag234811_22,tag9813_333,tag17019_23,tag220496_155,tag179912_1634,tag42319_459,tag273716_2326,tag134082_183993,tag7362_10,tag178432_404,tag49587_45,tag161941_1885,tag104778_117,tag193191_963,tag80991_798,tag13821_323,tag67205_1333,tag243380_2652,tag291648_343,tag101219_10,tag10938_209,tag183144_367,tag259942_96,tag88305_162,tag195995_100,tag255173_600,tag17234_6669,tag21…
novel_mir13	1	-	TGATGTGCCACGTAGGCAAGACCACAGTCA	GTGGTCTTGCCTATGTGGCACGCCACGTGA	11666713	11667206	TTTGAGTAAAATGCACTAGCGGTCCTTAAACTTATCGGGAGGTTTCACTTAAGTCCACGAACTTGCAAAGCGCACATCGAGGTCTCTAAACTTGGTTTATTGTATCATCCCGGTCCAAAGCCACGTTTGATTGTGGTCTTGCCTATGTGGCACGCCACGTGAATGATGACATGGAATTTTTTTTATTTTTTTCTCCCTTCTTCCTTCTTTTTTCACCACTGCGACAACCCCTCCCCTCGTTCCGCCTCTCACCACCGAGAAAAAAGAAGGAAGAAAGAGAAAAAAAGAAGGAAGAAGGGAGAAAAAAATAAAAAAAATTCCATGTCATTATCCACGTGATGTGCCACGTAGGCAAGACCACAGTCAAATGCGGCTTTGAACCGGAATGATATAATAAAC…	tag44748_25,tag249414_78,tag193047_110,tag166471_858,tag39957_161,tag39453_687,tag95761_34,tag99186_320,tag7913_7822,tag214906_3050,tag226856_562,tag120480_289,tag229579_90,tag48442_326,tag140907_718,tag282950_57,tag265846_172,tag28333_88,tag260526_6075,tag261906_337,tag262313_40,tag266638_11,tag285694_215,tag34341_872,tag99984_276,tag161766_961,tag131274_232,tag7637_10,tag215961_1382,tag167330_2…
novel_mir14	1	+	ATGTATATATTAGTCTTAAAAAGTACTTTA	AGTTGTTTTTTTAAGACCGTGTC	12650237	12650497	ATCCCTCCGATCTGATAATACTTGTCGTTTTGGACAAGGGTGAAATCAAACTTTAGAATCTTTGATTATGAATCATTTTTAAAATATTTGTTTTTTAAATATGGTGACTACATGTATATATTAGTCTTAAAAAGTACTTTAATAAGATCATATATTTGCTAACAATTTTATACGTATTATAATGAAAACTAATGGTCAAAGTTGTTTTTTTAAGACCGTGTCCGTGTCCAAAACGACAAATATTATAAAACCGGAGGGAG	tag224729_2072,tag149844_673,tag262453_45,tag19079_200,tag43163_64,tag186636_300,tag278772_102,tag211236_1307,tag72440_126,tag35552_535,tag22452_49,tag147507_23
novel_mir15	1	+	TGAGCTGCTGGGTCATGGATCCCGT	CTTGCATGCCCCAGGAGCTG	17681930	17682186	CGTTGAGCTCCTTTCGGTCCAAAAAGGGGTGTTGCTGTGGGTCGATTGAGCTGCTGGGTCATGGATCCCGTTAGCCTACTCCATGTTCATCATTCAGCTCGAGATCTGAAAGAAACTACTCCAATTTATACTAATAGTATGTGTGTAGATAGGAAAATGATGGAGTACTCGTTGTTGGGATAGGCTTATGGCTTGCATGCCCCAGGAGCTGCATCAACCCTACATGGACCCTCTTTGGATTGAAGGGAGCTCTGCA	tag143428_2242,tag140050_37,tag168563_1084,tag89562_10495,tag264895_35922,tag151316_549,tag45748_859,tag278414_425,tag282463_10,tag56070_1066,tag165465_77,tag66440_654,tag157225_7537,tag212868_24,tag190874_553,tag136980_29,tag196558_10,tag67106_1329,tag104387_539,tag114176_45,tag260910_12,tag52634_1868,tag23471_3311,tag188100_71,tag191731_2186,tag188167_408,tag69648_627,tag102237_1608,tag232003_4…
novel_mir16	1	+	ATAGGTATCCCTGTCGAACCGCGGTTG	TAGTTCGACATGTACCTGTCGA	18021720	18021912	TTTGGACCACCTACCCTGTCGAACTCACGTAGTTCGACATGTACCTGTCGAACTGTGGTTGTTCGATAGGTATCCCTGTCGAACCGCGGTTGTTCGACAGGGTGCTAAACTTGCGATTTTGCCTAACTGACCTATAGTTTTGCGATTTTCCATTAAAATCATATTGCTTTTAAAAAAAATTCGTGGTTCGAC	tag182689_919,tag209898_554,tag112781_228,tag239456_20,tag173975_27,tag261218_158,tag221087_140,tag72820_120,tag138961_324,tag112894_63,tag178513_129,tag22083_101,tag6339_154,tag49332_162,tag251615_323,tag129663_274,tag117685_357,tag184520_209,tag211344_96,tag292150_15,tag266174_523,tag203276_44,tag291908_660,tag18751_357,tag140878_236,tag255856_45,tag243719_1001,tag16094_168,tag177370_102,tag209…
novel_mir17	1	+	TTAAAACCTAGGACTGGATAGGACGTTTC	ACGTCCTATCCAGTCCTAGGTTTTAATAT	20316602	20316737	ACTACTCCCTCCGTCCCATAATGTTAAAACCTAGGACTGGATAGGACGTTTCATAGTACAATGACTCTGAGTCATTGTACTATGAAACGTCCTATCCAGTCCTAGGTTTTAATATTATGGGACGGAGGGAGTAGC	tag43159_258,tag278491_356,tag185092_192,tag132185_132,tag144595_24,tag181126_15,tag207192_124,tag116602_58,tag193769_21,tag192168_21,tag9548_140,tag227588_671,tag292923_449,tag214067_119,tag62389_91,tag264944_21,tag24402_10
novel_mir18	1	-	TATTCTTTGTCATGATTTATTGATAGTGCA	ATGTAATAAGTAGACATTGTGC	21884611	21884817	CTTCAACAAAAAAATAGGCCATGGACTCAGCACCAATCCGTTGGCGCAAAGGTCCAACGTCTCAGCGCCAAATAGTACGGCGCTAAAATTTGCCACGCTAGCAGAGTTGATTGTGGACGTGGCTGTTTGGCGCTGACCCCATGTATGTAATAAGTAGACATTGTGCTATTCTTTGTCATGATTTATTGATAGTGCAGCGGTTGAAC	tag82466_70,tag179909_141,tag102205_11,tag220791_55,tag3965_21,tag63856_36,tag199324_39,tag115743_10,tag157680_87,tag152632_40,tag28095_168,tag26205_22,tag1810_11,tag113182_22,tag40534_22,tag126248_21
novel_mir19	1	+	ATTGTAGCCCTCGACGTGACCTACAACTTT	GTTATAGATCACGTCGAGGGCTACAAGCT	25905987	25906260	TTTTCATGTGAACTCTAATGAAGACAAAGTTTATATCAAAATTGTAGCCCTCGACGTGACCTACAACTTTGTAGTTGAAAAGTTTTGGAATTAAAACTGTTTAGGGTCCCAAAATATTGTTGCATGTTTATAGATTTTGAAATTTTAATTTTAAAATTACATTTTGGGACAAAAAATGACTTAGAATAAAAAAAATTCAACTGCAAAGTTATAGATCACGTCGAGGGCTACAAGCTTGATATAAAGTTTGTCTTCATTAGAATTCACATGAAA	tag210705_23,tag60373_11,tag103598_11,tag53604_1828,tag55878_20,tag293115_1890,tag182814_240,tag288948_27,tag129753_46,tag96017_22,tag262133_69,tag206840_400,tag20643_21,tag214427_179,tag256194_63,tag174321_30,tag63905_99,tag27709_47,tag51595_265,tag129383_729,tag23623_411,tag97453_708,tag264437_1026,tag67796_11,tag13861_861,tag290790_674,tag131180_50,tag51579_2090,tag91329_213,tag126973_810,tag2…
novel_mir20	1	+	CAAGTCATCCTCACATGCAGCGGTA	CCGCTACATGCGAGGATGACTTGGC	26250162	26250556	TCCAAACAAGTCCTCCAAATTAATTATTTGGGTTAATATAGTTCTTGGATCCAAAAAAGTGCCACGTGAGCATGCCAAGTCATCCTCACATGCAGCGGTATGAATGAAATGACCATTCTACCCTTATATACCACCTAGAAAAGAAAGAAAAAAAAGAAGATAAATGTTTTCACACGTGTATGTTCGTTTTAGAATTGTCACTTACGATTGTTGCTGGCCTGTTATTTTTTTCTGTTTGTGTTTTTTCTTTCTTTTTTATATGGTATATAAAGGTAGAATGGTCATTTCATTCATACCGCTACATGCGAGGATGACTTGGCATGCTTACGTGGCACTTTTTGTGGGTCTAAGGACTATATTAACCCAAATGATTAATTTGGATGACTTGTTTGGT	tag279585_1020,tag89088_288,tag6891_90,tag66658_570,tag34564_41,tag62676_243,tag152191_60,tag288566_82,tag69385_12,tag84020_613,tag146094_480,tag87816_38,tag230519_1202,tag263122_197,tag82664_22,tag271702_51,tag118704_113,tag251226_2546,tag204427_32,tag143567_33,tag282441_35,tag38149_278,tag221488_754,tag90424_150,tag211167_249,tag39902_68,tag10834_184,tag125216_583,tag13461_258,tag196210_238,tag…
novel_mir21	1	+	AGGAGCTGCGCCGCCGCCGACGCCG	TGCTGTTAGCGCTACTCCTGTTCC	32070384	32070602	TCTAACAATGGCGGCGGTGGTGCGCCGCCGCCGACAGGAGCTGCGCCGCCGCCGACGCCGACAGGAGCTGGATCCGGAGCTGGTGCGCCAGGAGGAGGTGCCGTGAACGACTACAACAACGGAGGCAATTCTGCCTCACCATCCAGCGGAGGGCCATTCTCGGGGTATAATCTTCTCCTTCTACTGCTGTTAGCGCTACTCCTGTTCCCATTGTTAGC	tag337_181,tag714_832,tag45697_50,tag203683_57,tag257336_11168,tag154669_25,tag77313_12928,tag168574_11,tag50578_625,tag70950_12,tag123599_20,tag211323_603,tag249937_179,tag238038_81,tag277572_501,tag201236_87,tag123787_1827,tag262359_13,tag202206_14,tag114178_697,tag5889_12,tag795_2442,tag292598_14,tag63252_11,tag278258_563,tag95224_10,tag59492_1802,tag283029_1648,tag216833_241,tag194570_87,tag1…
novel_mir22	1	+	TTTTTGTTTGAACTGTTTGACCGCTCGTC	GAGTGGTCAAAGAGTGCAATAAAAAACTC	35234327	35234561	CTCCCTCCAGCCCATAATATAAAGGATTTTGAGTTTTTGTTTGAACTGTTTGACCGCTCGTCTTATTCAAAAAATTTTAGATTTATTATTTATTTTTTGTGACTTACTTTATTATCCAGAGTATTTTAAGCACAATTTTTCGGGTTTTATATTTACATAAATTTTTTAAATAAGATGAGTGGTCAAAGAGTGCAATAAAAAACTCAAAATCATTATATTATGGGACGGAGGGAT	tag229062_21,tag252367_530,tag114045_10,tag156098_51,tag240437_10,tag162358_148,tag71739_85,tag37764_345,tag263224_40,tag194661_23,tag14514_50,tag244374_463,tag279806_11,tag63986_12,tag230385_220,tag274293_10,tag222974_769,tag85288_395,tag65039_13,tag223703_146
novel_mir23	1	+	TCCCTCCGCGCCCACGCCACGCC	GATGACGATGGACGCCGACAAGGATGGA	36651438	36651632	ACCGCAGCCGCTGCTAGCACTCGCGGCCACACTCGCCCCGCTGCTAGCCCTCGCGTCGCGCTCGCCTCCCTCCGCGCCCACGCCACGCCGTGGACGACGACGACGATGACGATGGACGCCGACAAGGATGGACGATGCTGGCGACAGACGGACGCCGGCGCGGGCGGTGGCGGACTGACGACGGCGGCGCCGGG	tag101019_148,tag53066_21,tag54327_13,tag262855_234,tag190985_235,tag39532_86,tag190432_15,tag166257_427,tag97188_30,tag282099_36,tag237760_13,tag42298_33,tag59165_146,tag125888_62,tag262862_85,tag273175_34,tag220879_78,tag147731_271,tag277496_255,tag13911_20
novel_mir24	1	+	CGCTCAACTTTGATCATCTGTCTTATT	AAGACAGACGATCAAAGTTAAACGCGAAAA	38863721	38863933	CCCATTTCAAGTACAACTATGTGTTTCCGCGCTCAACTTTGATCATCTGTCTTATTTGAAATTTTTTTATAATTGTATTTTTTTTATAAGATGATAAAACATAAATAGTATTTTACTCGTGACTTACGCTTTAAATTTTTTAAAAATTTTTCAAATAAGACAGACGATCAAAGTTAAACGCGAAAAAAATCATGGCTACGCTTAAAAATGGA	tag237958_536,tag197048_84,tag12666_129,tag240867_30,tag86876_67,tag217503_23,tag169211_29,tag249580_70,tag131534_11,tag214972_22,tag166487_1530,tag121112_20,tag143502_133,tag176958_258,tag258812_35,tag236806_22,tag73367_98,tag44908_47,tag27618_81,tag198426_143,tag59222_47
novel_mir25	1	+	CCCCTGTTTGCTAGCTGGGATT	ATTTCCCTGTTGGCTAGCAGTTTGGAGT	38868150	38868230	CAATCTCCTGGCCTCTATTCCCCTGTTTGCTAGCTGGGATTTCCCTGTTGGCTAGCAGTTTGGAGTAGAAGGTGGGATTA	tag33030_17,tag198420_375,tag256913_653,tag57988_47,tag9791_237,tag158638_102,tag128167_220,tag200772_12,tag235719_1510,tag6178_10,tag32472_6747,tag7967_10,tag27298_23,tag274939_10,tag146212_125,tag261728_11,tag286602_513,tag263046_1127,tag218738_981,tag173960_69,tag216611_214,tag120891_10,tag87068_353,tag111824_10,tag19840_22,tag137418_11,tag75270_186,tag103802_115,tag82149_10,tag223574_185
novel_mir26	1	-	AAGACGGACGATCGAAGTTGGGCGCGGAA	TCCACGCCCAACTTTGACCGTTCGTCTTAT	41307380	41307611	CCCTCCGTCCCAAAATAAGTGCAGCCATGGTTTTCCACGCCCAACTTTGACCGTTCGTCTTATTTGAATTTTTTTTTAAAAAAATTAAAAACATAAGTCACGAGTAAAGTACTATTCATGTTTTATCATCTCATAACAACAAAAATGTTAATTATAAATTTTTTTTAAATAAGACGGACGATCGAAGTTGGGCGCGGAAACTCATGGCTGCACTTATTTTGGGACGGAGGT	tag84384_1934,tag168060_33,tag178176_70,tag126303_1162,tag216219_62,tag78253_11,tag249346_12,tag160392_418,tag131428_4181,tag108018_20,tag115757_59,tag164676_11,tag232131_150,tag130663_107,tag231604_41,tag286494_143,tag34533_189,tag212381_61,tag122661_11,tag126724_450,tag193693_23,tag206250_135,tag61227_239,tag4067_25,tag169377_23,tag128719_68,tag277654_162,tag273677_10,tag274812_11,tag128025_218…
novel_mir27	1	-	AAATAAGACGAGTGGTCAAACAGTGCAAAC	GTACTGTTTGGCCATTCGTGTTATTCAA	41975171	41975399	TTCGTCCGCTAATATAAGGGATTTTGACATTTTACTTGTACTGTTTGGCCATTCGTGTTATTCAAAAAAATTTAGAATTATTATTTATTTTATTTGTGACTTACTTTATTATCCAAAGTACTTTAAGCACAACTTCTCTTTTTTTATATTTGCACAATTTTTTTAAATAAGACGAGTGGTCAAACAGTGCAAACAAAATGTCAAAAATCCCTTATATTAGGGGACGGC	tag258346_468,tag42555_81,tag135114_82,tag155630_547,tag236863_247,tag194770_17,tag231562_242,tag249487_107,tag135445_46,tag28104_22,tag224768_13,tag33985_889,tag81080_44,tag290542_38,tag290729_10,tag8911_53,tag62078_101,tag49256_69,tag60124_245,tag7557_12,tag27121_201,tag124360_63,tag48925_175,tag285639_61,tag71819_803,tag219680_14,tag167554_21,tag249006_233,tag168565_76,tag35367_51,tag111907_12…
novel_mir28	1	+	TTTAGTTTGTGTTTGGTCATTC	ACGGTCAAACATGTGTTAAAAAGT	42598180	42598402	CTGTTTCTAAATGTTTGACACCGTTGACTTTTTAGTTTGTGTTTGGTCATTCGTCTTATTAAAAAAAATTAACTAATTATTTATTCTTTTCATATAATTTGATTCATTGTTAAATATACTTTCATGTACACATATAATTTTATATATTTCACAATTTTTTTTAATAAGACGAACGGTCAAACATGTGTTAAAAAGTCAACGGTGTCAAACATTTTGAAACGA	tag226233_63,tag205734_68,tag126440_89,tag194354_948,tag208919_59,tag82399_59,tag149147_849,tag200702_4254,tag111747_76,tag241040_584,tag278924_208,tag89948_33,tag78427_10,tag144280_414,tag247308_589,tag89259_240,tag11848_35,tag19262_367,tag150258_48,tag114279_8775,tag125837_234,tag19130_92,tag57722_326,tag61110_431,tag74440_26,tag22562_185,tag221391_15,tag185165_10,tag45518_122,tag111601_315,tag…
novel_mir29	10	-	TAGAATACATCCCATCTATCCA	ATTTGGATGGGACGTATCCAAGTA	159021	159182	ATACTCCCTCCGTCCCAAAATATAGCAAGTTTTGGTTGGATTTGGATGGGACGTATCCAAGTACTACGAATATTGACATGCCTCATGTCTATATTCGTAGTACTAGAATACATCCCATCTATCCAAGCAAAAGTTGTTATATTTTGAGATGGAGGGAGTAC	tag171861_1599,tag103543_444,tag210045_10,tag133231_38,tag253539_905,tag142105_111,tag284763_435,tag130176_21,tag161300_95,tag266045_104,tag137006_578,tag121640_204,tag91854_13,tag67739_10,tag291628_35,tag293964_49,tag77549_10,tag111393_2181,tag210156_53,tag112935_37
novel_mir30	10	+	TCTGTCTTATTTGAAAAAA	AAAAAATTTCATATAAGACGGACGATG	3617286	3617519	ACCTCCCTCTGTCCCAAAAAAAACTTAAATTATGGGTTTCCGTGTCTAACGTTTGGCCGTCTGTCTTATTTGAAAAAAATATAAAAAAATTTAAAAAGATAAATCATACATAAAATATTATTTATGTTTTATCATCTAACAATAATAAAAATACTAATCGTAAAAAAATTTCATATAAGACGGACGATGACACGGAAACCCAAAAATTGAGTCTTTTTGGGACGGAGGGAGGC	tag112525_334,tag230687_43,tag217398_52,tag85463_1379,tag113196_13,tag30669_253,tag260332_185,tag172362_126,tag7764_325,tag262261_317,tag130251_23,tag152979_3286,tag159775_94,tag176079_1309,tag57812_10,tag23719_83,tag13045_174,tag236545_22,tag240918_10,tag36514_52
novel_mir31	10	+	CTGGTGGTCACTTAAGAGGTC	ATCTCTTAGCGTGGCCACCAACGAA	4050086	4050236	CTGGTGGATGTGTTTAGGGACCGCCAGCAAAAATTTTCGCTGGTGGTCACTTAAGAGGTCCGCCTCGAAAAATACGGTTTTTTTATGGCGGATCTCTTAGCGTGGCCACCAACGAAAATTGATTTTCGCTGGCAGTCCACAGCCCCCCAA	tag155956_530,tag9080_265,tag11908_55,tag76648_889,tag216391_21,tag47572_41,tag56599_13,tag78584_154,tag276433_136,tag219617_22,tag246916_74,tag202463_10,tag10988_130,tag177891_52,tag195328_128,tag170428_11,tag13630_465,tag87967_10,tag46911_509,tag16166_12,tag93989_22,tag199902_109,tag27012_386,tag183661_24,tag19197_604,tag27617_870,tag287790_568,tag40846_322,tag169027_404,tag243589_20,tag116235_…
novel_mir32	10	+	TTCTTTCCGACCCATACAAGGTTCCGCTG	AGTGGAACCTTGTTAAGGTCGGAACGAACT	6928659	6928892	GATAGACCTCTGACTCGTACATGCGTCGGCCTCGTGGATGGACCAGGAGCTCGACATTCCTTAAGGTCGTTCTTTCCGACCCATACAAGGTTCCGCTGCCTGCATTGTTCCAAGAGTGTCTTGGACAAAAGCAGGAAGTGGAACCTTGTTAAGGTCGGAACGAACTGCCTTAAGGAAGTCGATGCTCCAGGTCCGTCCACGAGGACGACGCAGCTAGGAGTTAGAGGTTTATA	tag110753_3177,tag35295_48,tag76261_61,tag185430_1054,tag28274_218,tag72477_12,tag169568_20,tag469_578,tag50838_186,tag123481_20713,tag167428_1569,tag145331_359,tag193736_397,tag115403_21,tag63595_493,tag102943_26777,tag228387_183,tag97626_1048,tag45572_39200,tag225984_10,tag44267_125,tag136192_10,tag95343_35,tag256821_55,tag284315_52,tag48153_242,tag15826_743,tag46248_10,tag67128_1294,tag73357_2…
novel_mir33	10	-	TTTATTTTGAATCTTTCTATTCTGAA	GTTAACGACGAGATTTAGTAT	10807123	10807247	GAAGAAAGGAAAGCTAGAAATACCCAATATCTTGCTGAAGCAAGATATTGGGTATTTCTTTTTTTTTATTTTGAATCTTTCTATTCTGAATTCAGTTAACGACGAGATTTAGTATCCTTTCTTG	tag231469_2377,tag53610_70,tag198829_103,tag38265_383,tag139720_3186,tag55723_60,tag146807_197,tag56456_1656,tag165867_66,tag161473_63,tag71410_34,tag198954_32,tag255133_181,tag63114_4713,tag41572_321,tag76735_2934,tag65697_15,tag65403_115,tag85436_24,tag192778_35,tag261119_18,tag76027_581,tag25682_95,tag269667_14181,tag554_833,tag42600_41,tag259742_384,tag198615_51,tag6602_44,tag271791_12,tag199…
novel_mir34	10	-	AAACTCGGCTCAATCTGAA	AAAAAAGATTGAGCCGAGTTTAATTGCAAT	10862669	10862862	TTCTAAATATATAGAATAGAGGAATCCCGATTTGTCAAGTCTCATGATCGTATCAAAATCTATTTAAACTCGGCTCAATCTGAAAAAAGATTGAGCCGAGTTTAATTGCAATCAATTAGAAGAAAAAAGAAGAATTACTGCATTTTCGTAACTGATTTTTGATCTTTCTATTTCTCTTCTTTTTTATTTAGAC	tag110993_1342,tag44730_333,tag240265_897,tag176233_28,tag236903_201,tag60161_126,tag219527_37930,tag89733_383,tag244562_754,tag115536_710,tag256574_212876,tag247424_12,tag249163_42,tag37903_13,tag224048_19,tag29548_559,tag74411_1983,tag88642_15,tag234525_987,tag61942_215006,tag19116_114,tag16030_557,tag125136_1047,tag154277_669,tag248497_379,tag37639_151,tag292117_23289,tag286901_115,tag97274_17…
novel_mir35	10	+	GCCACCTCCACCATCGTCGTCGTCGTC	AAGAGGACGACGATGGTGACGGCGGCGGCG	14095183	14095652	CCGTCGCCGTCGCCTCGCCTCGTCACGGCCGCCTCCGCCATCGCCTCCGCCACCTCCACCATCGTCGTCGTCGTCGTCGTCGCCACCCCTCTCCCACCATCGTCTCCGCCATCGTTGTCGCCGTCGCCTCGCGCCACCACGGTCGCTGCCGCCTCCGACTTCCCCGTCGCCTCGCGTCGTCGTCGCCGTCGCCCGCCCCCGCCACCATCTCCGGCCCCCCAAACCCTAGCCGCCGCCGCCCGCTCGTTCCGACGGGGATTCGGAGGGGGTCGAAGGGAGGAAGAGGCGGTGGCGGTCGGCGAAGAGGACGACGATGGCGACGGCGGCAGCGGCGGAGGAGGCAGACGCGGCGGTGGGAGATGGAGACGGTGGTGATGGCGGTCGGCGAAGAGGACGACG…	tag90613_151,tag201530_35,tag86378_2761,tag162139_40,tag53705_314,tag266512_92,tag183281_3731,tag22416_83,tag55239_20,tag105371_362,tag118129_11,tag49662_2230,tag145422_22,tag200835_690,tag285027_139,tag215678_682,tag121182_753,tag266593_158,tag237922_377,tag73734_11,tag112865_45,tag44351_545,tag61205_34,tag4809_39,tag246766_11,tag23971_60,tag14944_389,tag230952_147,tag258854_25,tag53847_244,tag2…
novel_mir36	10	+	TACTTAACGATTTGCCACTAGGTCCACATG	GATGTGGCAAATCGTTAATTGCCA	15549319	15549496	GCCCATCGAGGGGGGGCTTTTAACTATTTGCCACTATTACGGATGTTACTTAACGATTTGCCACTAGGTCCACATGTCATAGACACATGAGGGCCCACATGTCATTGACAGGATGTGGCAAATCGTTAATTGCCATATCACAAGAGTGGCAAATAGTTAAATTTCCCCATCAAGGGA	tag85870_122,tag93821_57,tag132458_794,tag266540_45,tag203450_31,tag70561_131,tag293435_255,tag202544_158,tag177290_33,tag39460_13,tag165380_338,tag234716_349,tag171402_46,tag40714_208,tag120398_20,tag48749_239,tag135250_11,tag219941_109,tag221469_11,tag251330_24,tag25596_253,tag30063_73,tag105181_462,tag30685_14,tag136075_185,tag220994_173,tag200169_858,tag26162_10,tag137149_11,tag82215_363,tag2…
novel_mir37	10	-	ACACAACCCATGGGTCGCTAGCTGGAGG	TAGCTAGCTGTTTGGCACCTAC	17832477	17832658	AGGATTATTTGATCGCACCTAGACATCTAGCTAGCTGTTTGGCACCTACTCCTTCCGTCCCATAATATAGCACCATAGAATCGGATGAGAAATTTTATAGTGCATTTATATTATGAGATGGAGCAAGTACATACACAACCCATGGGTCGCTAGCTGGAGGCTATAATAAGCTGATCATCCG	tag224957_21,tag171261_74,tag172844_366,tag132344_280,tag172101_22,tag95235_403,tag236381_44,tag121285_22,tag131882_38,tag283373_10,tag83010_24,tag927_1886,tag125714_20,tag27620_448,tag39009_438,tag253538_29,tag123680_25
novel_mir38	10	+	ATGCGGCCCGCCCGTTCCAAGTTGCGTA	CCAACGGTGGAAGGATAACGGGCCGCTGC	19153918	19154185	TAAGGTGGTGCGGATGCCTGGTCGTTTGCGCTTTGGCCTGGGCCTGTGGTTCGCTCTATGCGGCCCGCCCGTTCCAAGTTGCGTAGCGTGTATGGGGCGCCCTGGCGAAAGCTAGAGCGTCCCTGCACCTAGAGTGGCGGGTATTGCGTGAGGCTGGTTTCACAGAGCAGCGAGTACCGCCCGCTTCCAACGGTGGAAGGATAACGGGCCGCTGCAGCCCTGGCCCGCTTCCGGCCCATGTGCCTTCCATGGCAGACCCCCATCTTT	tag107793_11,tag81143_955,tag197306_289,tag135870_209,tag69550_277,tag147951_11,tag112270_41,tag216944_382,tag90656_156,tag20148_82,tag270701_11,tag184175_22,tag15406_50,tag136137_20,tag153954_11,tag5368_158,tag185312_126,tag21132_230,tag224705_11,tag187892_23,tag120181_79,tag188857_192,tag281294_10,tag219192_137,tag122809_169,tag127190_1934,tag25187_10,tag43626_21,tag289815_25,tag273893_35,tag12…
novel_mir39	10	+	GAGGAGGGCCGATGCGACGGG	GCTGTCGCGCGGATGGCCGC	21621849	21622057	TGGATGTGGATGGCGGCAGCGTCTTCGACGCGATGGGGAGGAGGGCCGGTGTGGCCGGCGGCTGGCAGGGGAGGAGCGCTGCGGAGAGGAGGGCCGATGCGACGGGCGCCGCCGCCGATGGCTGCTGTCGCGCGGATGGCCGCGGCGGTCGTCCCCCTCAACCGTCGGCCTATACGCGGCCCAGCAATCCACTCCCGTCCACGCTCCT	tag93641_34,tag291332_202,tag18436_44,tag284204_20,tag41751_11,tag286534_189,tag28316_459,tag19944_212,tag291453_63,tag161287_21,tag267611_17,tag119750_22,tag29260_493,tag90097_128,tag267175_11,tag192907_54,tag114028_10,tag247002_122,tag184604_36,tag286297_10,tag253190_401,tag84472_26,tag37452_10,tag235232_21,tag239054_11,tag81978_220,tag37956_150,tag40500_14,tag219823_70,tag22357_11,tag116565_66…
novel_mir40	11	+	TAGTTTAGGCCCGATTGAGATATGG	TATCTCAATCGGGCCTAAACTACGG	704098	704271	TATTTGTGACGGGCCGTAGTTTAGGCCCGATTGAGATATGGTATGTTATCTCAATCGGGCCTAAACTACGGCCCATCACGGATGACCATCATCTGTGACGGACGCCAACATAAGGCTTGATTGAGATAACAATCATATCTCAATCGGGCCTAAACTACGGCCCGTCACGGATT	tag64012_408,tag175748_2551,tag19458_38,tag43381_1818,tag134024_3892,tag185133_31,tag282514_1047,tag220780_11,tag106447_10,tag81252_611,tag31943_102,tag141417_10,tag233448_21,tag278902_204,tag80275_532,tag116159_104,tag22530_27,tag166058_35,tag291663_10,tag67141_41,tag93987_275,tag249589_114,tag213211_256,tag238048_1899,tag63895_200,tag243965_278,tag287006_12,tag289074_388,tag113102_42,tag68100_1…
novel_mir41	11	-	ATAGTGAACACCGATATGCGTCATCATCAA	TGATGACGACGTATATCGGTGTTCGCTATA	959563	959812	ATGGTTGCCATCATAAGCCCACCACATGTGGCTCGCATGCTTAAATAACTAACGGCATAATTAGATCACTTGATGACGACGTATATCGGTGTTCGCTATATATACTATCTACTGGTAAGTATATCTTTAATATACTTACCAGTAGATAGTATATATAGTGAACACCGATATGCGTCATCATCAAGTGATTTAATTATGCCGTTAGTTAAGCATGCGAGCCACATGTGGTGAGCTTACGATGACGACCAC	tag74240_836,tag256842_14,tag173307_955,tag34142_46,tag285533_49,tag17877_378,tag230600_99,tag255009_2741,tag80284_6872,tag235611_35,tag130055_374,tag243359_4855,tag131387_400,tag170669_2477,tag132904_37,tag45611_52791,tag287947_31,tag262494_702,tag215707_11,tag162907_572,tag49035_426,tag4599_248,tag172577_125,tag276753_260,tag74316_165,tag245856_2115,tag126812_290,tag237050_863,tag56249_10,tag15…
novel_mir42	11	+	AGGCGACTGCTAGCGAAGACCTGTTTACGC	TTCGCTAGCGGTTTTCTCTC	4505880	4506034	TTGGTGGTAGGATAAAAGGTCTGCCATAAAAATAGGGTTATTTTTGCAAGCGGACTTCTTAAGGCGACTGCTAGCGAAGACCTGTTTACGCTGGCGGCCCGTGACCCCCCCCCCCCAATTTTCTTCGCTAGCGGTTTTCTCTCATTGCCGCCAT	tag27283_47,tag258878_432,tag96092_22,tag96960_26,tag220375_20,tag256938_28,tag229642_20,tag140934_71,tag54971_309,tag279252_58,tag121418_575,tag250211_29,tag259123_2049,tag233718_22,tag108362_281,tag141622_11,tag20165_353,tag120960_10,tag172248_90,tag81757_2076,tag142250_47,tag270221_84,tag225543_32,tag66982_43,tag22172_372,tag217863_75,tag95846_11,tag256932_169,tag99346_207,tag123786_24,tag2335…
novel_mir43	11	+	GTTTCGCGCCCAACTTTGACCGTTCGTCT	CGGACAATCAAAGTTGGATGCGGAAACTCA	7717132	7717360	TCCTCCGTTCCAAAATAAGTACAGCTATGGTTTCGCGCCCAACTTTGACCGTTCGTCTTATTTGAAAACTTTTAGAAAAAAATAAAAACATAAGTCACGAGTAAAGTACTATTCATATTTTATCATCTCATAATAACAAAAATGCTAATCATAAAAAAATTTCAAATAAGACGGACAATCAAAGTTGGATGCGGAAACTCATGATTGTACTTATTTTGGGACGGAGGT	tag198532_799,tag61734_318,tag217170_13,tag107571_505,tag28888_25,tag91438_502,tag77062_78,tag213085_21,tag146421_157,tag277813_5420,tag26161_53,tag100291_11,tag150016_158,tag29087_171,tag196729_624,tag48907_190,tag168610_238,tag38176_185,tag210717_1984,tag127091_86,tag104580_596,tag141344_434,tag238881_313,tag160253_10,tag202315_11,tag182423_88,tag262353_11
novel_mir44	11	+	GTTTTGCGGTCTGGGACGAA	GTCTCGTGGACTATTTGCCGCGGAACTGT	7790511	7790775	GTCGTACCCGGTTTTGCGGTCTGGGACGAAAATCAGAATGAGCAGCAAATAGAGGGACCAAAGTGAACTTATTCCTTTCCCAAGGGCTACTTTGATGGCCGTTTTGGGCCACAAATTGGAGTCCAAAAGGAGTTGGTCAAAATCATACTGGGCTGTTGTTGACAGGTTGTCGTCTCGTGGACTATTTGCCGCGGAACTGTCTATCCATTTATCGGGTAAAAAAATCACCTAGATTTTTCTATCCTTAGATTTACATCCAACGAA	tag36721_91,tag41124_161,tag219384_11,tag114618_445,tag218368_148,tag98373_22,tag24299_178,tag211876_34,tag283518_15,tag247842_49,tag276965_399,tag263621_1208,tag86288_639,tag67314_959,tag221264_178,tag139567_149,tag292191_55,tag60542_332,tag186036_21,tag169467_21,tag66931_46,tag55013_55,tag44510_27,tag11653_83,tag149356_12,tag285638_231,tag261602_334,tag249728_84,tag25459_423
novel_mir45	11	-	TTGGTTTACTCACATTGTAATAG	GGCGCTCATTAAATGTGAGTACGGCTATTC	13215078	13215214	AGTAGTAGAGATGAGTTTAGTTAAGAGTAGTATAAGTCTTGGCGCTCATTAAATGTGAGTACGGCTATTCGAATAGATTGGTTTACTCACATTGTAATAGATGTACGCTTTTAATTTAATGGAGATCTTTAGTACA	tag285822_11,tag192559_131,tag101570_391,tag57133_1185,tag35989_41,tag173277_675,tag75675_494,tag68670_22,tag193670_1384,tag127660_510,tag24649_649,tag216855_110,tag135528_88,tag66991_12,tag162266_151,tag137937_257,tag155736_80
novel_mir46	11	+	TCACCTGTGACGGGCCGAGAATGGAACCC	GTTCCATTCTCGATCCGTCACAGGTGAC	13523520	13523634	CCCGTCACTGGTATCTAGTCACCTGTGACGGGCCGAGAATGGAACCCGTCAAAGGGACACCTCTGACGGGTTCCATTCTCGATCCGTCACAGGTGACTAGATGCCTGTGACGGC	tag14297_661,tag264132_2372,tag55612_63,tag222865_166,tag274706_23,tag275704_619,tag179979_333,tag283607_11,tag292084_316,tag176611_55,tag270080_1278,tag161177_98,tag22642_60,tag123334_374,tag68085_178,tag110111_531,tag265472_122,tag10837_160,tag241219_428,tag72353_637,tag220359_1662,tag43570_109,tag214300_20,tag199295_23
novel_mir47	11	-	GGTCAAACGTTGCAAGTAAAAACTCAAAA	TAAGTTTTGGCTTGCAACGTTTGACTACT	14370699	14370945	TTACTCCCTCCGTCCCACAATATAAGGGATTTTAAGTTTTGGCTTGCAACGTTTGACTACTCGTCTTATTCAATTTTTTTTTGCAAATATAAAAAAACGAAAAGTTGTGCTTAAAGTACTGTGAATAATAAAGTAAGTCACAAATAAAATAAATAATAATTTCAAAAAAAATTGAATAAGACGAGTGGTCAAACGTTGCAAGTAAAAACTCAAAATCCCTTATATTATAGGACATGGAGGGAGTAC	tag147730_13,tag195654_276,tag155587_430,tag246484_6763,tag62536_177,tag293171_59,tag158207_77,tag184552_10,tag13786_10,tag268678_135,tag113391_288,tag65130_10,tag37189_210,tag136956_416,tag9769_102,tag140691_207,tag227436_141,tag55068_1285,tag179039_11,tag227460_35,tag190945_950,tag213469_86,tag134226_63,tag280188_880,tag125931_155,tag165498_10,tag124277_30398,tag20325_98,tag72561_32,tag90404_76…
novel_mir48	11	+	AATTTTCGCAGGCGCATGTTAGGTGGT	ACTTAAGCGACGCCTGCGAAAATCA	14574716	14574990	CGGGGTGAAGTTAGCTGTTCGCAGACGGACCACTTAAGCGGCGCGGCGGACCACTTAAGCGACGCCTGCGAAAATCAATTTTCGCAGGCGCATGTTAGGTGGTCCGCTTGCAAAAATAGTACCTACCTCCTTATCCTCTCCTCCCCCATCCTTATCCTATCCTCACCTCTCCTCTCCACCACTCATTTCCCTCCCCACCTCTCTCTCTCTCTCTCTCTCACTTAGAAAAAATCTCCTCTCCACCCCCACCTCCGCCGCGGCTGGCTCCATCCTC	tag204526_273,tag114330_62,tag281057_22,tag131257_58,tag85070_25,tag228837_13,tag32150_10,tag65657_35,tag79774_210,tag189902_75,tag125796_39,tag59612_157,tag126186_217,tag90402_407,tag63324_47,tag76372_120,tag253328_399,tag265010_10,tag83703_94,tag164035_312
novel_mir49	11	-	AAAAACGGATTTTCGCTGGTGGTCC	CCGCAAGTGAAAATCCATTTTTGCT	16507978	16508188	ATTTTTGCTGGCGGTGAGTTTAGGACCGCAAGTGAAAATCCATTTTTGCTGGCGGTTGGTTAAGAGGTCCATTAGCAAAAATAAGCCTATTTTCACTAGCGGCCTCTTAACATAACGTCAGCAAAAACGGATTTTCGCTGGTGGTCCTAAAGAGCGCCACCCTTGAAAAAAAATCACGCGTGCTTTAAAATATCACAGCCCATTAAAAAA	tag61898_88,tag166837_296,tag214627_274,tag117973_117,tag158731_44,tag124204_50,tag157282_11,tag12783_257,tag10694_165,tag77492_10,tag199481_203,tag26055_571,tag95413_278,tag125195_298,tag35932_94,tag107039_465,tag188433_1020,tag154533_248,tag131052_274,tag283287_213,tag15363_11,tag275901_10,tag71645_392,tag165427_346,tag181457_313
novel_mir50	11	+	ACGTGAACGATGACATGGATT	TTCCATGTCATTATCCACGTG	17233022	17233306	TGTATCATCCCGGTCCAAAGCCGCGTTTGACCGTGGTTTTGCCTACGTGGCACGCTACGTGAACGATGACATGGATTTTTTTTATTTTTTTCTCCCTTCTTCCTTCTTTTTTCACCACTGCGACAACCCCTCCCCTCGTGCCGCCTCTCACCACCGAGAAAAAAGAAGGAAGAAAGAGAAAAAAGAAGGGAGAAAAAAATAAAAAAATTCCATGTCATTATCCACGTGGTGTGCCATGTAGGTAAGACCACAGTCAAACGCAGCTTTGGACCGGGATGATACAA	tag45523_247,tag209441_578,tag228756_362,tag82662_173,tag49435_247,tag287827_458
novel_mir51	11	+	ATTCGTCCGGTTTGCATAGTTGGGGGTGAA	ACTAAATAAATTGCTGACTGGACTGTTAC	24567617	24567956	CGCCTCGCCTCCTCCGCTCCCGTCGCTCGCCTCGCCGCCGCGCCTCCTCCGCCGCCGCACTGCCTCGCCTCGCCTCGCTGCCGCATTGCCTCGACTTGCTGGGCCGTGTGAAGGAGGAGAGAGAGAGATAGTAGAGATAAGAGAGAGAGACTGACAGGTGGGGCCCACCTATTTTTTACTAAATAAATTGCTGACTGGACTGTTACGTACACCAAAAACATCGCGGATTGGGTTGAGGGGGGTAATTCGTCCGGTTTGCATAGTTGGGGGTGAAGAATGTCTGGTTTTGTGGTTCAGGGGTGTAATTCAGACGACCGCGATACTTCGGGGGGCGGGGTA	tag256666_10,tag225209_338,tag229672_522,tag53470_7470,tag164715_12,tag163625_153,tag173420_129,tag290644_96,tag176642_609,tag200627_703,tag64182_10,tag123681_111,tag293281_121,tag152739_29,tag282779_93,tag157633_51,tag83991_82,tag232000_157,tag31361_598,tag206198_220,tag34311_312,tag55981_11,tag187104_105,tag165934_60,tag49279_11,tag61633_12,tag186995_723,tag122061_1424,tag136836_934,tag87468_21…
novel_mir52	11	+	TTGCGATCCGTCACAGGTGACTAATCACCT	ATGACTAGTTACCTGTGACGGGCCGCGGCC	25020775	25021042	ACCTCACCTTTGACGGCCATCCGGGTTGCGATCCGTCACAGGTGACTAATCACCTGTGACGGGTTGAAAATGAAACCCGTCATAGGTGAGGTTTACACCACCTTCGACGGTTTCCACTTCCGGCCCGTCACAGATGACTAGTTACCTGTGACGGGCCGCGGCCGGATGGCTCACCGATGACGGCATCCCGTAGGACCCGTCAAAGGTGACCTTCATCAGTGACCGTTTTCTTTGCCCGTCAGAGATATGCCGTCAGAGGTGTGAGGA	tag137432_70,tag202147_195,tag14102_151,tag209754_507,tag47477_91,tag221149_11,tag273921_35,tag59679_102,tag45190_43,tag133981_100,tag13729_25,tag129836_76,tag14973_287,tag277821_129,tag5270_293,tag118048_377,tag56503_801,tag10967_22,tag35661_21,tag134652_5850,tag181015_118,tag232511_244,tag183484_467,tag213514_36,tag143868_115,tag253352_31,tag197083_205,tag188323_1005,tag268827_832,tag65425_411,…
novel_mir53	11	+	TTATATGCGACGGGCCTAGTTGTT	CTAAATTACGGCCCGTCACTGATAGGTGTC	28352354	28352543	AGCCCGTCACGGATGAGTTATATGCGACGGGCCTAGTTGTTATCTCAATCGGGCCCCAAGTTGGTGCCTGTCACGGATGATGGTCATCTATGACGGGCGCCAACTTGAAGCCCAATTGAGACATGGAATGTTATCTCAATTGGATCTAAATTACGGCCCGTCACTGATAGGTGTCATCCGTGACGGGCC	tag212059_36,tag256154_1144,tag272328_261,tag113976_114,tag260657_24,tag121641_21,tag205702_357,tag205775_173,tag282599_98,tag234018_75,tag116060_2064,tag146927_7324,tag162595_12,tag36499_13,tag156974_38,tag76482_64,tag259104_806,tag1318_84,tag7981_586,tag203202_273,tag81672_143,tag173188_51,tag86275_1060,tag48952_48,tag179227_25,tag209138_28417,tag10665_82,tag233984_65,tag53773_949,tag276958_166…
novel_mir54	11	+	GAGTTTTAGCTTGCACTGTTTGACCACTCG	GTGGTCAAATAATACAAACAAAAACTCAAA	28381226	28381469	ATACTTTATCCGTCCCATAATATAAGGGATTTTGAGTTTTAGCTTGCACTGTTTGACCACTCGTTTTATTCAAAAAATTTTAAAATTATTATTTATTTTTTTTGTGATTTACTTTATTATCCAAAGTACTTTAAGCACAACTTTTCATTTTATATATTTGCATAAATTTTTTAAATAAGACGAGTGGTCAAATAATACAAACAAAAACTCAAAATCCCTTATATTATGAGACGGATGGAGTAA	tag135981_617,tag96920_132,tag167309_85,tag4094_1225,tag293264_22,tag161191_295,tag54058_43,tag35615_11,tag215101_10,tag40772_10,tag245849_377,tag212489_10,tag89865_262,tag234703_203,tag198692_20,tag143141_12,tag121812_86,tag288067_22,tag67070_42,tag173197_96,tag155879_11,tag228298_240,tag166482_111,tag287134_400,tag8608_19,tag32739_141,tag185504_32,tag52598_119,tag244234_26,tag107649_460,tag2311…
novel_mir55	11	-	TTGGACTTAAATTTGGTAACAATGT	TTCTTACCAAATTTCAAGTTCAAACT	28933564	28933696	AGTGCAGATATGAAATATATTCTTACCAAATTTCAAGTTCAAACTCAACTTTATTTGTGAGAATTTTTGTTTCTCTCAAATGAAGTTAAGTTTGGACTTAAATTTGGTAACAATGTATTTCATATCTACACC	tag252307_217,tag79746_97,tag265648_14,tag290559_249,tag13317_411,tag120318_25,tag156793_47,tag204008_56,tag89127_82,tag91210_791,tag209787_12,tag254439_690,tag293746_376,tag58297_760,tag286565_976,tag78179_10,tag147384_76,tag26766_42,tag2799_50,tag146766_306,tag11564_44,tag114891_142,tag192599_2758
novel_mir56	12	+	GGCACACACGTGGCAGTCCAGTCA	GACTAGACTGCTACATGTGCGCCACGTA	1234480	1234732	ATCTTCATCTTCAGAAGTTTTGGTCCTACGTGGCACACACGTGGCAGTCCAGTCAGCATAAAAAATAAAAAATGGTAGGGCACTTGTCAGTTCTGCTTCTTTTCTCGGTCACCACATGCGGGCTCTACCTTATATATATATATTTTAATGCTGACTAGACTGCTACATGTGCGCCACGTAGGACCAAAACCGCTAGCATTCCGGAGTCTGTCAGGGGATAATTCGTCCGTATAAAAAGTTGAGGGTGAAGAA	tag20143_211,tag103964_265,tag57350_78,tag256940_86,tag251867_82,tag133884_10,tag225591_10,tag59765_144,tag264227_12,tag16256_11,tag243755_31,tag38236_32,tag109860_79,tag117237_10
novel_mir57	12	+	CACTCTTGTGACATGGCAATTACCG	AACACCATTCATAAGAGTGACA	1941201	1941314	GGGGGGAAATTTAACTATTTGCCACTCTTGTGACATGGCAATTACCGATTTGCCACACCATGGGCAAATCATTAAACACCATTCATAAGAGTGACAAATAGTTAAAAGCCCCG	tag58807_99,tag80112_50,tag119736_117,tag114565_111,tag183909_370,tag12484_436,tag207126_10,tag47058_447,tag35838_316,tag71494_1030,tag251988_4212,tag47713_98,tag85818_22,tag190400_33,tag145483_33
novel_mir58	12	+	CACGTGAATGATGACATGGAATTTTTTT	AATTCCATGTCATTGTCCACGTGG	2361835	2362108	CGGTCCAAAGCCGCGTTTGACCGTGGTCTTGCCTACGTGGCACGCCACGTGAATGATGACATGGAATTTTTTTAATTTTTTTCTCCCTTCTTCCTTCTTTTTTCACCACTGCGACAACCCCTCCTCTCGTGCCTCCTCTCACCACCGAGAAAAAAGAAGGAAGAAAGAGAAAAAAGAAGGAAGAAGGGATAAAAAATAAAATAAAAAATTCCATGTCATTGTCCACGTGGCGTGCCACGTAGGCAAGACCACAGTCAAACGCGGCTTTGGACC	tag215254_485,tag212518_467,tag97521_120,tag33335_103,tag278844_52,tag91719_752,tag32927_30,tag194367_57,tag246994_28,tag204987_363,tag54057_15,tag138799_117,tag282806_15,tag6448_21,tag269272_426,tag169026_10,tag258425_22,tag133359_16,tag218174_11,tag54034_519,tag273001_30,tag232923_332,tag206968_232,tag207848_22,tag95355_232,tag230717_13,tag239468_26,tag21095_10,tag245408_44,tag160999_68,tag1973…
novel_mir59	12	+	AAGAGGTCGACCATAAAAAATAACTCT	TTTTTTGAGGCGGATCTCTTAAG	2637403	2637652	CGAGGGGTGGGGGGTTATGGACTACCAGCGAAAACCGATTTTCACGGGTGGTCATGATAAGAGGTCGACCATAAAAAATAACTCTATTTTTTGAGGCGGATCTCTTAAGTATCCGCATTTTCGCTGGTAGTAGGTAAAGAGTACTGCTGCAAAAAAAAATTTCGAGGCGAATATATAATCCCACCGAAGATCTCAGTCTTTCCACCCCACCTACCCTTCTCCATCTCCCTCCTATCTTCTTACCCTTCT	tag150870_10,tag84731_132,tag216411_125,tag95047_240,tag27326_10,tag292377_60,tag253860_15,tag168269_837,tag74421_58,tag174949_317,tag78216_247,tag203997_127,tag249869_20,tag237998_10,tag206422_46,tag33928_10,tag130010_30,tag139121_332,tag238257_34,tag151018_65,tag91867_149,tag206090_124,tag192647_3679,tag233578_36,tag206656_265,tag25124_12,tag221740_10,tag279837_32,tag271649_854,tag56698_10,tag1…
novel_mir60	12	+	TAGCATATGTTTGACCGCTTGTT	GAACGGTCAAACATGTGCTAA	6136404	6136651	AATATACTCCCTCCGTTTCGTTTTATTTGACACCGTTGACTTTTTAGCATATGTTTGACCGCTTGTTTTATTTAAAAAATTTAAATATTTATTAATTTTTTTCATATCATTTGATTCATTGTTAAATATACTTTTATGTATATATATAGTTTTACATATTTCACAAAATTTTTTGAATAAGACGAACGGTCAAACATGTGCTAAAAAGTCAACAGCGTCAAATAAAACGAAACAGAGGGAGTATATA	tag56017_4936,tag263055_12,tag30323_461,tag92811_280,tag273978_3916,tag238562_209,tag105670_310,tag63637_11,tag291849_59,tag93489_327,tag10636_9889,tag138388_2232,tag275841_271,tag172583_32,tag106240_1628,tag12708_343,tag135751_1026,tag209475_100,tag279644_253,tag252530_1697,tag124908_558,tag60957_438,tag158990_253,tag20785_1302,tag16453_265,tag163139_25,tag72934_615,tag118676_14,tag82163_89,tag1…
novel_mir61	12	+	ACGACACTTTATGATCTTTAGTCAGATTGG	GTTGTCAGGCTGTGTCAGGCCC	7556766	7556982	CCGGTTTAAATAGGAACCGAGACTAAAATTATTTTTAGCCCTGGTTCAAAAGAGGCACGACACTTTATGATCTTTAGTCAGATTGGTGTTATCAACCTGGACTAAATATCATTTTTAGTCCTGGTTTAACACGTTGTCAGGCTGTGTCAGGCCCTCCACTATTTTTAGTCCCGGTTGTTTATACCAGCCGGGACCAAAGATTGAAAAAAAAACCGC	tag207384_32,tag161510_23,tag190116_10,tag113107_11,tag245257_10,tag171631_180,tag18762_77,tag133961_4131,tag22778_2063,tag127059_73,tag92400_10,tag81217_2220,tag54400_272,tag41520_82,tag204528_164,tag80396_378,tag64149_198,tag105894_1069,tag129369_34,tag171624_126,tag286658_192,tag265970_76,tag196134_26,tag291567_1602,tag142548_36,tag246323_1664,tag21599_512,tag55976_1000,tag167997_244,tag265464…
novel_mir62	12	+	CCTCGCCGGCACGTGCGTGCACCCGC	TGCGCGCACGGCCGTCGAGGGG	8015642	8015725	AGCGCCACCGCGGGCCCCCTCGCCGGCACGTGCGTGCACCCGCTGGTGCGCGCACGGCCGTCGAGGGGCTCCTTGACGACGCC	tag75499_22,tag107770_413,tag116198_46,tag23534_16,tag51185_941,tag290751_156,tag180606_10,tag93114_85,tag21369_188,tag166777_298,tag213371_152,tag15403_59,tag123862_3466,tag168358_34,tag12580_161,tag60139_664,tag286179_468,tag278092_64,tag271935_164,tag288846_20,tag2054_96,tag275728_231
novel_mir63	12	+	TTTCTTCATCCGACAAAGCAGTAGTAACAT	TGTTACTATCGCTTTGTTGGATGAAGAAAT	9351879	9352080	GAACTCATCAAGAGCTACAACTTTTATTTTGATCATTTCTTCATCCGACAAAGCAGTAGTAACATTGTTCACAAAATTTACATATCTCTCTTATAACTTATGAAACTATATGTGAGATATGTAAATTTTGTAAACAATGTTACTATCGCTTTGTTGGATGAAGAAATGACCAAAATAAAAGTTATAGATCTTGATGAGTTA	tag125151_83,tag282402_124,tag84535_101,tag175306_2057,tag238495_822,tag184697_63,tag227237_383,tag102398_237,tag218881_508,tag146574_2948,tag172077_4744,tag266233_58,tag189324_31,tag35738_192,tag195743_136,tag132282_2837,tag118657_161,tag242136_28,tag61181_24,tag281409_84,tag137474_568,tag104424_202,tag212473_264,tag42302_13,tag81146_136,tag4792_340,tag136667_432,tag258950_60,tag132239_46,tag239…
novel_mir64	12	+	CTTTGATCCGTGAGCCAATGAGGCAGAGTG	GCTTTGCCTCGTTGGCTCACGGATCGAAGC	9355772	9356880	ATTTGCAGTAACCTAGTCGAATTTATGAATTGCTTGTGAACTACTACATGAGTATAAAAATTAGCAGCGCGAATGAAATATGACCATGTATGTGCCTATAATCGCCATGGTGATTAAGAAGTAATAAAACATTCAAGCCATCCATGGGCGATAGTCTACTACAGTTGTACACAGCCGCATCAGTAATCAAATTAGAGATCAGATTGCTGCTACAGACGCAATCGAGCATCTTAAAACAACCTAAATGGATCAATCGATACGACCGAATCGAATAAGGAAAATCAACGGCTAATTCGCGGATGCTTGATTGGGCTTTGATCCGTGAGCCAATGAGGCAGAGTGCAAAAAAAAAAAACAGGAATCGAACGCGGGAGTGAACGGCGAGGTAGGGGAAGGAGG…	tag135772_46,tag122673_964,tag42001_132,tag249196_344,tag15814_102,tag264740_123,tag52377_25,tag6096_116,tag11469_22,tag252919_344,tag105414_218,tag174649_50,tag220986_303,tag105702_923,tag67789_928,tag179804_524,tag69800_2220,tag273098_10,tag228994_110,tag203044_37,tag20948_9789,tag53491_50,tag231982_10,tag192921_815,tag278755_21,tag242066_236,tag17047_530,tag226582_22,tag247723_13,tag154341_178…
novel_mir65	12	+	GTTTTTGCTTGTAACGTTTGACTACTCGTC	GAGTGGTCAAACGTTGCAAGCAAAAACTCA	9362913	9363162	GTAGTACTCCCTCCGTCCCATAATATAGGGGATTTTGAGTTTTTGCTTGTAACGTTTGACTACTCGTCTTATTTAATTTTTTAAAAAAATATTATTTATTTTATTTGTGACTTACTTTATTATCCACAGTACTTTAAGCGCAACTTTTCATTTTTGATATTTGCAAAAAAATTTTGAATAAGACGAGTGGTCAAACGTTGCAAGCAAAAACTCAAAAGCCCTCATATTGTGGGACGGAGGGAGTATTGT	tag260517_10,tag37329_100,tag136151_73,tag244280_190,tag270685_104,tag58836_108,tag152538_584,tag12629_22,tag10985_1286,tag118316_219,tag233457_568,tag120280_224,tag21499_344,tag216624_729,tag167301_21,tag193360_335,tag102383_241,tag103971_194,tag96565_1207,tag153303_47,tag127026_90,tag138061_384,tag274309_210,tag230514_10,tag133531_1763,tag47168_149,tag284915_365,tag241486_10,tag192447_5112,tag1…
novel_mir66	12	-	CAATCAATTAGAAGAAAAAAG	CATTTCGTAACTGATTTTT	13410075	13410200	TATAGAAAGATCTATTTAAACTCGGCTCAATCTGAAAAAAGAGATTGAGCCGAGTTTAATTGCAATCAATTAGAAGAAAAAAGAAGAATTACTGCATTTCGTAACTGATTTTTGATCTTTCTATT	tag190230_22
novel_mir67	12	+	CCCCTCGCCGGCGCGCGTGCTCACCCT	TAGGCAGAGCGCGCCGCCGTCGAGCGGCC	19066657	19066824	GCGCCATCGGCGGCGGCCGGAGGAGGTGGCGGCGCCGTCGCGGGGCCCCTCGCCGGCGCGCGTGCTCACCCTAGGCAGAGCGCGCCGCCGTCGAGCGGCCTTGTGACGGTGTGGTCGGCGCCCTCTCGTCTCCCCCCGGCTTCGGCGACGGCCGGCGACGGCGGTGG	tag185386_221,tag255229_11,tag211366_601,tag40006_3640,tag1773_376,tag85530_316,tag162804_1634,tag210586_246,tag114901_10,tag170535_717,tag175072_228,tag289434_68,tag146708_205,tag121946_126,tag222577_2851,tag288752_755,tag124009_4930,tag240053_98,tag79331_1152,tag79820_66,tag224317_226,tag46686_38,tag32938_12,tag40454_396,tag173805_1222,tag241083_13,tag143895_416
novel_mir68	12	+	CGACCTCGACATCCATATCCCACTAGAACT	TCGAGTGGGATACTGATGTCGAGGTCGAGT	19362785	19362935	TTAGGGCCGGAGCAGACGGGATCTCGACCTCGACATCCATATCCCACTAGAACTTGCTACCGTTGCCACTATCTTATGTTAGTGACATTGATAGCAAGTTCGAGTGGGATACTGATGTCGAGGTCGAGTTCCCGGCTGCTCCAGCCCTAT	tag256369_11,tag130018_269,tag18059_191,tag75401_232,tag112199_96,tag27706_9941,tag228736_1870,tag243285_11166,tag284338_1565,tag157582_657,tag121391_79,tag252804_106,tag173329_3835,tag233768_4376,tag165072_84,tag103552_9868,tag4291_2187,tag147029_998,tag260873_22,tag182989_10,tag90356_1020,tag112339_33044,tag265343_143,tag198452_11,tag207523_376,tag171774_10,tag169054_61,tag135327_1223,tag25448_…
novel_mir69	12	+	AGTTTTGGCTTGCAACGTTTGACCACTCGT	AGTGGTCAAACGTTGCAAACAAAAACTTAA	19677322	19677565	TTACTCCCTCCGTCCCATAATATAAGAGATTTTGAGTTTTGGCTTGCAACGTTTGACCACTCGTCTTATTCAAAATTTTTTGAAATTATTATTTATTTTATTTGTGACTTACTTTATTATCTACAGTACTTTAAGCACAACTTTTTGTTTTTTATATTTGCAAAAAAAATTTGAATAAGACGAGTGGTCAAACGTTGCAAACAAAAACTTAAAATCCTTTATATTGTGGGACGGAGGGAGTAC	tag279980_43,tag31942_25,tag244817_353697,tag11121_38,tag60515_69,tag269615_81,tag145814_659,tag105641_472,tag228962_24,tag197560_74937,tag71612_1214,tag47517_21,tag4518_51,tag206315_12,tag205052_727,tag153067_314,tag127652_694,tag101343_190,tag212208_109,tag58056_55,tag84220_52,tag248489_1224
novel_mir70	12	+	AAATATATTTTTATAGGCGGACCACATAAG	GCCTACGATAATATTTTCATTTTTG	22100561	22100779	GGCGGGTAGATCTCTCGGAGCCAAATGGCTGCCTACGAAAATGGCAATCAGGGTCAAGACCTTCATCTGCCTGCGAAAATATATTTTTATAGGCGGACCACATAAGACGCCGCCTACGATAATATTTTCATTTTTGCAGGCGGACCTATTAAGAGGCACCTGCAAAAATCTCATTTTCAGAAGCGCACTGCTAAGAGCTCCGCCTGCAAAAACCCGCA	tag5026_10,tag252112_22,tag211091_77,tag271456_12,tag154527_49,tag270643_151,tag223805_386,tag7173_10,tag85125_11,tag247986_31,tag206680_228,tag147669_297,tag171203_389,tag227476_21,tag252219_22,tag174095_50
novel_mir71	12	+	ACTGATTTTCGCTGACGGCCACATTAAGAG	TTAAATGTCCACAGCGAAAATCGGCGTTTT	22505109	22505232	GCCGCCAGCGAAAACTGATTTTCGCTGACGGCCACATTAAGAGGTTTGCCATAAAAAATACTATATTTTTTGAGGCGGACCTCTTAAATGTCCACAGCGAAAATCGGCGTTTTTGCTGGCGGA	tag185020_11,tag133190_31,tag251963_470,tag285032_12,tag110033_10,tag117062_111,tag253171_115,tag159939_162,tag256604_274,tag91134_48,tag117002_106,tag84510_23,tag168787_273
novel_mir72	12	-	CGTCGGGCTCATTTATTAGTGACA	ATTGATATGTGGACCTGATGTGTC	23312490	23312593	TTCAGTCACTGCCCACTACACCGTGCCTTTGTCATTGATATGTGGACCTGATGTGTCGTCGGGCTCATTTATTAGTGACAAAGGCATGGTGCAGTCGACTGAT	tag123262_230,tag8730_298,tag251179_161,tag129905_22,tag3324_11,tag225366_746,tag177733_842,tag212822_129,tag189529_889,tag17112_198,tag198511_839,tag155901_1281,tag236358_10,tag252366_505,tag286269_14,tag269767_10,tag64878_300,tag1675_58,tag181137_768,tag285445_34,tag35679_102,tag114134_24
novel_mir73	12	+	TAGATTTGGCAAATAATTTTTTTTTGCC	AAAAAATTAATTGGCACGTTTAAATAT	24700828	24700984	TGGCTTTTAACTATTTGCCACTTTTAGATTTGGCAAATAATTTTTTTTTGCCACCTCTATCTCAATGACATGTGGGTTCACATGTGTCTATAACATATGGATCCACTGGCAAAAAATTAATTGGCACGTTTAAATATGGCAAATGGTTAAATACCT	tag150507_196,tag253015_304,tag215953_338,tag59169_36,tag96525_10,tag30180_1426,tag179453_331,tag51425_21,tag287974_23,tag29107_107,tag192866_918,tag148020_14,tag51024_53,tag212220_643,tag167502_45,tag209121_338,tag79920_25,tag124482_42,tag21269_978,tag31904_25,tag165576_527,tag130000_92,tag185117_12,tag178190_10,tag224237_10,tag131279_15,tag59012_8142,tag132879_21,tag85984_11,tag241946_47,tag261…
novel_mir74	12	+	TAACGATTTGCCACTAGACCCATATGTGAT	AGGGTGTGGCAAATCGTTAATTGC	26117564	26117721	GGGGGCTTTTAACTATTTGCCATTCTTACGTATATTGCTTAACGATTTGCCACTAGACCCATATGTGATAGACACATGAGGGCCCACATGTCATTTACAGGGTGTGGCAAATCGTTAATTGCCATGTCACAGGAGTGGCAAATAGTTAAATTTCCCG	tag226275_411,tag83913_21,tag38597_36,tag239071_88,tag128509_14,tag39186_631,tag186206_96,tag32464_25,tag233228_2012,tag107726_565,tag106453_195,tag227993_359,tag94410_10,tag283572_461,tag238581_268,tag85674_2268,tag268832_85,tag238952_312,tag103677_102,tag85971_461,tag221365_377,tag185770_404,tag190529_10,tag163816_360,tag123575_329,tag90499_21,tag6692_70,tag254572_10,tag190849_419,tag86210_320,…
novel_mir75	2	+	TCTTTTACCGGTCGCTTTGGTCAGGC	TGACCAAAGCGACCGGTAAAAGAGT	2898153	2898307	ATGCCAACTTGTTGCTGTGAGAACTCTTTTACCGGTCGCTTTGGTCAGGCATCCAATTAGAGGGTGTTTGCAACCCTCTAATTGCAAACACCCTCTAATTGGATGTCTGACCAAAGCGACCGGTAAAAGAGTTAAGAGAGCAACAAGTTGGCAT	tag218999_10,tag55852_127,tag46988_10,tag241969_171,tag102480_158,tag275983_303,tag231323_10,tag39288_46,tag246867_10,tag263327_164,tag145979_112,tag34451_3036,tag78354_117,tag150186_537,tag246353_119,tag158813_26,tag203881_51,tag230734_351,tag208950_12,tag261148_56,tag26711_243,tag177076_33,tag251910_721,tag136779_361,tag198040_45,tag68243_148,tag69167_329,tag108106_29,tag118524_405
novel_mir76	2	-	GTGCTCACTCCTCTTTCTGTCA	CAGAAGAGAGTGAGCACACG	4512904	4513000	TGAGATTGACAGAAGAGAGTGAGCACACGGCGTGATGGCCGGCATAAAATCTATCCCGTCCTCGCCGCGTGCTCACTCCTCTTTCTGTCACCCTCT	tag112836_1052,tag108532_230,tag85441_924,tag252878_1088,tag172877_76,tag227838_121,tag246918_280,tag246346_22026,tag93757_11,tag186789_8323,tag31537_45,tag56548_335,tag218572_137,tag149806_5516,tag188107_20,tag24528_6488,tag8286_2584
novel_mir77	2	-	ACCCGAGAGACCCGGGTTCGAGTCCCGGCA	TGGTTAGGATACTCGGCTCTCACC	5215196	5215310	AATGAAGCCCTGCCTGAGCAAAATCCGTTGTAGTCTAGCTGGTTAGGATACTCGGCTCTCACCCGAGAGACCCGGGTTCGAGTCCCGGCAACGGAATTGTTTTTGTTTTTCATC	tag89163_436,tag12793_17,tag195852_218,tag181992_293,tag214224_33,tag48473_128,tag72773_24,tag218195_10,tag114127_37,tag1149_58,tag129776_13,tag131916_25927,tag144708_12,tag273579_26,tag228841_165,tag218665_23,tag62436_171,tag38618_2642,tag218896_493,tag157309_129285,tag47062_24,tag178073_77,tag150777_25,tag30382_61,tag130702_45,tag58458_204425,tag86211_38,tag132990_23,tag239584_60,tag26462_45526…
novel_mir78	2	+	CAGGTGGTCGGCGGAACGGGGGAGGGAGG	CGCTCTGACGGCTCCGTCCAAAATTTGTTG	5732140	5732402	TAGGAGGAGAGGTGGCGGAGCAGGTGGTCGGCGGAACGGGGGAGGGAGGGGAGATGGGTTTTAAAACCCTAGGCGAGCTCGCGGCGCGGCTTCCGGGTTTTTGGGGAGCTTTGAGTTGAGGCCATCGTGAGTTGTTCCGCGCGACCAAATTACTAACAGTGGCAAATAATTAAAAGCTCCCTTATAATGTGACCATAAATCTGTCGCTCTGACGGCTCCGTCCAAAATTTGTTGTCGTGATGTTTTATGAGTTTTTTTCCTT	tag196209_70,tag108990_186,tag151306_12,tag78822_1731,tag189767_700,tag220865_21,tag29797_38,tag97715_337,tag201359_618,tag245721_10,tag135106_77,tag139891_10,tag114281_98,tag121703_331,tag125622_24,tag58653_10,tag136321_211,tag60384_48,tag45764_34,tag230381_10,tag150937_300,tag169877_10,tag74047_5478,tag67240_271,tag141255_639,tag137219_1295,tag13975_78,tag102457_11,tag39010_495,tag265051_119,ta…
novel_mir79	2	+	ACAATTTGTCCAGCTTACAGTCTTCCTTC	AGGAAGACTGTAAGCTGGACAAATTGTGT	6776547	6776892	ATTGCTGAGACAGTGTACCCCTTGCCTCTAATCTTTTTCTTTCAATGACTTGGCCTGACGCCGAGTGTTGACAAAAATGATGCTCCGTGTGATTTCCATGGTATCGAAAAGACCACACAATTTGTCCAGCTTACAGTCTTCCTTCTCAACGTGTGATTTCCATGTGTGTGTGTGTGTCTCAGCAGTTCTATGTTAACGTTGAGAAGGAAGACTGTAAGCTGGACAAATTGTGTGGTCTTTTCGACACCATGGAAATCACACGGAGCATCATTTTTGCCAACACTCGGTGTCAGGCCAAGTCATTGACAGAAAAGATTAGAGGCAAGGGGTACACTGTCTCAGCAA	tag265748_34,tag209376_46,tag185180_12,tag209602_68,tag113221_10,tag279884_314,tag45864_5818,tag196323_589,tag152466_82,tag119523_284,tag30806_1255,tag45359_91,tag288514_57,tag94447_676,tag129984_21,tag18147_1776,tag162603_70,tag180906_199,tag36263_458,tag208559_1260,tag96611_43,tag31218_209,tag269008_10,tag292413_12,tag284560_22,tag46869_79,tag56054_82,tag265305_10,tag47993_64,tag88573_40,tag262…
novel_mir80	2	+	TGCGAGGTGATGATGAATGTATGAATG	ATACATCCCGACAGGCTCTGATCGCAAAA	10335267	10335385	TTGGATTGGGTGTTGCGAGGTGATGATGAATGTATGAATGTCTGTCAATCCCCTGATGTCACAAAGTGATGACTCCTCATACATCCCGACAGGCTCTGATCGCAAAACCCTAATCCAC	tag169016_106,tag220900_400,tag224865_144,tag102603_77,tag46971_43,tag64171_349,tag118813_58,tag19479_145,tag109013_28,tag160907_264,tag47504_313,tag206402_558,tag287892_76,tag161274_487,tag145028_94,tag81570_20,tag132898_11,tag231496_10,tag192129_425,tag80331_10,tag273852_488,tag196500_11,tag247602_154,tag272066_48,tag133862_616,tag112419_327,tag61147_10,tag5073_15,tag54254_438,tag160698_81
novel_mir81	2	+	ATGCTCTTGGGCCCGCATGTCAGATTTGT	AGATCTGACATATGGGCCCAAGGGCATT	11727746	11728000	AAAGAGTAGAGGGAAATCGCGTGAAAGTTCTGAAATGCTCTTGGGCCCGCATGTCAGATTTGTAATCTCTCTATATCATCTCTTTCTCAAGCACACGAGGCCTCGTTTTCCCCTTCTTCTTCCTCTTCTCATGCGCGTGTGCTTGAGAAAGAGATAGAGGCACATGAGAAAGAGATAGAGATAGAGAGATTACAGATCTGACATATGGGCCCAAGGGCATTTCAGAGTTTTCACGTGATTTCTCTCTTCTCTTA	tag9749_54,tag145552_11,tag22533_70,tag107622_473,tag63397_159,tag175152_166,tag184016_103,tag153096_13,tag122624_169,tag98886_1421,tag278951_32,tag233061_563,tag195849_10,tag97744_22,tag136281_1144,tag31025_192,tag11713_331,tag67599_1695,tag67601_127,tag170066_23,tag210374_697,tag228937_780,tag51463_69,tag177459_10,tag151601_11,tag232623_15,tag71829_2084
novel_mir82	2	+	ACAGTGCGATGGCTGGCTGTTC	CGGACTAGCTGTACCTACTGTTTTT	14260816	14260887	TATCCTATTTTTACAGTGCGATGGCTGGCTGTTCACGGACTAGCTGTACCTACTGTTTTTTTCTTGGGATC	tag228024_25,tag247801_12,tag262371_169,tag136930_158,tag291136_111,tag263006_198,tag117809_99,tag216009_25,tag188787_121,tag234417_12,tag80305_13,tag5622_11,tag110046_10,tag117344_39,tag178346_23,tag201865_12,tag196242_178,tag103357_13,tag85745_195,tag48986_126,tag1228_165,tag61859_57,tag191632_11,tag150480_84,tag553_153,tag6407_33,tag106354_13,tag74396_112,tag231767_171,tag194295_257,tag240568_…
novel_mir83	2	+	TTCGCGATTTGTACCCAAAGACTAATT	TTATGAGTACAGAGTCGCGAAGC	14282902	14283081	ATTTACTCCTTTTTCTCTCAATAGCATATTGAGGAAGAATATGCATTTTCGCGATTTGTACCCAAAGACTAATTGAAATTGCATCCAAAAAACAAATAGGATTTCGATTATGAGTACAGAGTCGCGAAGCATAATTTTGCATTGGATTAAGGATTCCAATTTTTTAAATATGAGTAAAG	tag237321_1066,tag92245_21,tag68909_10,tag195940_123,tag151608_119,tag15291_87,tag174631_143,tag177295_226,tag259692_89,tag51915_11,tag128606_20,tag257705_29,tag135381_669,tag151817_14,tag168244_23,tag42639_76,tag40334_621,tag286683_16,tag50212_36,tag162930_51,tag51171_102,tag115893_30,tag225438_21,tag64418_177,tag145337_762,tag24634_59,tag288437_69,tag78959_19,tag66672_115,tag146296_12,tag237727…
novel_mir84	2	+	ACGGCTGAGATTCATCCACGTCATCGCGAG	TGATGACGTGGACGAATCTCAGCCGTTGG	20702856	20703045	ATCTCAGCCCTCCAAACCAAATCCAACGGCTGAGATTCATCCACGTCATCGCGAGTTAATTTAACTCATAGGAGTAAAAATTTTACTGGGAGTAAAATTTCAGGAGTTAAAATTTTACTGGAGTTAAATTTTAACTCGTGATGACGTGGACGAATCTCAGCCGTTGGATTTGGTTTGGAGGGCTGAGAG	tag292365_200,tag102832_52,tag244412_34,tag51265_2190,tag27061_511,tag195032_693,tag197491_245,tag273248_241,tag126764_152,tag195842_37,tag153012_36,tag150872_20,tag234662_53,tag255307_3283,tag248334_92,tag256495_21,tag138454_484,tag224404_10,tag269202_21,tag38264_86,tag24335_41,tag74540_28,tag69431_43,tag138246_10,tag260826_36,tag111082_7232,tag59948_983,tag6405_11,tag51423_146,tag74234_20,tag12…
novel_mir85	2	+	GTGGCGATGACGTGGCACCTACGTGGCGGT	GACGTGGCACCACGTGGTGCCTACGTG	23224116	23224314	TAGGAGGCGGTTTTGCTGACGTGGCACCACGTGGTGCCTACGTGGCAATATTGACCGAGTCTTCGTTCCACGTGGCGATGACGTGGCACCTACGTGGCGGTAGAATTAAAAAATATGCATGGGACCCATTAGTCATTCACACAAGAAAAAAAGTGGGCCCACTGACATGTGGGGCCCACATATCAGTCCTTCCTCCTC	tag43336_277,tag127461_87,tag141022_451,tag289851_23,tag204540_277,tag27567_223,tag176122_309,tag218841_543,tag66415_166,tag236074_10,tag12807_65,tag162052_10,tag82740_234,tag95934_10,tag287268_41,tag51626_31,tag235728_25,tag143021_197,tag98215_385,tag186558_10,tag147489_405,tag216423_77,tag49636_30,tag232330_531,tag260206_388,tag44226_145,tag166599_561,tag217243_688,tag106129_276,tag69364_2602,t…
novel_mir86	2	+	CGCTTATTCTTGCGCACTTTTTTCTGCAT	CCGATTTTTCCGCTGAACCGAGCCAT	26263329	26263559	CAGATCCGCTTATTCTTGCGCACTTTTTTCTGCATCCTGCGATTTATTTTGTTTCGTTTTGATCTTTTTTTTCACGGTTGTTTTGTTGTTTTATTATGCAAGCGATGCGATGGCAGTGACGACCTGGTAATATTCAAGCTCAACAGACCAAATCACAGGTCTTTCTCTCTGGATCTACTCCTCAGGGATTGATTTGTATGCCGATTTTTCCGCTGAACCGAGCCATCTGA	tag164941_228,tag268828_392,tag268960_663,tag277975_109,tag53045_10,tag26811_47,tag93259_756,tag288577_79,tag82116_418,tag258540_342,tag212141_393,tag234065_1072,tag130264_106,tag107798_217,tag248039_1500,tag18431_60,tag23945_444,tag115816_137
novel_mir87	2	+	GTCCATCCTTCGACCATAACCTTT	TGGTTTGGTCTGGGATGGAGTAC	26264356	26264408	AGTGTCCATCCTTCGACCATAACCTTTGTGGTTTGGTCTGGGATGGAGTACC	tag191918_201,tag179377_14,tag77574_26,tag252679_220,tag278468_12,tag251527_20,tag153958_83,tag119731_47,tag211447_113,tag157_24,tag211961_61,tag94927_85,tag249236_48,tag132576_10,tag182638_134
novel_mir88	2	-	TATTTTGCTTGACTAGTTATTGCACATGG	TGTGCATTTCTCAAATATATATATTTTTTT	30463345	30463539	CAGCTACGCTATATTCTGTGCTTATTGCTTTGTAGGTCACTCAATGTGCATTTCTCAAATATATATATTTTTTTATATTTTGCTTGACTAGTTATTGCACATGGTGGCACCAAGCATGAGGCAACAACTGCATTACTTGCAAGAAAGGCACAAGTAAGACCTCTCACAAGTAAGACAGTAAACTCATGTAGCTC	tag179451_102,tag54201_11,tag138622_107,tag2578_65,tag82339_60,tag20081_21,tag204725_62,tag224523_22,tag49829_26
novel_mir89	2	+	TTGCGTGCCGCAGTTGAGTCAAGCC	AGCACATTGGCCCACGCGTCATACTCTCA	33037442	33037721	TGGCACCACCGCACTTGACGTGGGGCTGTTTGGTTGGTGGCCTCAGTTTGCCACACCAAATCTTAGGCGTGCCACAATTTTCTAGGCTAGTGTTTGGTTGCGTGCCGCAGTTGAGTCAAGCCACACTTCATTAGCACATTGGCCCACGCGTCATACTCTCATTTACTAGCCAAAGTTTGCCATAGTTGTGGCTGTGTGGCTTGCCACAGTTATGGCAAATGGAGTTATGGCAAAGTTAGCCTCCATCCAAACAGCCCCGAGTGTTCGGTGGTGGTGTCT	tag175214_43,tag280068_626,tag240810_31,tag43280_21,tag291022_88,tag255304_10,tag287439_21,tag265847_256,tag154382_4028,tag182884_11,tag22950_155,tag37799_121,tag275623_204,tag271922_11,tag282772_3325,tag188030_26,tag52689_104,tag98275_437,tag182888_10,tag9258_190,tag83289_12,tag47458_591,tag271486_295,tag89501_77,tag53292_825,tag121579_248,tag209426_11,tag30053_408,tag146356_2525,tag53906_11,tag…
novel_mir90	2	-	AAGAGGGTCAAGAAAGCTGTGGGA	CACAGCTTTCTTGAACTTCTCTT	34287871	34288016	CATGCCATGCCTTTCCACAGCTTTCTTGAACTTCTCTTGTGCCTCACTCACTTTCATTACTGGAGAGATATGCATCATCAGTGGAAGCTTATAGGGAGAGGAGTGCAAGAAGAGGGTCAAGAAAGCTGTGGGAAGAAATGGCATT	tag61668_2570,tag47242_10,tag22974_833,tag27476_21,tag92735_664,tag76183_356,tag890_318,tag17432_24,tag176341_10,tag31576_347,tag252407_280
novel_mir91	3	+	GTTGAAACAACAAAGTGCTTGACAACTAAG	AGTTGAAGCCTCAATTATTGCACCAACG	632236	632340	TAAAAAGTTAGGTGAGAATTTATCTGGTTGAAACAACAAAGTGCTTGACAACTAAGAGTTGAAGCCTCAATTATTGCACCAACGATAAGTTCACCTACTTTTTT	tag7854_83,tag105727_12,tag248146_32,tag257078_13,tag99918_194,tag189512_10,tag155997_11,tag46088_10,tag202889_78,tag246362_185,tag167860_241,tag68738_62,tag248411_2069,tag133710_733,tag274798_94,tag205703_4541,tag192464_20,tag225570_12,tag107182_190,tag151150_56,tag261657_10,tag2394_135,tag11254_30,tag1067_13,tag68617_632,tag114551_21,tag200613_729,tag116207_79,tag260903_63,tag283733_10,tag21078…
novel_mir92	3	-	ACCATAAGGTCGGAGGTTCGAG	GAATCTTGTTTCAGTGGTTGC	1567471	1567665	TGGCGAATCTTGTTTCAGTGGTTGCGGGACGCACATGCTCACGTGGTCGGCCTTTGCAGGGGTAGAGTTCAATTTTCACTATTCAAACTTCATCGTAGACATAGAAAGCTTTTGTTCCACACAGTGCAAAAGCTGGAATAGCTCAGTTGGCCAGAGCGTATGGCTGTTAACCATAAGGTCGGAGGTTCGAGCCC	tag7107_15,tag137324_80,tag262468_3826,tag290887_2862,tag11009_10,tag147203_663,tag256256_62,tag184225_170,tag241503_271,tag133992_38,tag160368_323,tag104675_301
novel_mir93	3	-	CTTTCTTTTCTGAAGAGATGCAA	CACTCTTCTAGCTTTAAAGATAAGTCA	7103879	7103976	TATTTGTGGTGCACTCTTCTAGCTTTAAAGATAAGTCACTTCGGTCACCATTAAGTGGACCTGAAGCTTTCTTTTCTGAAGAGATGCAAGATAAATT	tag241342_11,tag98013_261,tag28900_145,tag39281_69,tag134204_24,tag22962_11,tag92948_11,tag294008_53,tag135925_15,tag281815_152,tag189882_93,tag17354_80,tag237357_15,tag68401_134,tag164063_63,tag286049_19,tag263805_463
novel_mir94	3	+	GGCTGTGGTCGCCGGCGGTGGTCGCGG	GCGCACTCGTCGCCGGCGACCACAGCTGCT	7799767	7800041	AGAGAGAGAGGAAGGGAGGGGGTGCCGTACGGCGGCTGTGGTCGCCGGCGGTGGTCGCGGGGGCAAGGGCAGGGGCGGGCGGCGAGGACAATGATGGACGACGGGGAAGATAGCGACAGGCGCCCGCCGCTTGCCGCTTACTGGCGTCGCGCGCGCGCATGCACATGTCCTCCTCCCCTCGTAGCCGCTCGCCGGAGCAGTCCTCCCCTCGTCGCGCACTCGTCGCCGGCGACCACAGCTGCTGTCCGGCTCCCCTCTTCCTTCCTCTTTCTCC	tag237991_10,tag168550_48,tag127365_231,tag15280_523,tag142379_329,tag107944_12,tag77079_11,tag177480_36,tag205577_115,tag265852_232,tag237637_2579,tag78370_415,tag125476_85,tag57359_177,tag184550_16,tag193023_132,tag103297_10,tag248092_686,tag5044_3484,tag176011_269,tag102065_78,tag102275_12,tag200014_902,tag253768_135,tag82712_512,tag204721_10,tag81329_4048,tag91621_31,tag69315_99,tag113096_43,…
novel_mir95	3	+	TAGCTATGAATCTGGACAACCA	GTCCAAATTCATAGCTAAGAGT	8886229	8886317	ATGTCCCAAAATATAGCAAGTTTTAGCTATGAATCTGGACAACCACTTGTCCAAATTCATAGCTAAGAGTTGTTATATTTTGGGATGG	tag207165_39,tag244823_13,tag75898_10,tag129238_34,tag89989_104,tag239879_455,tag158263_17,tag259415_22,tag282739_250,tag204019_248,tag241937_10,tag39789_24,tag88866_11
novel_mir96	3	-	TGTCATATCCCCTACTACATTGGTTTTTTA	AAAATAAATCTAAAACTGGATGTGATATAT	10033557	10033753	ATGGCATGCATAGCCCTCGGACCTCATTTCTTTGTTACTCCTTTCGTCCCGTAAAAAATAAATCTAAAACTGGATGTGATATATTCTAGTACAATAAATCTGAATAGTGATATGTCCAGATTCACAATGCTAGAATGTGTCATATCCCCTACTACATTGGTTTTTTATGGGAAGGGAAAGAGGGAGTGCATGCCAA	tag197259_308,tag266849_10,tag23776_21,tag633_169,tag68971_11,tag156450_241,tag251883_12,tag266092_2266,tag286626_517,tag4986_31,tag225380_349,tag63656_291
novel_mir97	3	+	CAGGTATCTAGTCACCTCTTATGGGTCGAT	AATGGAACCCGTCTGACTAGATACCTGTGA	11435624	11435777	ACATCTTTGACGGGCTAGATCTGTATGGCCCGTCACAGGTATCTAGTCACCTCTTATGGGTCGATAATGGAACCCGTCTGACTAGATACCTGTGACGGGCTGTAGCTGGATGGCTCACCGATGACGGCATCCCATAGAACCCGTCAAAGGTGA	tag62157_375,tag268545_69,tag58877_12,tag99435_10,tag37149_1051,tag68806_236,tag111448_377,tag126984_315,tag45732_76,tag190650_296,tag206482_64,tag15495_234,tag247274_13,tag102964_287,tag121746_209,tag207548_446,tag273163_3500,tag108270_6021,tag264962_961,tag179764_263,tag26502_106,tag252222_56,tag111632_166,tag205472_487,tag1549_507,tag253763_103,tag68345_133,tag2449_12,tag280615_65,tag224014_88…
novel_mir98	3	+	TACCGCTGCCACTGCCGCCATCGCCGTA	GTGGTGGCGGCGGCGGCGGTGGCGC	12321014	12321173	CCCCGTGCCGGCCGTCCTCACGGCCCCGGCTACCGCTGCCACTGCCGCCATCGCCGTAAAGCCAACGCCGCCTCAACGCGCGCTTCAAGCCAGCAGGCGCGAGTTGGTGGTGGCGGCGGCGGCGGTGGCGCTGTGGCCGTGCGGGGGAGCGGCGCGGGC	tag33496_598,tag31314_69,tag25845_10,tag185714_61,tag55796_741,tag240683_347,tag102612_10,tag118222_2877,tag49178_983,tag19930_9368,tag10158_721,tag268195_44,tag209114_46,tag186506_78,tag268430_278,tag72350_186,tag12841_34
novel_mir99	3	+	TGGCCGGTGATGACAGCGTATGGTAT	CCAAAATGCTAATCTGAGGCCAG	13157932	13158083	TGGAGAGTTGGTGGTGTTGGCCGGTGATGACAGCGTATGGTATGAGCCTCAGTAACTAATCTGCGCATCGGGTAGTGATAAACCCGGGTTATTGACGGCCAAGATTCATGTGCCAAAATGCTAATCTGAGGCCAGCCAAACCATCTCTCCC	tag208348_170,tag7249_41,tag71644_232,tag94475_19,tag111137_635,tag245984_76,tag209400_862,tag279065_108,tag82226_27,tag220824_10,tag192878_12,tag219877_11,tag89623_142,tag237167_38,tag293007_155,tag199921_10,tag200296_10,tag22931_65,tag223969_57
novel_mir100	3	+	CCTGGCTCAGAAGGAACGCT	CGAACGTTGTTTTCGGGGAGCTGGGCAG	13641348	13641531	CTACCACTGTTCGGCCCAATCAGAGTCAAAATCTGAGTTTGATCCTGGCTCAGAAGGAACGCTAGCTATATGCTTAACACATGCAAGTCGAACGTTGTTTTCGGGGAGCTGGGCAGAAGGAAAAGAGGCTCCTAGCTAAAGTAGTCTCGCCCTGCTTCAAAACTAGGGAGGAATACGTGGTAC	tag158019_34,tag268304_42,tag238070_21,tag93347_112,tag88461_158,tag92691_11,tag202109_443,tag46154_712,tag178320_21,tag242112_553,tag56213_144,tag158062_11,tag277558_12,tag167413_274,tag54128_46,tag125303_21,tag53465_14,tag88784_11,tag281317_22,tag129807_60,tag1913_20,tag231214_56,tag112968_10,tag111247_10,tag265524_21,tag235940_10,tag225912_184,tag105053_141,tag173217_24,tag7892_14,tag94379_34,…
novel_mir101	3	+	ATGTAGTAGTTCCATTTTGTTGCCCTT	GGCACAATGAGGAACTAACTTTGCTAAT	15007355	15007516	TTGGCACTTGGCATTATGTAGTAGTTCCATTTTGTTGCCCTTTTTTGCACATTTTTCTTGGAGTTTGTATTTGGTGGCACAATGAGGAACTAACTTTGCTAATGTATCTATGAGGCCATTAGGCTAATGACTCAAAATGTCCTTTTCATTCTGAGTGCCAC	tag147548_10,tag94693_212,tag44533_105,tag148758_111,tag125130_294,tag138943_43,tag128717_106,tag100761_11,tag146504_145,tag71514_15,tag281187_63,tag170774_208,tag29711_154,tag73277_39,tag46416_10,tag16169_25,tag167543_11,tag26581_179
novel_mir102	3	+	TTTTCCTGTCTCTTGTACAATATATATTTC	AATATATTTTGTACAAGAGATGGGAAAGG	15639423	15639516	AGGGTATTTTGGTATTTTCCTGTCTCTTGTACAATATATATTTCTGTGCTAAATATATTTTGTACAAGAGATGGGAAAGGACCATAATACCCC	tag284172_46,tag32781_131,tag127596_619,tag226936_274,tag122113_12,tag37542_669,tag77984_293,tag85544_15,tag83850_347,tag31525_1117,tag265333_280,tag202188_95,tag270629_145,tag262169_137,tag73581_16
novel_mir103	3	+	GTGACACATCCTAGGACAATGAATCTGGG	AGATTTATTGTACTAGGATATGTCATATCC	15946993	15947072	TGGATGTGACACATCCTAGGACAATGAATCTGGGCTGACAGTTTGCCCAGATTTATTGTACTAGGATATGTCATATCCT	tag10380_961,tag275859_791,tag244926_21,tag30799_80,tag222221_10,tag183693_88,tag147950_29,tag55352_74,tag211783_12,tag108381_251,tag223690_10,tag186356_127,tag11515_16,tag156731_10
novel_mir104	3	+	CAGATGTGGCATATCCTAAGACTA	GTCCTAGGATATGTCACATCTATT	16288461	16288609	GTACTCCCTCCGTCTCAATATAAGTGCAACCTAGTACAGATGTGGCATATCCTAAGACTACGAATCTGAACAGCTATCTGTCCAGATTCATAGTCCTAGGATATGTCACATCTATTAGGTTGCGCTTATATAGAGACCGAGGGAGTAG	tag254849_21,tag212533_296,tag37093_21,tag117798_277,tag138224_196,tag49738_692,tag108407_1117,tag204093_22,tag232245_328,tag226688_565,tag127869_39,tag135951_13,tag79563_749,tag145558_61,tag105890_12,tag268841_25,tag238634_1563,tag147722_1025,tag29198_14,tag243173_1777,tag68779_105,tag284955_6229,tag235091_1745,tag126316_160,tag288164_1085,tag97182_213,tag250993_1270,tag6462_22,tag107551_33,tag1…
novel_mir105	3	+	TCTTCTTAGTCTACGTTTCATCTCTC	AGGGAAATGTTAATGTGAAGAGCT	18209139	18209424	TTGACAATGGTTCCTATTTACCCTAAGAAAGGGAAATGTTAATGTGAAGAGCTTTTACTTACATTCTGGTGCATTTTGGCTTGGAAATAACAAGTTATGTCTTAGTAAACTTTTTGTCCCTACTCTTCTTAGTCTACGTTTCATCTCTCAACTCCAAAACTGGACAAAACATGTCCCTCATCTTCCCTAGCACTAGTTTAGAGTGGTTTTTGCCCATGTGGACTACTTGGCTAGTCGACTTGCATAACAAATGACATGTACAGGGTGAGCTAAGAGCCATGTCAC	tag148917_137,tag209724_221,tag266592_818,tag235568_16246,tag5082_971,tag52230_167,tag258163_49,tag63322_14,tag145877_39,tag116635_3226,tag149113_21
novel_mir106	3	+	GTATTGGCGTGCCTCAATCCGA	ATTGAGCCGCGTCAATATCTCTCC	21191598	21191722	TGGGTAAAAAGAGGTATTGGCGTGCCTCAATCCGAAGGCATGGCTGATTACAGGCACCTCGACCGATCTAGCGCATGCAGCCATGTTTCTTGGATTGAGCCGCGTCAATATCTCTCCTTGCTTC	tag114186_720,tag36279_12,tag392_380,tag136394_265,tag156176_43,tag178114_229082,tag149782_21,tag285471_1476,tag163705_76,tag35000_31,tag151115_10953,tag124900_1555,tag229764_10,tag117259_679,tag189402_1300
novel_mir107	3	-	GATTCGTTGTCCTATGAAATGTCTCGTCCG	ACGAGACATTTCATATAACAACGAATCTGC	26323114	26323265	CCTACTCCCTCTATCCCATAATATAGCTATCTAGGACCGGACGAGACATTTCATATAACAACGAATCTGCATATGAAATATCTCGTCCTATCTTTTTTATGGCAGATTCGTTGTCCTATGAAATGTCTCGTCCGGTCATGGAGGGAGTAGT	tag113931_10,tag241543_287,tag292060_255,tag135789_508,tag144070_33,tag69380_90,tag163027_10,tag166761_11,tag224484_74,tag103752_379,tag196907_21,tag60893_21,tag175404_245,tag98062_69,tag227481_93,tag124416_297,tag79182_32,tag87377_40,tag166745_402,tag225751_32,tag141793_521,tag102291_466,tag237584_55,tag249431_12,tag252384_134,tag169265_362,tag182269_325
novel_mir108	3	+	TTGCAAATCACTCGTTTAGGTCCTCC	AGACCTAAACGAGTGATCTGCAAG	26959010	26959753	TGAGTAAAGTCAATCACCGGTCCCTAAACTTGTACCGTTGTGTCATCCTGGTCCCTAAACTCGCAAATCGACCGTTCAGTTCCTCAAACTTGTTCGACTGTGTTATTCCGGTCCCTAAACTTGCAAATCACTCGTTTAGGTCCTCCAACTTGTTCAGTTGTGTCACCCTGGTCCCTAAACAGTACAGTCTAAAAATTTTATATCAAAAAATAATTCATAACTTTTTCATGTGAACTCTAATGAAGATGAACTTTATATCAAAATTGTAGCCCTCGACGTGACCTACAACTTTGTAGTTGAGAAGTTTTTGAATTAAAACTGTTTAGGGTCCCAAAATATTGTTGCATGTTTATAGATTTTGAAATTTTAATTTTAATATTACATTTTGGGACAAAAAAT…	tag134229_929,tag16023_47,tag122654_192,tag127041_72,tag274580_88,tag105333_10,tag54015_350,tag78804_266,tag77065_200,tag80203_345,tag242655_422,tag71471_220,tag96893_195,tag144673_1638,tag171539_157,tag253462_1530,tag200155_226,tag181910_12,tag44228_261,tag24707_752,tag204593_1926,tag129342_30,tag166417_74,tag257155_13,tag201606_209,tag184316_244,tag53343_109,tag126047_48,tag76124_12,tag273799_1…
novel_mir109	3	+	GTTTACGTCCAACGTTTAACCGCT	ACGATCAAACCTTCGACATGGATTTCT	28296821	28297101	AGAGGGCGGCCTGTGGACCTGCTCCCTCCGTCTCAAAATAAGTGCAGTTTTATACTGTTTACGTCCAACGTTTAACCGCTCGTCTTATTTGAAATTTTTCTATGATTAGTATTTTTATTGTTAGTAGATGATAAAACATAAATAGTATTTTATGTGTGACTAACTTTTTTTAATATTTTCATAAAATTTTCGAATAAGACGAACGATCAAACCTTCGACATGGATTTCTACGGCTGTACTTATTTTGAGAGGGAGGTAGTACCCACCACTGTCGTTCTCG	tag276416_1951,tag216979_103,tag292270_933,tag236670_317,tag271450_10,tag73547_43,tag113552_24,tag239573_4901,tag1217_10,tag212928_108,tag289290_21,tag279821_74,tag13195_189,tag65591_995,tag197549_46,tag96394_10,tag175870_31,tag153275_21,tag146793_130,tag102751_21,tag293331_2581,tag266687_1712,tag27446_10,tag154665_531,tag152065_2246
novel_mir110	3	-	CCAGGCTTCATTCCCCATGAC	GAGAGGAATGACGTCCGGTCT	30392785	30392880	ATCCATGGCTGTTGAGAGGAATGACGTCCGGTCTGAAGATCGCCGTCCCCAGGCGGTGGCTTCGGACCAGGCTTCATTCCCCATGACTCATGGAA	tag289545_2366,tag22575_1961,tag10825_34,tag245617_22,tag228768_742,tag19411_352
novel_mir111	3	+	CTCCCTCTATCCCAGAAAAAAACAATTCC	ATTGTTTTTTTTCTAGGACAGAGGGAGTAG	30515062	30515187	TTTACACATTTACTCCCTCTATCCCAGAAAAAAACAATTCCTAGCTTTGCATTTGGATAAACAATTGTTCAGATTTAAAGTTAGGAATTGTTTTTTTTCTAGGACAGAGGGAGTAGATGTGTAAT	tag67531_1135,tag181882_33,tag288502_110,tag15972_21,tag244768_275,tag21760_1778,tag225307_2805,tag22241_10,tag38562_862,tag47003_36,tag14316_56,tag7744_686,tag247144_618,tag286437_25336,tag140683_115,tag247038_10,tag47754_28,tag161639_76,tag200987_3183,tag263231_246
novel_mir112	3	-	CCACTTCTGGCCCGTGACTAGTTACC	ACTAGTTACACCTCTGACGGCTTCC	32812028	32812111	CTGCAACCCGTCACAGATAACTAGTTACACCTCTGACGGCTTCCACTTCTGGCCCGTGACTAGTTACCTGTGACGGGTTGCAT	tag108482_391,tag273595_10,tag92974_82,tag11007_21,tag123830_70,tag209557_27,tag47893_10,tag90791_111,tag136178_37,tag178388_703,tag31851_270,tag81451_81,tag44012_97,tag154998_363,tag244366_71,tag235990_12,tag220234_277,tag217348_1039,tag245513_162,tag232958_85,tag17664_33,tag42775_83,tag230220_261,tag289078_836,tag81100_197,tag5124_1087,tag268224_53,tag136786_45,tag6452_770,tag31064_79,tag42553_…
novel_mir113	3	+	GAGCGCGTCTGTAGGCCTGAGACGTGAACT	ACGCCTCAGGCCTACAGACGCTCTCAAC	33203847	33204023	CGCACGTTATGTGTTTGTTTTTTATTCCCTGTTTTTCTGGGCTCGCTCTAGTCAGACTTGAGCGCGTCTGTAGGCCTGAGACGTGAACTCGCACGCCTCAGGCCTACAGACGCTCTCAACTCTGACTAGAGCGACCCTAGAAAAACAGGGAATAAAAAACAAACCCATAACGTGCA	tag30148_50,tag173289_11,tag27251_21,tag212352_11,tag110705_451,tag117544_382,tag184197_246,tag155478_230,tag82583_553,tag255140_44,tag38707_563,tag62408_367,tag262128_34,tag65631_81,tag24872_10,tag202740_11,tag173627_80,tag103247_104,tag134815_1803,tag161301_131,tag115630_34,tag66891_45,tag91886_194,tag154068_10,tag207960_229,tag111403_52,tag96855_266,tag270260_368,tag166543_199,tag202405_168,ta…
novel_mir114	3	-	TCGAGTCCCGGCAACGGAAGTTT	CGTTGTAGTCTAGCTGGTTGGGATACT	34382395	34382495	AGCTAGCAAAATCCGTTGTAGTCTAGCTGGTTGGGATACTCGGCTCTCACCCGAGAGACCCGGGTTCGAGTCCCGGCAACGGAAGTTTTTTTTCCTAGCA	tag207871_43,tag169284_161,tag254367_24,tag58314_28
novel_mir115	3	+	AACGTTTGACTATCCGTCTTATATGAA	AAATAAGACAGGACGGTTAAACGATGGAC	35121271	35121529	GGTGCTGTACTCGCTCCATCAAAAAAAAAAAAGACAAACCCTATGTTTTTGTGGCCAACGTTTGACTATCCGTCTTATATGAAATTTTTTTATAATTAGTATTTTCATTGCTGTTAGATGATAAAACATAATTAATACTTTATGCGTGACTTATCTTTTTAAATTTTTTCACAAATTTTTCAAATAAGACAGGACGGTTAAACGATGGACACGGAAACTAGGTTTTTTTTTTTTTTTGAGACGGAGGGAGTATGTGCG	tag57290_275,tag190522_10,tag200372_24,tag202912_12,tag82695_100,tag84273_100,tag265854_153,tag113923_323,tag73001_563,tag59232_95,tag153135_31,tag6103_675,tag214030_62,tag287263_27,tag119742_931,tag267795_36,tag280930_242,tag174465_1013,tag10739_486,tag129382_14,tag226193_74,tag60936_10,tag272197_20,tag160635_2045
novel_mir116	4	-	CTACCTGTCCGGATTCGTAGTACTAGGAGA	TCTAGTATTACGAATCCGGACAGGCTA	5121932	5122083	CTACTCCCTCCACCCCAAAATATAAGAATCTAGGACTAGATGAGACATTTTCTAGTATTACGAATCCGGACAGGCTACCTGTCCGGATTCGTAGTACTAGGAGATGTCCCATCCGATCTTAGGTTCTTATATTTTGGGATGGAGGGAGTAA	tag74189_22,tag221936_27,tag20593_405,tag240377_163,tag105361_250,tag162728_60,tag184866_495,tag175708_852,tag209825_178,tag126336_11,tag281203_324,tag118992_90,tag144437_424,tag95856_10,tag241427_20,tag278736_26,tag125034_500
novel_mir117	4	+	TAAGACGACAGTTCCCTCTTCTAGTAA	TTGGTACGGAGGGACGGAGGAGGCTAG	5827210	5827393	ACATCCCAGACATTATCTTCAGTGATGAAGTCTGACACCCACCTAAGACGACAGTTCCCTCTTCTAGTAATTGGTTGCCTGGAGTGATCTCTCTGAATCCAGGGATCACGCCAGGCCCTTATTGGTACGGAGGGACGGAGGAGGCTAGGTTAGCCAAAAGATGGTTATAGGTTGACCGGATGG	tag26472_128,tag72286_61,tag83955_93,tag1289_15,tag221746_127,tag240249_3294,tag242047_12,tag182790_17,tag266743_512,tag131_2011,tag211088_16,tag207617_67,tag81218_322,tag239991_618,tag220968_182,tag138316_344,tag98693_510,tag261342_161,tag186365_99,tag106219_90,tag113111_190,tag84602_258,tag167478_134,tag236964_237,tag22745_151,tag121181_25,tag167274_157,tag255147_508,tag32769_230,tag157227_425,…
novel_mir118	4	+	TTTTCTAGGCGGACCAATCAAGTCC	GCTTGTTGTCCGCCTGTAAAAATA	14926996	14927260	CAGACGGATATGACCCTCGGAGCTAAATGGCCGCCTACGAAAATATAAACCAGGGAGCTTGTTGTCCGCCTGTAAAAATACTTTTTTCTAGGCGGACCAATCAAGTCCTCGTAAGTGGTCCGCCTGAAAAAAATATGATTTTTGCAAGCAGAATTTTACGTGGTCTGCCTGCAAAAATAATGCCAACAAAAAAATATCTAAGTCCTCGTTCTTACCATCTCCTCCACCATCCTTATCCTTATCTCCTCCACTCATTTCCTTCTC	tag190704_88,tag69905_219,tag120788_73,tag281801_58,tag128446_10,tag123747_93,tag260840_174,tag102977_242,tag72505_128,tag127454_29,tag260284_10,tag19114_11,tag16787_549,tag22814_57,tag137840_27,tag116923_29,tag293967_560,tag190180_123,tag3419_23,tag15794_151,tag212870_644,tag167929_112,tag69076_24,tag255668_576,tag4680_136,tag247385_35,tag190132_11,tag155989_10,tag140103_1745,tag100990_167,tag22…
novel_mir119	4	+	CCCCCTCGCCGGCGCGCGCGTGCAGG	GGTGTGCGCGCGGCCGTCGAGTGGCTC	18131798	18131877	CGGCGCCGCCGCGGGCCCCCTCGCCGGCGCGCGCGTGCAGGTGTGCGCGCGGCCGTCGAGTGGCTCCTAGGCGGCGCCT	tag88753_6150,tag12707_1172,tag249524_567,tag195250_153,tag216469_26,tag278963_9143,tag268061_408,tag43868_51,tag195971_2265,tag89992_946,tag22825_58,tag154639_294,tag202264_13,tag194203_159,tag191186_10,tag262132_53,tag281131_418,tag180249_79,tag91436_6462,tag190603_91,tag153075_231,tag291096_24831,tag293254_38,tag181572_1076,tag10523_711,tag33113_601,tag205720_14891,tag256165_6735,tag21272_2372…
novel_mir120	4	+	CTTCTGACAGCTGCAGTTTCTCTTGTTC	GGAGAAGCTGCAGCTGTCAGAAGCTCCC	18470787	18470866	CTGTTTGGGGGAGCTTCTGACAGCTGCAGTTTCTCTTGTTCTAGGAGAAGCTGCAGCTGTCAGAAGCTCCCCCAAACAT	tag107145_10,tag38195_13,tag128019_11,tag31220_35,tag192974_28729,tag59346_45,tag287354_67,tag237092_23,tag4190_23,tag169645_10,tag204071_11,tag99179_553,tag280558_218,tag17052_73,tag145421_132,tag77889_12
novel_mir121	4	+	GTCCGCCTTGATTGCTATTGACCCAGCCA	TGGGTCAATAGCGATCAAGGCGAATG	18471917	18472248	AACGTTTTTGGTTTTATAGCACCGAAAGATACCGGTTCATTTTAATAGCACCCAAAGTTCACCCCGTTTCCATTTTTAACACTTTCGTCAATTCTCGATCGTTTTCCGTCCGCCTTGATTGCTATTGACCCAGCCACATACGCGATATGATGTTTCTACCCCTCATTGCCATGGACTCTACTTGTATCGCGTGCGTGGCTGGGTCAATAGCGATCAAGGCGAATGGAAAACGATCGAGAATTGACGGAAGTGTTAAAAATGGGAACGGGGTAAACTTTGGGTGCTATTAAAGTGAACCGGTATCTTTCGGTGCTATAAAACCAAAAACGTG	tag251587_10,tag270865_264,tag220577_51,tag269339_62,tag159989_627,tag142883_40,tag236607_64,tag258293_829,tag48045_21,tag279319_144,tag164408_44,tag103192_14,tag106485_111,tag135124_261,tag282814_2321,tag235664_311,tag41599_251,tag88104_31,tag35677_35,tag141282_86,tag259898_10,tag280087_11,tag108549_1112,tag155220_2008,tag277290_138,tag190737_630,tag71400_30,tag70604_44,tag189056_569,tag87556_35…
novel_mir122	4	+	GCAACTACACGTTGGGCGCTCGATCCAGG	ATCGAGCGCCCAAGCGGTAGTTGTCTCCC	19715121	19715247	ACACTAGTATTTGGGAGGCAACTACACGTTGGGCGCTCGATCCAGGGGTGGGAAAATCGGGCGCCCACGTTTTCCCCACCCCCGGATCGAGCGCCCAAGCGGTAGTTGTCTCCCAAATACTTGTGC	tag18044_34,tag227340_3833,tag208432_10,tag126987_43,tag220874_714,tag49553_24,tag253884_10,tag154048_11,tag152684_226,tag70933_118,tag121324_33,tag213451_1556,tag262405_915,tag103026_127,tag202171_39,tag69312_264,tag178449_778,tag47382_41,tag229805_152,tag241423_35,tag194429_18,tag50832_599,tag293541_643,tag5722_268,tag283686_370,tag17408_191,tag158192_10,tag251611_7492,tag131689_10,tag285739_37…
novel_mir123	4	+	CCAACGTTTGACCGTTCGTCTTATTTGAA	AAATAAGACAGATGGTCAAAACGTTGAGCA	20158021	20158258	CCCTCCGTTCCAAAATAAGTGCAGTTTTAGCACTATTCATGTCCAACGTTTGACCGTTCGTCTTATTTGAAAAAAGATTATGATTAGTATTTTTATTGTTATTAGATGATAAAACATGAATAGTACTTTATGTGTGACTAATTTTTTTTAATATTTTTTATAAATTTTTCAAATAAGACAGATGGTCAAAACGTTGAGCACGTATATCTATGGCTGCATTTATCTTGGGACGGAGGT	tag14223_11,tag213683_189,tag32863_133,tag92163_2136,tag141568_1022,tag164862_171,tag278337_114,tag95656_473,tag18699_11,tag59042_24,tag23747_55,tag13261_246,tag44407_354,tag8465_64,tag19875_779,tag249936_53,tag228454_68,tag10551_90,tag201315_34,tag53869_56,tag28022_914,tag99454_260,tag30349_10,tag239009_380,tag48913_10,tag268590_10,tag173325_10,tag217574_62,tag82687_33,tag73197_14,tag276736_12
novel_mir124	4	+	CATTTTCAACCCCGTCACATGTGACTAGT	AGTCATTTGTGACGGGCCGAAAGTGGAAAC	21020510	21020762	CATCTCTGACGGCAAATCTGTGACGGGCAAAGGAAATGGTCAGTGATGAAGGTCACCTTTGACGGGTCCTACGGGATACCGTCATCGGTGAGCCATCCGGCCGCGGCCCGTCACAGGTAACTAGTCATTTGTGACGGGCCGAAAGTGGAAACCGTCAAAGGTGATGTAAACCTCACCTCTGACGGGTTCCATTTTCAACCCCGTCACATGTGACTAGTTATCGGATCGCAACCCGGATGGCCGTCAGAGGTA	tag259938_11,tag101382_303,tag217742_22,tag268317_10,tag238039_234,tag228008_344,tag95196_998,tag22081_1003,tag267676_11,tag167570_253,tag182472_361,tag97275_130,tag176570_52,tag112191_123,tag50765_17,tag154447_203,tag65826_43,tag101991_239,tag224409_118,tag48503_525,tag31854_12,tag290585_716,tag210575_2531,tag48343_1502,tag64084_10,tag225303_172,tag171249_11,tag284005_540,tag234385_143,tag316_11…
novel_mir125	4	+	AGTCGACTGCACCGTGACATTGTCACTGA	AGTGACAATGACACGGTGCAGTCAACTGTA	23142856	23143034	CGTTTGCTGGGTTTTGGGTCTTTTTGGAGGATTGGGATCCTCTGCAGTCGACTGCACCGTGACATTGTCACTGACATGTGGATCCTATGACACATCGGGTCCACATGTTAGTGACAATGACACGGTGCAGTCAACTGTAAAGGATCCCAATCCTTTTTTGGATGGGTTCGGGGAAACG	tag266613_760,tag42152_272,tag105451_353,tag121087_164,tag262247_20,tag103978_871,tag85945_200,tag22415_22,tag141625_254,tag264830_15,tag266975_14,tag39241_198,tag264325_414,tag21421_11,tag166330_311,tag225233_582,tag36116_28,tag84263_151,tag10287_11,tag62052_17,tag14945_449,tag101270_65,tag15378_129,tag508_68,tag97141_204,tag58037_72,tag195080_439,tag265636_194,tag6626_11,tag163184_1419,tag10045…
novel_mir126	4	-	GGAAATGTCTCATCCGATCCTAGGTTTTAA	AAACCTAGGACCGGATAAAACATGTCTGTC	24425507	24425630	ATACTCCCTCCGTCCCAATATATTAAAACCTAGGACCGGATAAAACATGTCTGTCCAGATTTGTAGTACTAGGAAATGTCTCATCCGATCCTAGGTTTTAATATATTGGGATGGAGGGAGTAG	tag258686_54,tag249592_837,tag222144_617,tag254957_939,tag100975_159,tag125877_339,tag90644_10,tag21454_889,tag76998_10,tag290830_51,tag213434_11,tag94427_284,tag159768_345,tag288807_378,tag198417_1113,tag27119_49,tag198091_10,tag229942_11,tag231315_97,tag148082_138,tag118325_161,tag291985_209,tag271449_494,tag14691_12,tag96293_22,tag240668_171,tag69093_21,tag240732_35,tag5164_45
novel_mir127	4	+	CAGACCACTTGAGCGGCGCCTGCGAAAATG	TTTCGCAGGCGCCGCTTAAGTGGTCTGCCT	25271886	25272008	ATTTTCACAGGCAGACCACTTGAGCGGCGCCTGCGAAAATGATTTTCGCAGTCGCCCCTTAAGTGCTCCGCCTGCGAAAATCATTTTCGCAGGCGCCGCTTAAGTGGTCTGCCTGTGAAAAT	tag92130_41,tag150158_178,tag54631_10,tag66326_12,tag242940_308,tag190478_1091,tag33911_173,tag197578_110,tag116271_240,tag179051_69,tag174810_194,tag238003_1000,tag164152_26,tag44113_21,tag129166_718,tag244216_272,tag246793_26,tag181774_454,tag155035_20,tag265112_359,tag244880_13,tag276098_52,tag217919_121,tag204183_182,tag245033_349,tag42774_20,tag273793_190,tag70300_17,tag108297_447,tag15091_3…
novel_mir128	4	+	GGTCGCGTGGCCTAATGGAT	GCGCTCGCCTCCGGAGCGGGAGATTGTG	25832781	25832855	AACTTGAACGTATGGTCGCGTGGCCTAATGGATAAGGCGCTCGCCTCCGGAGCGGGAGATTGTGGGTTCGAGTC	tag288901_349,tag84167_5044,tag30022_405,tag59669_10,tag24234_298,tag168109_39,tag94405_2678,tag14995_204,tag45101_74,tag261316_788,tag81244_19241,tag184303_4260,tag97703_3287,tag83184_67,tag74113_5638,tag141023_35,tag149030_586,tag267211_324,tag115249_996,tag195164_116,tag163408_10
novel_mir129	4	-	GATGCTGAGAAATGCATATTTG	GCATGGCTTAAACTATGAATTTGCTGG	28585316	28585603	TCCTTGAAGTTGTAAAATGCGTATTTGGGTCCATAATCTTGGTTTAATGTATCATCCGATGTCCAAAGTGCAGATGACGCAGCTTGGGTGCTGATGTGGCAATCCACGGTGGTGAGAATTTTGCATTTAGCCCCCTCATGCTACAGTATGCCTTCAAGTCTACTCCCACCACTCCCAAATCTTTTGGTGCATGGCTTAAACTATGAATTTGCTGGATGCTGAGAAATGCATATTTGTTGATTTGGGGTGGTAGGAGTCGATTTCGGGGCATACTATAGTGAAGAGGC	tag207251_27,tag91039_22,tag138902_24,tag17828_250,tag151507_42,tag142655_46,tag151314_68,tag54192_415,tag176496_560,tag112994_67,tag161987_103,tag125791_699,tag206905_75
novel_mir130	4	+	ATTTGCCACTAGGCCCACATGTCATAGACA	CATTGACAGGGTGTGGCAAATCGT	30281451	30281608	CGGGGCTTTTAACTATTTGCCACTCTTACGGATGTTGCTTAACGATTTGCCACTAGGCCCACATGTCATAGACACATGAGGGCCCACATGTCATTGACAGGGTGTGGCAAATCGTTAATTGCCATGTCACAAGAGTCGCAAATAGTTAAATTTCCCG	tag117434_23,tag204314_277,tag162894_2564,tag169603_2045,tag138304_508,tag270111_448,tag91323_23,tag270608_10,tag130773_10,tag147546_75,tag221141_34,tag59006_1303,tag89761_1477,tag104517_12,tag174286_436,tag205246_996,tag208142_10,tag92078_10,tag161580_489,tag30334_68,tag4635_21,tag6029_449,tag242343_151,tag73048_10,tag179353_13,tag72167_13,tag212735_449,tag145934_33,tag213516_460,tag162697_21,ta…
novel_mir131	4	+	TCCACCCGTTTATTGCATGTCATCTAAAT	CTAATTGACATGCAATAAACGGATAGACGC	31084605	31084851	CGCTCGTGTGGACGTCCACCCGTTTATTGCATGTCATCTAAATGGTTATGAAAAAATATGAACAAGATAGATCAATTTGTAATATATCAATCCACATATTTTTGTTACAATTTGTAGAAGTTGAATTTGAACTTGCATGTATGTGGAGTGATATATTACATATTGATCTATCTTGTCAATTTTTTTAAAAATTTTTCGTAACCATCTAATTGACATGCAATAAACGGATAGACGCCCACTTGAGCT	tag234106_31,tag10603_31,tag161233_362,tag101159_25,tag182723_23,tag20375_11,tag126236_239,tag230036_58,tag19180_11,tag175067_37,tag250729_163,tag14330_69,tag40710_42,tag92428_12,tag236107_1354,tag15338_642,tag112168_256,tag287753_87,tag87118_127,tag138358_406,tag45682_11,tag203530_35,tag282934_32,tag4169_153,tag239345_10,tag60089_1488,tag4413_21,tag254942_26,tag80742_21,tag250473_437,tag259601_4…
novel_mir132	4	-	ATCCCTCTCCATCCGCGAGGTCATAAG	ATGTCTGAGCGGTTGAAAGAGTCGGTCTTG	32879481	32879625	GATAGATAGGGCGGGCGAGCGCAGGGATGGATGTCTGAGCGGTTGAAAGAGTCGGTCTTGAAAACCGAAGTATTGATAGGAATACCGGGGGTTCGAATCCCTCTCCATCCGCGAGGTCATAAGTTCTCTCTTGCCTTATCTATA	tag169527_230,tag56639_157,tag254637_22,tag120938_76,tag93184_138,tag42885_942,tag16528_539,tag284379_25,tag257236_542,tag282496_405,tag252006_472,tag152981_10,tag237035_26,tag128841_12,tag27860_16,tag184747_10,tag127741_297,tag43080_31
novel_mir133	4	-	GCAATCCCTTTGGAATTTTCC	GGACTCCAAAGGGATCGCATTG	34931876	34931993	TAGTGGAGGACTCCAAAGGGATCGCATTGATCTGGCTAGCTATCTCGATCGATCGCCTCATCGATCGACGACGACGTGCGTGATCGATCAGTGCAATCCCTTTGGAATTTTCCTCTT	tag263706_157,tag275757_857,tag118602_84,tag207606_899,tag69103_25,tag106805_735,tag252071_12,tag5454_95,tag137939_118,tag284946_1224,tag230971_10,tag38182_11
novel_mir134	5	+	GGCGACGGCGGCGGTGCTGGAC	CACCACCGCCGCCGTCGCCG	777603	777761	CGGCGACGGCGGCGGTGCTGGACCTCAGGCCGACGCAGCCGGGGGAGAAGCCGCGCGTGGTGGTGCTCAGGACGGGGTGGGCGGTGTGCAGGTTCCTCAAGGACGTGGACACGAGCGCCTACGACGACATGCAGGTTCCACCACCGCCGCCGTCGCCG	tag200867_50,tag175390_13,tag27336_181,tag194150_12,tag160025_12,tag102342_20,tag207112_270,tag267374_264,tag154253_102,tag248232_27,tag101471_50,tag148740_134,tag21528_410,tag204288_158,tag28070_184,tag245792_2708,tag194988_135,tag252547_89
novel_mir135	5	+	CCCTTGGCTGTGGAGAGAGAGAGGAAG	TTTCTTCCTCTCTCCACAGCCAAGGGT	1432194	1432832	AAGGACAATATGCCACTCCATTCGTTGGGTTTAGACGAAATGCCACCCACTAGAATGCAAAGGATAAAATGCCACTCAATAGGTTACCTTCAGGATATTTTGCCACTTTGGGGGGATTTTAAGACCAAAATACCCTTGGCTGTGGAGAGAGAGAGGAAGAAAGGGAAATGGCTCTGCTCGCCGGTGGCAGCGGTGAGCGTGCGGGGGTGAGCTGCGATGGGGGAGGACAGCGGCGACGATGGGGGGAGGAGGACGGCAGCGCTGACGGGACGGCCTCACGCGCTCGCAGCTTGCCACCTCCGGCGCCTCCCCCCCCCCTCCCCCCCCCCCCCCCCCCGCGCGTTTGCCACTCACCGCTCGCTGCTCACGGCACCGCCGTCCTCCTCCCCCATCGTCGTC…	tag99046_184,tag292983_7200,tag207469_145,tag1821_10,tag193147_24,tag7571_23,tag130637_10,tag158582_47,tag3548_17,tag33346_451,tag230059_33,tag115784_1046,tag232765_270,tag241581_300,tag123052_91,tag226195_119,tag41027_103,tag177543_10,tag160690_148,tag96641_1762,tag106893_108,tag268097_140,tag116019_11,tag274817_32,tag221033_170,tag65519_10,tag189020_74,tag65038_10,tag273671_295,tag248183_34,tag…
novel_mir136	5	+	GGTCGTGAGTTTCTTGTTCAA	AGACGTGAGACTCGGAAACTCATGACTGCA	2286240	2286470	CTCTTCGTCTCATTTTAAGAGCGGTCGTGAGTTTCTTGTTCAAGGTTTAACCATCTATTTTATTTGAAAATCTTTTATGATTAGTATTTTTATTGATGTTAGGTGATAAAACATGAATAATACTTTATGCGTGACTTATTTTTTTATACTCTTTCTCAAATAAGACGGACACTTAAATATGAGACGTGAGACTCGGAAACTCATGACTGCATTCAAAATAGGACGGGGGA	tag5185_10,tag238739_71,tag187536_35,tag37540_431,tag169919_96,tag57723_451,tag65297_13,tag76582_214,tag9351_48,tag194909_10,tag283163_52
novel_mir137	5	+	GGGACTCACATGTCAATGACTTCA	AGTCACTGATATGTGGACCATAGT	2578237	2578379	TACATGCAAACTGATCCTCTCCTCTCCTTTTTCCTGTTTTCTAAGGGATCCTCTGATTTAACTGCTGTGCAGTTAAGTCACTGATATGTGGACCATAGTAAAGTGGGACTCACATGTCAATGACTTCAGAGGATCTGCTGTT	tag284071_812,tag261669_548,tag218425_25,tag134392_11,tag158814_60,tag28185_694,tag194470_22,tag19039_1049,tag284399_13,tag195389_196,tag270240_11,tag165635_13,tag150268_889,tag126279_150,tag290102_57,tag234688_281,tag839_345
novel_mir138	5	+	GTGGTCTTGTCTACGTGGCATGCCACG	ATGGCGTGCCACGTAAGCAAGATCGCGGTT	7127176	7127672	AGAGTAAAATGCACCAGCGGTCCTTAAACTTGTCAAGAGGTTTCACTTAGGTCCACGAACTTGCAAAGCGCACATCGAGGTCCCTAAACTTGGTTTATTATATCATCCTGGTCTAAAGCCACGTTTGACCGTGGTCTTGTCTACGTGGCATGCCACGTGGACGATGACATGGATTTTTTGAAATTTTTTCTCCCTCCTTCCTTCTTTTTTTTCTCTTTTATGAAAAGACGATGACATGGATGACGTGTACAAGGCATTTTCGTCTTTTCGACAAGGAAGAAAGAGAAAAAAAGAATTAAGAAGGGAGAAAAAAATAAAAAAATTCCATGTCATCATCCACATGGCGTGCCACGTAAGCAAGATCGCGGTTAAACGCGGCTTTGGACCGGGATGATACAA…	tag120961_176,tag84859_70,tag140133_452,tag194007_35,tag8716_10,tag98340_190,tag53261_332,tag268435_273,tag248723_10,tag22018_38,tag109583_40,tag268877_1956,tag21540_48,tag92707_12,tag27967_114,tag233722_107,tag33433_293,tag136421_224,tag234949_224,tag207811_11,tag75482_106,tag35121_372,tag222927_12,tag152250_40,tag11124_35,tag289632_10,tag28677_74,tag33219_235,tag111808_12,tag24400_1215,tag19380…
novel_mir139	5	-	GATGGTGATGACAGTGGCAGCGGGGAGGAT	CTCCCCGCTGTCACTGTCATCACCATCTCC	7443544	7444886	CGCAAATGCTTTCCCTACATAAATCTGCTCATACACTGTCTTCTGGAAAGCGGTGTGGAACCGGGGATCTGTGTGGCCCTAGGCCTCATGAACTGATCATGATGCCTCAAGATGGTGTACTGCGCTGGATTCCTCAGGTTGACCACAAACTGGATAGAGGGATCAACTTGAATCGCATCTTCCTCATCCTCCCCGCTGTCACTGTCATCACCATCTCCATTGTCCTCTTCACTGGCCCCCTCAACATGTTCCTCAACTTCTTCTTCACTTTGAGCATATTCCTCTCCGCTCGACTCCTCATGCGCACTCACGGGATCCGGCGTGGGCTCACGACGACCATGGCGAGTGCGGGGAGGCATAGCTGTCAATGATTAAAGAGGATAGGATATTAGCAATAAT…	tag253905_238,tag5389_50,tag46743_147,tag284751_12,tag243880_508,tag119013_501,tag94521_76,tag292521_84,tag119780_43,tag131748_64,tag271196_38,tag218107_60,tag43537_390,tag256844_660,tag130841_36,tag29056_1130,tag85967_341,tag188771_533,tag187363_301,tag62593_48,tag199514_63,tag131082_14,tag54280_672,tag282162_315,tag270717_103,tag24308_11,tag208065_252,tag160086_83,tag285937_262,tag85317_218,tag…
novel_mir140	5	+	AAAATGACCCTTTTGTTCAGTGCCAAAT	TGGCGTTGAAAAAATGGTCATTTTTTA	8495215	8495456	CCGCCAAAACTTTTTTAAAAAATGACCCTTTTGTTCAGTGCCAAATCGTGTGGCGCTGAACTTAGACACCTCAGCGCCAAATAGCATGGCGCTGAATGTACGTTGGCACACTAACTCAGCCTTCCATCCGCGTTGGCACAGCATTCAGCGCCAGTTGACGTGGCGCTGAAGTGTCTAAGTTCAGCTCCATAGAATTATTTGGCGTTGAAAAAATGGTCATTTTTTAAATAAGTTTTGGCGA	tag174307_12,tag186707_14,tag188934_29,tag278890_386,tag180077_294,tag213033_36,tag57880_148,tag15346_13,tag121695_187,tag173981_15,tag197516_59,tag149156_100,tag142163_998,tag289481_11,tag34040_226,tag141694_153,tag144526_58,tag52433_41,tag93187_10,tag114187_264,tag75131_193,tag34175_26,tag131367_30,tag283199_25,tag35500_196,tag107585_1620,tag26826_10,tag70098_42,tag106810_22,tag64141_1029,tag27…
novel_mir141	5	-	CAGGGACAGGGCGAAAGATGACCC	TCTCCCTTCTTTCGGCCCGTGCAAA	8577857	8578057	TCCCCTTTCGTTTGTGGTTCAGGAGTTTTGCTGTTGGGGTCTCCCTTCTTTCGGCCCGTGCAAACCCAAACGCAGGGCCATGGTTTAAATATATTTAGGGATGGCAATTTCCCTGTGGGGACCCGCCCCTACAGGGCCAGGGACAGGGCGAAAGATGACCCCGTGGGGGGCGGGGCTCCGCAAACAAGCAGGGACGGGGG	tag8929_145,tag103300_57,tag267030_476,tag121402_16,tag45560_440,tag196139_22,tag6024_30,tag28006_44,tag257253_66,tag61013_185,tag384_11,tag123191_83,tag21040_22,tag245862_37,tag15201_15,tag122147_11,tag270310_146,tag270410_19,tag42782_161,tag291660_10,tag103319_21,tag215008_165,tag252512_737,tag102740_10
novel_mir142	5	+	ATTAGGATTCAATCCTTGCTGCTA	CAGCAAGAACTGGATCTTAATATA	8862143	8862255	CTCCACTGTTGACTGCATTAGGATTCAATCCTTGCTGCTAAATGTATTGCTTATATTCAGCAATATAATGTTCAGCAGCAAGAACTGGATCTTAATATAGTCGATAGTGGAA	tag58208_151,tag155129_26,tag244179_18813,tag44360_53,tag196641_571,tag92528_20,tag42533_1422
novel_mir143	5	+	GGTGACGTATCATAGTCTCTGTTT	AGATTTCTAGTACTATGATATGTCAATATT	18728542	18728722	CTCTATTTGAAAGAAATTAACCCCCTACTCCCTCTGTCCCACAGAAATTCAACGTAGTATTTGATGGTGACGTATCATAGTCTCTGTTTAGATTTCTAGTACTATGATATGTCAATATTCAGTACAAAGTTGGCTTTTTATGGGACAGGGGTACAAGCTAAGAAAAAGAAAACAAAAGAT	tag236773_46,tag83295_14,tag188743_156,tag17491_460,tag265427_126,tag141489_123,tag49906_158,tag240549_46,tag237803_137,tag56670_33,tag285553_183,tag199785_124,tag227233_131,tag137086_136,tag87257_71,tag256836_22,tag155126_10,tag236784_42,tag139016_313,tag34284_103,tag212130_45,tag247261_10,tag55831_228
novel_mir144	5	+	ACGTATCCCAGTACTACAAATCTG	TTATAGTACTATGATACATCACAT	19113874	19114025	GTACTCCCTCCGTTCCAAAATATAGCAACTTAGAATCGGATGGGACGTATCCCAGTACTACAAATCTGGACAGGAGACATGTCCAAATTTATAGTACTATGATACATCACATACGATCCTAGATTGTTATATTATGGGACGGAGGGAGTAG	tag68822_12,tag107379_101,tag64832_142,tag36914_365,tag92706_189,tag79874_299,tag154153_31,tag30872_20,tag225952_767,tag154654_261,tag188217_10,tag293359_12,tag152477_779,tag289780_448,tag28324_19,tag201393_900,tag287207_32,tag26451_109,tag193024_227,tag54478_56
novel_mir145	5	+	GGATCAAGGGTTGAACAGCTTGGCCTCACT	AGGCCAAGCTGTTCAACCCTTGATCTCACG	20172898	20173093	ATGGGTTCGCATCATCTGCCTTCAAACCTGGCGGCAAACTTTACACATCGTGGGATCAAGGGTTGAACAGCTTGGCCTCACTAAGTACTAATGGTGAGGCCAAGCTGTTCAACCCTTGATCTCACGATGGGTGGCCTATAGGAAAGTAACGGCAAAGTTTGCCGTCGGCTTCGAAGGCAGATGATGCAAACCCAG	tag206562_546,tag173562_34,tag154421_437,tag9017_90,tag156408_778,tag165744_184,tag151600_53,tag113949_1222,tag164041_204,tag289170_12,tag283936_12,tag5923_59,tag13527_24,tag289045_201,tag246482_262,tag121059_263,tag104487_243,tag243987_247,tag263412_1430,tag256038_27,tag128147_75,tag264763_377,tag266814_1130
novel_mir146	5	-	TAAGACGAGTGGTCAAACAGTTCAACCAAA	GTTTGAACTATTTGACCACTCGTCTTATTC	20173168	20173384	CGTCCCATAATATAAGGGGTTTTGAGTTTTTGTTTGAACTATTTGACCACTCGTCTTATTCAAAATTTTTTGAAATTATTATTTTTTGTGACTTACTTTATTATCTAAAGTACTTTAAGCACAACTTTCATTTTTTCTATTTGCACAAATTTTTTGAATAAGACGAGTGGTCAAACAGTTCAACCAAAAACTCAAAATCCATTATATTATGGGACA	tag46118_22,tag257344_1962,tag30134_70,tag66104_631,tag227599_318,tag155699_75,tag117802_1506,tag287632_10,tag158474_330,tag243399_31,tag275763_193,tag248985_1628,tag248234_117,tag117390_82,tag213849_76,tag34289_11,tag101595_24,tag275264_11,tag211621_827,tag152955_366,tag187382_21,tag228460_81,tag254937_644,tag84908_10,tag119327_267,tag204490_13,tag268349_22,tag31171_407,tag158888_58,tag256002_24…
novel_mir147	5	+	ATCTGTGACGGGCCTAGTTGTT	TAAATTACGGCCCGTCACTGATAGGTGT	21491057	21491231	TGCCCGTCACGAATGAGTCATCTGTGACGGGCCTAGTTGTTATCTCAATCGGACCCTAAATTGGAGCCCGTCACGTGACGGGCTCCAACTTGGGGCCCGATTGAGATATGGAATGTTATCTCAATCGGGCTTAAATTACGGCCCGTCACTGATAGGTGTCATCCATGATGGGTC	tag150124_433,tag290378_369,tag250544_10,tag118663_24,tag156841_11,tag271725_11,tag25753_23,tag233717_41,tag22664_10,tag238905_10,tag237251_36,tag43912_37,tag48885_180,tag65370_32,tag98620_513,tag161839_10,tag238572_36,tag114638_70,tag112008_482,tag9037_183,tag216946_493
novel_mir148	5	-	ACTAATTAGGCTCAAAAGATTCGTCTCACG	GACGAATCTTTTGAGCCTAATTAAGC	25934237	25934442	TGGGTGTCACATCGAATGTTGACTGGATGTAGGAAGGGGTTTTCGGACGCGAATGGAAAAACTAATTTCATAACTCGCCTGGAAACTGCGAGACGAATCTTTTGAGCCTAATTAAGCCATCATTAGTACATGTGGATTACTGTAGCACTTATGACTAATCATAGACTAATTAGGCTCAAAAGATTCGTCTCACGATTTCCTCCCT	tag85048_232,tag104091_319,tag256245_125,tag244620_10,tag197792_1153,tag228597_813,tag26306_22,tag124515_45,tag179698_44,tag90350_141,tag20512_22,tag48815_49,tag175497_1606,tag126566_24,tag59159_30,tag247912_22,tag181305_11,tag232862_20,tag64129_427,tag190372_239,tag1682_200,tag235831_20,tag183753_626,tag224976_10,tag136905_22,tag22117_10,tag136683_46,tag22325_1579,tag59965_47,tag112673_12,tag224…
novel_mir149	5	+	TCCTCCATCCTGCGCGTGAAGAGCTCGC	GAGCTCTTCACGCGCGGGACGGAGGAAG	26049309	26049789	CCAACCAGAGTGTCTTCGCCAAAATGCCATCCCGAACAGAAATGCCACTTCCTCTTCTTCCTCCATCCTGCGCGTGAAGAGCTCGCCTGCGGCCATGGCTAGCTCCCTCCCTGCCATCGCCGCCGCACGGGCAGCGGAGCCCGCGGCGCAGTGGCGACTCTTCGGTTGACGGCGGCTGGCTACGCGGTGGCAACGAGGAGGCGGCGGCGGCCAGGAGCTGCTCCACCGGCCCCACGCGCACGCGCGCCGGCGGGATCCGCGCGTCGTCGCCGGAGTCCTTCCGCGACGACCTCAGCTGCACAGGCGTTGGCGGGGATGGCAGGGAGGGCAGCGCCCCGATCGCCGTCGGCAAGGCGGCATCGGCGCGGCGGTGGAGATGGCCATGGCCGCCGGCGAGCT…	tag79361_4728,tag218874_495,tag29630_2748,tag184619_21,tag221933_10,tag222052_22,tag206162_668,tag176970_253,tag103506_422,tag62266_129,tag116646_31,tag278727_96,tag142158_45,tag181717_11,tag69107_107,tag76602_33,tag57792_319,tag56532_420,tag37395_10,tag138779_342,tag2459_7111,tag11483_21,tag140753_139,tag13834_63,tag8301_213,tag224087_66,tag105267_97,tag117211_250,tag265921_187,tag213764_85,tag1…
novel_mir150	5	-	TCTCGTATGGCCTAGCTTATCAGGCAGCCC	CCACGTGAATGCGGCCAACGTAT	27172158	27172367	AAGTGGACCTTTTATTCAAGGATGCACACAAAGCTTAGCTTGCTTGCGGTTGTTGTTGCGCGAAGGCTTGCTCGGACGGGGCCACGTGAATGCGGCCAACGTATGTGTCGACTCAAATGTAGACATGAATTCTCGTATGGCCTAGCTTATCAGGCAGCCCACATTGAATTTACTAGAAAGGTTTCGCGCGCTATGCGGCGCGGCCACTA	tag123928_24,tag156566_30,tag166626_17,tag186297_409,tag209577_422,tag198993_143,tag177287_206,tag238960_99,tag266671_68,tag128626_20,tag47055_138,tag8920_10,tag204473_78,tag173689_69,tag224710_298,tag247612_22,tag203703_10,tag63105_10,tag209234_91,tag109568_21,tag263667_62,tag75799_120,tag201241_63,tag35680_37,tag178167_11,tag3104_73,tag276535_50,tag272591_42,tag102809_178,tag30142_14,tag280038_…
novel_mir151	6	+	ATTCTAGTACAACGAACATGGTTA	CCAGATACGTTGTGACTAGGACATGTC	454212	454324	AAAACGAACTTGGAACTGAATGTGATATATTCTAGTACAACGAACATGGTTAGAAATTCTGTCCAGATACGTTGTGACTAGGACATGTCACATCCAATTCTAAATTTATTTA	tag61600_314,tag244956_50,tag141796_10,tag178053_1491,tag92795_197,tag256803_13,tag45365_1998,tag137322_10,tag188993_286,tag197223_1600,tag61746_16,tag183397_10,tag158215_123,tag42624_303,tag41907_544,tag286491_296,tag70692_101,tag194875_1370,tag231404_135
novel_mir152	6	+	CTGTGACATGGCAATTAATGATTTGCC	AAATCGTTAAGCACCACTCGTAGGAG	5601590	5601711	ACCACTCCTGTGACATGGCAATTAATGATTTGCCACACCCTATCAATGACATGTGGGCCCTTATATATCTATGATATATGGGTCTAGTGGCAAATCGTTAAGCACCACTCGTAGGAGTGGC	tag19494_272,tag171674_324,tag215623_39,tag243924_433,tag103454_24,tag235904_314,tag11243_22,tag173372_10,tag46086_727,tag232176_503,tag79489_140,tag147574_142,tag147191_15,tag95951_13,tag3825_44,tag90431_45,tag78439_163,tag98792_63,tag200544_25,tag137604_10,tag61948_139
novel_mir153	6	+	GACCCTTTTGTTCAGCACCAAATCGTAT	CGATTTGGTGCTGAACAAAAGGGTCATT	5975639	5975850	CAGAAATGACCCTTTTGTTCAGCACCAAATCGTATGGCGCTGAACTTAGGCACCTCAGCGCCACGTCAACTGGCGCTGAATGCCGTGCCACCGTGGATATATGGGAGGCTGAGTTGGTGTGCCAACGTGCATTCAACGTCGTGCTATTTGGTGTTGAGGTGTCTAAGTTCAGCGCCATACGATTTGGTGCTGAACAAAAGGGTCATTTTTT	tag176401_45,tag256241_10,tag111066_415,tag74536_193,tag77512_98,tag231929_260,tag51227_133,tag256489_33,tag272403_49,tag182007_23,tag68884_13,tag126167_10,tag140983_811,tag121880_489,tag168593_177,tag268114_1079,tag124011_148,tag196649_11,tag899_373,tag187909_12,tag131392_3569,tag119809_412,tag256280_141
novel_mir154	6	+	TCACGGTACCAAATTGTTTCCGATCGTTG	AACGATCGGAAATGATTTTGTACCGCGAGG	7230665	7230828	CCGGTCCAACAAAAAGTAACTCGAGGTACCGATACCTCACGGTACCAAATTGTTTCCGATCGTTGGATCTAGCTGGGTGGGTTGGGCATCGTTAGATCCAACGATCGGAAATGATTTTGTACCGCGAGGTACCGATACCTCGAGATACTTTTTGTTGGACCGA	tag53675_401,tag271516_304,tag198259_48,tag251913_50,tag50945_525,tag3335_159,tag86552_209,tag93603_121,tag284403_1720,tag72200_29,tag109936_116,tag256584_365,tag60465_1182,tag227274_390,tag54522_331,tag173337_214,tag287661_74,tag263900_1571,tag270562_12,tag84557_45,tag242339_89,tag162958_192,tag255358_217,tag52681_325,tag75182_3331,tag149421_6488,tag70690_46,tag283124_464,tag122343_81,tag9284_24…
novel_mir155	6	-	GATATATGTCACAATAGCACCATAGC	GTGGGCTTGTAATTAGACATGGTATCATA	7552659	7552931	TGGACTTTTCTTACTTTTTCTAACACTGTGCAATCTAGTATCTCGTATCACGTGAGACGGTGGGCTTGTAATTAGACATGGTATCATATCTCTTGGACTGTGTTGTGGAGGTCCATCCATGGAGGAGGGCGCCTCTTAACACCGCAACACTAAGTGGACCTGGACCACAAGCAGATGTGGTTTGAGGAGACAATGCAGCTGCTGAGGGGATATATGTCACAATAGCACCATAGCTTAATGGCTAGAGCACGTACTCGAAGACAAGCGGTCCT	tag192756_12,tag46070_221,tag262142_92,tag292455_10,tag38331_11,tag235891_10,tag98503_12,tag236188_946,tag208899_59,tag254095_559,tag293321_834,tag256381_110,tag97760_161,tag128403_50,tag252438_83,tag58217_163,tag237192_338,tag172732_171
novel_mir156	6	-	TCGAATCCTGCTGTCGACGCTTTT	GAGGCGGATGAAGTGGAATTGGATG	13327326	13327587	CGAGGCGGATGAAGTGGAATTGGATGGTGGCGGCGCGGTGGTTCGGGCGCTTATAGCTGGCGCCCGCGACCTGCGGGCCGCAGGATCAGAGTCGGAATCGGAGTTTTAGATGGGCCAGCCCATTTTTGTTTATTTGGTTAAGTATAATATTTGAGCAATAGAGGTGTTGAAGTCGTCGATATGTCCGAGTGGTTAAGGAGGTAGACTCGAAATCTACTGGGCTTTGCCTGCGCAGGTTCGAATCCTGCTGTCGACGCTTTT	tag41616_11,tag225564_48,tag1189_11447,tag170588_147,tag229569_10,tag107190_13,tag155070_239,tag174474_12,tag11281_11,tag266881_93,tag243360_43,tag70484_2413,tag222972_2428,tag156194_5074,tag29763_1937,tag9862_11,tag168201_29108,tag132323_568,tag152686_11,tag111231_65,tag3400_12,tag205653_13,tag276749_251,tag207879_21,tag207197_248,tag89637_136,tag83065_398,tag191913_125,tag169947_25,tag198491_23…
novel_mir157	6	+	TTTCTCTCAGTGGTATCATGGTATCAGAGC	TGTGGTACCATGTTACCATTGAAGGAAAC	13329839	13329934	CATTAGTTGTTTCTCTCAGTGGTATCATGGTATCAGAGCTACTCATAAGAGTTGTTGCTGTGGTACCATGTTACCATTGAAGGAAACAACTGATT	tag43620_57,tag114830_599,tag288127_395,tag163148_541,tag28725_1530,tag222650_24,tag132325_102,tag93810_98,tag45159_66,tag117695_3109,tag10274_411,tag95544_119,tag231593_395,tag271132_22,tag201432_343,tag159372_3282,tag149720_11
novel_mir158	6	+	ATCTAACATGGTATCGGATCCATAGG	ATGGCTCTGATATCATGTTGGTTTT	13330464	13330598	AACAATGAATATATCTGTTGTTTCTCTCAAATCTAACATGGTATCGGATCCATAGGTGTAGCCATATCAATCTTAAAGCTATGGCTCTGATATCATGTTGGTTTTGAAGGAAATGACTGATATATTTCATTGTA	tag25045_33,tag251843_163,tag15624_383,tag231309_14,tag36041_406,tag225326_89,tag292415_70,tag43546_17713,tag137397_289,tag78991_459,tag186668_242,tag44762_473,tag78954_2116,tag30470_587,tag181427_110,tag78441_513,tag74095_328,tag138642_23,tag231260_782,tag133699_123
novel_mir159	6	-	AGGAATTCCTATATGAACACTGTTGCCAGC	GGCAGCACTGTTTATATAGAAATTTCTGTA	17008915	17009198	AGTTTATAGACTTATCCAAATAACAATGAAACAAGCAATATTTTTTTGAGGAAATTGCTGGCAGCACTGTTTATATAGAAATTTCTGTAAAATAATTGCTCCTGAGCTTGTGTTTGTCATAAATGTTAGTTGTTACTGTAGATGTTTCTTTCCTTAAAAGTTTCCCTAAACATTCTTGCTTGTTTACAGGAATTCCTATATGAACACTGTTGCCAGCAATTTGCTTTTTAAATATTCTTGCTTGTTTCATTGTGACATTGTTATTTGGACCTGTCTATAAATG	tag205613_14,tag255083_542,tag77885_16448,tag249864_438,tag83666_48,tag78371_57,tag16361_563,tag272222_10,tag152048_39,tag192046_300,tag142443_350,tag168396_115,tag218219_207,tag147896_461,tag110883_83,tag89881_21,tag182754_365,tag84319_188,tag157544_66,tag141697_2337,tag128268_17,tag5516_2167
novel_mir160	6	+	TGGAGGTGCTTGAGCAGATGGAGCCA	TGCCATTGCTCAAGCCGGCG	17847315	17847520	GGGCGGCGTCGGCGCCGGCGAGGCTGGAGGTGCTTGAGCAGATGGAGCCATGGGTGGAGCAGCACTTGCTGCCATTGCTCAAGCCGGCGGAGGAGGACGAGGCGGCGTCGGTCGCGGCGGAGATGGCGAGGACGGCGGCGAGGAGCATCTCGACGACGCGGGTGTAGGCGGCCTCGTGGCGCTCTTGTCGGCGGCGATGGAGCCA	tag277137_87,tag208688_70,tag49581_26,tag171860_36,tag96595_42,tag232265_60,tag87273_183,tag207409_123,tag158978_47,tag134565_756,tag258170_32,tag48808_10,tag92545_12,tag89729_22
novel_mir161	6	+	ATTTTAATGTATGGCGCCGTCGATTTTTTT	AAAGTCAACGGTGTCATATATTAAAATATG	21164474	21164716	TTACTCCCTCCGTATTTTAATGTATGGCGCCGTCGATTTTTTTTATCAACGTTTGACCATTCGTCTTATTCAAAAAATTTATGTAATTATCATTTATTTTATTGTGACTTGATTTATCATCAAATATTCTTTAAGCATGACATAAATATTTTTATAATTGCACAAAAAATTTGAATAAGACGAATAGTCAAACGACGTTAGAAAAGTCAACGGTGTCATATATTAAAATATGGAGGGAGTAC	tag126441_561,tag11177_723,tag277089_1012,tag47706_164,tag143826_107,tag256715_165,tag3192_273,tag183630_331,tag77116_155,tag207218_11,tag195775_1699,tag290782_194,tag149855_2309,tag7302_33,tag146622_11,tag114121_38,tag63295_72,tag258508_255,tag168575_218,tag46953_448,tag56320_10,tag139053_73,tag283192_208,tag174341_2497,tag208246_69,tag55453_25,tag212857_385,tag18961_10,tag92778_1637,tag256453_1…
novel_mir162	6	+	CAATGGCTTGTCTTGTTTTGTGTGCCA	ACGCAAAACGAGCCAAGTCATTATCA	21165722	21165845	AATCATGTGCCAATGGCTTGTCTTGTTTTGTGTGCCATAAAAAACACTAGGCTCAGTTCGGAATGAGTGTTGGCTTGAATTTTTGATGGCACGCAAAACGAGCCAAGTCATTATCACATGATC	tag258038_22,tag47749_10,tag128374_181,tag100181_27,tag65909_26117,tag161455_59888,tag82550_204,tag101443_10,tag252267_9974,tag229762_269,tag113211_2138,tag232042_47,tag153222_4046,tag138963_117,tag33718_173,tag32083_46,tag232707_841,tag30423_10,tag257701_511,tag231291_157,tag270662_305,tag96817_343,tag86267_352,tag126482_96,tag57597_263,tag245582_367
novel_mir163	6	+	CGTGCCTAATTTTGACCATTCGTCTTGTT	AAGACGGACGATCAAAGTTAAGCGCGGAA	24262958	24263189	CCCTCCGTCCCAAAATAAGTGCAACCATAGTTTTCCGTGCCTAATTTTGACCATTCGTCTTGTTTGAAATTTTTTTAAAAAATATTAAAAACATAAGTCACGAGTAAAGTACTATTCATGTTTTATCATCTTATAACAACAAAAATGCTAATTATAAAAAAATTTCAAATAAGACGGACGATCAAAGTTAAGCGCGGAAACTTATGGCTGCACTTATTTTGGGACGGAGGA	tag27818_249,tag46794_45,tag262749_306,tag176946_43,tag266357_295,tag98519_580,tag153203_25,tag72384_12,tag39646_24,tag76319_12,tag169509_209,tag72595_31,tag36123_34,tag91430_63,tag63613_1756,tag57645_161,tag214056_10,tag179467_10,tag196895_699,tag201397_13,tag252755_855,tag5686_304,tag251061_83,tag265307_267,tag44759_10,tag188307_239,tag212426_488,tag45961_309,tag259759_185,tag210382_20,tag46535…
novel_mir164	6	+	TTGACAGAAGAGAGTGAGCACACG	GTGCTCGCTCCTCTTTCTGTCAGCATC	26554826	26554931	CGAGATTGTTGACAGAAGAGAGTGAGCACACGGCGCGGCGGCTAGCCATCGGCGGGATGCCTGCCCCCGCCGCGTGCTCGCTCCTCTTTCTGTCAGCATCTCTCA	tag17915_228737,tag224427_407,tag101885_184,tag128845_53,tag231416_10,tag178431_5764,tag85484_56,tag125270_10
novel_mir165	6	-	CAGCGCCATACGATTTGACGCTGAAC	AGCGTCAAATCGTATGTCGCTAA	29385950	29386285	ATTTTGACAATTTGACTCTTTCCAAAAACTAATTTTACAAATGAATCGTGGCCAAAACTTATTTTAAAAATGACACTTTTTGTTTAGCGTCAAATCGTATGTCGCTAAACTTAGACACCTCAGTGCTACGTCAATTGGCGCAGAATATCGTGTCACCGCGGACGAGAGACTGAGTCGGCGTGCCAACGTGCATTCAGCGTCGTTCTATTTGGCGTTGAGGTGTCTAATTTCAGCGCCATACGATTTGACGCTGAACAAAAGCGTCATTTTTTAAATAAGTTTGGGCACGATTTATTTGTAAAATTAGTTTTCGAAAAGGGTTAAATTGTCAAAAA	tag248592_49,tag173086_23,tag86804_23,tag110772_391,tag104375_277,tag252738_24,tag172836_219,tag261071_352,tag180817_270,tag128138_244,tag288415_10,tag133547_21,tag40282_683,tag247700_32,tag25400_392,tag6041_97,tag122226_280,tag221223_34,tag232911_4051,tag1350_25,tag291006_10,tag220735_373,tag40993_240,tag220158_14,tag267595_10,tag267359_452,tag263758_971,tag168863_298,tag59_90,tag176279_230,tag1…
novel_mir166	7	-	ACGAGTGGTCAAACGTTGCAAGTAAAA	GGCTTGCAACGTTTGACCACTCGTCTT	4112494	4112744	ACTACTCCCTCCGTCCCACCCACAATATAAGGGATTTTAAGTTTTGGCTTGCAACGTTTGACCACTCGTCTTATTCAAACTTTTTTTGCAAATATAAAAAACGAAAAATTATGCTTAAAGTACTGTGAATAATAAAGTAAGTCACAAATAAAATAAATAATAATTTCAAAAAAAAATTGAATAAGACGAGTGGTCAAACGTTGCAAGTAAAAACTTAAAATTCCTTATACTATAGGACGGAGGGAGTAGC	tag174749_12,tag65681_10,tag13659_122
novel_mir167	7	+	GTACTATGAATCTGGACAGAGAGC	GTCCAGATTCATAGTAACAGCTAG	4325794	4325876	GGGATGTGACACATCTAGTACTATGAATCTGGACAGAGAGCCGGTCCAGATTCATAGTAACAGCTAGGATATGTCACATCTA	tag153020_11,tag149701_474,tag71535_139,tag219163_11,tag133173_38,tag75735_10,tag274846_50,tag264532_21,tag108593_279,tag131867_31,tag276290_11,tag96081_402,tag79944_120,tag169052_10,tag34628_263,tag167062_12,tag261480_35,tag187997_509,tag38374_181,tag58335_58
novel_mir168	7	-	TTAAATCTCGCTGTCCGCCTGCAAAAA	TTTTCGCAGGCGGATATAACCTTCGG	7356660	7356754	TTATTTTTCGCAGGCGGATATAACCTTCGGGCCCAAATGATCGCCTACAAAAATGTAAACCGGGTTAAATCTCGCTGTCCGCCTGCAAAAATAC	tag166674_106,tag79485_32,tag251214_14,tag106671_586,tag166943_148,tag153754_10,tag294002_34,tag176715_86,tag79386_33,tag73932_356,tag233482_10,tag29334_2213,tag246876_35,tag270825_216,tag16799_12,tag82710_22,tag165134_258,tag78276_11,tag226857_2342,tag3123_512,tag190564_24,tag188001_504,tag210011_181,tag27322_23,tag40762_10,tag223083_158,tag208138_277,tag97594_12,tag45261_38,tag291267_10,tag2860…
novel_mir169	7	+	ACCTCAACATGGTATCAGAGCTGGAAGTCC	AACTTCTAGCTCTGATACCATGTTGAGTTT	12755847	12756174	GCTGTCGAGGTATGAGTAGATTGCCCACCTTTTCTCCAATAATTTAAGCTCTTGGATTGGCTGGTTAGATTATGAACCTCAACATGGTATCAGAGCTGGAAGTCCTAAAGTTGACATCATGATAGCCTGACGATGGTGGAGACCATGATAAGCTGATACCATGTATTTTGCCGACATTGTGTTTCTCCAAGATTGTGCTACATCACAAACTTAGAAAAACTTAGAACTTCTAGCTCTGATACCATGTTGAGTTTTATGGCCTGATTAGTTAATCTAAAAGATTGAGTTATTGAGGAAAGGTGAAGAATCTATTTGTGCTTTGATGGG	tag142177_1380,tag44145_226,tag174664_11,tag277619_25,tag97042_381,tag165370_751,tag51319_450,tag288020_2393,tag40528_12412,tag145803_203,tag108661_45,tag79636_3257,tag277507_101,tag100835_492,tag289196_513,tag182775_730,tag10420_43,tag112597_1177,tag265528_24,tag191681_80,tag229066_96,tag93613_1028,tag217956_217,tag13563_86,tag37702_523,tag232904_4475,tag81200_555,tag258825_23953,tag264276_135,t…
novel_mir170	7	+	AGTTTTCGTATCCAATTTTGATCGTCTG	ACGATTAACTAGTTGAGTACGGAAAAGCAT	12825865	12826110	AGTACTCCTTCCGTCCTGTTTTAAGTGCAACCATGAGTTTTCGTATCCAATTTTGATCGTCTGTCTAATTTGAAAATTTTTTTAATTAGTATTTTTGTTGTTATGAGATGATAAAATATGAATAACAATTTATACGTGATTTATATTTTTAATTTTTTTTCAAAAAATTTTTAAATAAGGTGAACGATTAACTAGTTGAGTACGGAAAAGCATGACTGTACTTAAAATGGGACGGATGGAGTATA	tag81372_383,tag178942_32,tag16507_10,tag11407_472,tag242976_35,tag139999_283,tag285077_945,tag145548_33,tag86471_30,tag85025_44,tag34086_104,tag81137_10,tag191164_37,tag191163_391,tag3556_22,tag149676_33,tag26628_11,tag283550_405,tag134627_21,tag203620_359,tag106776_10,tag210254_1202,tag234555_11,tag244537_684,tag192838_104
novel_mir171	7	-	TGCTTTAGGTCCGTCCACGAGGACG	TCGTGGATGGACCAGGAGCTCGAC	13120538	13120731	ATGCGTCGGCCTCGTGGATGGACCAGGAGCTCGACGTTCCTTAAGGCCGTTCTTTCCGACCCATACAAGGTTCCGTCGCCTGCATTGTTCCAAGAGTGTCTTGGACGAAAGCAGGAAGTGGAACCTTGTTAAGGTCGGAACGAACTGCCTTAAGGAAGTCGATGCTTTAGGTCCGTCCACGAGGACGACGCAG	tag8908_37,tag228611_10,tag10936_26,tag108576_444,tag70054_202,tag252819_2236,tag57382_828,tag58496_237,tag118434_103,tag212985_2502,tag13203_851,tag91152_437,tag187391_30,tag132245_11,tag218710_536,tag222086_1086,tag200631_2140,tag135029_912,tag137809_255,tag243324_12,tag62491_32,tag293036_107,tag196273_2253,tag29737_313,tag134793_139,tag54510_55,tag42141_10,tag259022_394,tag97430_418,tag265792_…
novel_mir172	7	-	GGTCTTTCGTGTGTTCTCAGGTCGCCC	CGAGCTGGGAACACACGGTGATGAG	14598626	14598696	ACAGGGGCGAGCTGGGAACACACGGTGATGAGGCGGTCTGGTCTTTCGTGTGTTCTCAGGTCGCCCCTGC	tag209953_35363,tag142651_525,tag7825_16,tag158495_14,tag187181_23,tag121792_230,tag240671_53,tag72359_318,tag100153_151,tag236009_131,tag251724_11,tag78239_22,tag50923_50,tag12974_95,tag279208_188,tag138586_494,tag59590_289,tag249115_1370
novel_mir173	7	+	TCGATCTCGCACAGCCGTTGTGCG	GCAACAGTTGTGCGAGATCGACGT	15345764	15346341	CAATTTTTTTGCTGAAATATACCGTCGATCTCGCACAGCCGTTGTGCGAAAATGACGTGGGGTTGACATCGTGGGCGGTATCGCGCGGTGAAAGTGCGAGACTGCACGGTCTTGCGTGGCAACAACGCAAGACCGCGCGGTCTCACGGAATGGAAGAGCGAGACTGAACGGTCTTGCTGAACCAGACAGTGATACCGGACTGCCATGGCGATTCAAATGGTTAATTAGTGATTAATTACCCTGATTAGGGATTGATTAAATTATCCTGATTAGGGATTAATTAATCGCTAATCAGGATAATTAATCACTATTTCTTATTAGTTAATAGGTAATTAGGTAATTAATCACTAATTAAAGTGGAGACCGTTCCATCAGCGAGACGGTGTCGCTGTTTCCATC…	tag198932_163,tag55328_128,tag53344_125,tag70136_35,tag189345_11,tag287795_66,tag29736_34,tag69145_866,tag16260_433,tag200469_34,tag68545_11,tag271245_103,tag215542_95,tag287161_10,tag161751_519,tag275843_82,tag122835_452,tag260507_10,tag74213_2997,tag38260_211,tag78634_1139,tag144169_10,tag119691_132,tag128448_1015,tag241702_12,tag236327_52,tag190207_174,tag218601_12,tag251345_10,tag73654_23,tag…
novel_mir174	7	-	GGGCGTGGCCAAGTGGTAAGGCAGCG	TGCTCTGACCAATTGAACTACAATCCCCGC	15562358	15562548	CGGGACTGACGGGGCTCGAACCCGCAGGTTCCGCCTTGACAGGGCGGTGCTCTGACCAATTGAACTACAATCCCCGCGGGGCGTATGGCATAGTGTCGCATAAAACCCGAAATGGGGCGTGGCCAAGTGGTAAGGCAGCGGGTTTTGGTCCCGTTACTCGGAGGTTCGAATCCTTCCGTCCCAGATCCCC	tag235663_215,tag122870_536,tag288441_640,tag141678_1173,tag263728_41,tag28066_539,tag217467_11,tag253147_616,tag222633_21,tag207078_12,tag41036_621,tag244219_51,tag35959_173,tag93480_47,tag10685_1842,tag117563_14436,tag72060_111107,tag187051_14,tag110126_14048,tag132335_77,tag259625_70,tag118340_1182,tag130822_26,tag25604_158,tag93748_92,tag282869_33,tag176237_556,tag152822_10,tag10088_10,tag649…
novel_mir175	7	+	AATCTAGGATATGATGGGATGTTTCATAGT	ATAAAATGTCTCGGCTGATTCTAAGTTGTT	17767342	17767479	ATCCGTCCTATAATATAGCAATCTAGGATATGATGGGATGTTTCATAGTGCAACTAATCTGGATAGACCTTCTGTCTAGATCTATTAAACTATAAAATGTCTCGGCTGATTCTAAGTTGTTATATTATGGGATGGAG	tag169148_161,tag181032_633,tag152850_1935,tag161267_10,tag25521_150,tag87057_148,tag106613_157,tag88061_264,tag51549_49,tag38143_21,tag136155_235,tag209693_532,tag174660_50,tag65382_414,tag183122_789,tag6162_10,tag36087_12,tag29092_149,tag79412_280,tag181219_14,tag48481_10,tag259164_1137,tag278462_139,tag225495_62,tag90441_113
novel_mir176	7	-	CCATTTATATATCAAATTAGTAGGTAA	TCCACTCATTTTGCCTATAAACGGGTT	20205888	20206111	AGGGATGCAAGCGGGCCGACTCACGAATTTACTTATATGTTAAATAAAGAGTAATCTACGGGTTTTCGTGTCATGACTCAGCTTGCCGCGTCATAGAGAAGCAAGTGGATCAACTATAAACCCATTTATATATCAAATTAGTAGGTAACCCGCAAGCCAGCCAGCGGGTTATCCACTCATTTTGCCTATAAACGGGTTCGTGAGTTGACCCGCTCGTATCCCC	tag291642_591,tag205121_11,tag60664_87,tag47649_1347,tag77084_10,tag50511_12,tag98674_22,tag142428_36,tag45363_393,tag192566_10,tag128520_51,tag37845_26,tag266481_11,tag290661_78,tag273807_22,tag213228_104,tag277802_297,tag55520_122,tag55288_20,tag244872_321,tag76036_172,tag173102_23,tag186609_88,tag80402_449
novel_mir177	7	+	GACGCATCTAAGTACTATGAATCT	TCATAGTACTAGATGTGTTCT	25498907	25499064	ATACTCCCTCCGTCTCAGAATATAGCAACTTAGTACTGAATTAGACGCATCTAAGTACTATGAATCTAGACATATCTTCTATCCAGATTCATAGTACTAGATGTGTTCTATCCCATCCGGTTTTAGGTTGCTATGTTGGATGGGACGGAGAGAGTAC	tag81051_22,tag179490_160,tag242854_56,tag181599_49,tag289047_12,tag282748_306,tag75169_51,tag156347_13,tag166049_11,tag84758_14,tag64286_465,tag49396_303,tag86239_111,tag9578_21,tag124396_30,tag237596_10,tag101635_92,tag229888_35,tag97955_65,tag44837_2453,tag230714_95,tag93502_23,tag229082_328
novel_mir178	7	+	GAATCTGGACATGTGACACATCATAG	GAATGTAGTACTAGTATGTCCAGATTTATT	27013945	27014103	TTGTACTCCCTCCGTCAAAAAAAACAACCTAAACACATCCTAGTACCATGAATCTGGACATGTGACACATCATAGTACCATGAATGTAGTACTAGTATGTCCAGATTTATTGTCATATCGTAGTACGATGTTGAGTTTTCTCGACGGAGGGAGTATAT	tag88726_2478,tag107563_555,tag152597_10,tag211761_21,tag228465_428,tag71146_588,tag26471_654,tag40064_141,tag215806_12,tag293621_10,tag89578_380,tag140174_1154,tag157338_275,tag73645_312,tag208128_457
novel_mir179	8	+	GAAGCCGTTGACTTTTTTACACATGTTTGA	AACATGTTTTAAAAAGTCAACGGCGTTAAA	2245747	2245984	CTCCCTCTTTCCCTAAATATTTGAAGCCGTTGACTTTTTTACACATGTTTGAACGTTCGTCTTATTCAAAAAAATTTAAATAATTATTAATTCTTTTCCTATCATTTGATTCTTTGTTAAATATACTTTTATGTATACATATAGTTTTACACATTTCAACAAAAATTTCTGAATAAGACGAACGGTCGAACATGTTTTAAAAAGTCAACGGCGTTAAATATTTAGAGACAGAGGGAC	tag78562_22,tag61391_10,tag60454_262,tag194113_10,tag65140_211,tag238814_196,tag23004_49,tag112701_282,tag89036_195,tag14897_10,tag214806_34,tag63677_1382,tag99023_210,tag291907_260,tag127825_331,tag205725_103,tag20614_114,tag168817_246,tag203745_126,tag193008_658,tag191184_122,tag12818_267,tag191389_20,tag190646_316,tag269738_112,tag212790_153,tag43602_48,tag177414_31,tag137728_111,tag76156_119,…
novel_mir180	8	+	TTTTCCTGTATAATCTTGGTTTTTCCTGT	GGGCCAATGATTATATAGAAACA	3294485	3294659	TGCTTGATTTGTCACCTGTTTGGTTCATTCAGAATGTTGTATCATCTTGGTTTTTCCTGTATAATCTTGGTTTTTCCTGTATACTTTAATTTTCTTATCTGAGAAGTTACTTGGGCCAATGATTATATAGAAACATGACAAGCATATGTCTGAACTTTCCATGTGGATTAAGCC	tag277603_379,tag252333_365,tag130150_13,tag80711_573,tag195071_187,tag163244_564,tag158677_440,tag265173_103,tag241496_400,tag91647_190,tag25362_837,tag25917_56
novel_mir181	8	+	CGGTGATGGCGCGCGGGGAGGGAGGGAACG	TTCCTCCCTCCCCACGCGCCGTCACCTCTC	3955859	3956131	GGCGGAGGAAGGAGGCCGGCGCACAGAGGACGAGCGGTGATGGCGCGCGGGGAGGGAGGGAACGGTGCCTAGTGCGGCACCGGAGCTCGCCAGCACGCAGGAGTGAGGTGAGGAGGACGGCGGCCAGGGCGCGGAGAGCTTGCCGGCGCTCCGCCACCGCCGCTACCTCCTTCCGCGTGCTGGCGAGCTCCGGCGCCGCACTAGGCACTGTTTCCTCCCTCCCCACGCGCCGTCACCTCTCGTCCTCTGTGCGCCGGCCTCCTTCCTCCGTG	tag128741_216,tag143542_520,tag164323_219,tag65550_32,tag8598_34,tag159140_2700,tag219152_13,tag53072_12,tag133805_10,tag141774_1004,tag214331_430,tag102087_290,tag249850_240,tag106472_25,tag178071_192,tag127305_30,tag224015_11,tag79570_25,tag39738_837,tag50327_12,tag106918_3364,tag127289_776,tag90677_856,tag11579_11,tag220521_182,tag27350_1927,tag34532_10,tag222956_330,tag63636_104,tag91213_586,…
novel_mir182	8	+	CAACGTTTGACCATTCATCTT	ATGAATAGTCAAACGTTGATT	3960684	3960925	ATACTCTCTCCGTATTTTAATGTATGACACCTTTGACTTTTCAAACAACGTTTGACCATTCATCTTATTCAAATTTTTTGTGCAAATATAAAAATATTTATGTTATACTTAAAGAATATTTGATAATAAATTAAGCCACAATAAAATAAATGATAATTACATAAATTTTTTGAATAAGATGAATAGTCAAACGTTGATTAAAAAGTCAACGGCATCATACATTAAAATATGGAAGGAGTAG	tag280691_10,tag195788_138,tag19146_61,tag182609_120,tag37177_15,tag29833_13,tag75508_274,tag25258_22,tag292152_12,tag153691_206,tag117413_13,tag283578_166,tag127542_520,tag86317_10,tag100431_62,tag216382_11,tag130896_105,tag233825_179,tag121961_17,tag146062_56,tag124332_134,tag189970_147,tag240488_36,tag286159_25,tag252985_22,tag29753_304,tag84737_10,tag40959_97,tag68263_87,tag193055_82,tag23682…
novel_mir183	8	+	TTGACTTTTTTAAACACGTTGGACCGTTCG	ATGGTCAAACATGTTAAAAAAAGTCAACGG	4862693	4862928	CTCCCTCCTTCCCTAAATGTGAGACGCCGTTGACTTTTTTAAACACGTTGGACCGTTCGTCTTATTCAAAAAATTTAAGCAATTATTAATTATTTTCCTATCATTTGATTCATTGTTAAATATACTTTTATGTATACATATATTTTTACATATTTCACAAAAGTTTTTGAATAAGACGAATGGTCAAACATGTTAAAAAAAGTCAACGGCGTCAAACATTTAGGGAATGGGGGAA	tag55007_142,tag254900_227,tag240049_10027,tag141421_177,tag27589_899,tag157029_11,tag56997_11,tag126225_357,tag212741_2005,tag263469_262,tag150013_1272,tag156055_47,tag122953_168,tag198445_4205,tag129442_116,tag253882_3531,tag131046_141,tag59826_241,tag273164_11,tag144035_644,tag82608_1781,tag81919_8359,tag11109_11,tag266572_11,tag215208_483,tag30668_136,tag42441_25,tag110387_285,tag186865_297,t…
novel_mir184	8	-	GCCTGGCTAGGATCAAGACGGACGGAAAA	CCGTCTGTCTTGATCCCAGCCACGCACACG	4964014	4964330	TATTTATAGCATCGAAAGATATCGGTTCACTTTAATAGCACCTAAAGTTCACCCCATTCTCATTTTTAATACTTTCGTCAATTCTCGATCGTTTTCCGTCTGTCTTGATCCCAGCCACGCACACGATATGACGTTTCTACCCGTCACAAGTACAAGTAGAATGCATATCAATGAGGGTAGAAACGTCATATCGTGTGCCTGGCTAGGATCAAGACGGACGGAAAACGATCGAGAATTGACGGAAGTGTTAAAAATAGGAACGGGGTGAACTTTGGGTGCTATTAAAGTGAACCGGTATCTTTCGGTGCTATAAATT	tag59115_55,tag153740_1410,tag123033_71,tag45059_33,tag290997_75,tag35678_293,tag225294_35,tag257062_21,tag269135_86,tag48372_175,tag287995_107,tag118389_34,tag100702_70,tag211937_322,tag194796_343,tag259146_11,tag23250_37,tag60823_10,tag114031_11,tag155884_397,tag159131_563,tag173334_638,tag5201_20,tag96881_37,tag64735_178,tag116518_34,tag268635_156,tag130274_83,tag14680_11,tag129887_89,tag27027…
novel_mir185	8	+	GGAAGCGGCGCCGGTGGCGGGGGA	CCCGCCACCGGCGTCGCTTCCCC	6526907	6527106	AGGGAAGCGGCGCCGGTGGCGGGGGAAGCCGCCAGCTGGGGGGAGGGGGAGAGGGGGCGGCGCCGCCGGAGGGGAGGGGGAGGGGAAGCGGCGGCCCTCTAGCCTCCCTCTCGCGGCAGATCCGCCATCGCGCCGCTGACGCCGCCTCTCCCCCCTCCCCCCAGCTGGCCGCCTCCCCCGCCACCGGCGTCGCTTCCCC	tag120933_34,tag34541_387,tag48816_268,tag268693_24,tag245966_1349,tag132079_31081,tag47728_1097,tag70771_22,tag173728_21,tag125863_2440,tag54867_216,tag146105_1611,tag66562_39,tag118267_650,tag54674_487,tag263708_1773,tag286086_13,tag200017_3697,tag21418_10,tag272770_16,tag13626_48131
novel_mir186	8	+	AGCAGGATGCAGCCAAGGATGA	TGTCCTTGGCTACACCTTGCTCT	7641295	7641481	GGAAGCTAAGGGCCATGCACGAAGAGGCAGAGAGCAGGATGCAGCCAAGGATGACTTGCCGGCCGGCGATGGCCGACGGCGAGGTTAATTAATTGGCCGGAGACTGGCAGTCCTTCTCTGTTGATCCGGCAAGTTTGTCCTTGGCTACACCTTGCTCTCTTCTCGTCTTGTGTTGCCCTTGCTTTG	tag124918_46,tag157013_753,tag43698_23,tag251177_53,tag28693_86,tag119675_74,tag288170_157,tag215342_106,tag82170_1775,tag17894_23,tag184537_778,tag199368_925,tag169277_14,tag14077_49,tag56285_32,tag126580_424,tag209042_195
novel_mir187	8	+	GGACCGCCGGTCCTTCGGCTTGGCTGCGCG	GCGCAGCCAAGCCACGGGACCGGCGGTCCC	9192495	9192909	CAAAATATACGCGTACCGCGGTATGAACGTGTGGGACCGATTCGTTGATGCGGAGCGGATGCGTGGGACCGCCGGTCCTTCGGCTTGGCTGCGCGCGACCGCGCCGTCCCGCAGGCCAGCGCCGCGCCACCGCGCGGTTCCGCAGCAGGGACATGCGCCACCCGTTACAGCCAACTGAAATCTGCACTGATTTGATTACATGCGCACGTATATATGCAGTGCATGCAGCGAGTGTGCGCTGTTCCTGGATTCGGTCGCGCGTGGCCGTGCTGCGGAACCGTGCGGTGGCGCGGCGCCGGCCTGCGGGACCGCGCAGTCGCGCGCAGCCAAGCCACGGGACCGGCGGTCCCACGCATCCATGCCGCGCCGACGAACCGGTCGTGCATGTCCATACCGCGG…	tag162319_76,tag161306_70,tag243825_105,tag197555_557,tag215771_212,tag276758_2970,tag86979_232,tag25412_66,tag157362_20,tag103055_213,tag253566_37,tag238800_12,tag87803_21,tag96346_415,tag101982_756,tag128796_117,tag61634_136,tag208318_156,tag288457_94,tag68310_566,tag183880_147,tag163217_86,tag237790_66,tag155796_59,tag145880_10,tag194674_39,tag5119_12,tag123778_11,tag163649_33,tag202668_78,tag…
novel_mir188	8	+	ACGCATGGCGCGGCGCGGGGAA	GATGGGCGGCGGCGCGGGGGC	10681263	10681475	CCCTTCGTTTTCTCTTCCTCTCTCTCTTTCTCTCTCTCTTCGTCGGTCACGACGGTCAGCGGCAGCGCGCGCACGGCCGGCGGCCGGCACGCATGGCGCGGCGCGGGGAAGGGCGATGGGCGGCGGCGCGGGGGCGGGCCGGCGGTTGGCGCGCAAGCGGCACGCGGGGAGGTGGAGGGGATGGGGGAGAGGAAGGCAGCGACGGCGGAGGA	tag281556_494,tag11799_332,tag155377_191,tag133411_279,tag29997_45,tag7459_241,tag158870_738,tag198126_11,tag75570_166,tag80419_12,tag23815_16,tag21604_106,tag254012_144,tag147150_10,tag169014_115,tag119919_347,tag83277_355,tag1755_64,tag35988_11,tag28299_10,tag168912_21,tag96328_10,tag229339_273,tag249096_23,tag261842_99,tag230725_924,tag279602_11,tag73745_70,tag215982_24,tag279847_10,tag70067_1…
novel_mir189	8	-	TAAATAAAATGAATAGTCAAACGTTAAACA	CTGACGTTTGACCATTCGTTTTATTCAA	10726821	10727065	TCCTCCATATTTAAATGTATGACGTCATTGACTTTTCGATTGACTTTTTGACTGACGTTTGACCATTCGTTTTATTCAAAATTTTTGTGTAAATAGGAAAATATTTATGTCATGCTTTAAAAACATTTGATGAAGAATCAAGTCATAATAAAATAAATAATAATTACATAAATTTTTTTAAATAAAATGAATAGTCAAACGTTAAACAAAAAGTCAACAGCGTCATACATTAAAATGTGGAGGT	tag171347_516,tag252496_119,tag129002_35,tag174149_11,tag249493_84,tag135507_22,tag173637_83,tag286122_21,tag44796_171,tag130471_10,tag123134_25,tag175397_2345,tag194692_39,tag81272_76,tag140490_42,tag32454_63,tag213241_106,tag156360_12,tag94873_723,tag6505_10,tag189272_11,tag277248_14,tag47552_190,tag17313_549,tag66405_560,tag30822_2468,tag71357_11,tag236536_48,tag92019_24,tag65660_138,tag284649…
novel_mir190	8	+	TGGTCTTGACTACGTGGCACGCCA	GTGCCACGTAGGCAAGACCACAGTC	11763831	11764318	GGAGTAAAATGCACCAACGGTCCTTAAACTTATCGGGAGGTTTCACTTAGGTCCACGAACTTGCAAAGCGCACATCGAGGGCCCTAAACTTGATTTATTGTATCATTCCGGTCCAAAGCCATGTTTGACCGTGGTCTTGACTACGTGGCACGCCACGTGAACGATGACATGGATTTTTTTATTTTTTCTCCCTTCTTCCTTCTTTTTTTCACCACTGCGACAACCCCTCCCCTCGTGTCGCCTCTCACCACCGAGAAAAAAGAAGGAAGAAAGAGAAAAAAGAAGGAAGAAGGGAGAAAAAAATAAAAAAAAATTCCATGTCATTGTCCACGTGGCGTGCCACGTAGGCAAGACCACAGTCAAACGAGGCTTTGGACCGGTATGATACAATAAACCAAG…	tag76521_41,tag194518_171,tag88997_154,tag96198_133,tag75614_30,tag48008_105,tag80412_33,tag210249_11,tag58783_98,tag2325_24,tag87151_44,tag55821_45,tag25852_285,tag138905_221,tag25011_22,tag26482_33,tag114900_18,tag48955_132,tag273450_148,tag89345_21,tag291970_367,tag292209_870
novel_mir191	8	+	GAACTGTTCACATGTTGGTTCCCGGC	TGGAACTAACATGTGAACAGTGTC	15597859	15598273	GCATGGGAAGGATTTGCAAAAATATACCCGTCCCGAGGAATGAAAACGCGGGACCTCAACGGTCTGTAGCTCCAAAACACGGGACTAACGGTCCCGCGGCTCCAAAACACGCCACCATGGTAGCAAGTGATTTTTTTTACCGTGTCGGTACTGCTTAGTACTGTTTTGACACTATGTTTGCACTGTTTGGAACTGTTCACATGTTGGTTCCCGGCAGTAAAACTGCTGGAACTAACATGTGAACAGTGTCAAACAGTGTCAAATAGTGTTTCAATAGTGCCAAAAAGTATTAATTCGATGTCTACCGCGGTGGCGTGTTTTGGAGCCGTGGGACCACGATGGTCCCGTGTTTTGGAGCTGCCGGACCGTCGCGGTACCGCGGGACGGGTATATTTTCGC…	tag143020_48,tag61662_30,tag238217_38,tag101284_10,tag220499_25,tag80627_49,tag41629_10,tag12746_534,tag293920_10,tag244445_181,tag218735_11,tag249383_98,tag185808_11,tag72755_15,tag309_275,tag277160_10,tag260536_63,tag89413_25,tag85086_7216,tag98964_6515,tag280591_126,tag19539_372,tag161073_4140,tag261546_11
novel_mir192	8	+	AGATATCTGTGCCCAACGTTTGACCGTC	GATCAAACGTTGAACGTGAATAGTGCA	16518059	16518293	ATCTCCGTCCCAAAATAAGTGCAGCCGTAGATATCTGTGCCCAACGTTTGACCGTCCGTCTTATTTAAAAAATTTGTGAAAAAATTAAAAATATTTAGTCACACATAAAGTACTATTCATGTTTTATCATCTAATAGCAATAAAAATACTAATCATAAAAAAATTTCAAATAAGACGAACGATCAAACGTTGAACGTGAATAGTGCAAAACTGCACTTATTTTGGGACGGAGGG	tag34731_67,tag112353_300,tag220441_5025,tag53535_24,tag166092_50,tag220091_185,tag266533_246,tag21193_10,tag54654_66,tag270686_12,tag79669_38,tag209230_1310,tag239247_60,tag237201_61,tag109691_11,tag143969_7791,tag55411_158,tag51805_306,tag7597_544,tag147238_157,tag265442_669,tag93327_509,tag46870_44,tag202927_11,tag203048_21,tag215479_356,tag231105_151,tag12005_180,tag110272_10,tag70730_11,tag1…
novel_mir193	8	-	ACTGCCTTAAGGAAGTCGATGCTCC	GAGCTCGACGTTCCTTAAGGCCGTT	19393214	19393407	ATGCGTCGGCCTCGTGGATAGACCAGGAGCTCGACGTTCCTTAAGGCCGTTCTTTCCGACCCATACAAGGTTTCGCTGCCTGCATTGTTCCAAGAGTGTCTTGGACGAAAGCAGGAAGTGGAACCTTGTTAAGGTCGGAACGAACTGCCTTAAGGAAGTCGATGCTCCAGGTCCATCCACGAGGACGATGCAG	tag23529_10
novel_mir194	8	+	TAGCCATGAGTTTTCTTGTCCAACTTT	TTGGACACGGAAACTCATGGCTGCGTT	19806351	19806602	GGATAGTACTTCCTTTGTCCCAAAATAAGCGTAGCCATGAGTTTTCTTGTCCAACTTTAATTGTTCGTCTTATTTAATTTTTTTTTGAAAAAACTAAAAAACACAAGTCACGCATAAACTACTATTCATGTTTTATAATCTAATAACAATAAAAATACTAATCATACAAAAATTTCAAATAAGACGGATGATTAAAGTTGGACACGGAAACTCATGGCTGCGTTTATTTTGTGACGGAGAGAGTACTATTG	tag208099_675,tag264710_623,tag160975_1265,tag166317_22,tag215150_46,tag290140_99,tag229597_553,tag242961_874,tag224740_13,tag238232_139,tag124077_91,tag210023_1896,tag263415_25,tag214049_607,tag159113_14,tag292123_668,tag27679_943,tag168672_49,tag183415_283,tag46801_1891,tag102689_1192,tag126257_47,tag140289_50,tag176181_192,tag119803_434,tag44231_463,tag120722_828,tag68442_7812,tag249488_59,tag…
novel_mir195	8	-	GTGCTGATTGACATGTTATCAAATCT	TGAGTATGATTTTGTCGCCCCAGTCTT	22775355	22775558	AAATTAAGCCGAATTCATCTAATAGCAGTTCAGGAAACGAAACATGCCGTGCACTGCGTTGGAGCATGATGAGTATGATTTTGTCGCCCCAGTCTTAGGATCCGAATTACGGATCTGTGCTGATTGACATGTTATCAAATCTGACTCCATGAGCAATGTTATCAAATCTTCGTTTTTGTTTTGATTTGCTTTCGTTTTGATTC	tag277815_332,tag43711_23,tag48548_79,tag68312_81,tag40313_30,tag41681_125,tag233224_61,tag224805_10,tag80886_42,tag254141_16,tag235512_13,tag129411_96,tag175109_11
novel_mir196	8	-	GTATGGGACGGGATGGTAGTAGCATG	GCTGCCTCCCATTCCCTTCCCGATTCAATT	23850816	23851073	TCCCTAGTCCCTAATGCTGTATGCGTGTGGATTGTGATTAGTGTTATGGCAATGAGGAGAAATGAAAGGCCGGTCTTACGGCTGCCTCCCATTCCCTTCCCGATTCAATTAGTCTCTGGTATGGGACGGGATGGTAGTAGCATGATGTGCAGTTCGGCGAAAGGTTCTCTGAGCCATTCTTTCTTTACCTCCACTTATGTTCAGTACACTTTATTTCGTGTTCTTTTTAGGGTAAAAATATTGCAGGTTATTAGGGT	tag208755_330,tag99510_127,tag54294_63,tag130091_10,tag290344_123,tag110672_39,tag243179_11,tag93974_43,tag13874_191,tag43505_592,tag153508_11
novel_mir197	8	+	TAGTTCTTTACATGTATAAAATTCTGAGGA	CCTCAGGATTTTATACATGTAAAGAATTAA	26181370	26181474	ATATAATGTTTCTTTAGTTCTTTACATGTATAAAATTCTGAGGATGTTATATATATGACATCCTCAGGATTTTATACATGTAAAGAATTAAACATACATTATAG	tag184067_521,tag288927_11,tag84762_67,tag46708_94,tag188678_395,tag239398_39,tag12683_20,tag286029_10,tag282368_75,tag158946_10,tag154401_151,tag162522_1596,tag256076_3504,tag227142_391,tag173273_153,tag257548_272,tag198354_241,tag261918_2052,tag52182_14,tag24419_10,tag235726_54,tag95157_393,tag44677_143,tag72998_22,tag93667_415,tag227926_1333,tag254649_691,tag10143_278,tag16109_109,tag115051_10…
novel_mir198	8	+	TTTCCGCGTCCAACTTTGATC	GTCAAAGTTGGACGCGGAAAACTA	26598463	26598694	ACCTCTGTCTTAAAATACGTGTAGCCATGAGTTTCCGCGTCCAACTTTGATCGTCCGTCTTATTTGAAATTTTTTTATAATTAGCATTTTTGTTGTTATAAGATGATAAAACATGAATAATACTTTACTCGCGACTTATATTTTTAATTTTTTTAAAAAAATTTTTAGATAAGACGAATGGTCAAAGTTGGACGCGGAAAACTATGGCTGCACTTATTTTGCGACGGAGGG	tag49006_10,tag95723_1325,tag168375_268,tag185088_1408,tag202610_23,tag161370_112,tag70398_10,tag255780_70,tag32052_325,tag26986_3086,tag80680_10,tag190968_145,tag206590_272,tag88450_590,tag200442_326,tag236050_290,tag91655_10,tag102536_160,tag187886_320,tag15466_125,tag118969_10,tag136168_48,tag143282_541,tag204181_469,tag237921_66,tag106907_1320,tag64732_278,tag153100_236,tag72311_84,tag22724_4…
novel_mir199	8	+	TGGTGATAAGGGTGTAGCTCTGGTAGC	TCTGAGTCGCTCTTATCACTCATG	26803118	26803287	AGAGAGCAAGGCTTGCATGGTGATAAGGGTGTAGCTCTGGTAGCCAAGGATGACTTGCCTGTGTCCTTGTGTAGAGGATCATTCAGAAAATGAGCCTTGAACTGGTTCATAGGCAGTCTCCTTGGCTAGTCTGAGTCGCTCTTATCACTCATGTTAGGCTTGCATCTCG	tag45668_220,tag250069_1099,tag7072_61,tag59975_110,tag228418_32,tag73502_81,tag121701_12,tag219463_31796,tag285695_12,tag169469_858,tag245569_78,tag209628_23,tag134737_26,tag219454_15555,tag152673_5630,tag87755_59,tag162801_940,tag199405_2544,tag227568_278
novel_mir200	8	-	TCCACGTGGCGATGACGTGGCA	CACGTGGCGCCTACGTGGCAATATT	26936356	26936614	ACCGGTGCAATTTAACTCCCTGGGCGGTTTTGGGAGGTGGTTTTGCTGACGTGGTGCCACGTGGCGCCTACGTGGCAATATTGACCGAGTCTTCGTTCCACGTGGCGATGACGTGGCACCTACGTGGCGGTAGAAATAAAAAATATGCGTGGGACCCATTAGTCATTCACACAAAAAGAAATGTGGGCCCACTGACAGACCTTCCTCCTCCCTCTCTCCCTTCTCTCTCTTTCTCTCCCCTTCTTCCCCTTCGGCCGG	tag174672_10,tag65480_78,tag159422_124,tag263284_10,tag2347_147,tag106199_10,tag29034_73,tag142821_535,tag284392_12,tag39101_23,tag70142_197,tag110915_172,tag202701_10,tag225580_10,tag181039_10,tag287634_149,tag78524_20,tag117431_141,tag266169_42,tag220615_102,tag54533_450,tag271405_159,tag51981_180,tag164423_61,tag141390_89,tag92367_24,tag117381_126,tag110742_33,tag158385_154,tag47081_187,tag213…
novel_mir201	8	-	GCACGTAGCCGACATCGTGAATAGTAGTGG	ACTATTCAAGATATCGGCTACGTGCCACTG	26937024	26937345	TTGCCACTAAAAATATGCCATTTTAGATAAATAACACTACTATTCAAGATATCGGCTACGTGCCACTGGAATTTGAGGAAACTGAACCATGCCACTCCGTCGCGTTTTTCGTCAGACCCCTAGACGTGGAACCAACATGTCAGTTCCATCTTTCTCCATCCTCCCTCTTCTTTCTTCTCCACGTATAGTTGAGGCTACGGAGACTTTTGAGGAAAACGCGATGGAGTGGCATGGTTCCAATTTACTCAAATTCCAGTGGCACGTAGCCGACATCGTGAATAGTAGTGGTATTTATCTAAAATAGCATATTTGTAGTGGCAT	tag43578_21,tag12852_251,tag199347_48,tag92372_13,tag45651_98,tag48776_363,tag22376_1162,tag113697_317,tag153540_3371,tag11127_55,tag233742_28,tag244318_95,tag196715_25,tag36135_436,tag59197_132,tag254422_10,tag100288_1590,tag204502_62,tag102110_582,tag182959_880,tag115688_11,tag148704_10,tag205965_90,tag90427_52,tag85458_70,tag286910_368,tag103784_11,tag173757_355,tag144789_204,tag158487_110,tag…
novel_mir202	8	-	GGACTTTGAGGCAGAGGAAGAG	TTCTTCTCCCTCAAAGGTCTCC	26937811	26937865	ATCTTCTTCTCCCTCAAAGGTCTCCAAGAGGAGGACTTTGAGGCAGAGGAAGAG	tag292823_6410,tag84876_233,tag124155_92,tag57963_17,tag9374_189,tag279289_10,tag118067_82,tag278501_32,tag107030_10,tag252735_4353,tag278770_41,tag112437_12,tag195426_358,tag214549_654,tag3592_105,tag283013_12,tag113131_154
novel_mir203	8	+	TCCCAAAATGTTTGACGTTGTTGACTTTT	AGTCAACGACATCGAACATTTAGTGAAGGA	27546464	27546703	GTACTCCCTCGTCCCAAAATGTTTGACGTTGTTGACTTTTTTAAAAGTATTTGACCGTTTGTCTTATTCAAAAAATTTAAGTAATTATTAATTTTTTTCTTATTATTTGATTTATTGTTAAATATACTTTTATTATACATATAGTTTTACATATTTTATAAATTTTTTTAAATAAGACGAATGATTAAACATGTTTAAAAAAGTCAACGACATCGAACATTTAGTGAAGGAGGGAGTAA	tag108785_157,tag211078_13,tag120522_291,tag119784_12,tag129067_66,tag134802_163,tag59550_22,tag272924_977,tag151179_82,tag235837_363,tag136380_11,tag161565_298,tag101255_604,tag156196_5424,tag251383_99,tag176626_502,tag103859_14,tag253493_679,tag78193_10,tag172158_440,tag245338_33,tag240490_1257,tag206721_100,tag182581_10,tag52492_4783,tag251044_1164,tag183806_50
novel_mir204	9	+	GCAAGCTTGGTGCAAGGAGATCAT	CTATCTCTTATGACCAGCTTGCCAATCTGT	3542879	3543024	TGACCCTTCAGCAAGCTTGGTGCAAGGAGATCATTGCTCAATTCTATGCCACAGCCTATTTTAATGGTGATCGTGACATTCATTGGATGACTCAGGGCTCGTGGTATTCTATCTCTTATGACCAGCTTGCCAATCTGTGGGGTTT	tag45339_285,tag166359_1465,tag151497_1597,tag35622_43,tag212022_448,tag86017_35,tag129058_215,tag92133_10,tag265423_522,tag96427_28,tag252230_1560,tag142826_10,tag188467_37,tag56706_218,tag181103_332,tag40734_46,tag67262_1492,tag91685_21,tag37155_51,tag233701_172,tag185755_413,tag97872_547,tag190092_22,tag147429_57,tag213509_139,tag18358_636,tag215695_90,tag293586_118,tag171102_108,tag51625_22,t…
novel_mir205	9	+	TGCTCCGTAGCGCCGCCGCCACGCCGAGC	CGCCGCCGTTAGGTGCGCACGGAGGTG	6240416	6240570	CCCGAGTTCTCTCGTGCTCCGTAGCGCCGCCGCCACGCCGAGCAAGCCGCCGCCGTCGCCGGCCGACGCCCAGCCGCGCCGCGCCGTCGATTCCGTCGTCGCCGCCGCTTCCCCTCGCCGCCGTTAGGTGCGCACGGAGGTGAGGAACCTCGGC	tag44793_159,tag8443_375,tag103292_10,tag139680_109,tag255988_237,tag178370_13,tag49259_592,tag143773_197,tag290787_57,tag88824_355,tag180980_311,tag283779_52,tag197128_418,tag31529_501,tag149699_857,tag183276_24,tag242321_593,tag233581_114,tag108934_83,tag231620_11,tag132013_21,tag206290_532,tag177763_698,tag157157_11,tag246889_219,tag276520_27,tag45263_372,tag162376_46,tag50869_142,tag76420_590…
novel_mir206	9	+	GTCATTGGCGCCGTGGTCCAACATAATG	TCATGTTGGACTACAGCGTCAATGATGTT	7319007	7319289	AAAACTTATTTTACAAATAGACCCCTAAAAAACTTATTCCAGGAATAGACCCTTTTCGCGACACCAATGTCATTGGCGCCGTGGTCCAACATAATGATGCCAAAGATATTACCGCCGTCCCCCTTTACATTAGTGAGTTAGCTTCTGTGGGGATGCTAGGGGGACGGTGCCAATGTCATTGGCGCCATCATGTTGGACTACAGCGTCAATGATGTTGGCACCGCAAAAAGGGTCTATTCCTGGAGTAAGTTTTTTTTGGGGTCTATTTGTAAAATAAGTTTC	tag95531_11,tag273910_365,tag202948_96,tag186243_132,tag157206_10,tag278891_10,tag91150_319,tag194028_99,tag241267_488,tag250708_565,tag56517_25,tag85001_22,tag293775_1736,tag66906_72,tag233636_67,tag148003_109,tag14981_119,tag178940_315
novel_mir207	9	+	ATATGGCCCGTCACTAGTGACTAGA	CCTGTAACGGGCCATAGCC	9088560	9088731	GGCTGGATCTATATGGCCCGTCACTAGTGACTAGATACCTGTAACGGGCCATAGCCGGATGGCTCACCGATGACGGCATCCCGTAGAACTCGTTAAAGGTGACCCTCATCACTGACCAGCACTTATATATGCCCGTCCTAGGTATGTCATCAAAGGTGTGAGGATCTAGCA	tag130083_393,tag163471_10,tag135001_14,tag35653_772,tag175682_1127,tag157017_401,tag214161_236,tag246792_46,tag164337_96,tag83775_198,tag137752_22,tag21961_10,tag181215_11,tag4521_10,tag220782_577,tag156236_16,tag130429_11,tag74648_23,tag52673_15,tag131386_99,tag272022_301,tag29538_313,tag228616_1977,tag197786_55,tag216702_636,tag50522_842,tag245345_126,tag270938_513,tag237312_306,tag141043_774,…
novel_mir208	9	-	TGAGCTATGGAACGTTATTTCAATCGGGCC	GATTGAGATAACGATCCATATCTCAATCGG	10619411	10619745	ATCGATTGAGATATGGTCGCACGTACATGTTAGATGGGCATAAAAATCAGGCCCGCCACTGATGACCTCTATCAGTGACAGGCCGTAGTTTAGGCCCGATTGAGATAACGATCCATATCTCAATCGGGTCTCAAGTTGGCGCCCGTCACGGATGATCATCAAGTTTAGCCCCGATAGAGATAATGTTCCATTTCTCAAACTTGAGGCCCGATTGAGCTATGGAACGTTATTTCAATCGGGCCTAAATTACGGCCCGTCACTGATAGGTGTCATCCGTGACGAGCCTGAGTTTTATGCCCATTTAATATGTCTATGCGACTATATCTTAATCGGA	tag1546_145,tag205477_578,tag97675_74,tag147345_226,tag110575_44,tag283661_70,tag245851_135,tag115219_481,tag266362_336,tag201669_8635,tag120443_23424,tag59468_172,tag44597_20,tag41903_243,tag156493_466,tag243684_629,tag271729_242,tag191017_1044,tag266807_3672,tag341_78,tag282731_69,tag271264_14,tag178304_99,tag188790_93,tag195791_48,tag234330_10,tag204665_173,tag271423_310,tag145634_173,tag22953…
novel_mir209	9	-	GGCTATTAGATTGGCTATAGATGA	TCTGTAGCCAACTGTAGCACG	13854598	13854761	AGAGAAGAGCAACGGGCTACACATCTGTAGCCAACTGTAGCACGGACTCTAAGACGCAATGTGGGTATGACAGGTGGGACCATACATTAATAATATAGTAAGCAATTATTGTATGAATTGGCTATTAGATTGGCTATAGATGAATTGTAACTTGCTCTTATCG	tag133937_506,tag273238_12,tag225909_10,tag19240_366,tag38550_21,tag119622_12,tag269175_596,tag228062_17,tag184159_324,tag84804_35,tag214415_65,tag157004_14,tag240021_146,tag55450_311,tag69896_1121,tag30182_21,tag187452_49,tag133318_10,tag99844_10,tag129217_59,tag256810_3050,tag235739_10,tag178250_424,tag38898_12,tag5388_13,tag80760_679,tag228441_267,tag5778_305,tag273205_769,tag40071_259,tag4572…
novel_mir210	9	+	CCTTTATTTTAGCAGGCGGGCCTCTT	AGAGGCCCGCCTGCTAAAATACCT	14849517	14849745	TAGAAAAATGTAAATCGGGATGGAGCTCACCGTCCGCCTGTGAAAATTAATTTTTCCAGGCGAACCACTTAAGAGGCCCGCCTGCTAAAATACCTTTATTTTAGCAGGCGGGCCTCTTAAATATTTTGCATAGAAAAATCATGCCTCCACAAAAGAAAATCAATCATCCTTATCCTCTCCTCTCCACCACTCATTTCCGTCCCCCTCCTCCCTCTGCACATCTCTCTC	tag111860_258,tag139434_72,tag288077_144,tag161607_698,tag154004_27,tag91474_160,tag91366_133,tag182633_63,tag142480_10,tag101044_255,tag21959_10,tag95922_317,tag115173_48,tag160495_74,tag19821_64,tag46894_11,tag248067_21,tag220911_11,tag72986_185,tag30937_836,tag166919_33,tag225550_254,tag211927_62,tag121948_10,tag277359_137,tag242774_71,tag2269_23,tag8658_870,tag11477_10,tag189712_43
novel_mir211	9	-	CCATTGCTCGATCCAGCGGTAGTTT	ACTGTTGGATCGAGCAATAGACGT	19274582	19274821	GGGGAAAATATGTAGTGCAAACCACATATGTAGTGGAAGCTTGGAAACTACTGTTGGATCGAGCAATAGACGTCCGAGATTCGTCCACGTCATCGTGAGTTAAAATTTAACTCGCAGATCATTCATGAGTTAAAATTTTACTCATGGTAACGTAGACGAATCTCGAATGTCCATTGCTCGATCCAGCGGTAGTTTCCAAGTTTTTACTACATATGTGGTTTGCACTACATATTTTCCCA	tag189762_1528,tag85607_734,tag147232_342,tag221316_31,tag132411_11,tag51088_10,tag221451_51,tag55457_11,tag238848_128,tag180257_630,tag193007_403,tag123088_531,tag274047_10,tag23207_240,tag258787_78,tag95773_22,tag175364_322,tag54900_1537,tag194147_221,tag224170_47,tag120885_180,tag266700_48,tag144205_20,tag170364_770,tag181913_20,tag205021_13,tag277970_542,tag63166_115,tag196128_10,tag258864_10…
novel_mir212	9	+	ACCGGTACCTCATGATATCAAATC	ATTTGATGTCTCACGGTACCGGTAGC	19595281	19595479	TATTTGCTCCGGTCTAGCAAAAAGTATATCGAGTTACCGGTACCTCATGATATCAAATCATTTTTGATCGTTAGATCTAGTTAGGTAGGATTGGCATTGTTAGATCCAAGAGATTTGCTCCGTTCCAACGATTAAAAACGATTTGATGTCTCACGGTACCGGTAGCTCGATGTACTTTTTATTGGATCGGAGCAAATC	tag101936_199,tag277918_158,tag266486_131,tag4217_1085,tag123918_6502,tag101425_21,tag170568_372,tag51299_12,tag2624_221,tag119667_136,tag244501_492,tag40419_65,tag216823_314,tag237643_189,tag143694_778,tag266187_674,tag98169_242,tag254053_1412,tag142561_778,tag136848_21,tag290112_526
novel_mir213	9	+	GGATGTGACCCCTTCTAAGACA	ATGTTAGGAGGGGTCATATTCCC	20693176	20693335	GTACTCCCTCCGTCCTAAAAAAAACTCAACATAGGAGGGGATGTGACCCCTTCTAAGACAACGAATCTGGACTGACTAACGACGCTTAGTCCAGATTCGTTATGTTAGGAGGGGTCATATTCCCTTCTAGGCTGAGTTTTTTTTGGACGGAGGGAGTAG	tag119855_77,tag33307_239,tag3788_375,tag257339_399,tag286692_257,tag292086_11,tag221810_129,tag264289_35,tag259918_141,tag185100_98,tag271857_382,tag9283_533,tag17185_140,tag118388_43,tag14227_55,tag58128_11,tag239796_10,tag85142_120,tag233766_346,tag287925_41,tag256551_10,tag207230_118,tag70974_24,tag222397_154,tag76716_2622,tag266484_865,tag63387_45,tag256115_10,tag81340_29,tag69119_4897,tag17…
novel_mir214	Mt	+	GGGGCCGAAGTGCAAAGCCCCGT	AGGGCCATAGGTTCGAATCCTGT	9692	9917	CCGCCTCCCTGTGCCTAAAGCGGGGTGGGCGACTGCGGTTCGAGTCTTTATCGATCGGGTAGATCCATATGTTCTGGGGGGGAGACGAGGTGTAGCGCAGTCTGGTCAGCGCATCTGTTTTGGGTACAGAGGGCCATAGGTTCGAATCCTGTCACCTTGATGTGGTATTCACAGGGGCCGAAGTGCAAAGCCCCGTAGCCTATCCGTGGTCGGGAAGGCAGGCGA	tag202588_221,tag124574_140,tag78349_465,tag242970_63,tag292526_78,tag54278_177,tag271835_790,tag125850_261,tag292218_232,tag13718_128,tag121684_297,tag216339_24,tag258927_417,tag85737_61,tag42338_121,tag190994_11,tag153788_15,tag65791_48,tag209717_113,tag249900_26,tag127312_24,tag237706_10,tag98698_86,tag211041_219,tag127372_12,tag184047_144,tag211353_157,tag225889_115,tag107053_11,tag29923_43,t…
novel_mir215	Pt	+	TGTCCTAGGCGTAGAGGAACCACACCAATC	GTGGTTAAACTCTACTGCGGTGACGATACT	98497	98637	CTCGTTCATGGTTCGATATTCTGGTGTCCTAGGCGTAGAGGAACCACACCAATCCATCCCGAATTTGGTGGTTAAACTCTACTGCGGTGACGATACTGTAGGGGAGGTCCTGCGGCAAAATAGCTCGATGCCAGAATGAT	tag213245_434,tag205706_21,tag212053_74,tag292389_226,tag95724_1568,tag272126_156,tag275641_21,tag213870_47,tag199231_2371,tag21171_485,tag289106_9963,tag65775_1278,tag245620_45909,tag155432_201,tag52758_114,tag51422_21,tag1426_1464,tag262796_1937,tag64049_65,tag200658_126,tag49643_173,tag112344_54,tag144808_27,tag292500_19569,tag281133_756,tag167367_379,tag284347_281,tag157617_116,tag282094_83,t…
