# Supplementary material for: Alternative Polyadenylation Dynamics During the Rice Blast Immune Response
Source: Mol Plant Pathol. 2026 Jun 26;27(7):e70301. doi: 10.1111/mpp.70301 (PMC13305335; doi:10.1111/mpp.70301)
Supplement: Supplementary file 18 — Table S9: Intersection target genes of miRNAs predicted by TargetFinder and psRobot. [file MPP-27-e70301-s001.xlsx]

## Sheet: 6713902 Table_S9
miRNA id	Target id	TargetFinder score	psRobot score	Symbol	GO term	Pathway	NR id	NR evalue	NR description
osa-miR1319b	Os03t0365700-01	3.5	1.8	Os03t0365700-01	-	K21026|1|1.5e-09|67.4|obr:102710861|acetylajmaline esterase [EC:3.1.1.80]	gi|937909396|dbj|BAS84316.1|	1.2e-50	Os03g0365700, partial [Oryza sativa Japonica Group]
osa-miR1319b	Os04t0296700-01	4	2	Os04t0296700-01	-	-	gi|937913531|dbj|BAS88450.1|	2e-17	Os04g0296700, partial [Oryza sativa Japonica Group]
osa-miR1319b	Os08t0437050-01	4	2	Os08t0437050-01	-	-	gi|937914005|dbj|BAS88924.1|	3.2e-10	Os04g0385650, partial [Oryza sativa Japonica Group]
osa-miR1319b	Os10t0529600-01	4	2.5	Os10t0529600-01	GO:0005737,GO:0004364,GO:0009407,GO:0006749,	K00799|1|8.3e-59|230.3|dosa:Os10t0529500-01|glutathione S-transferase [EC:2.5.1.18]	gi|937936857|dbj|BAT11771.1|	9.3e-113	Os10g0529600, partial [Oryza sativa Japonica Group]
osa-miR1424	Os01t0584250-01	4	2.5	Os01t0584250-01	-	K10357|1|0.0e+00|1124.8|bdi:100825413|myosin V	gi|53793465|dbj|BAD53225.1|	0	myosin heavy chain-like [Oryza sativa Japonica Group]
osa-miR1424	Os04t0416000-01	4	2	Os04t0416000-01	GO:0009535,	K06620|1|1.9e-17|92.8|osa:4335808|transcription factor E2F3!K13026|5|1.5e-06|56.6|mpp:MICPUCDRAFT_53612|ATP-dependent RNA helicase DHX57 [EC:3.6.4.13]	gi|115458324|ref|NP_001052762.1|	1.1e-99	Os04g0416000 [Oryza sativa Japonica Group]
osa-miR1425-3p	Os01t0141300-00	4	2.5	Os01t0141300-00	GO:0005634,GO:0005524,GO:0008568,GO:0031122,GO:0007033,	K12196|1|5.7e-277|954.5|dosa:Os01t0141300-00|vacuolar protein-sorting-associated protein 4	gi|54290174|dbj|BAD61062.1|	3.5e-276	putative p60 katanin [Oryza sativa Japonica Group]
osa-miR1425-3p	Os08t0191700-01	3	2.5	Os08t0191700-01	GO:0046872,GO:0004462,	K01759|1|7.7e-169|595.1|dosa:Os08t0191700-01|lactoylglutathione lyase [EC:4.4.1.5]	gi|125602450|gb|EAZ41775.1|	7.2e-169	hypothetical protein OsJ_26316 [Oryza sativa Japonica Group]
osa-miR1425-3p	Os08t0191700-02	3	2.5	Os08t0191700-02	GO:0046872,GO:0004462,	K01759|1|2.6e-99|365.5|dosa:Os08t0191700-01|lactoylglutathione lyase [EC:4.4.1.5]	gi|215768101|dbj|BAH00330.1|	9e-102	unnamed protein product [Oryza sativa Japonica Group]
osa-miR1425-3p	Os08t0191700-03	3	2.5	Os08t0191700-03	GO:0046872,GO:0004462,	K01759|1|7.3e-169|595.1|osa:4344858|lactoylglutathione lyase [EC:4.4.1.5]	gi|125602450|gb|EAZ41775.1|	6.8e-169	hypothetical protein OsJ_26316 [Oryza sativa Japonica Group]
osa-miR1425-3p	Os08t0191700-04	3	2.5	Os08t0191700-04	GO:0046872,GO:0004462,	K01759|1|8.9e-162|572.4|dosa:Os08t0191700-01|lactoylglutathione lyase [EC:4.4.1.5]	gi|937929263|dbj|BAT04179.1|	4.8e-170	Os08g0191700 [Oryza sativa Japonica Group]
osa-miR1425-3p	Os09t0272600-01	4	2.5	Os09t0272600-01	GO:0016023,	-	gi|115478292|ref|NP_001062741.1|	3.3e-34	Os09g0272600 [Oryza sativa Japonica Group]
osa-miR1425-3p	Os09t0452900-01	2.5	2.5	Os09t0452900-01	GO:0000139,GO:0016021,GO:0008378,GO:0006486,	K20855|1|1.9e-234|813.5|osa:4347234|beta-1,3-galactosyltransferase 1/2/3/4/5/7/8 [EC:2.4.1.-]	gi|115479491|ref|NP_001063339.1|	1.1e-233	Os09g0452900 [Oryza sativa Japonica Group]
osa-miR1425-5p	Os01t0690600-01	4	2.5	Os01t0690600-01	GO:0016021,GO:0016023,GO:0030247,GO:0005524,GO:0004674,GO:0006468,	K04733|1|1.2e-176|622.1|obr:102717106|interleukin-1 receptor-associated kinase 4 [EC:2.7.11.1]	gi|56784953|dbj|BAD82483.1|	2.2e-217	receptor serine/threonine kinase PR5K-like [Oryza sativa Japonica Group]
osa-miR1425-5p	Os01t0690800-01	4	2.5	Os01t0690800-01	GO:0016021,GO:0016023,GO:0030247,GO:0005524,GO:0004674,GO:0006468,	K04733|1|8.9e-231|802.0|sita:101772172|interleukin-1 receptor-associated kinase 4 [EC:2.7.11.1]	gi|297597406|ref|NP_001043929.2|	0	Os01g0690800 [Oryza sativa Japonica Group]
osa-miR1425-5p	Os05t0485300-01	4	2	Os05t0485300-01	GO:0016021,	-	gi|115464547|ref|NP_001055873.1|	1.4e-150	Os05g0485300 [Oryza sativa Japonica Group]
osa-miR1425-5p	Os08t0107800-01	3	1.5	Os08t0107800-01	-	K17964|1|3.1e-90|335.1|nnu:104610839|leucine-rich PPR motif-containing protein, mitochondrial	gi|42408237|dbj|BAD09394.1|	0	putative PPR protein [Oryza sativa Japonica Group]
osa-miR1425-5p	Os10t0495100-01	3.5	1.8	Os10t0495100-01	GO:0005739,	K17964|1|9.5e-66|253.1|gra:105766412|leucine-rich PPR motif-containing protein, mitochondrial	gi|60390261|sp|Q76C99.1|RF1_ORYSI	8.1e-221	RecName: Full=Protein Rf1, mitochondrial; AltName: Full=Fertility restorer; AltName: Full=Protein PPR; AltName: Full=Restorer for CMS; Flags: Precursor
osa-miR1425-5p	Os10t0495100-02	3.5	1.8	Os10t0495100-02	GO:0005739,	K17964|1|9.1e-66|253.1|gra:105766412|leucine-rich PPR motif-containing protein, mitochondrial	gi|60390261|sp|Q76C99.1|RF1_ORYSI	1.5e-219	RecName: Full=Protein Rf1, mitochondrial; AltName: Full=Fertility restorer; AltName: Full=Protein PPR; AltName: Full=Restorer for CMS; Flags: Precursor
osa-miR1425-5p	Os10t0495200-01	3.5	2.2	Os10t0495200-01	-	K17964|1|3.6e-113|411.4|nnu:104610839|leucine-rich PPR motif-containing protein, mitochondrial	gi|115482712|ref|NP_001064949.1|	0	Os10g0495200 [Oryza sativa Japonica Group]
osa-miR1425-5p	Os10t0495200-02	3.5	2.2	Os10t0495200-02	-	K17964|1|3.3e-113|411.4|nnu:104610839|leucine-rich PPR motif-containing protein, mitochondrial	gi|115482712|ref|NP_001064949.1|	0	Os10g0495200 [Oryza sativa Japonica Group]
osa-miR1425-5p	Os10t0495400-01	3.5	2.2	Os10t0495400-01	-	K17964|1|4.0e-13|77.8|nnu:104601620|leucine-rich PPR motif-containing protein, mitochondrial	gi|743965191|dbj|BAQ15371.1|	2.6e-43	pentatricopeptide repeat-containing protein [Oryza sativa Indica Group]
osa-miR1425-5p	Os10t0497300-01	3	1.5	Os10t0497300-01	GO:0005739,	K17964|1|6.4e-115|417.9|nnu:104610839|leucine-rich PPR motif-containing protein, mitochondrial	gi|115482730|ref|NP_001064958.1|	0	Os10g0497300 [Oryza sativa Japonica Group]
osa-miR1425-5p	Os10t0497366-00	2.5	1.2	Os10t0497366-00	GO:0005739,	K17710|1|3.9e-67|258.1|smo:SELMODRAFT_103638|pentatricopeptide repeat domain-containing protein 1	gi|125575277|gb|EAZ16561.1|	1.8e-231	hypothetical protein OsJ_32034 [Oryza sativa Japonica Group]
osa-miR1425-5p	Os10t0499500-01	2.5	1.2	Os10t0499500-01	GO:0005739,	K17964|1|1.1e-67|260.0|brp:103843107|leucine-rich PPR motif-containing protein, mitochondrial	gi|115482764|ref|NP_001064975.1|	1.1e-293	Os10g0499500 [Oryza sativa Japonica Group]
osa-miR1426	Os01t0876200-01	4	2	Os01t0876200-01	-	K05016|1|1.7e-216|754.6|dosa:Os01t0876100-00|chloride channel 7	gi|937899521|dbj|BAS75501.1|	1e-215	Os01g0876100, partial [Oryza sativa Japonica Group]
osa-miR1426	Os04t0514150-01	4	2.5	Os04t0514150-01	GO:0016023,GO:0008422,GO:0005975,GO:1901657,	K05350|1|1.0e-47|194.9|osa:4336391|beta-glucosidase [EC:3.2.1.21]	gi|937915146|dbj|BAS90065.1|	1.5e-72	Os04g0514150 [Oryza sativa Japonica Group]
osa-miR1427	Os01t0279100-01	4	2.2	Os01t0279100-01	GO:0009507,GO:0005506,GO:0048529,GO:0036068,GO:0015979,GO:0055114,	K04035|1|1.2e-236|820.8|dosa:Os01t0279100-01|magnesium-protoporphyrin IX monomethyl ester (oxidative) cyclase [EC:1.14.13.81]	gi|115435974|ref|NP_001042745.1|	7e-236	Os01g0279100 [Oryza sativa Japonica Group]
osa-miR1427	Os04t0395600-01	4	2.2	Os04t0395600-01	-	K14485|1|9.9e-207|722.2|egr:104426725|transport inhibitor response 1	gi|357163194|ref|XP_003579653.1|	4.1e-308	PREDICTED: transport inhibitor response 1-like protein Os04g0395600 [Brachypodium distachyon]
osa-miR1427	Os04t0395600-02	4	2.2	Os04t0395600-02	-	K14485|1|7.2e-207|722.2|egr:104426725|transport inhibitor response 1	gi|357163194|ref|XP_003579653.1|	3e-308	PREDICTED: transport inhibitor response 1-like protein Os04g0395600 [Brachypodium distachyon]
osa-miR1427	Os04t0490000-01	2.5	1.5	Os04t0490000-01	GO:0009536,GO:0016491,GO:0055114,	K00231|1|2.1e-31|137.9|zma:541866|protoporphyrinogen/coproporphyrinogen III oxidase [EC:1.3.3.4 1.3.3.15]	gi|115459122|ref|NP_001053161.1|	1.2e-89	Os04g0490000 [Oryza sativa Japonica Group]
osa-miR1427	Os06t0260500-00	3	2.5	Os06t0260500-00	GO:0016021,GO:0016747,GO:0006633,	K15397|1|1.1e-308|1060.1|dosa:Os06t0260500-00|3-ketoacyl-CoA synthase [EC:2.3.1.199]	gi|125554815|gb|EAZ00421.1|	2.7e-221	hypothetical protein OsI_22442 [Oryza sativa Indica Group]
osa-miR1427	Os06t0707300-02	2.5	1.2	Os06t0707300-02	-	-	gi|115469854|ref|NP_001058526.1|	5.1e-288	Os06g0707300 [Oryza sativa Japonica Group]
osa-miR1429-3p	Os09t0568050-00	4	2	Os09t0568050-00	GO:0003676,	K02865|1|2.8e-191|670.2|sita:101759799|large subunit ribosomal protein L10Ae!K14771|3|4.0e-20|101.7|vcn:VOLCADRAFT_116880|U3 small nucleolar RNA-associated protein 19	gi|52077166|dbj|BAD46211.1|	3.4e-263	unknown protein [Oryza sativa Japonica Group]
osa-miR1429-5p	Os01t0645650-01	4	2.2	Os01t0645650-01	-	K09422|1|4.0e-06|57.0|zma:100281240|myb proto-oncogene protein, plant	gi|55295970|dbj|BAD68010.1|	5.5e-34	hypothetical protein [Oryza sativa Japonica Group]
osa-miR1430	Os06t0156900-01	4	2	Os06t0156900-01	GO:0000139,GO:0016021,GO:0008378,GO:0006486,	K00734|1|4.7e-91|337.0|ppp:PHYPADRAFT_24429|galactosylxylosylprotein 3-beta-galactosyltransferase [EC:2.4.1.134]!K20855|5|1.0e-45|186.4|bdi:100828920|beta-1,3-galactosyltransferase 1/2/3/4/5/7/8 [EC:2.4.1.-]	gi|115466516|ref|NP_001056857.1|	2.9e-212	Os06g0156900 [Oryza sativa Japonica Group]
osa-miR1430	Os10t0341700-01	4	2	Os10t0341700-01	GO:0016021,GO:0000139,GO:0016760,GO:0030244,GO:0071555,	K10999|1|2.2e-112|408.7|bvg:104901723|cellulose synthase A [EC:2.4.1.12]	gi|115481582|ref|NP_001064384.1|	0	Os10g0341700 [Oryza sativa Japonica Group]
osa-miR1430	Os10t0341700-02	4	2	Os10t0341700-02	GO:0016021,GO:0000139,GO:0016760,GO:0030244,GO:0071555,	K10999|1|1.9e-112|408.7|bvg:104901723|cellulose synthase A [EC:2.4.1.12]	gi|115481582|ref|NP_001064384.1|	0	Os10g0341700 [Oryza sativa Japonica Group]
osa-miR1430	Os10t0341700-03	4	2	Os10t0341700-03	GO:0016021,GO:0000139,GO:0016760,GO:0030244,GO:0071555,	K10999|1|3.2e-48|194.9|bvg:104901723|cellulose synthase A [EC:2.4.1.12]	gi|17385973|gb|AAL38531.1|AF435646_1	2.9e-269	CSLH1, partial [Oryza sativa]
osa-miR1430	Os10t0341700-04	4	2	Os10t0341700-04	GO:0016021,GO:0000139,GO:0016760,GO:0030244,GO:0071555,	K10999|1|5.6e-28|127.1|mtr:MTR_1g098550|cellulose synthase A [EC:2.4.1.12]	gi|937935500|dbj|BAT10414.1|	7.2e-171	Os10g0341700, partial [Oryza sativa Japonica Group]
osa-miR1432-3p	Os09t0539200-01	4	2.5	Os09t0539200-01	-	K12309|1|6.9e-115|417.2|aly:ARALYDRAFT_485655|beta-galactosidase [EC:3.2.1.23]	gi|222642000|gb|EEE70132.1|	2.3e-258	hypothetical protein OsJ_30164 [Oryza sativa Japonica Group]
osa-miR1432-5p	Os03t0812400-01	1	0.5	Os03t0812400-01	-	K02184|1|1.8e-07|58.5|rcu:8263389|formin 2	gi|551625049|ref|XP_005792690.1|	1.2e-10	hypothetical protein EMIHUDRAFT_460360, partial [Emiliania huxleyi CCMP1516]
osa-miR1432-5p	Os03t0812800-00	1	0.5	Os03t0812800-00	GO:0005509,	K02183|1|1.6e-31|138.3|sbi:SORBI_01g003730|calmodulin	gi|937912097|dbj|BAS87017.1|	3.2e-119	Os03g0812800 [Oryza sativa Japonica Group]
osa-miR1432-5p	Os04t0605500-01	3	1.5	Os04t0605500-01	GO:0043231,GO:0005887,GO:0005388,GO:0005516,GO:0046872,GO:0005524,GO:0070588,	K01537|1|0.0e+00|1887.8|zma:103645972|Ca2+-transporting ATPase [EC:3.6.3.8]	gi|115460390|ref|NP_001053795.1|	0	Os04g0605500 [Oryza sativa Japonica Group]
osa-miR1432-5p	Os04t0605500-02	3	1.5	Os04t0605500-02	GO:0043231,GO:0005887,GO:0005388,GO:0005516,GO:0046872,GO:0005524,GO:0070588,	K01537|1|0.0e+00|1887.8|zma:103645972|Ca2+-transporting ATPase [EC:3.6.3.8]	gi|115460390|ref|NP_001053795.1|	0	Os04g0605500 [Oryza sativa Japonica Group]
osa-miR1432-5p	Os08t0517200-01	3	1.5	Os08t0517200-01	GO:0043231,GO:0005887,GO:0005388,GO:0005516,GO:0046872,GO:0005524,GO:0070588,	K01537|1|7.3e-266|919.5|osa:9267724|Ca2+-transporting ATPase [EC:3.6.3.8]	gi|218201456|gb|EEC83883.1|	4.4e-265	hypothetical protein OsI_29887 [Oryza sativa Indica Group]
osa-miR1435	Os02t0245100-02	4	2	Os02t0245100-02	GO:0005622,GO:0006625,	K13341|1|3.7e-90|334.3|dosa:Os02t0245100-01|peroxin-7	gi|937902811|dbj|BAS77865.1|	5.3e-123	Os02g0245100, partial [Oryza sativa Japonica Group]
osa-miR1435	Os03t0620400-01	2.5	1.5	Os03t0620400-01	GO:0005634,GO:0003677,GO:0006355,	K01887|1|1.2e-66|257.3|ats:F775_23008|arginyl-tRNA synthetase [EC:6.1.1.19]	gi|108709869|gb|ABF97664.1|	1.3e-184	B3 DNA binding domain containing protein, expressed [Oryza sativa Japonica Group]
osa-miR1435	Os04t0348300-01	4	2.5	Os04t0348300-01	-	K12860|1|0.0e+00|1917.1|osa:4335542|pre-mRNA-splicing factor CDC5/CEF1	gi|937913787|dbj|BAS88706.1|	0	Os04g0348300 [Oryza sativa Japonica Group]
osa-miR1435	Os04t0348300-02	4	2.5	Os04t0348300-02	-	K12860|1|0.0e+00|1394.0|dosa:Os04t0348300-01|pre-mRNA-splicing factor CDC5/CEF1	gi|937913788|dbj|BAS88707.1|	0	Os04g0348300, partial [Oryza sativa Japonica Group]
osa-miR1435	Os04t0489900-01	4	2	Os04t0489900-01	-	-	gi|297723243|ref|NP_001173985.1|	4e-16	Os04g0477550, partial [Oryza sativa Japonica Group]
osa-miR1435	Os04t0525200-01	2.5	1.2	Os04t0525200-01	GO:0016758,GO:0008152,	K13171|1|2.1e-09|67.0|sita:101767855|serine/arginine repetitive matrix protein 1!K01115|4|5.8e-07|58.9|dosa:Os02t0120200-01|phospholipase D1/2 [EC:3.1.4.4]	gi|115459514|ref|NP_001053357.1|	2.7e-115	Os04g0525200 [Oryza sativa Japonica Group]
osa-miR1436	Os01t0116300-01	2	1	Os01t0116300-01	GO:0005524,GO:0004674,GO:0006468,	K04733|1|9.6e-60|233.4|ats:F775_10295|interleukin-1 receptor-associated kinase 4 [EC:2.7.11.1]	gi|297719565|ref|NP_001172144.1|	6.1e-186	Os01g0116300 [Oryza sativa Japonica Group]
osa-miR1436	Os01t0220900-01	4	2	Os01t0220900-01	GO:0016023,	-	gi|937895092|dbj|BAS71072.1|	4e-84	Os01g0220900 [Oryza sativa Japonica Group]
osa-miR1436	Os01t0301500-01	3.5	1.8	Os01t0301500-01	GO:0003677,	K17964|1|9.4e-61|236.5|ats:F775_25862|leucine-rich PPR motif-containing protein, mitochondrial!K17710|4|4.4e-10|68.2|egr:104437422|pentatricopeptide repeat domain-containing protein 1	gi|115436130|ref|NP_001042823.1|	1e-287	Os01g0301500 [Oryza sativa Japonica Group]
osa-miR1436	Os01t0391600-00	3.5	2	Os01t0391600-00	GO:0005634,GO:0004175,GO:0016929,GO:0016926,	-	gi|55296545|dbj|BAD68959.1|	3.2e-71	hypothetical protein [Oryza sativa Japonica Group]
osa-miR1436	Os01t0513200-01	4	2	Os01t0513200-01	GO:0016021,GO:0055085,	K15115|1|3.6e-73|278.9|osa:9266735|solute carrier family 25 (mitochondrial folate transporter), member 32	gi|218188324|gb|EEC70751.1|	3.4e-73	hypothetical protein OsI_02162 [Oryza sativa Indica Group]
osa-miR1436	Os01t0530400-02	4	2	Os01t0530400-02	GO:0005739,GO:0046872,GO:0009055,GO:0051537,GO:0015035,GO:0045454,GO:0055114,	K07390|1|1.9e-78|295.4|osa:4327130|monothiol glutaredoxin	gi|937896526|dbj|BAS72506.1|	1.6e-87	Os01g0530400, partial [Oryza sativa Japonica Group]
osa-miR1436	Os01t0651200-01	3	1.5	Os01t0651200-01	GO:0005737,GO:0008970,GO:0016042,	-	gi|937897468|dbj|BAS73448.1|	9e-36	Os01g0651200, partial [Oryza sativa Japonica Group]
osa-miR1436	Os01t0860400-01	1.5	0.8	Os01t0860400-01	GO:0005576,GO:0016023,GO:0004568,GO:0008061,GO:0005975,GO:0006032,	K01183|1|5.9e-175|615.5|dosa:Os01t0860400-01|chitinase [EC:3.2.1.14]	gi|115441183|ref|NP_001044871.1|	3.6e-174	Os01g0860400 [Oryza sativa Japonica Group]
osa-miR1436	Os01t0884200-01	4	2	Os01t0884200-01	-	-	gi|937899605|dbj|BAS75585.1|	1.4e-33	Os01g0884200 [Oryza sativa Japonica Group]
osa-miR1436	Os01t0897500-02	3.5	1.8	Os01t0897500-02	GO:0005739,	-	gi|937899734|dbj|BAS75714.1|	7.4e-35	Os01g0897500, partial [Oryza sativa Japonica Group]
osa-miR1436	Os01t0908001-01	3	1.5	Os01t0908001-01	GO:0016021,	-	gi|937899825|dbj|BAS75805.1|	8.3e-58	Os01g0908001 [Oryza sativa Japonica Group]
osa-miR1436	Os02t0184100-01	4	2	Os02t0184100-01	-	-	gi|937902276|dbj|BAS77330.1|	2.5e-34	Os02g0184100 [Oryza sativa Japonica Group]
osa-miR1436	Os02t0188201-01	2	1	Os02t0188201-01	-	-	gi|937902319|dbj|BAS77373.1|	3e-30	Os02g0188201 [Oryza sativa Japonica Group]
osa-miR1436	Os02t0313500-01	2	1	Os02t0313500-01	-	K18183|1|1.2e-243|845.5|osa:4329136|cytochrome c oxidase assembly protein subunit 19	gi|125581828|gb|EAZ22759.1|	7.4e-243	hypothetical protein OsJ_06435 [Oryza sativa Japonica Group]
osa-miR1436	Os02t0319300-01	4	2	Os02t0319300-01	GO:0016740,	K07393|1|1.0e-40|168.3|zma:100280390|putative glutathione S-transferase	gi|50252724|dbj|BAD28950.1|	2.8e-40	putative glutathione transferase [Oryza sativa Japonica Group]
osa-miR1436	Os02t0527700-01	4	2	Os02t0527700-01	GO:0009536,	-	gi|115446451|ref|NP_001047005.1|	5e-47	Os02g0527700 [Oryza sativa Japonica Group]
osa-miR1436	Os02t0535300-00	4	2	Os02t0535300-00	GO:0016023,	K14325|1|4.9e-15|83.6|cic:CICLE_v10020284mg|RNA-binding protein with serine-rich domain 1!K13171|5|4.2e-14|80.5|eus:EUTSA_v10016250mg|serine/arginine repetitive matrix protein 1	gi|50251873|dbj|BAD27801.1|	3.6e-113	hypothetical protein [Oryza sativa Japonica Group]
osa-miR1436	Os02t0582300-01	4	2.5	Os02t0582300-01	-	K17964|1|1.9e-92|342.8|smo:SELMODRAFT_96626|leucine-rich PPR motif-containing protein, mitochondrial	gi|115446945|ref|NP_001047252.1|	0	Os02g0582300 [Oryza sativa Japonica Group]
osa-miR1436	Os02t0652100-01	3	2.5	Os02t0652100-01	-	K18835|1|1.1e-10|71.2|rcu:8260453|WRKY transcription factor 2!K13424|5|1.4e-10|70.9|bdi:100845536|WRKY transcription factor 33	gi|937905010|dbj|BAS80064.1|	8.7e-92	Os02g0652100 [Oryza sativa Japonica Group]
osa-miR1436	Os02t0728700-01	4	2	Os02t0728700-01	GO:0034456,GO:0032545,GO:0006364,GO:0000028,	K14545|1|5.8e-207|722.2|dosa:Os02t0728700-01|ribosomal RNA-processing protein 7	gi|115448445|ref|NP_001048002.1|	3.5e-206	Os02g0728700 [Oryza sativa Japonica Group]
osa-miR1436	Os03t0229575-01	2	1	Os03t0229575-01	-	-	gi|937908173|dbj|BAS83093.1|	3.1e-46	Os03g0229575 [Oryza sativa Japonica Group]
osa-miR1436	Os03t0259300-01	2	1	Os03t0259300-01	-	K14026|1|0.0e+00|1206.0|sita:101764890|SEL1 protein	gi|836028382|ref|XP_004987073.2|	0	PREDICTED: ERAD-associated E3 ubiquitin-protein ligase component HRD3 [Setaria italica]
osa-miR1436	Os03t0306400-01	4	2	Os03t0306400-01	GO:0005759,GO:0004252,GO:0004176,GO:0070361,GO:0003697,GO:0043565,GO:0005524,GO:0051131,GO:0070407,GO:0006515,GO:0090296,GO:0034599,	K08675|1|1.3e-25|120.9|osa:4332601|Lon-like ATP-dependent protease [EC:3.4.21.-]	gi|222624782|gb|EEE58914.1|	7.9e-25	hypothetical protein OsJ_10558 [Oryza sativa Japonica Group]
osa-miR1436	Os03t0668033-01	4	2.5	Os03t0668033-01	-	K04733|1|9.2e-14|81.3|ats:F775_12605|interleukin-1 receptor-associated kinase 4 [EC:2.7.11.1]!K10084|2|3.6e-10|69.3|ats:F775_08880|ER degradation enhancer, mannosidase alpha-like 1!K00620|4|3.4e-08|62.8|bna:106392594|glutamate N-acetyltransferase / amino-acid N-acetyltransferase [EC:2.3.1.35 2.3.1.1]	gi|222625515|gb|EEE59647.1|	1.7e-123	hypothetical protein OsJ_12023 [Oryza sativa Japonica Group]
osa-miR1436	Os04t0402250-01	4	2	Os04t0402250-01	GO:0016442,GO:0003712,GO:0035194,GO:1903506,	K15979|1|1.3e-38|164.1|sbi:SORBI_06g015025|staphylococcal nuclease domain-containing protein 1	gi|21740629|emb|CAD40787.1|	1.4e-63	OSJNBb0012E08.11 [Oryza sativa Japonica Group]
osa-miR1436	Os05t0143550-01	4	2	Os05t0143550-01	GO:0005622,GO:0004707,GO:0005524,GO:0000165,	K20538|1|8.9e-26|121.7|atr:18439508|mitogen-activated protein kinase 8 [EC:2.7.11.24]	gi|937917303|dbj|BAS92221.1|	7.7e-48	Os05g0143500, partial [Oryza sativa Japonica Group]
osa-miR1436	Os05t0214232-00	4	2	Os05t0214232-00	-	-	gi|937917904|dbj|BAS92822.1|	2.6e-55	Os05g0214232 [Oryza sativa Japonica Group]
osa-miR1436	Os05t0452900-01	3	1.5	Os05t0452900-01	GO:0016021,	-	gi|222631802|gb|EEE63934.1|	1.6e-62	hypothetical protein OsJ_18759 [Oryza sativa Japonica Group]
osa-miR1436	Os06t0152550-01	2.5	1.2	Os06t0152550-01	GO:0016023,	-	gi|297724485|ref|NP_001174606.1|	6.1e-65	Os06g0152550 [Oryza sativa Japonica Group]
osa-miR1436	Os06t0167500-02	4	2	Os06t0167500-02	GO:0016021,GO:0005886,GO:0004674,GO:0006468,	K04733|1|3.3e-41|172.6|mdm:103419224|interleukin-1 receptor-associated kinase 4 [EC:2.7.11.1]	gi|115466644|ref|NP_001056921.1|	2.3e-201	Os06g0167500 [Oryza sativa Japonica Group]
osa-miR1436	Os06t0199100-01	4	2	Os06t0199100-01	GO:0009536,	K17964|1|0.0e+00|1437.9|cit:102628968|leucine-rich PPR motif-containing protein, mitochondrial	gi|115466932|ref|NP_001057065.1|	0	Os06g0199100 [Oryza sativa Japonica Group]
osa-miR1436	Os06t0218500-02	2	1	Os06t0218500-02	GO:0003677,GO:0005524,GO:0006260,	K10738|1|0.0e+00|1187.2|obr:102718278|DNA helicase MCM9 [EC:3.6.4.12]	gi|573947178|ref|XP_006655917.1|	0	PREDICTED: DNA helicase MCM9-like [Oryza brachyantha]
osa-miR1436	Os06t0230000-01	4	2	Os06t0230000-01	-	-	gi|297724621|ref|NP_001174674.1|	5.1e-60	Os06g0230000 [Oryza sativa Japonica Group]
osa-miR1436	Os06t0548800-01	3.5	1.8	Os06t0548800-01	GO:0050660,GO:0016614,GO:0055114,	K13412|1|2.6e-17|92.4|dosa:Os05t0491900-00|calcium-dependent protein kinase [EC:2.7.11.1]!K13172|5|4.5e-17|91.7|vcn:VOLCADRAFT_117048|serine/arginine repetitive matrix protein 2	gi|115468460|ref|NP_001057829.1|	0	Os06g0548800 [Oryza sativa Japonica Group]
osa-miR1436	Os06t0580100-02	3	1.5	Os06t0580100-02	-	-	gi|937923450|dbj|BAS98367.1|	6.2e-78	Os06g0580100 [Oryza sativa Japonica Group]
osa-miR1436	Os06t0593800-01	4	2	Os06t0593800-01	GO:0043231,GO:0080043,GO:0080044,GO:0009813,GO:0052696,	K13692|1|3.4e-124|447.2|mus:103987024|UDP-glucose:(indol-3-yl)acetate beta-D-glucosyltransferase [EC:2.4.1.121]	gi|115468756|ref|NP_001057977.1|	1.1e-270	Os06g0593800 [Oryza sativa Japonica Group]
osa-miR1436	Os07t0194950-01	3	1.5	Os07t0194950-01	-	K01051|1|2.2e-07|60.1|pmum:103320942|pectinesterase [EC:3.1.1.11]	gi|34393274|dbj|BAC83184.1|	4.1e-125	hypothetical protein [Oryza sativa Japonica Group]
osa-miR1436	Os07t0471683-01	4	2	Os07t0471683-01	-	K20547|1|1.2e-13|80.9|bvg:104883960|basic endochitinase B [EC:3.2.1.14]!K05747|5|1.6e-13|80.5|vcn:VOLCADRAFT_88194|Wiskott-Aldrich syndrome protein	gi|302833627|ref|XP_002948377.1|	9.3e-16	metalloproteinase, extracellular matrix glycoprotein VMP3 [Volvox carteri f. nagariensis]
osa-miR1436	Os07t0595700-01	2	1	Os07t0595700-01	GO:0016021,GO:0009536,	K00430|1|1.9e-09|65.5|obr:102718644|peroxidase [EC:1.11.1.7]	gi|115473137|ref|NP_001060167.1|	7.1e-128	Os07g0595700 [Oryza sativa Japonica Group]
osa-miR1436	Os07t0616750-01	4	2	Os07t0616750-01	-	-	gi|937927739|dbj|BAT02656.1|	4.2e-49	Os07g0616750, partial [Oryza sativa Japonica Group]
osa-miR1436	Os07t0682600-01	3.5	1.8	Os07t0682600-01	-	-	gi|937928340|dbj|BAT03257.1|	5e-45	Os07g0682600 [Oryza sativa Japonica Group]
osa-miR1436	Os07t0691700-01	4	2	Os07t0691700-01	GO:0005856,GO:0030036,	K01595|1|7.0e-22|108.2|pda:103723066|phosphoenolpyruvate carboxylase [EC:4.1.1.31]	gi|29837172|dbj|BAC75554.1|	0	hypothetical protein [Oryza sativa Japonica Group]
osa-miR1436	Os08t0300200-02	4	2	Os08t0300200-02	GO:0005783,GO:0008289,	K19907|1|1.3e-70|269.6|lja:Lj4g3v1896260.1|synaptotagmin-7!K19938|5|2.4e-35|152.5|mis:MICPUN_109021|rabphilin-3A	gi|115475792|ref|NP_001061492.1|	1e-290	Os08g0300200 [Oryza sativa Japonica Group]
osa-miR1436	Os08t0472600-01	2.5	1.2	Os08t0472600-01	-	K00753|1|6.8e-202|705.7|egu:105060901|glycoprotein 3-alpha-L-fucosyltransferase [EC:2.4.1.214]	gi|34525910|emb|CAE46649.1|	8.1e-250	putative glycoprotein 3-alpha-L-fucosyltransferase [Triticum aestivum]
osa-miR1436	Os08t0483200-01	3.5	2	Os08t0483200-01	GO:0009570,GO:0003676,GO:0000166,	K13201|1|1.0e-60|237.3|egu:105060556|nucleolysin TIA-1/TIAR!K13126|3|1.8e-52|209.9|nnu:104604211|polyadenylate-binding protein	gi|115476954|ref|NP_001062073.1|	1.9e-149	Os08g0483200 [Oryza sativa Japonica Group]
osa-miR1436	Os09t0109800-03	3	1.5	Os09t0109800-03	GO:0016021,GO:0009536,GO:0005215,GO:0098656,	-	gi|115477946|ref|NP_001062568.1|	3.1e-304	Os09g0109800 [Oryza sativa Japonica Group]
osa-miR1436	Os09t0248000-02	4	2	Os09t0248000-02	GO:0051499,GO:0019478,	K09716|1|5.2e-99|364.4|dosa:Os09t0248000-01|D-aminoacyl-tRNA deacylase [EC:3.1.1.96]	gi|222641123|gb|EEE69255.1|	2.8e-91	hypothetical protein OsJ_28508 [Oryza sativa Japonica Group]
osa-miR1436	Os09t0248000-04	4	2	Os09t0248000-04	GO:0051499,GO:0019478,	K09716|1|6.2e-48|194.9|dosa:Os09t0248000-01|D-aminoacyl-tRNA deacylase [EC:3.1.1.96]	gi|222641123|gb|EEE69255.1|	3.7e-47	hypothetical protein OsJ_28508 [Oryza sativa Japonica Group]
osa-miR1436	Os09t0271000-01	4	2	Os09t0271000-01	GO:0016023,	-	gi|297609136|ref|NP_001062735.2|	4e-61	Os09g0271000 [Oryza sativa Japonica Group]
osa-miR1436	Os09t0379900-02	3.5	1.8	Os09t0379900-02	GO:0052861,	K01180|1|0.0e+00|1297.0|bdi:100846458|endo-1,3(4)-beta-glucanase [EC:3.2.1.6]	gi|125563525|gb|EAZ08905.1|	0	hypothetical protein OsI_31170 [Oryza sativa Indica Group]
osa-miR1436	Os09t0385300-01	4	2	Os09t0385300-01	GO:0016021,	-	gi|115478951|ref|NP_001063069.1|	9.2e-66	Os09g0385300 [Oryza sativa Japonica Group]
osa-miR1436	Os09t0385300-02	4	2	Os09t0385300-02	GO:0016021,	-	gi|115478951|ref|NP_001063069.1|	5.9e-66	Os09g0385300 [Oryza sativa Japonica Group]
osa-miR1436	Os09t0392666-01	1.5	1	Os09t0392666-01	-	K00430|1|3.2e-06|54.7|bdi:100822183|peroxidase [EC:1.11.1.7]	gi|937933002|dbj|BAT07917.1|	8.4e-126	Os09g0392666, partial [Oryza sativa Japonica Group]
osa-miR1436	Os09t0498000-01	4	2	Os09t0498000-01	GO:0016021,GO:0016023,	-	gi|215767885|dbj|BAH00114.1|	1.7e-35	unnamed protein product [Oryza sativa Japonica Group]
osa-miR1436	Os09t0530700-01	4	2	Os09t0530700-01	-	K09755|1|4.8e-10|68.2|tcc:TCM_000256|ferulate-5-hydroxylase [EC:1.14.-.-]	gi|937934181|dbj|BAT09096.1|	1.3e-81	Os09g0530700 [Oryza sativa Japonica Group]
osa-miR1436	Os10t0422700-01	3.5	2	Os10t0422700-01	-	K17362|1|5.7e-15|84.3|obr:102709580|acyl-coenzyme A thioesterase 13 [EC:3.1.2.-]	gi|937935997|dbj|BAT10911.1|	3.8e-122	Os10g0422700, partial [Oryza sativa Japonica Group]
osa-miR1436	Os10t0470100-01	2	1	Os10t0470100-01	-	-	gi|110289227|gb|ABB47777.2|	5.9e-96	expressed protein [Oryza sativa Japonica Group]
osa-miR1436	Os10t0475000-01	4	2	Os10t0475000-01	-	-	gi|297727685|ref|NP_001176206.1|	4.4e-132	Os10g0475000 [Oryza sativa Japonica Group]
osa-miR1436	Os10t0551100-01	3	2.5	Os10t0551100-01	-	-	gi|115483304|ref|NP_001065322.1|	1.8e-55	Os10g0551100 [Oryza sativa Japonica Group]
osa-miR1436	Os11t0199700-01	3	1.5	Os11t0199700-01	-	-	gi|937902319|dbj|BAS77373.1|	4.3e-09	Os02g0188201 [Oryza sativa Japonica Group]
osa-miR1436	Os11t0266500-02	4	2.5	Os11t0266500-02	-	-	gi|937938627|dbj|BAT13540.1|	1.4e-16	Os11g0266500, partial [Oryza sativa Japonica Group]
osa-miR1436	Os11t0429000-01	2	1	Os11t0429000-01	GO:0005739,	K00430|1|3.2e-07|58.2|sbi:SORBI_06g021550|peroxidase [EC:1.11.1.7]!K08360|3|5.5e-07|57.4|osa:9266417|cytochrome b-561 [EC:1.16.5.1]!K20547|4|2.8e-06|55.1|bvg:104883960|basic endochitinase B [EC:3.2.1.14]	gi|297728287|ref|NP_001176507.1|	4e-100	Os11g0429550 [Oryza sativa Japonica Group]
osa-miR1436	Os11t0446000-01	3	1.5	Os11t0446000-01	GO:0005829,GO:0004674,GO:0035556,GO:0006468,	K13172|1|4.9e-14|81.6|vcn:VOLCADRAFT_117048|serine/arginine repetitive matrix protein 2	gi|297611768|ref|NP_001067826.2|	1e-162	Os11g0446000 [Oryza sativa Japonica Group]
osa-miR1436	Os11t0513700-01	2	1	Os11t0513700-01	-	-	gi|115485635|ref|NP_001067961.1|	7.5e-237	Os11g0513700 [Oryza sativa Japonica Group]
osa-miR1436	Os11t0544866-01	4	2	Os11t0544866-01	GO:0032040,GO:0031428,GO:0030515,GO:0000154,	K14565|1|2.2e-41|173.7|osa:4350687|nucleolar protein 58	gi|937939453|dbj|BAT14366.1|	1.9e-68	Os11g0544866 [Oryza sativa Japonica Group]
osa-miR1436	Os12t0107500-01	4	2	Os12t0107500-01	GO:0005777,	K07253|1|2.0e-48|194.5|nnu:104602505|phenylpyruvate tautomerase [EC:5.3.2.1]	gi|108863914|gb|ABG22330.1|	2e-58	Macrophage migration inhibitory factor family protein, expressed [Oryza sativa Japonica Group]
osa-miR1436	Os12t0264500-03	2	1	Os12t0264500-03	GO:0003860,	K05605|1|3.3e-130|468.4|sbi:SORBI_01g028410|3-hydroxyisobutyryl-CoA hydrolase [EC:3.1.2.4]	gi|218196335|gb|EEC78762.1|	4.8e-152	hypothetical protein OsI_18988 [Oryza sativa Indica Group]
osa-miR1436	Os12t0264500-04	2	1	Os12t0264500-04	GO:0003860,	-	gi|937941693|dbj|BAT16605.1|	1.7e-19	Os12g0264500, partial [Oryza sativa Japonica Group]
osa-miR1436	Os12t0277900-01	4	2	Os12t0277900-01	GO:0016021,	-	gi|77554295|gb|ABA97091.1|	1.8e-171	hypothetical protein LOC_Os12g17950 [Oryza sativa Japonica Group]
osa-miR1436	Os12t0292200-01	3.5	1.8	Os12t0292200-01	-	K01303|1|9.3e-17|92.0|fve:101311565|acylaminoacyl-peptidase [EC:3.4.19.1]	gi|937941879|dbj|BAT16791.1|	5.9e-106	Os12g0292200 [Oryza sativa Japonica Group]
osa-miR1436	Os12t0459100-00	3	2	Os12t0459100-00	GO:0016747,	K19861|1|1.5e-115|418.3|sbi:SORBI_01g026760|benzyl alcohol O-benzoyltransferase [EC:2.3.1.196 2.3.1.232]	gi|937942136|dbj|BAT17048.1|	3.5e-292	Os12g0459100 [Oryza sativa Japonica Group]
osa-miR1436	Os12t0614900-02	4	2	Os12t0614900-02	GO:0016021,GO:0005886,GO:0004674,GO:0005509,GO:0030247,GO:0005524,GO:0006468,GO:0007166,	K04733|1|1.6e-154|549.3|dosa:Os12t0615100-01|interleukin-1 receptor-associated kinase 4 [EC:2.7.11.1]	gi|77557048|gb|ABA99844.1|	1.3e-222	Protein kinase domain containing protein, expressed [Oryza sativa Japonica Group]
osa-miR1436	Os12t0639800-00	4	2	Os12t0639800-00	GO:0016021,GO:0016192,	K08511|1|1.0e-93|345.5|egu:105046433|vesicle-associated membrane protein 72	gi|109450936|emb|CAJ15414.1|	2.8e-98	unnamed protein product [Triticum aestivum]
osa-miR1437a	Os01t0328400-01	4	2.5	Os01t0328400-01	GO:0005840,GO:0003735,GO:0006412,	K08770|1|4.4e-37|156.8|dosa:Os02t0161900-01|ubiquitin C	gi|149786153|gb|ABR29645.1|	4.5e-84	ubiquitin, partial [Lolium perenne]
osa-miR1438	Os02t0150300-01	3	1.8	Os02t0150300-01	GO:0016491,GO:0055114,	-	gi|226532550|ref|NP_001148844.1|	7.4e-156	disulfide oxidoreductase/ electron carrier/ oxidoreductase [Zea mays]
osa-miR1438	Os04t0651500-01	4	2.2	Os04t0651500-01	GO:0016021,GO:0009536,GO:0005886,GO:0004674,GO:0005509,GO:0030247,GO:0005524,GO:0006468,GO:0007166,	K04733|1|1.4e-34|151.0|sita:101763839|interleukin-1 receptor-associated kinase 4 [EC:2.7.11.1]	gi|937916451|dbj|BAS91370.1|	1.6e-221	Os04g0651500, partial [Oryza sativa Japonica Group]
osa-miR1438	Os11t0668650-01	4	2.5	Os11t0668650-01	GO:0005516,GO:0006950,	-	gi|297612351|ref|NP_001068426.2|	7e-84	Os11g0668600 [Oryza sativa Japonica Group]
osa-miR156l-3p	Os01t0121950-00	3	2.2	Os01t0121950-00	GO:0005737,GO:0005634,GO:0016874,GO:0061630,GO:0008270,GO:0042787,GO:0043161,GO:0007275,GO:0006915,	K04506|1|2.8e-218|759.2|dosa:Os01t0121950-00|E3 ubiquitin-protein ligase SIAH1 [EC:2.3.2.27]	gi|937894163|dbj|BAS70143.1|	1.7e-217	Os01g0121950 [Oryza sativa Japonica Group]
osa-miR156l-3p	Os08t0105000-01	4	2.5	Os08t0105000-01	-	K13196|1|2.1e-38|162.9|bdi:104583357|zinc finger protein ubi-d4!K11643|4|8.4e-11|71.2|mpp:MICPUCDRAFT_51787|chromodomain-helicase-DNA-binding protein 4 [EC:3.6.4.12]!K11446|5|6.0e-09|65.1|bpg:Bathy17g01730|histone demethylase JARID1 [EC:1.14.11.-]	gi|222639770|gb|EEE67902.1|	0	hypothetical protein OsJ_25746 [Oryza sativa Japonica Group]
osa-miR156l-3p	Os08t0105000-02	4	2.5	Os08t0105000-02	GO:0008270,	K13196|1|1.7e-38|162.9|bdi:104583357|zinc finger protein ubi-d4!K11643|4|6.6e-11|71.2|mpp:MICPUCDRAFT_51787|chromodomain-helicase-DNA-binding protein 4 [EC:3.6.4.12]!K11446|5|4.8e-09|65.1|bpg:Bathy17g01730|histone demethylase JARID1 [EC:1.14.11.-]	gi|222639770|gb|EEE67902.1|	0	hypothetical protein OsJ_25746 [Oryza sativa Japonica Group]
osa-miR156l-3p	Os08t0105000-03	4	2.5	Os08t0105000-03	GO:0008270,	K13196|1|1.2e-37|159.1|bdi:104583357|zinc finger protein ubi-d4!K11643|4|3.3e-11|71.2|mpp:MICPUCDRAFT_51787|chromodomain-helicase-DNA-binding protein 4 [EC:3.6.4.12]	gi|937928523|dbj|BAT03439.1|	9.7e-183	Os08g0105000, partial [Oryza sativa Japonica Group]
osa-miR156l-5p	Os01t0922600-01	2.5	1.8	Os01t0922600-01	GO:0005634,GO:0046872,GO:0003677,GO:0006355,	K13415|1|3.2e-11|71.6|mdm:103401427|protein brassinosteroid insensitive 1 [EC:2.7.10.1 2.7.11.1]!K20641|2|6.7e-09|63.9|cvr:CHLNCDRAFT_59250|Rho GTPase-activating protein 20!K14325|3|1.8e-06|55.8|nnu:104606924|RNA-binding protein with serine-rich domain 1	gi|115441907|ref|NP_001045233.1|	6.5e-184	Os01g0922600, partial [Oryza sativa Japonica Group]
osa-miR156l-5p	Os02t0139400-01	3	2	Os02t0139400-01	GO:0005634,GO:0046872,GO:0003677,GO:0006355,	K13415|1|6.2e-18|94.7|mdm:103401427|protein brassinosteroid insensitive 1 [EC:2.7.10.1 2.7.11.1]!K20641|2|8.7e-12|74.3|cvr:CHLNCDRAFT_59250|Rho GTPase-activating protein 20	gi|937901850|dbj|BAS76904.1|	3.6e-161	Os02g0139400 [Oryza sativa Japonica Group]
osa-miR156l-5p	Os02t0161500-00	4	2.5	Os02t0161500-00	GO:0016021,	K13466|1|1.5e-71|272.3|sly:101263330|EIX receptor 1/2	gi|937902061|dbj|BAS77115.1|	0	Os02g0161500 [Oryza sativa Japonica Group]
osa-miR156l-5p	Os02t0174100-01	3.5	2.2	Os02t0174100-01	-	K13415|1|2.0e-18|96.7|mdm:103401427|protein brassinosteroid insensitive 1 [EC:2.7.10.1 2.7.11.1]	gi|222622283|gb|EEE56415.1|	7.5e-129	hypothetical protein OsJ_05575 [Oryza sativa Japonica Group]
osa-miR156l-5p	Os02t0174100-02	3.5	2.2	Os02t0174100-02	-	K13415|1|1.1e-18|96.7|mdm:103401427|protein brassinosteroid insensitive 1 [EC:2.7.10.1 2.7.11.1]	gi|222622283|gb|EEE56415.1|	2e-128	hypothetical protein OsJ_05575 [Oryza sativa Japonica Group]
osa-miR156l-5p	Os02t0445200-00	2.5	1.8	Os02t0445200-00	-	K00423|1|2.1e-06|54.7|dosa:Os05t0485800-00|L-ascorbate oxidase [EC:1.10.3.3]	gi|937903435|dbj|BAS78489.1|	1.8e-132	Os02g0445200 [Oryza sativa Japonica Group]
osa-miR156l-5p	Os04t0551500-01	3.5	2.2	Os04t0551500-01	GO:0005634,GO:0046872,GO:0003677,GO:0006355,	-	gi|115459794|ref|NP_001053497.1|	9.1e-219	Os04g0551500 [Oryza sativa Japonica Group]
osa-miR156l-5p	Os06t0663500-00	3.5	2.2	Os06t0663500-00	-	K02184|1|3.9e-06|54.7|aip:107619883|formin 2	gi|125556374|gb|EAZ01980.1|	7.6e-198	hypothetical protein OsI_24014 [Oryza sativa Indica Group]
osa-miR156l-5p	Os06t0703500-01	3.5	2.2	Os06t0703500-01	GO:0005634,GO:0046872,GO:0003677,GO:0006355,	K13415|1|6.3e-20|101.3|mdm:103401427|protein brassinosteroid insensitive 1 [EC:2.7.10.1 2.7.11.1]!K20641|2|2.2e-12|76.3|cvr:CHLNCDRAFT_59250|Rho GTPase-activating protein 20	gi|115469800|ref|NP_001058499.1|	7e-284	Os06g0703500 [Oryza sativa Japonica Group]
osa-miR156l-5p	Os06t0703500-02	3.5	2.2	Os06t0703500-02	GO:0005634,GO:0046872,GO:0003677,GO:0006355,	K13415|1|7.0e-20|101.3|mdm:103401427|protein brassinosteroid insensitive 1 [EC:2.7.10.1 2.7.11.1]!K20641|2|2.4e-12|76.3|cvr:CHLNCDRAFT_59250|Rho GTPase-activating protein 20	gi|115469800|ref|NP_001058499.1|	7.9e-284	Os06g0703500 [Oryza sativa Japonica Group]
osa-miR156l-5p	Os06t0703500-03	3.5	2.2	Os06t0703500-03	GO:0005634,GO:0046872,GO:0003677,GO:0006355,	K13415|1|4.4e-20|101.3|mdm:103401427|protein brassinosteroid insensitive 1 [EC:2.7.10.1 2.7.11.1]!K20641|2|1.5e-12|76.3|cvr:CHLNCDRAFT_59250|Rho GTPase-activating protein 20	gi|937924455|dbj|BAS99372.1|	9e-270	Os06g0703500, partial [Oryza sativa Japonica Group]
osa-miR156l-5p	Os07t0505200-01	3	2	Os07t0505200-01	GO:0005634,GO:0046872,GO:0003677,GO:0006355,	K13172|1|2.1e-12|75.9|cvr:CHLNCDRAFT_140537|serine/arginine repetitive matrix protein 2!K10408|3|2.4e-08|62.4|vcn:VOLCADRAFT_102747|dynein heavy chain, axonemal	gi|297725707|ref|NP_001175217.1|	7e-119	Os07g0505200 [Oryza sativa Japonica Group]
osa-miR156l-5p	Os08t0437050-01	4	2.2	Os08t0437050-01	-	-	gi|937914005|dbj|BAS88924.1|	3.2e-10	Os04g0385650, partial [Oryza sativa Japonica Group]
osa-miR156l-5p	Os08t0509600-01	2.5	1.8	Os08t0509600-01	-	K15174|1|6.5e-11|70.9|aip:107617974|RNA polymerase II-associated factor 1!K05747|2|8.5e-11|70.5|vcn:VOLCADRAFT_88194|Wiskott-Aldrich syndrome protein	gi|125562124|gb|EAZ07572.1|	6.6e-215	hypothetical protein OsI_29824 [Oryza sativa Indica Group]
osa-miR156l-5p	Os08t0531600-01	2.5	1.8	Os08t0531600-01	GO:0005634,GO:0046872,GO:0003677,GO:0006355,	K13415|1|1.7e-17|92.8|mdm:103401427|protein brassinosteroid insensitive 1 [EC:2.7.10.1 2.7.11.1]!K20641|2|2.8e-12|75.5|cvr:CHLNCDRAFT_59250|Rho GTPase-activating protein 20!K20547|4|3.4e-10|68.6|bvg:104883960|basic endochitinase B [EC:3.2.1.14]!K13026|5|4.6e-07|58.2|mpp:MICPUCDRAFT_53612|ATP-dependent RNA helicase DHX57 [EC:3.6.4.13]	gi|115477477|ref|NP_001062334.1|	2.8e-269	Os08g0531600 [Oryza sativa Japonica Group]
osa-miR156l-5p	Os09t0491532-01	2.5	1.8	Os09t0491532-01	-	-	gi|297727091|ref|NP_001175909.1|	1.8e-194	Os09g0491532 [Oryza sativa Japonica Group]
osa-miR156l-5p	Os09t0507100-00	2.5	1.8	Os09t0507100-00	GO:0005634,GO:0046872,GO:0003677,GO:0006355,	K13412|1|4.0e-12|74.7|dosa:Os05t0491900-00|calcium-dependent protein kinase [EC:2.7.11.1]!K14325|5|8.8e-12|73.6|sbi:SORBI_03g046480|RNA-binding protein with serine-rich domain 1	gi|115480037|ref|NP_001063612.1|	4.9e-283	Os09g0507100 [Oryza sativa Japonica Group]
osa-miR156l-5p	Os11t0496600-00	2.5	1.8	Os11t0496600-00	-	K02184|1|8.0e-13|76.6|csl:COCSUDRAFT_55185|formin 2!K19984|5|1.8e-12|75.5|ppp:PHYPADRAFT_172341|exocyst complex component 5	gi|573962636|ref|XP_006663465.1|	7.5e-122	PREDICTED: putative squamosa promoter-binding-like protein 19-like, partial [Oryza brachyantha]
osa-miR156l-5p	Os12t0456700-01	4	2	Os12t0456700-01	GO:0008889,GO:0006629,	K01126|1|1.5e-262|906.7|dosa:Os12t0456700-01|glycerophosphoryl diester phosphodiesterase [EC:3.1.4.46]	gi|115488488|ref|NP_001066731.1|	8.8e-262	Os12g0456700, partial [Oryza sativa Japonica Group]
osa-miR159a.1	Os01t0212500-01	3.5	2.2	Os01t0212500-01	-	K19475|1|4.0e-06|54.7|sind:105165428|WAS/WASL-interacting protein	gi|937895019|dbj|BAS70999.1|	7.4e-188	Os01g0212500 [Oryza sativa Japonica Group]
osa-miR159a.1	Os01t0812000-01	3.5	1.8	Os01t0812000-01	GO:0005634,GO:0003677,GO:0009908,GO:0006355,GO:0030154,	K09422|1|0.0e+00|1142.5|osa:4327362|myb proto-oncogene protein, plant	gi|115440625|ref|NP_001044592.1|	0	Os01g0812000 [Oryza sativa Japonica Group]
osa-miR159a.1	Os01t0812000-02	3.5	1.8	Os01t0812000-02	GO:0005634,GO:0003677,GO:0009908,GO:0006355,GO:0030154,	K09422|1|0.0e+00|1142.5|dosa:Os01t0812000-01|myb proto-oncogene protein, plant	gi|115440625|ref|NP_001044592.1|	0	Os01g0812000 [Oryza sativa Japonica Group]
osa-miR159a.1	Os01t0812000-03	3.5	1.8	Os01t0812000-03	GO:0005634,GO:0003677,GO:0009908,GO:0006355,GO:0030154,	K09422|1|1.1e-277|957.6|osa:4327362|myb proto-oncogene protein, plant	gi|55297489|dbj|BAD68205.1|	2.2e-283	putative transcription factor GAMyb [Oryza sativa Japonica Group]
osa-miR159a.1	Os03t0331700-02	4	2.2	Os03t0331700-02	GO:0005509,	K13448|1|1.4e-104|382.5|dosa:Os03t0331700-02|calcium-binding protein CML	gi|115452823|ref|NP_001050012.1|	8.2e-104	Os03g0331700 [Oryza sativa Japonica Group]
osa-miR159a.1	Os03t0578900-00	4	2	Os03t0578900-00	-	K09422|1|0.0e+00|1082.0|dosa:Os03t0578900-00|myb proto-oncogene protein, plant	gi|218193200|gb|EEC75627.1|	1e-178	hypothetical protein OsI_12355 [Oryza sativa Indica Group]
osa-miR159a.1	Os05t0490600-00	3	1.5	Os05t0490600-00	-	K09422|1|3.1e-234|812.8|osa:4339167|myb proto-oncogene protein, plant	gi|115464605|ref|NP_001055902.1|	1.8e-233	Os05g0490600 [Oryza sativa Japonica Group]
osa-miR159a.1	Os05t0501800-00	3	2	Os05t0501800-00	-	K05747|1|1.0e-07|59.7|mus:103981622|Wiskott-Aldrich syndrome protein!K02184|5|1.0e-07|59.7|rcu:8263389|formin 2	gi|551536240|ref|XP_005756847.1|	3.5e-10	hypothetical protein EMIHUDRAFT_439210, partial [Emiliania huxleyi CCMP1516]
osa-miR159a.1	Os06t0143900-01	3.5	2.5	Os06t0143900-01	GO:0030117,GO:0005198,GO:0016192,GO:0006886,	K17302|1|0.0e+00|1753.0|bdi:100823641|coatomer subunit beta'	gi|721618569|ref|XP_010228101.1|	0	PREDICTED: coatomer subunit beta'-1 isoform X2 [Brachypodium distachyon]
osa-miR159a.1	Os06t0605600-01	3.5	1.8	Os06t0605600-01	-	K09422|1|3.1e-208|726.1|dosa:Os06t0605600-01|myb proto-oncogene protein, plant	gi|78096656|dbj|BAE46986.1|	1.8e-207	GAMYB-like1 [Oryza sativa Japonica Group]
osa-miR159a.1	Os11t0153400-01	4	2.5	Os11t0153400-01	GO:0007165,	K20642|1|1.4e-144|515.4|mus:103968365|Rho GTPase-activating protein 22/24/25	gi|115484233|ref|NP_001065778.1|	2.2e-274	Os11g0153400 [Oryza sativa Japonica Group]
osa-miR159a.1	Os12t0210400-01	3.5	2.2	Os12t0210400-01	GO:0016021,GO:0016023,GO:0005524,GO:0004674,GO:0006468,	K04733|1|1.5e-160|568.9|mtr:MTR_8g070910|interleukin-1 receptor-associated kinase 4 [EC:2.7.11.1]	gi|115487826|ref|NP_001066400.1|	0	Os12g0210400 [Oryza sativa Japonica Group]
osa-miR159a.2	Os03t0113500-01	3	1.5	Os03t0113500-01	GO:0009536,	K13412|1|8.9e-15|84.7|dosa:Os05t0491900-00|calcium-dependent protein kinase [EC:2.7.11.1]	gi|27476085|gb|AAO17016.1|	0	Hypothetical protein [Oryza sativa Japonica Group]
osa-miR159a.2	Os03t0401200-01	4	2	Os03t0401200-01	-	K09518|1|5.8e-34|148.3|eus:EUTSA_v10027481mg|DnaJ homolog subfamily B member 12!K09510|3|1.5e-29|133.7|fve:105352606|DnaJ homolog subfamily B member 4!K09511|5|3.1e-27|125.9|gra:105764796|DnaJ homolog subfamily B member 5	gi|115453435|ref|NP_001050318.1|	0	Os03g0401200 [Oryza sativa Japonica Group]
osa-miR159a.2	Os05t0583950-00	4	2	Os05t0583950-00	GO:0005739,GO:0080156,GO:0009737,	K17964|1|4.0e-61|237.3|cic:CICLE_v10033858mg|leucine-rich PPR motif-containing protein, mitochondrial	gi|218197339|gb|EEC79766.1|	1.3e-236	hypothetical protein OsI_21159 [Oryza sativa Indica Group]
osa-miR159a.2	Os10t0516500-01	3.5	1.8	Os10t0516500-01	-	K13172|1|1.2e-08|63.2|vcn:VOLCADRAFT_117048|serine/arginine repetitive matrix protein 2	gi|13786451|gb|AAK39576.1|AC025296_11	3.2e-141	putative transcription factor [Oryza sativa Japonica Group]
osa-miR159a.2	Os10t0558600-00	4	2.2	Os10t0558600-00	GO:0005739,GO:0008270,	K01176|1|2.7e-110|401.7|nnu:104609601|alpha-amylase [EC:3.2.1.1]!K06066|3|1.6e-102|375.9|aly:ARALYDRAFT_329616|CBF1 interacting corepressor	gi|14165320|gb|AAK55452.1|AC069300_7	0	putative PPR repeat protein [Oryza sativa Japonica Group]
osa-miR159b	Os01t0212500-01	3.5	2.2	Os01t0212500-01	-	K19475|1|4.0e-06|54.7|sind:105165428|WAS/WASL-interacting protein	gi|937895019|dbj|BAS70999.1|	7.4e-188	Os01g0212500 [Oryza sativa Japonica Group]
osa-miR159b	Os01t0812000-01	3.5	1.8	Os01t0812000-01	GO:0005634,GO:0003677,GO:0009908,GO:0006355,GO:0030154,	K09422|1|0.0e+00|1142.5|osa:4327362|myb proto-oncogene protein, plant	gi|115440625|ref|NP_001044592.1|	0	Os01g0812000 [Oryza sativa Japonica Group]
osa-miR159b	Os01t0812000-02	3.5	1.8	Os01t0812000-02	GO:0005634,GO:0003677,GO:0009908,GO:0006355,GO:0030154,	K09422|1|0.0e+00|1142.5|dosa:Os01t0812000-01|myb proto-oncogene protein, plant	gi|115440625|ref|NP_001044592.1|	0	Os01g0812000 [Oryza sativa Japonica Group]
osa-miR159b	Os01t0812000-03	3.5	1.8	Os01t0812000-03	GO:0005634,GO:0003677,GO:0009908,GO:0006355,GO:0030154,	K09422|1|1.1e-277|957.6|osa:4327362|myb proto-oncogene protein, plant	gi|55297489|dbj|BAD68205.1|	2.2e-283	putative transcription factor GAMyb [Oryza sativa Japonica Group]
osa-miR159b	Os03t0331700-02	4	2.2	Os03t0331700-02	GO:0005509,	K13448|1|1.4e-104|382.5|dosa:Os03t0331700-02|calcium-binding protein CML	gi|115452823|ref|NP_001050012.1|	8.2e-104	Os03g0331700 [Oryza sativa Japonica Group]
osa-miR159b	Os03t0578900-00	4	2	Os03t0578900-00	-	K09422|1|0.0e+00|1082.0|dosa:Os03t0578900-00|myb proto-oncogene protein, plant	gi|218193200|gb|EEC75627.1|	1e-178	hypothetical protein OsI_12355 [Oryza sativa Indica Group]
osa-miR159b	Os05t0490600-00	3	1.5	Os05t0490600-00	-	K09422|1|3.1e-234|812.8|osa:4339167|myb proto-oncogene protein, plant	gi|115464605|ref|NP_001055902.1|	1.8e-233	Os05g0490600 [Oryza sativa Japonica Group]
osa-miR159b	Os05t0501800-00	3	2	Os05t0501800-00	-	K05747|1|1.0e-07|59.7|mus:103981622|Wiskott-Aldrich syndrome protein!K02184|5|1.0e-07|59.7|rcu:8263389|formin 2	gi|551536240|ref|XP_005756847.1|	3.5e-10	hypothetical protein EMIHUDRAFT_439210, partial [Emiliania huxleyi CCMP1516]
osa-miR159b	Os06t0143900-01	3.5	2.5	Os06t0143900-01	GO:0030117,GO:0005198,GO:0016192,GO:0006886,	K17302|1|0.0e+00|1753.0|bdi:100823641|coatomer subunit beta'	gi|721618569|ref|XP_010228101.1|	0	PREDICTED: coatomer subunit beta'-1 isoform X2 [Brachypodium distachyon]
osa-miR159b	Os06t0605600-01	3.5	1.8	Os06t0605600-01	-	K09422|1|3.1e-208|726.1|dosa:Os06t0605600-01|myb proto-oncogene protein, plant	gi|78096656|dbj|BAE46986.1|	1.8e-207	GAMYB-like1 [Oryza sativa Japonica Group]
osa-miR159b	Os11t0153400-01	4	2.5	Os11t0153400-01	GO:0007165,	K20642|1|1.4e-144|515.4|mus:103968365|Rho GTPase-activating protein 22/24/25	gi|115484233|ref|NP_001065778.1|	2.2e-274	Os11g0153400 [Oryza sativa Japonica Group]
osa-miR159b	Os12t0210400-01	3.5	2.2	Os12t0210400-01	GO:0016021,GO:0016023,GO:0005524,GO:0004674,GO:0006468,	K04733|1|1.5e-160|568.9|mtr:MTR_8g070910|interleukin-1 receptor-associated kinase 4 [EC:2.7.11.1]	gi|115487826|ref|NP_001066400.1|	0	Os12g0210400 [Oryza sativa Japonica Group]
osa-miR159c	Os01t0812000-01	3	1.5	Os01t0812000-01	GO:0005634,GO:0003677,GO:0009908,GO:0006355,GO:0030154,	K09422|1|0.0e+00|1142.5|osa:4327362|myb proto-oncogene protein, plant	gi|115440625|ref|NP_001044592.1|	0	Os01g0812000 [Oryza sativa Japonica Group]
osa-miR159c	Os01t0812000-02	3	1.5	Os01t0812000-02	GO:0005634,GO:0003677,GO:0009908,GO:0006355,GO:0030154,	K09422|1|0.0e+00|1142.5|dosa:Os01t0812000-01|myb proto-oncogene protein, plant	gi|115440625|ref|NP_001044592.1|	0	Os01g0812000 [Oryza sativa Japonica Group]
osa-miR159c	Os01t0812000-03	3	1.5	Os01t0812000-03	GO:0005634,GO:0003677,GO:0009908,GO:0006355,GO:0030154,	K09422|1|1.1e-277|957.6|osa:4327362|myb proto-oncogene protein, plant	gi|55297489|dbj|BAD68205.1|	2.2e-283	putative transcription factor GAMyb [Oryza sativa Japonica Group]
osa-miR159c	Os03t0578900-00	4	2	Os03t0578900-00	-	K09422|1|0.0e+00|1082.0|dosa:Os03t0578900-00|myb proto-oncogene protein, plant	gi|218193200|gb|EEC75627.1|	1e-178	hypothetical protein OsI_12355 [Oryza sativa Indica Group]
osa-miR159c	Os03t0783800-00	4	2.5	Os03t0783800-00	-	K13412|1|2.7e-09|65.1|dosa:Os05t0491900-00|calcium-dependent protein kinase [EC:2.7.11.1]!K00430|3|1.4e-08|62.8|osa:4336295|peroxidase [EC:1.11.1.7]	gi|297722595|ref|NP_001173661.1|	2.5e-227	Os03g0783800 [Oryza sativa Japonica Group]
osa-miR159c	Os05t0490600-00	1	0.5	Os05t0490600-00	-	K09422|1|3.1e-234|812.8|osa:4339167|myb proto-oncogene protein, plant	gi|115464605|ref|NP_001055902.1|	1.8e-233	Os05g0490600 [Oryza sativa Japonica Group]
osa-miR159c	Os06t0605600-01	3	1.5	Os06t0605600-01	-	K09422|1|3.1e-208|726.1|dosa:Os06t0605600-01|myb proto-oncogene protein, plant	gi|78096656|dbj|BAE46986.1|	1.8e-207	GAMYB-like1 [Oryza sativa Japonica Group]
osa-miR159d	Os01t0212500-01	4	2.5	Os01t0212500-01	-	K19475|1|4.0e-06|54.7|sind:105165428|WAS/WASL-interacting protein	gi|937895019|dbj|BAS70999.1|	7.4e-188	Os01g0212500 [Oryza sativa Japonica Group]
osa-miR159d	Os01t0812000-01	3.5	1.8	Os01t0812000-01	GO:0005634,GO:0003677,GO:0009908,GO:0006355,GO:0030154,	K09422|1|0.0e+00|1142.5|osa:4327362|myb proto-oncogene protein, plant	gi|115440625|ref|NP_001044592.1|	0	Os01g0812000 [Oryza sativa Japonica Group]
osa-miR159d	Os01t0812000-02	3.5	1.8	Os01t0812000-02	GO:0005634,GO:0003677,GO:0009908,GO:0006355,GO:0030154,	K09422|1|0.0e+00|1142.5|dosa:Os01t0812000-01|myb proto-oncogene protein, plant	gi|115440625|ref|NP_001044592.1|	0	Os01g0812000 [Oryza sativa Japonica Group]
osa-miR159d	Os01t0812000-03	3.5	1.8	Os01t0812000-03	GO:0005634,GO:0003677,GO:0009908,GO:0006355,GO:0030154,	K09422|1|1.1e-277|957.6|osa:4327362|myb proto-oncogene protein, plant	gi|55297489|dbj|BAD68205.1|	2.2e-283	putative transcription factor GAMyb [Oryza sativa Japonica Group]
osa-miR159d	Os03t0578900-00	3	1.5	Os03t0578900-00	-	K09422|1|0.0e+00|1082.0|dosa:Os03t0578900-00|myb proto-oncogene protein, plant	gi|218193200|gb|EEC75627.1|	1e-178	hypothetical protein OsI_12355 [Oryza sativa Indica Group]
osa-miR159d	Os05t0490600-00	1.5	0.8	Os05t0490600-00	-	K09422|1|3.1e-234|812.8|osa:4339167|myb proto-oncogene protein, plant	gi|115464605|ref|NP_001055902.1|	1.8e-233	Os05g0490600 [Oryza sativa Japonica Group]
osa-miR159d	Os06t0605600-01	3.5	1.8	Os06t0605600-01	-	K09422|1|3.1e-208|726.1|dosa:Os06t0605600-01|myb proto-oncogene protein, plant	gi|78096656|dbj|BAE46986.1|	1.8e-207	GAMYB-like1 [Oryza sativa Japonica Group]
osa-miR159d	Os06t0679400-01	4	2	Os06t0679400-01	-	K09422|1|5.2e-273|941.8|dosa:Os06t0679400-01|myb proto-oncogene protein, plant!K13026|3|1.6e-08|63.2|mpp:MICPUCDRAFT_53612|ATP-dependent RNA helicase DHX57 [EC:3.6.4.13]	gi|551636864|ref|XP_005821254.1|	2.1e-10	hypothetical protein GUITHDRAFT_119564 [Guillardia theta CCMP2712]
osa-miR159e	Os01t0812000-01	4	2	Os01t0812000-01	GO:0005634,GO:0003677,GO:0009908,GO:0006355,GO:0030154,	K09422|1|0.0e+00|1142.5|osa:4327362|myb proto-oncogene protein, plant	gi|115440625|ref|NP_001044592.1|	0	Os01g0812000 [Oryza sativa Japonica Group]
osa-miR159e	Os01t0812000-02	4	2	Os01t0812000-02	GO:0005634,GO:0003677,GO:0009908,GO:0006355,GO:0030154,	K09422|1|0.0e+00|1142.5|dosa:Os01t0812000-01|myb proto-oncogene protein, plant	gi|115440625|ref|NP_001044592.1|	0	Os01g0812000 [Oryza sativa Japonica Group]
osa-miR159e	Os01t0812000-03	4	2	Os01t0812000-03	GO:0005634,GO:0003677,GO:0009908,GO:0006355,GO:0030154,	K09422|1|1.1e-277|957.6|osa:4327362|myb proto-oncogene protein, plant	gi|55297489|dbj|BAD68205.1|	2.2e-283	putative transcription factor GAMyb [Oryza sativa Japonica Group]
osa-miR159e	Os05t0490600-00	2	1	Os05t0490600-00	-	K09422|1|3.1e-234|812.8|osa:4339167|myb proto-oncogene protein, plant	gi|115464605|ref|NP_001055902.1|	1.8e-233	Os05g0490600 [Oryza sativa Japonica Group]
osa-miR159e	Os06t0605600-01	4	1.5	Os06t0605600-01	-	K09422|1|3.1e-208|726.1|dosa:Os06t0605600-01|myb proto-oncogene protein, plant	gi|78096656|dbj|BAE46986.1|	1.8e-207	GAMYB-like1 [Oryza sativa Japonica Group]
osa-miR159f	Os01t0812000-01	2.5	1.2	Os01t0812000-01	GO:0005634,GO:0003677,GO:0009908,GO:0006355,GO:0030154,	K09422|1|0.0e+00|1142.5|osa:4327362|myb proto-oncogene protein, plant	gi|115440625|ref|NP_001044592.1|	0	Os01g0812000 [Oryza sativa Japonica Group]
osa-miR159f	Os01t0812000-02	2.5	1.2	Os01t0812000-02	GO:0005634,GO:0003677,GO:0009908,GO:0006355,GO:0030154,	K09422|1|0.0e+00|1142.5|dosa:Os01t0812000-01|myb proto-oncogene protein, plant	gi|115440625|ref|NP_001044592.1|	0	Os01g0812000 [Oryza sativa Japonica Group]
osa-miR159f	Os01t0812000-03	2.5	1.2	Os01t0812000-03	GO:0005634,GO:0003677,GO:0009908,GO:0006355,GO:0030154,	K09422|1|1.1e-277|957.6|osa:4327362|myb proto-oncogene protein, plant	gi|55297489|dbj|BAD68205.1|	2.2e-283	putative transcription factor GAMyb [Oryza sativa Japonica Group]
osa-miR159f	Os05t0490600-00	2.5	1.2	Os05t0490600-00	-	K09422|1|3.1e-234|812.8|osa:4339167|myb proto-oncogene protein, plant	gi|115464605|ref|NP_001055902.1|	1.8e-233	Os05g0490600 [Oryza sativa Japonica Group]
osa-miR159f	Os06t0605600-01	3	1.5	Os06t0605600-01	-	K09422|1|3.1e-208|726.1|dosa:Os06t0605600-01|myb proto-oncogene protein, plant	gi|78096656|dbj|BAE46986.1|	1.8e-207	GAMYB-like1 [Oryza sativa Japonica Group]
osa-miR159f	Os12t0210400-01	4	2.5	Os12t0210400-01	GO:0016021,GO:0016023,GO:0005524,GO:0004674,GO:0006468,	K04733|1|1.5e-160|568.9|mtr:MTR_8g070910|interleukin-1 receptor-associated kinase 4 [EC:2.7.11.1]	gi|115487826|ref|NP_001066400.1|	0	Os12g0210400 [Oryza sativa Japonica Group]
osa-miR160e-3p	Os06t0108900-01	3.5	2.2	Os06t0108900-01	GO:0005634,GO:0003677,GO:0006355,	-	gi|222634825|gb|EEE64957.1|	4.1e-103	hypothetical protein OsJ_19848 [Oryza sativa Japonica Group]
osa-miR160e-5p	Os02t0628600-01	1	0.5	Os02t0628600-01	GO:0005634,GO:0003677,GO:0009734,GO:0006355,	K14486|1|1.1e-72|276.6|cic:CICLE_v10014391mg|auxin response factor	gi|75261153|sp|Q6K223.1|ARFH_ORYSJ	0	RecName: Full=Auxin response factor 8
osa-miR160e-5p	Os04t0519700-01	1	0.5	Os04t0519700-01	GO:0005634,GO:0003677,GO:0009734,GO:0006355,	K14486|1|2.7e-68|262.3|gra:105797241|auxin response factor	gi|115459460|ref|NP_001053330.1|	6e-232	Os04g0519700 [Oryza sativa Japonica Group]
osa-miR160e-5p	Os04t0690600-01	2.5	1.8	Os04t0690600-01	-	K14709|1|3.1e-18|95.5|vcn:VOLCADRAFT_104214|solute carrier family 39 (zinc transporter), member 1/2/3	gi|551541156|ref|XP_005758894.1|	3.8e-18	hypothetical protein EMIHUDRAFT_121290 [Emiliania huxleyi CCMP1516]
osa-miR160e-5p	Os06t0685700-01	1	0.5	Os06t0685700-01	GO:0005634,GO:0003677,GO:0009734,GO:0006355,	K14486|1|1.3e-73|280.0|cic:CICLE_v10007286mg|auxin response factor	gi|115469600|ref|NP_001058399.1|	0	Os06g0685700 [Oryza sativa Japonica Group]
osa-miR160e-5p	Os09t0466800-01	3	1.8	Os09t0466800-01	GO:0016021,GO:0016023,GO:0016757,	K13172|1|3.1e-13|78.6|vcn:VOLCADRAFT_117048|serine/arginine repetitive matrix protein 2	gi|115479653|ref|NP_001063420.1|	4.2e-267	Os09g0466800 [Oryza sativa Japonica Group]
osa-miR160e-5p	Os10t0479900-01	1	0.5	Os10t0479900-01	GO:0005634,GO:0003677,GO:0009734,GO:0006355,	K14486|1|3.7e-72|275.0|zma:103646418|auxin response factor	gi|110289274|gb|AAP54297.2|	0	Auxin response factor 16, putative, expressed [Oryza sativa Japonica Group]
osa-miR160f-3p	Os02t0153000-01	4	2.5	Os02t0153000-01	-	K20495|1|1.4e-12|76.6|adu:107471687|long-chain fatty acid omega-monooxygenase [EC:1.14.13.205]	gi|115444287|ref|NP_001045923.1|	2.5e-258	Os02g0153000 [Oryza sativa Japonica Group]
osa-miR160f-5p	Os02t0628600-01	2	1.5	Os02t0628600-01	GO:0005634,GO:0003677,GO:0009734,GO:0006355,	K14486|1|1.1e-72|276.6|cic:CICLE_v10014391mg|auxin response factor	gi|75261153|sp|Q6K223.1|ARFH_ORYSJ	0	RecName: Full=Auxin response factor 8
osa-miR160f-5p	Os04t0519700-01	2	1.5	Os04t0519700-01	GO:0005634,GO:0003677,GO:0009734,GO:0006355,	K14486|1|2.7e-68|262.3|gra:105797241|auxin response factor	gi|115459460|ref|NP_001053330.1|	6e-232	Os04g0519700 [Oryza sativa Japonica Group]
osa-miR160f-5p	Os04t0690600-01	1	0.5	Os04t0690600-01	-	K14709|1|3.1e-18|95.5|vcn:VOLCADRAFT_104214|solute carrier family 39 (zinc transporter), member 1/2/3	gi|551541156|ref|XP_005758894.1|	3.8e-18	hypothetical protein EMIHUDRAFT_121290 [Emiliania huxleyi CCMP1516]
osa-miR160f-5p	Os06t0685700-01	2	1.5	Os06t0685700-01	GO:0005634,GO:0003677,GO:0009734,GO:0006355,	K14486|1|1.3e-73|280.0|cic:CICLE_v10007286mg|auxin response factor	gi|115469600|ref|NP_001058399.1|	0	Os06g0685700 [Oryza sativa Japonica Group]
osa-miR160f-5p	Os08t0494200-01	4	2.5	Os08t0494200-01	GO:0016021,GO:0016023,	-	gi|115477062|ref|NP_001062127.1|	1.7e-32	Os08g0494200 [Oryza sativa Japonica Group]
osa-miR160f-5p	Os09t0466800-01	3	2	Os09t0466800-01	GO:0016021,GO:0016023,GO:0016757,	K13172|1|3.1e-13|78.6|vcn:VOLCADRAFT_117048|serine/arginine repetitive matrix protein 2	gi|115479653|ref|NP_001063420.1|	4.2e-267	Os09g0466800 [Oryza sativa Japonica Group]
osa-miR160f-5p	Os10t0479900-01	2	1.5	Os10t0479900-01	GO:0005634,GO:0003677,GO:0009734,GO:0006355,	K14486|1|3.7e-72|275.0|zma:103646418|auxin response factor	gi|110289274|gb|AAP54297.2|	0	Auxin response factor 16, putative, expressed [Oryza sativa Japonica Group]
osa-miR164c	Os01t0844900-01	4	2.5	Os01t0844900-01	-	-	gi|551536240|ref|XP_005756847.1|	5e-14	hypothetical protein EMIHUDRAFT_439210, partial [Emiliania huxleyi CCMP1516]
osa-miR164c	Os02t0579000-01	3.5	2	Os02t0579000-01	-	K13172|1|9.6e-13|76.6|vcn:VOLCADRAFT_117048|serine/arginine repetitive matrix protein 2!K15292|5|7.1e-08|60.5|gsl:Gasu_61540|syntaxin-binding protein 1	gi|222623118|gb|EEE57250.1|	3.2e-196	hypothetical protein OsJ_07259 [Oryza sativa Japonica Group]
osa-miR164c	Os04t0460600-01	3.5	2	Os04t0460600-01	GO:0005634,GO:0003677,GO:0006355,	K12581|1|7.4e-20|100.5|bna:106383523|CCR4-NOT transcription complex subunit 7/8!K08360|2|1.4e-07|59.7|osa:9266417|cytochrome b-561 [EC:1.16.5.1]	gi|937914628|dbj|BAS89547.1|	2.1e-106	Os04g0460600 [Oryza sativa Japonica Group]
osa-miR164c	Os04t0460600-02	3.5	2	Os04t0460600-02	-	K12581|1|6.7e-20|100.5|bna:106383523|CCR4-NOT transcription complex subunit 7/8!K13412|2|2.3e-12|75.5|dosa:Os05t0491900-00|calcium-dependent protein kinase [EC:2.7.11.1]!K13172|5|7.4e-11|70.5|vcn:VOLCADRAFT_117048|serine/arginine repetitive matrix protein 2	gi|573939902|ref|XP_006652366.1|	1e-168	PREDICTED: NAC domain-containing protein 100-like [Oryza brachyantha]
osa-miR164c	Os06t0344900-00	2.5	1.5	Os06t0344900-00	GO:0005634,GO:0003677,GO:0006355,	K00430|1|5.0e-16|87.4|osa:4336295|peroxidase [EC:1.11.1.7]	gi|115467958|ref|NP_001057578.1|	1.7e-220	Os06g0344900 [Oryza sativa Japonica Group]
osa-miR164c	Os06t0675600-01	2.5	2	Os06t0675600-01	GO:0005634,GO:0003677,GO:0006355,	K12581|1|1.3e-18|96.3|bna:106383523|CCR4-NOT transcription complex subunit 7/8!K13126|2|6.9e-12|73.9|fve:101312606|polyadenylate-binding protein!K01054|3|9.3e-09|63.5|bna:106399005|acylglycerol lipase [EC:3.1.1.23]	gi|115469494|ref|NP_001058346.1|	5.7e-178	Os06g0675600 [Oryza sativa Japonica Group]
osa-miR164c	Os09t0549400-01	3	2.5	Os09t0549400-01	-	-	gi|115480529|ref|NP_001063858.1|	6.5e-237	Os09g0549400 [Oryza sativa Japonica Group]
osa-miR164c	Os12t0147800-01	3.5	2.5	Os12t0147800-01	GO:0005576,GO:0016023,GO:0008083,GO:0030154,GO:0008283,GO:0007275,	-	gi|115487336|ref|NP_001066155.1|	1.8e-50	Os12g0147800 [Oryza sativa Japonica Group]
osa-miR164c	Os12t0610600-01	2.5	2	Os12t0610600-01	GO:0005634,GO:0003677,GO:0006355,	K12581|1|3.0e-18|95.1|bna:106383523|CCR4-NOT transcription complex subunit 7/8!K13126|2|4.6e-11|71.2|fve:101312606|polyadenylate-binding protein!K01054|3|3.9e-10|68.2|bna:106399005|acylglycerol lipase [EC:3.1.1.23]!K04733|4|1.1e-07|60.1|cam:101505888|interleukin-1 receptor-associated kinase 4 [EC:2.7.11.1]	gi|115489522|ref|NP_001067248.1|	1.4e-192	Os12g0610600 [Oryza sativa Japonica Group]
osa-miR164d	Os02t0579000-01	3	1.5	Os02t0579000-01	-	K13172|1|9.6e-13|76.6|vcn:VOLCADRAFT_117048|serine/arginine repetitive matrix protein 2!K15292|5|7.1e-08|60.5|gsl:Gasu_61540|syntaxin-binding protein 1	gi|222623118|gb|EEE57250.1|	3.2e-196	hypothetical protein OsJ_07259 [Oryza sativa Japonica Group]
osa-miR164d	Os04t0460600-01	3	1.5	Os04t0460600-01	GO:0005634,GO:0003677,GO:0006355,	K12581|1|7.4e-20|100.5|bna:106383523|CCR4-NOT transcription complex subunit 7/8!K08360|2|1.4e-07|59.7|osa:9266417|cytochrome b-561 [EC:1.16.5.1]	gi|937914628|dbj|BAS89547.1|	2.1e-106	Os04g0460600 [Oryza sativa Japonica Group]
osa-miR164d	Os04t0460600-02	3	1.5	Os04t0460600-02	-	K12581|1|6.7e-20|100.5|bna:106383523|CCR4-NOT transcription complex subunit 7/8!K13412|2|2.3e-12|75.5|dosa:Os05t0491900-00|calcium-dependent protein kinase [EC:2.7.11.1]!K13172|5|7.4e-11|70.5|vcn:VOLCADRAFT_117048|serine/arginine repetitive matrix protein 2	gi|573939902|ref|XP_006652366.1|	1e-168	PREDICTED: NAC domain-containing protein 100-like [Oryza brachyantha]
osa-miR164d	Os06t0344900-00	1	0.5	Os06t0344900-00	GO:0005634,GO:0003677,GO:0006355,	K00430|1|5.0e-16|87.4|osa:4336295|peroxidase [EC:1.11.1.7]	gi|115467958|ref|NP_001057578.1|	1.7e-220	Os06g0344900 [Oryza sativa Japonica Group]
osa-miR164d	Os06t0675600-01	1	1	Os06t0675600-01	GO:0005634,GO:0003677,GO:0006355,	K12581|1|1.3e-18|96.3|bna:106383523|CCR4-NOT transcription complex subunit 7/8!K13126|2|6.9e-12|73.9|fve:101312606|polyadenylate-binding protein!K01054|3|9.3e-09|63.5|bna:106399005|acylglycerol lipase [EC:3.1.1.23]	gi|115469494|ref|NP_001058346.1|	5.7e-178	Os06g0675600 [Oryza sativa Japonica Group]
osa-miR164d	Os08t0200600-01	2.5	1.8	Os08t0200600-01	-	K00430|1|5.7e-13|77.4|osa:4336295|peroxidase [EC:1.11.1.7]!K14317|5|8.2e-12|73.6|mpp:MICPUCDRAFT_46822|nuclear pore complex protein Nup214	gi|302841557|ref|XP_002952323.1|	7.6e-12	hypothetical protein VOLCADRAFT_92962 [Volvox carteri f. nagariensis]
osa-miR164d	Os08t0200600-02	2.5	1.8	Os08t0200600-02	-	-	gi|573953890|ref|XP_006659208.1|	2.5e-50	PREDICTED: NAC domain-containing protein 21/22-like [Oryza brachyantha]
osa-miR164d	Os08t0280100-01	3.5	2.2	Os08t0280100-01	GO:0016021,GO:0046872,GO:0003993,GO:0016311,	K13528|1|1.9e-32|143.3|osa:4347187|mediator of RNA polymerase II transcription subunit 20!K14407|2|1.0e-17|94.4|apro:F751_3712|cleavage stimulation factor subunit 2!K13172|3|3.7e-12|75.9|cvr:CHLNCDRAFT_140537|serine/arginine repetitive matrix protein 2	gi|115475688|ref|NP_001061440.1|	0	Os08g0280100 [Oryza sativa Japonica Group]
osa-miR164d	Os08t0280100-02	3.5	2.2	Os08t0280100-02	GO:0016021,GO:0046872,GO:0003993,GO:0016311,	K14407|1|7.9e-18|94.4|apro:F751_3712|cleavage stimulation factor subunit 2!K13172|2|2.9e-12|75.9|cvr:CHLNCDRAFT_140537|serine/arginine repetitive matrix protein 2!K08360|5|6.1e-10|68.2|osa:9266417|cytochrome b-561 [EC:1.16.5.1]	gi|115475688|ref|NP_001061440.1|	0	Os08g0280100 [Oryza sativa Japonica Group]
osa-miR164d	Os12t0147800-01	4	2.5	Os12t0147800-01	GO:0005576,GO:0016023,GO:0008083,GO:0030154,GO:0008283,GO:0007275,	-	gi|115487336|ref|NP_001066155.1|	1.8e-50	Os12g0147800 [Oryza sativa Japonica Group]
osa-miR164d	Os12t0610600-01	1	1	Os12t0610600-01	GO:0005634,GO:0003677,GO:0006355,	K12581|1|3.0e-18|95.1|bna:106383523|CCR4-NOT transcription complex subunit 7/8!K13126|2|4.6e-11|71.2|fve:101312606|polyadenylate-binding protein!K01054|3|3.9e-10|68.2|bna:106399005|acylglycerol lipase [EC:3.1.1.23]!K04733|4|1.1e-07|60.1|cam:101505888|interleukin-1 receptor-associated kinase 4 [EC:2.7.11.1]	gi|115489522|ref|NP_001067248.1|	1.4e-192	Os12g0610600 [Oryza sativa Japonica Group]
osa-miR164e	Os01t0565800-00	4	2	Os01t0565800-00	-	-	gi|115437694|ref|NP_001043358.1|	3.7e-93	Os01g0565800 [Oryza sativa Japonica Group]
osa-miR164e	Os02t0579000-01	3	1.5	Os02t0579000-01	-	K13172|1|9.6e-13|76.6|vcn:VOLCADRAFT_117048|serine/arginine repetitive matrix protein 2!K15292|5|7.1e-08|60.5|gsl:Gasu_61540|syntaxin-binding protein 1	gi|222623118|gb|EEE57250.1|	3.2e-196	hypothetical protein OsJ_07259 [Oryza sativa Japonica Group]
osa-miR164e	Os03t0278000-01	4	2.5	Os03t0278000-01	-	K08678|1|5.3e-179|629.4|egu:105044444|UDP-glucuronate decarboxylase [EC:4.1.1.35]	gi|115452245|ref|NP_001049723.1|	2e-204	Os03g0278000 [Oryza sativa Japonica Group]
osa-miR164e	Os03t0278000-02	4	2.5	Os03t0278000-02	-	K08678|1|4.2e-179|629.4|egu:105044444|UDP-glucuronate decarboxylase [EC:4.1.1.35]	gi|115452245|ref|NP_001049723.1|	1.6e-204	Os03g0278000 [Oryza sativa Japonica Group]
osa-miR164e	Os03t0590700-01	3	1.8	Os03t0590700-01	GO:0005739,	K09008|1|3.9e-28|127.9|osa:4349453|NADH dehydrogenase [ubiquinone] 1 alpha subcomplex assembly factor 3	gi|937910206|dbj|BAS85126.1|	1.7e-33	Os03g0590700, partial [Oryza sativa Japonica Group]
osa-miR164e	Os04t0460600-01	3	1.5	Os04t0460600-01	GO:0005634,GO:0003677,GO:0006355,	K12581|1|7.4e-20|100.5|bna:106383523|CCR4-NOT transcription complex subunit 7/8!K08360|2|1.4e-07|59.7|osa:9266417|cytochrome b-561 [EC:1.16.5.1]	gi|937914628|dbj|BAS89547.1|	2.1e-106	Os04g0460600 [Oryza sativa Japonica Group]
osa-miR164e	Os04t0460600-02	3	1.5	Os04t0460600-02	-	K12581|1|6.7e-20|100.5|bna:106383523|CCR4-NOT transcription complex subunit 7/8!K13412|2|2.3e-12|75.5|dosa:Os05t0491900-00|calcium-dependent protein kinase [EC:2.7.11.1]!K13172|5|7.4e-11|70.5|vcn:VOLCADRAFT_117048|serine/arginine repetitive matrix protein 2	gi|573939902|ref|XP_006652366.1|	1e-168	PREDICTED: NAC domain-containing protein 100-like [Oryza brachyantha]
osa-miR164e	Os04t0486800-01	4	2.5	Os04t0486800-01	GO:0009536,GO:0008026,GO:0003676,GO:0005524,GO:0006310,	K10730|1|0.0e+00|1837.4|osa:4336217|ATP-dependent DNA helicase Q4 [EC:3.6.4.12]	gi|218195087|gb|EEC77514.1|	0	hypothetical protein OsI_16386 [Oryza sativa Indica Group]
osa-miR164e	Os06t0675600-01	3	2	Os06t0675600-01	GO:0005634,GO:0003677,GO:0006355,	K12581|1|1.3e-18|96.3|bna:106383523|CCR4-NOT transcription complex subunit 7/8!K13126|2|6.9e-12|73.9|fve:101312606|polyadenylate-binding protein!K01054|3|9.3e-09|63.5|bna:106399005|acylglycerol lipase [EC:3.1.1.23]	gi|115469494|ref|NP_001058346.1|	5.7e-178	Os06g0675600 [Oryza sativa Japonica Group]
osa-miR164e	Os09t0549400-01	4	2.5	Os09t0549400-01	-	-	gi|115480529|ref|NP_001063858.1|	6.5e-237	Os09g0549400 [Oryza sativa Japonica Group]
osa-miR164e	Os10t0571100-01	4	2.2	Os10t0571100-01	GO:0005739,	K09008|1|3.2e-62|241.5|dosa:Os10t0571100-01|NADH dehydrogenase [ubiquinone] 1 alpha subcomplex assembly factor 3	gi|115483566|ref|NP_001065453.1|	1.9e-61	Os10g0571100 [Oryza sativa Japonica Group]
osa-miR164e	Os12t0147800-01	4	2.5	Os12t0147800-01	GO:0005576,GO:0016023,GO:0008083,GO:0030154,GO:0008283,GO:0007275,	-	gi|115487336|ref|NP_001066155.1|	1.8e-50	Os12g0147800 [Oryza sativa Japonica Group]
osa-miR164e	Os12t0610600-01	3	2	Os12t0610600-01	GO:0005634,GO:0003677,GO:0006355,	K12581|1|3.0e-18|95.1|bna:106383523|CCR4-NOT transcription complex subunit 7/8!K13126|2|4.6e-11|71.2|fve:101312606|polyadenylate-binding protein!K01054|3|3.9e-10|68.2|bna:106399005|acylglycerol lipase [EC:3.1.1.23]!K04733|4|1.1e-07|60.1|cam:101505888|interleukin-1 receptor-associated kinase 4 [EC:2.7.11.1]	gi|115489522|ref|NP_001067248.1|	1.4e-192	Os12g0610600 [Oryza sativa Japonica Group]
osa-miR164f	Os01t0844900-01	4	2.5	Os01t0844900-01	-	-	gi|551536240|ref|XP_005756847.1|	5e-14	hypothetical protein EMIHUDRAFT_439210, partial [Emiliania huxleyi CCMP1516]
osa-miR164f	Os02t0579000-01	3	1.5	Os02t0579000-01	-	K13172|1|9.6e-13|76.6|vcn:VOLCADRAFT_117048|serine/arginine repetitive matrix protein 2!K15292|5|7.1e-08|60.5|gsl:Gasu_61540|syntaxin-binding protein 1	gi|222623118|gb|EEE57250.1|	3.2e-196	hypothetical protein OsJ_07259 [Oryza sativa Japonica Group]
osa-miR164f	Os04t0460600-01	3	1.5	Os04t0460600-01	GO:0005634,GO:0003677,GO:0006355,	K12581|1|7.4e-20|100.5|bna:106383523|CCR4-NOT transcription complex subunit 7/8!K08360|2|1.4e-07|59.7|osa:9266417|cytochrome b-561 [EC:1.16.5.1]	gi|937914628|dbj|BAS89547.1|	2.1e-106	Os04g0460600 [Oryza sativa Japonica Group]
osa-miR164f	Os04t0460600-02	3	1.5	Os04t0460600-02	-	K12581|1|6.7e-20|100.5|bna:106383523|CCR4-NOT transcription complex subunit 7/8!K13412|2|2.3e-12|75.5|dosa:Os05t0491900-00|calcium-dependent protein kinase [EC:2.7.11.1]!K13172|5|7.4e-11|70.5|vcn:VOLCADRAFT_117048|serine/arginine repetitive matrix protein 2	gi|573939902|ref|XP_006652366.1|	1e-168	PREDICTED: NAC domain-containing protein 100-like [Oryza brachyantha]
osa-miR164f	Os06t0344900-00	2	1	Os06t0344900-00	GO:0005634,GO:0003677,GO:0006355,	K00430|1|5.0e-16|87.4|osa:4336295|peroxidase [EC:1.11.1.7]	gi|115467958|ref|NP_001057578.1|	1.7e-220	Os06g0344900 [Oryza sativa Japonica Group]
osa-miR164f	Os06t0675600-01	2	1.5	Os06t0675600-01	GO:0005634,GO:0003677,GO:0006355,	K12581|1|1.3e-18|96.3|bna:106383523|CCR4-NOT transcription complex subunit 7/8!K13126|2|6.9e-12|73.9|fve:101312606|polyadenylate-binding protein!K01054|3|9.3e-09|63.5|bna:106399005|acylglycerol lipase [EC:3.1.1.23]	gi|115469494|ref|NP_001058346.1|	5.7e-178	Os06g0675600 [Oryza sativa Japonica Group]
osa-miR164f	Os06t0710700-01	4	2	Os06t0710700-01	GO:0016747,	K19861|1|1.1e-263|910.6|dosa:Os06t0710700-01|benzyl alcohol O-benzoyltransferase [EC:2.3.1.196 2.3.1.232]	gi|125556717|gb|EAZ02323.1|	3.1e-262	hypothetical protein OsI_24425 [Oryza sativa Indica Group]
osa-miR164f	Os08t0200600-01	3.5	2.2	Os08t0200600-01	-	K00430|1|5.7e-13|77.4|osa:4336295|peroxidase [EC:1.11.1.7]!K14317|5|8.2e-12|73.6|mpp:MICPUCDRAFT_46822|nuclear pore complex protein Nup214	gi|302841557|ref|XP_002952323.1|	7.6e-12	hypothetical protein VOLCADRAFT_92962 [Volvox carteri f. nagariensis]
osa-miR164f	Os08t0200600-02	3.5	2.2	Os08t0200600-02	-	-	gi|573953890|ref|XP_006659208.1|	2.5e-50	PREDICTED: NAC domain-containing protein 21/22-like [Oryza brachyantha]
osa-miR164f	Os09t0549400-01	3	2.5	Os09t0549400-01	-	-	gi|115480529|ref|NP_001063858.1|	6.5e-237	Os09g0549400 [Oryza sativa Japonica Group]
osa-miR164f	Os12t0147800-01	3	2	Os12t0147800-01	GO:0005576,GO:0016023,GO:0008083,GO:0030154,GO:0008283,GO:0007275,	-	gi|115487336|ref|NP_001066155.1|	1.8e-50	Os12g0147800 [Oryza sativa Japonica Group]
osa-miR164f	Os12t0610600-01	2	1.5	Os12t0610600-01	GO:0005634,GO:0003677,GO:0006355,	K12581|1|3.0e-18|95.1|bna:106383523|CCR4-NOT transcription complex subunit 7/8!K13126|2|4.6e-11|71.2|fve:101312606|polyadenylate-binding protein!K01054|3|3.9e-10|68.2|bna:106399005|acylglycerol lipase [EC:3.1.1.23]!K04733|4|1.1e-07|60.1|cam:101505888|interleukin-1 receptor-associated kinase 4 [EC:2.7.11.1]	gi|115489522|ref|NP_001067248.1|	1.4e-192	Os12g0610600 [Oryza sativa Japonica Group]
osa-miR166j-3p	Os02t0676400-00	3	2	Os02t0676400-00	GO:0016021,GO:0015297,GO:0015238,GO:0006855,	K03327|1|3.3e-282|972.2|obr:102710664|multidrug resistance protein, MATE family	gi|573920148|ref|XP_006647679.1|	2e-281	PREDICTED: MATE efflux family protein 9-like [Oryza brachyantha]
osa-miR166j-3p	Os02t0729300-01	1	2	Os02t0729300-01	-	K12818|1|5.4e-08|62.4|bdi:100842452|ATP-dependent RNA helicase DHX8/PRP22 [EC:3.6.4.13]!K12846|3|2.1e-07|60.5|vra:106765483|U4/U6.U5 tri-snRNP-associated protein 3!K11093|5|6.0e-07|58.9|adu:107479226|U1 small nuclear ribonucleoprotein 70kDa	gi|218191505|gb|EEC73932.1|	0	hypothetical protein OsI_08793 [Oryza sativa Indica Group]
osa-miR166j-3p	Os03t0109400-02	3	1.8	Os03t0109400-02	GO:0005634,GO:0008289,GO:0003677,GO:0006355,	K09338|1|0.0e+00|1671.4|osa:4331345|homeobox-leucine zipper protein	gi|115450213|ref|NP_001048707.1|	0	Os03g0109400 [Oryza sativa Japonica Group]
osa-miR166j-3p	Os03t0651201-01	3	1.5	Os03t0651201-01	-	-	gi|937910598|dbj|BAS85518.1|	3.3e-77	Os03g0651201 [Oryza sativa Japonica Group]
osa-miR166j-3p	Os04t0571600-01	3	2	Os04t0571600-01	GO:0016021,GO:0015297,GO:0015238,GO:0006855,	K03327|1|9.3e-263|907.9|bdi:100831696|multidrug resistance protein, MATE family	gi|357165354|ref|XP_003580355.1|	5.6e-262	PREDICTED: protein DETOXIFICATION 49-like [Brachypodium distachyon]
osa-miR166j-3p	Os07t0515200-01	4	2.5	Os07t0515200-01	-	K12849|1|2.6e-08|63.2|sita:101758819|pre-mRNA-splicing factor 38A!K11093|4|5.8e-08|62.0|bdi:100822879|U1 small nuclear ribonucleoprotein 70kDa	gi|937926834|dbj|BAT01751.1|	3.5e-257	Os07g0515200 [Oryza sativa Japonica Group]
osa-miR166j-3p	Os10t0480200-01	3	1.8	Os10t0480200-01	GO:0005634,GO:0044212,GO:0008289,GO:0003700,GO:0009944,GO:0010014,GO:0006355,GO:0010051,GO:0010089,GO:0030154,GO:0009956,GO:0009855,	K09338|1|0.0e+00|1682.9|dosa:Os10t0480200-01|homeobox-leucine zipper protein	gi|115482560|ref|NP_001064873.1|	0	Os10g0480200 [Oryza sativa Japonica Group]
osa-miR166j-3p	Os10t0480200-02	3	1.8	Os10t0480200-02	GO:0005634,GO:0044212,GO:0008289,GO:0003700,GO:0009944,GO:0010014,GO:0006355,GO:0010051,GO:0010089,GO:0030154,GO:0009956,GO:0009855,	K09338|1|0.0e+00|1682.9|osa:4348919|homeobox-leucine zipper protein	gi|115482560|ref|NP_001064873.1|	0	Os10g0480200 [Oryza sativa Japonica Group]
osa-miR166j-5p	Os02t0779200-01	3.5	2.5	Os02t0779200-01	GO:0005618,GO:0004252,GO:0006508,	K13412|1|6.7e-21|104.8|dosa:Os05t0491900-00|calcium-dependent protein kinase [EC:2.7.11.1]	gi|514718931|ref|XP_004954115.1|	0	PREDICTED: subtilisin-like protease SBT1.7 [Setaria italica]
osa-miR166j-5p	Os02t0779200-02	3.5	2.5	Os02t0779200-02	GO:0005618,GO:0004252,GO:0006508,	K13412|1|6.7e-21|104.8|dosa:Os05t0491900-00|calcium-dependent protein kinase [EC:2.7.11.1]	gi|514718931|ref|XP_004954115.1|	0	PREDICTED: subtilisin-like protease SBT1.7 [Setaria italica]
osa-miR166k-5p	Os10t0377300-01	4	2.5	Os10t0377300-01	-	K00430|1|3.5e-07|58.2|obr:102718644|peroxidase [EC:1.11.1.7]	gi|551603359|ref|XP_005783189.1|	2.1e-14	hypothetical protein EMIHUDRAFT_460685, partial [Emiliania huxleyi CCMP1516]
osa-miR166k-5p	Os10t0456900-01	3.5	1.8	Os10t0456900-01	GO:0005634,GO:0016887,GO:0000027,	K14572|1|0.0e+00|1081.6|osa:4348797|midasin	gi|937936222|dbj|BAT11136.1|	0	Os10g0456900, partial [Oryza sativa Japonica Group]
osa-miR166m	Os02t0676400-00	3.5	2.2	Os02t0676400-00	GO:0016021,GO:0015297,GO:0015238,GO:0006855,	K03327|1|3.3e-282|972.2|obr:102710664|multidrug resistance protein, MATE family	gi|573920148|ref|XP_006647679.1|	2e-281	PREDICTED: MATE efflux family protein 9-like [Oryza brachyantha]
osa-miR166m	Os02t0729300-01	2.5	2	Os02t0729300-01	-	K12818|1|5.4e-08|62.4|bdi:100842452|ATP-dependent RNA helicase DHX8/PRP22 [EC:3.6.4.13]!K12846|3|2.1e-07|60.5|vra:106765483|U4/U6.U5 tri-snRNP-associated protein 3!K11093|5|6.0e-07|58.9|adu:107479226|U1 small nuclear ribonucleoprotein 70kDa	gi|218191505|gb|EEC73932.1|	0	hypothetical protein OsI_08793 [Oryza sativa Indica Group]
osa-miR166m	Os03t0109400-02	3	1.8	Os03t0109400-02	GO:0005634,GO:0008289,GO:0003677,GO:0006355,	K09338|1|0.0e+00|1671.4|osa:4331345|homeobox-leucine zipper protein	gi|115450213|ref|NP_001048707.1|	0	Os03g0109400 [Oryza sativa Japonica Group]
osa-miR166m	Os03t0640800-01	3	1.8	Os03t0640800-01	GO:0005634,GO:0008289,GO:0003677,GO:0006355,	K09338|1|0.0e+00|1505.0|osa:4352777|homeobox-leucine zipper protein	gi|115489546|ref|NP_001067260.1|	0	Os12g0612700 [Oryza sativa Japonica Group]
osa-miR166m	Os03t0651201-01	3.5	1.5	Os03t0651201-01	-	-	gi|937910598|dbj|BAS85518.1|	3.3e-77	Os03g0651201 [Oryza sativa Japonica Group]
osa-miR166m	Os04t0298501-00	3.5	2	Os04t0298501-00	-	K12818|1|3.9e-15|85.1|sbi:SORBI_01g044300|ATP-dependent RNA helicase DHX8/PRP22 [EC:3.6.4.13]!K13091|2|6.2e-13|77.8|gmx:100818613|RNA-binding protein 39!K12837|4|2.4e-12|75.9|mis:MICPUN_89118|splicing factor U2AF 65 kDa subunit	gi|937913537|dbj|BAS88456.1|	0	Os04g0298501 [Oryza sativa Japonica Group]
osa-miR166m	Os04t0571600-01	3.5	2.2	Os04t0571600-01	GO:0016021,GO:0015297,GO:0015238,GO:0006855,	K03327|1|9.3e-263|907.9|bdi:100831696|multidrug resistance protein, MATE family	gi|357165354|ref|XP_003580355.1|	5.6e-262	PREDICTED: protein DETOXIFICATION 49-like [Brachypodium distachyon]
osa-miR166m	Os10t0480200-01	3	1.8	Os10t0480200-01	GO:0005634,GO:0044212,GO:0008289,GO:0003700,GO:0009944,GO:0010014,GO:0006355,GO:0010051,GO:0010089,GO:0030154,GO:0009956,GO:0009855,	K09338|1|0.0e+00|1682.9|dosa:Os10t0480200-01|homeobox-leucine zipper protein	gi|115482560|ref|NP_001064873.1|	0	Os10g0480200 [Oryza sativa Japonica Group]
osa-miR166m	Os10t0480200-02	3	1.8	Os10t0480200-02	GO:0005634,GO:0044212,GO:0008289,GO:0003700,GO:0009944,GO:0010014,GO:0006355,GO:0010051,GO:0010089,GO:0030154,GO:0009956,GO:0009855,	K09338|1|0.0e+00|1682.9|osa:4348919|homeobox-leucine zipper protein	gi|115482560|ref|NP_001064873.1|	0	Os10g0480200 [Oryza sativa Japonica Group]
osa-miR166m	Os12t0612700-01	3	1.8	Os12t0612700-01	GO:0005634,GO:0008289,GO:0003677,GO:0006355,	K09338|1|0.0e+00|1712.6|dosa:Os12t0612700-01|homeobox-leucine zipper protein	gi|115489546|ref|NP_001067260.1|	0	Os12g0612700 [Oryza sativa Japonica Group]
osa-miR169r-3p	Os03t0837700-00	3.5	1.8	Os03t0837700-00	-	K02184|1|1.4e-22|108.6|aip:107619883|formin 2	gi|41400381|gb|AAS07042.1|	6.8e-24	minus agglutinin [Chlamydomonas reinhardtii]
osa-miR169r-5p	Os02t0776400-01	2.5	1.8	Os02t0776400-01	-	K08064|1|7.6e-155|548.5|dosa:Os02t0776400-01|nuclear transcription factor Y, alpha	gi|937906115|dbj|BAS81169.1|	4.6e-154	Os02g0776400 [Oryza sativa Japonica Group]
osa-miR169r-5p	Os03t0174900-01	2	1	Os03t0174900-01	GO:0016023,GO:0016602,GO:0003677,GO:0003700,GO:0006355,	K08064|1|4.4e-116|419.9|dosa:Os03t0174900-01|nuclear transcription factor Y, alpha	gi|108706461|gb|ABF94256.1|	2.7e-115	CCAAT-binding transcription factor subunit B family protein, expressed [Oryza sativa Japonica Group]
osa-miR169r-5p	Os03t0411100-01	3.5	2.2	Os03t0411100-01	GO:0016602,GO:0003677,GO:0003700,GO:0006355,	K08064|1|1.5e-185|651.0|osa:4333094|nuclear transcription factor Y, alpha	gi|115453493|ref|NP_001050347.1|	9.3e-185	Os03g0411100 [Oryza sativa Japonica Group]
osa-miR169r-5p	Os03t0411100-02	3.5	2.2	Os03t0411100-02	GO:0016602,GO:0003677,GO:0003700,GO:0006355,	K08064|1|1.5e-185|651.0|dosa:Os03t0411100-01|nuclear transcription factor Y, alpha	gi|115453493|ref|NP_001050347.1|	8.8e-185	Os03g0411100 [Oryza sativa Japonica Group]
osa-miR169r-5p	Os03t0647600-01	2.5	1.2	Os03t0647600-01	GO:0003700,GO:0006355,	K08064|1|8.6e-210|731.9|dosa:Os03t0647600-01|nuclear transcription factor Y, alpha	gi|115454347|ref|NP_001050774.1|	5.2e-209	Os03g0647600 [Oryza sativa Japonica Group]
osa-miR169r-5p	Os03t0696300-01	3	2	Os03t0696300-01	GO:0016602,GO:0003677,GO:0003700,GO:0006355,	K08064|1|1.1e-148|528.9|dosa:Os03t0696300-01|nuclear transcription factor Y, alpha	gi|937910967|dbj|BAS85887.1|	6.4e-148	Os03g0696300, partial [Oryza sativa Japonica Group]
osa-miR169r-5p	Os03t0696300-02	3	2	Os03t0696300-02	GO:0016602,GO:0003677,GO:0003700,GO:0006355,	K08064|1|6.7e-36|152.5|dosa:Os03t0696300-01|nuclear transcription factor Y, alpha	gi|937910967|dbj|BAS85887.1|	4.1e-35	Os03g0696300, partial [Oryza sativa Japonica Group]
osa-miR169r-5p	Os05t0476400-01	4	2.5	Os05t0476400-01	GO:0005739,GO:0010052,	-	gi|115464473|ref|NP_001055836.1|	1.7e-86	Os05g0476400 [Oryza sativa Japonica Group]
osa-miR169r-5p	Os07t0158500-00	3.5	2	Os07t0158500-00	-	K08064|1|7.6e-228|791.2|dosa:Os07t0158500-00|nuclear transcription factor Y, alpha	gi|937925221|dbj|BAT00138.1|	4.6e-227	Os07g0158500, partial [Oryza sativa Japonica Group]
osa-miR169r-5p	Os07t0608200-01	4	2.2	Os07t0608200-01	GO:0016602,GO:0003677,GO:0003700,GO:0006355,	K08064|1|7.3e-176|618.6|osa:4343866|nuclear transcription factor Y, alpha	gi|115473283|ref|NP_001060240.1|	4.4e-175	Os07g0608200 [Oryza sativa Japonica Group]
osa-miR169r-5p	Os12t0618600-01	3	2	Os12t0618600-01	-	K08064|1|5.0e-184|646.0|osa:4352811|nuclear transcription factor Y, alpha	gi|115489612|ref|NP_001067293.1|	3e-183	Os12g0618600 [Oryza sativa Japonica Group]
osa-miR1863b	Os02t0552700-01	4	2.5	Os02t0552700-01	-	K11718|1|5.9e-17|90.9|ats:F775_04343|UDP-glucose:glycoprotein glucosyltransferase [EC:2.4.1.-]!K10703|2|1.2e-09|66.6|dosa:Os01t0150500-00|very-long-chain (3R)-3-hydroxyacyl-CoA dehydratase [EC:4.2.1.134]	gi|54290217|dbj|BAD61105.1|	4.9e-191	unknown protein [Oryza sativa Japonica Group]
osa-miR1863b	Os05t0553800-02	4	2.2	Os05t0553800-02	GO:0009536,	-	gi|937920326|dbj|BAS95244.1|	4.2e-92	Os05g0553800, partial [Oryza sativa Japonica Group]
osa-miR1863b	Os08t0197950-01	4	2.2	Os08t0197950-01	GO:0009536,	-	gi|937920326|dbj|BAS95244.1|	4.2e-92	Os05g0553800, partial [Oryza sativa Japonica Group]
osa-miR2907a	Os01t0702400-01	2	2.2	Os01t0702400-01	-	-	gi|115439429|ref|NP_001043994.1|	0	Os01g0702400 [Oryza sativa Japonica Group]
osa-miR2907a	Os01t0838300-01	4	2	Os01t0838300-01	GO:0009536,	-	gi|115440931|ref|NP_001044745.1|	1.8e-42	Os01g0838300, partial [Oryza sativa Japonica Group]
osa-miR2907a	Os05t0269100-01	4	2.2	Os05t0269100-01	-	K04688|1|9.0e-20|100.5|osa:4332748|ribosomal protein S6 kinase beta [EC:2.7.11.1]	gi|115462907|ref|NP_001055053.1|	2.8e-257	Os05g0269100 [Oryza sativa Japonica Group]
osa-miR2907a	Os09t0452400-01	3.5	2.5	Os09t0452400-01	GO:0016023,GO:0004190,GO:0030163,GO:0006508,	K02882|1|5.5e-57|223.8|aip:107606484|large subunit ribosomal protein L18Ae!K13412|3|9.9e-14|80.1|dosa:Os05t0491900-00|calcium-dependent protein kinase [EC:2.7.11.1]!K13172|5|3.8e-13|78.2|vcn:VOLCADRAFT_117048|serine/arginine repetitive matrix protein 2	gi|115479485|ref|NP_001063336.1|	5.4e-256	Os09g0452400 [Oryza sativa Japonica Group]
osa-miR2907b	Os01t0702400-01	2	2.2	Os01t0702400-01	-	-	gi|115439429|ref|NP_001043994.1|	0	Os01g0702400 [Oryza sativa Japonica Group]
osa-miR2907b	Os01t0838300-01	4	2	Os01t0838300-01	GO:0009536,	-	gi|115440931|ref|NP_001044745.1|	1.8e-42	Os01g0838300, partial [Oryza sativa Japonica Group]
osa-miR2907b	Os05t0269100-01	4	2.2	Os05t0269100-01	-	K04688|1|9.0e-20|100.5|osa:4332748|ribosomal protein S6 kinase beta [EC:2.7.11.1]	gi|115462907|ref|NP_001055053.1|	2.8e-257	Os05g0269100 [Oryza sativa Japonica Group]
osa-miR2907b	Os09t0452400-01	3.5	2.5	Os09t0452400-01	GO:0016023,GO:0004190,GO:0030163,GO:0006508,	K02882|1|5.5e-57|223.8|aip:107606484|large subunit ribosomal protein L18Ae!K13412|3|9.9e-14|80.1|dosa:Os05t0491900-00|calcium-dependent protein kinase [EC:2.7.11.1]!K13172|5|3.8e-13|78.2|vcn:VOLCADRAFT_117048|serine/arginine repetitive matrix protein 2	gi|115479485|ref|NP_001063336.1|	5.4e-256	Os09g0452400 [Oryza sativa Japonica Group]
osa-miR2907c	Os01t0702400-01	2	2.2	Os01t0702400-01	-	-	gi|115439429|ref|NP_001043994.1|	0	Os01g0702400 [Oryza sativa Japonica Group]
osa-miR2907c	Os01t0838300-01	4	2	Os01t0838300-01	GO:0009536,	-	gi|115440931|ref|NP_001044745.1|	1.8e-42	Os01g0838300, partial [Oryza sativa Japonica Group]
osa-miR2907c	Os05t0269100-01	4	2.2	Os05t0269100-01	-	K04688|1|9.0e-20|100.5|osa:4332748|ribosomal protein S6 kinase beta [EC:2.7.11.1]	gi|115462907|ref|NP_001055053.1|	2.8e-257	Os05g0269100 [Oryza sativa Japonica Group]
osa-miR2907c	Os09t0452400-01	3.5	2.5	Os09t0452400-01	GO:0016023,GO:0004190,GO:0030163,GO:0006508,	K02882|1|5.5e-57|223.8|aip:107606484|large subunit ribosomal protein L18Ae!K13412|3|9.9e-14|80.1|dosa:Os05t0491900-00|calcium-dependent protein kinase [EC:2.7.11.1]!K13172|5|3.8e-13|78.2|vcn:VOLCADRAFT_117048|serine/arginine repetitive matrix protein 2	gi|115479485|ref|NP_001063336.1|	5.4e-256	Os09g0452400 [Oryza sativa Japonica Group]
osa-miR2907d	Os01t0702400-01	2	2.2	Os01t0702400-01	-	-	gi|115439429|ref|NP_001043994.1|	0	Os01g0702400 [Oryza sativa Japonica Group]
osa-miR2907d	Os01t0838300-01	4	2	Os01t0838300-01	GO:0009536,	-	gi|115440931|ref|NP_001044745.1|	1.8e-42	Os01g0838300, partial [Oryza sativa Japonica Group]
osa-miR2907d	Os05t0269100-01	4	2.2	Os05t0269100-01	-	K04688|1|9.0e-20|100.5|osa:4332748|ribosomal protein S6 kinase beta [EC:2.7.11.1]	gi|115462907|ref|NP_001055053.1|	2.8e-257	Os05g0269100 [Oryza sativa Japonica Group]
osa-miR2907d	Os09t0452400-01	3.5	2.5	Os09t0452400-01	GO:0016023,GO:0004190,GO:0030163,GO:0006508,	K02882|1|5.5e-57|223.8|aip:107606484|large subunit ribosomal protein L18Ae!K13412|3|9.9e-14|80.1|dosa:Os05t0491900-00|calcium-dependent protein kinase [EC:2.7.11.1]!K13172|5|3.8e-13|78.2|vcn:VOLCADRAFT_117048|serine/arginine repetitive matrix protein 2	gi|115479485|ref|NP_001063336.1|	5.4e-256	Os09g0452400 [Oryza sativa Japonica Group]
osa-miR2919	Os01t0216900-00	3.5	2	Os01t0216900-00	GO:0016023,GO:0016788,	K21026|1|1.1e-247|857.1|dosa:Os01t0216900-00|acetylajmaline esterase [EC:3.1.1.80]	gi|937895054|dbj|BAS71034.1|	6.5e-247	Os01g0216900, partial [Oryza sativa Japonica Group]
osa-miR2919	Os01t0330650-01	3.5	2	Os01t0330650-01	-	-	gi|937895932|dbj|BAS71912.1|	9.4e-46	Os01g0330650 [Oryza sativa Japonica Group]
osa-miR2919	Os01t0620900-01	2	1	Os01t0620900-01	-	K13171|1|1.6e-10|68.2|eus:EUTSA_v10016250mg|serine/arginine repetitive matrix protein 1	gi|125596343|gb|EAZ36123.1|	8.9e-56	hypothetical protein OsJ_20433 [Oryza sativa Japonica Group]
osa-miR2919	Os01t0944000-01	3.5	2	Os01t0944000-01	-	K05747|1|5.2e-08|61.6|vcn:VOLCADRAFT_88194|Wiskott-Aldrich syndrome protein	gi|573932365|ref|XP_006651288.1|	6.8e-18	PREDICTED: protein SCAR2-like [Oryza brachyantha]
osa-miR2919	Os01t0944000-02	3.5	2	Os01t0944000-02	-	K04718|1|4.8e-26|122.9|dosa:Os01t0782200-01|sphingosine kinase [EC:2.7.1.91]	gi|218189172|gb|EEC71599.1|	2.9e-25	hypothetical protein OsI_03990 [Oryza sativa Indica Group]
osa-miR2919	Os01t0944000-03	3.5	2	Os01t0944000-03	-	K04718|1|4.7e-26|122.9|dosa:Os01t0782200-01|sphingosine kinase [EC:2.7.1.91]	gi|222619365|gb|EEE55497.1|	2.8e-25	hypothetical protein OsJ_03685 [Oryza sativa Japonica Group]
osa-miR2919	Os03t0342850-01	4	2	Os03t0342850-01	-	K02184|1|6.5e-12|73.9|cam:101505448|formin 2	gi|937929296|dbj|BAT04212.1|	8.4e-46	Os08g0195650, partial [Oryza sativa Japonica Group]
osa-miR2919	Os04t0435500-02	3.5	2	Os04t0435500-02	GO:0005737,GO:0005886,GO:0004364,GO:0006749,	K00799|1|9.1e-13|77.4|pper:PRUPE_ppa011337mg|glutathione S-transferase [EC:2.5.1.18]	gi|115458496|ref|NP_001052848.1|	2.3e-151	Os04g0435500 [Oryza sativa Japonica Group]
osa-miR2919	Os06t0194200-01	2	1	Os06t0194200-01	-	K13171|1|1.6e-06|55.1|osa:4332383|serine/arginine repetitive matrix protein 1	gi|125596343|gb|EAZ36123.1|	6e-104	hypothetical protein OsJ_20433 [Oryza sativa Japonica Group]
osa-miR2919	Os06t0648200-01	4	2	Os06t0648200-01	-	-	gi|115469228|ref|NP_001058213.1|	7.3e-104	Os06g0648200 [Oryza sativa Japonica Group]
osa-miR2919	Os08t0510750-00	3.5	2	Os08t0510750-00	-	K02184|1|7.2e-08|59.7|rcu:8263389|formin 2	gi|302828406|ref|XP_002945770.1|	5.5e-10	pathogenesis-related protein 1-like protein [Volvox carteri f. nagariensis]
osa-miR2919	Os09t0240850-01	3.5	1.8	Os09t0240850-01	-	-	gi|937932074|dbj|BAT06989.1|	9.7e-86	Os09g0240850, partial [Oryza sativa Japonica Group]
osa-miR2919	Os10t0483700-00	4	2	Os10t0483700-00	-	K15174|1|2.1e-07|57.4|osa:4344699|RNA polymerase II-associated factor 1!K04733|3|4.0e-06|53.1|pda:103696796|interleukin-1 receptor-associated kinase 4 [EC:2.7.11.1]	gi|50725150|dbj|BAD33767.1|	1e-64	hypothetical protein [Oryza sativa Japonica Group]
osa-miR2919	Os10t0489650-01	4	2	Os10t0489650-01	GO:0016021,	K19984|1|1.3e-10|68.9|ppp:PHYPADRAFT_172341|exocyst complex component 5!K05747|4|1.6e-08|62.0|bvg:104900765|Wiskott-Aldrich syndrome protein!K04733|5|1.3e-07|58.9|vvi:100855412|interleukin-1 receptor-associated kinase 4 [EC:2.7.11.1]	gi|297727705|ref|NP_001176216.1|	9.6e-53	Os10g0489650 [Oryza sativa Japonica Group]
osa-miR2919	Os11t0170200-01	3.5	1.8	Os11t0170200-01	-	K20478|1|9.1e-31|137.9|sind:105159034|golgin subfamily B member 1	gi|115484393|ref|NP_001065858.1|	0	Os11g0170200 [Oryza sativa Japonica Group]
osa-miR2922	Os05t0450733-01	4	2.2	Os05t0450733-01	-	-	gi|51090409|dbj|BAD35331.1|	2.2e-30	hypothetical protein [Oryza sativa Japonica Group]
osa-miR2923	Os01t0952000-01	4	2.5	Os01t0952000-01	GO:0005618,GO:0009506,GO:0016023,GO:0048046,GO:0045735,GO:0046564,GO:0030145,GO:0010497,GO:0033609,GO:2000280,	K11426|1|1.1e-30|136.0|sly:101250545|SET and MYND domain-containing protein!K08360|2|1.8e-09|65.5|osa:9266417|cytochrome b-561 [EC:1.16.5.1]!K04733|5|2.2e-07|58.5|mus:103980489|interleukin-1 receptor-associated kinase 4 [EC:2.7.11.1]	gi|937900268|dbj|BAS76248.1|	1.7e-115	Os01g0952000, partial [Oryza sativa Japonica Group]
osa-miR2923	Os01t0952000-02	4	2.5	Os01t0952000-02	GO:0005618,GO:0009506,GO:0016023,GO:0048046,GO:0045735,GO:0046564,GO:0030145,GO:0010497,GO:0033609,GO:2000280,	K11426|1|8.2e-37|156.4|sly:101250545|SET and MYND domain-containing protein!K08360|2|1.9e-09|65.5|osa:9266417|cytochrome b-561 [EC:1.16.5.1]!K04733|5|2.3e-07|58.5|mus:103980489|interleukin-1 receptor-associated kinase 4 [EC:2.7.11.1]	gi|115442273|ref|NP_001045416.1|	1.1e-123	Os01g0952000 [Oryza sativa Japonica Group]
osa-miR2923	Os03t0788600-02	4	2	Os03t0788600-02	-	K13172|1|1.8e-15|86.3|cvr:CHLNCDRAFT_140537|serine/arginine repetitive matrix protein 2	gi|115455807|ref|NP_001051504.1|	6.8e-272	Os03g0788600 [Oryza sativa Japonica Group]
osa-miR2923	Os04t0259200-01	4	2.5	Os04t0259200-01	-	-	gi|115457458|ref|NP_001052329.1|	2.5e-45	Os04g0259200 [Oryza sativa Japonica Group]
osa-miR2923	Os05t0568600-01	4	2.5	Os05t0568600-01	-	K13172|1|2.4e-13|78.2|cvr:CHLNCDRAFT_140537|serine/arginine repetitive matrix protein 2!K14325|5|1.6e-09|65.5|egu:105038511|RNA-binding protein with serine-rich domain 1	gi|115465517|ref|NP_001056358.1|	5.9e-131	Os05g0568600 [Oryza sativa Japonica Group]
osa-miR2923	Os06t0300366-01	4	2.5	Os06t0300366-01	-	-	gi|937922457|dbj|BAS97374.1|	4e-46	Os06g0300366 [Oryza sativa Japonica Group]
osa-miR2924	Os02t0520100-01	3.5	2	Os02t0520100-01	GO:0016787,	K07766|1|8.8e-115|415.6|dosa:Os02t0520100-01|diphosphoinositol-polyphosphate diphosphatase [EC:3.6.1.52]	gi|125539670|gb|EAY86065.1|	4.1e-114	hypothetical protein OsI_07433 [Oryza sativa Indica Group]
osa-miR2924	Os03t0124100-01	4	2	Os03t0124100-01	GO:0016021,GO:0016023,	K13675|1|1.6e-64|249.2|mdm:103415141|UDP-glucose:O-linked fucose beta-1,3-glucosyltransferase [EC:2.4.1.-]!K03509|2|2.6e-38|162.2|zma:103640146|DNA polymerase eta [EC:2.7.7.7]!K04730|3|8.0e-11|70.9|bvg:104902207|interleukin-1 receptor-associated kinase 1 [EC:2.7.11.1]	gi|222624113|gb|EEE58245.1|	3.6e-308	hypothetical protein OsJ_09231 [Oryza sativa Japonica Group]
osa-miR2924	Os05t0550100-00	4	2.5	Os05t0550100-00	-	K02184|1|3.2e-24|115.2|cam:101505448|formin 2	gi|937920288|dbj|BAS95206.1|	7.5e-310	Os05g0550100 [Oryza sativa Japonica Group]
osa-miR2924	Os07t0669200-00	4	2.5	Os07t0669200-00	GO:0009507,GO:0005525,GO:0000287,GO:0003924,GO:0009658,	K03979|1|7.7e-205|715.3|zma:100382114|GTPase [EC:3.6.5.-]	gi|115473975|ref|NP_001060586.1|	1.7e-310	Os07g0669200 [Oryza sativa Japonica Group]
osa-miR2924	Os12t0483450-00	3	2	Os12t0483450-00	-	-	gi|937942245|dbj|BAT17157.1|	2e-137	Os12g0483450 [Oryza sativa Japonica Group]
osa-miR2925	Os01t0613100-00	3	2.2	Os01t0613100-00	GO:0016021,	K13172|1|4.8e-23|111.3|vcn:VOLCADRAFT_117048|serine/arginine repetitive matrix protein 2	gi|573916897|ref|XP_006646094.1|	2.4e-234	PREDICTED: uncharacterized protein LOC102708858 [Oryza brachyantha]
osa-miR2925	Os01t0621200-00	1.5	1	Os01t0621200-00	GO:0016021,GO:0015171,GO:0003333,	K13680|1|9.4e-12|73.6|dosa:Os09t0572500-01|beta-mannan synthase [EC:2.4.1.32]	gi|218188681|gb|EEC71108.1|	4.9e-241	hypothetical protein OsI_02902 [Oryza sativa Indica Group]
osa-miR2925	Os01t0642200-01	0	0	Os01t0642200-01	-	-	gi|115438819|ref|NP_001043689.1|	1.9e-23	Os01g0642200 [Oryza sativa Japonica Group]
osa-miR2925	Os01t0800250-00	3.5	2	Os01t0800250-00	GO:0004618,GO:0005524,GO:0006096,	K00927|1|6.4e-105|382.9|zma:100281237|phosphoglycerate kinase [EC:2.7.2.3]	gi|218189221|gb|EEC71648.1|	2.1e-110	hypothetical protein OsI_04088 [Oryza sativa Indica Group]
osa-miR2925	Os02t0697600-01	3	1.5	Os02t0697600-01	GO:0005524,	K17681|1|0.0e+00|1251.9|osa:4330409|ATPase family AAA domain-containing protein 3A/B	gi|115448083|ref|NP_001047821.1|	0	Os02g0697600 [Oryza sativa Japonica Group]
osa-miR2925	Os02t0811600-00	2	1.5	Os02t0811600-00	-	K09753|1|1.4e-169|597.0|dosa:Os02t0811600-00|cinnamoyl-CoA reductase [EC:1.2.1.44]	gi|937906468|dbj|BAS81522.1|	8.6e-169	Os02g0811600 [Oryza sativa Japonica Group]
osa-miR2925	Os02t0833500-01	3	2.2	Os02t0833500-01	GO:0012505,GO:0016021,GO:0005451,GO:1902600,GO:0006885,	K14306|1|2.8e-25|119.4|egu:105046248|nuclear pore complex protein Nup62!K15292|4|1.6e-20|103.6|gsl:Gasu_61540|syntaxin-binding protein 1	gi|115450070|ref|NP_001048636.1|	0	Os02g0833500 [Oryza sativa Japonica Group]
osa-miR2925	Os02t0833500-02	3	2.2	Os02t0833500-02	GO:0012505,GO:0016021,GO:0005451,GO:1902600,GO:0006885,	K14306|1|7.1e-26|121.3|egu:105046248|nuclear pore complex protein Nup62!K15292|4|5.8e-20|101.7|gsl:Gasu_61540|syntaxin-binding protein 1	gi|115450070|ref|NP_001048636.1|	0	Os02g0833500 [Oryza sativa Japonica Group]
osa-miR2925	Os03t0282900-01	4	2.2	Os03t0282900-01	GO:0005739,	K14325|1|1.5e-06|55.8|pda:103711100|RNA-binding protein with serine-rich domain 1!K19984|3|5.7e-06|53.9|ppp:PHYPADRAFT_172341|exocyst complex component 5	gi|115452297|ref|NP_001049749.1|	5.3e-131	Os03g0282900 [Oryza sativa Japonica Group]
osa-miR2925	Os03t0282900-02	4	2.2	Os03t0282900-02	GO:0005739,	K14325|1|1.5e-06|55.8|pda:103711100|RNA-binding protein with serine-rich domain 1!K19984|3|5.5e-06|53.9|ppp:PHYPADRAFT_172341|exocyst complex component 5	gi|115452297|ref|NP_001049749.1|	5.2e-131	Os03g0282900 [Oryza sativa Japonica Group]
osa-miR2925	Os03t0300300-01	2	1.8	Os03t0300300-01	-	K14546|1|0.0e+00|1260.7|dosa:Os03t0300300-01|U3 small nucleolar RNA-associated protein 5	gi|115452511|ref|NP_001049856.1|	0	Os03g0300300 [Oryza sativa Japonica Group]
osa-miR2925	Os03t0652000-02	2.5	1.5	Os03t0652000-02	GO:0016021,GO:0005886,GO:0005544,GO:0005509,	K13172|1|5.3e-20|100.9|cvr:CHLNCDRAFT_140537|serine/arginine repetitive matrix protein 2	gi|514830731|gb|AGO59347.1|	1.4e-216	hypothetical protein OB_ABa0085D15.12 [Oryza barthii]
osa-miR2925	Os03t0799000-01	3	1.5	Os03t0799000-01	GO:0000786,GO:0005634,GO:0003677,GO:0006334,	K11275|1|1.8e-158|560.8|osa:4334439|histone H1/5	gi|115455945|ref|NP_001051573.1|	1.1e-157	Os03g0799000 [Oryza sativa Japonica Group]
osa-miR2925	Os04t0531600-01	3	2	Os04t0531600-01	GO:0016021,GO:0030246,GO:0005524,GO:0004674,GO:0006468,	K04733|1|1.6e-239|830.9|sbi:SORBI_10g011150|interleukin-1 receptor-associated kinase 4 [EC:2.7.11.1]!K04730|5|5.1e-206|719.5|pda:103707661|interleukin-1 receptor-associated kinase 1 [EC:2.7.11.1]	gi|955721950|ref|XP_014661017.1|	0	PREDICTED: L-type lectin-domain containing receptor kinase IV.1-like [Setaria italica]
osa-miR2925	Os04t0660900-01	3.5	2.5	Os04t0660900-01	GO:0016021,GO:0005215,GO:0006810,	K14638|1|4.9e-221|769.2|sbi:SORBI_01g008885|solute carrier family 15 (peptide/histidine transporter), member 3/4	gi|115461092|ref|NP_001054146.1|	0	Os04g0660900 [Oryza sativa Japonica Group]
osa-miR2925	Os05t0376600-01	3	1.5	Os05t0376600-01	GO:0008080,	K14972|1|3.3e-37|158.7|smo:SELMODRAFT_406306|PAX-interacting protein 1!K20780|3|6.0e-15|84.7|ppp:PHYPADRAFT_165809|mediator of DNA damage checkpoint protein 1	gi|115463567|ref|NP_001055383.1|	0	Os05g0376600 [Oryza sativa Japonica Group]
osa-miR2925	Os05t0586500-01	3.5	2	Os05t0586500-01	GO:0016021,GO:0015171,GO:0003333,	K13026|1|7.1e-11|70.9|mpp:MICPUCDRAFT_53612|ATP-dependent RNA helicase DHX57 [EC:3.6.4.13]!K11323|4|1.6e-07|59.7|vcn:VOLCADRAFT_121342|histone arginine demethylase JMJD6 [EC:1.14.11.-]	gi|514756526|ref|XP_004963553.1|	1.2e-230	PREDICTED: probable GABA transporter 2 [Setaria italica]
osa-miR2925	Os06t0690100-01	3	1.8	Os06t0690100-01	-	K01180|1|3.1e-08|62.0|vcn:VOLCADRAFT_88258|endo-1,3(4)-beta-glucanase [EC:3.2.1.6]	gi|215766661|dbj|BAG98889.1|	1.8e-103	unnamed protein product [Oryza sativa Japonica Group]
osa-miR2925	Os08t0105850-00	2.5	2	Os08t0105850-00	GO:0016020,GO:0016709,GO:0005488,GO:0044550,	K00512|1|8.9e-159|562.0|ats:F775_16847|steroid 17alpha-monooxygenase / 17alpha-hydroxyprogesterone deacetylase [EC:1.14.14.19 1.14.14.32]	gi|218200350|gb|EEC82777.1|	1.4e-294	hypothetical protein OsI_27517 [Oryza sativa Indica Group]
osa-miR2925	Os08t0240000-02	4	2.2	Os08t0240000-02	GO:0008146,	K01025|1|5.7e-100|366.3|obr:102714035|!K01016|3|9.5e-71|269.2|pda:103697488|estrone sulfotransferase [EC:2.8.2.4]	gi|115475469|ref|NP_001061331.1|	6.1e-205	Os08g0240000 [Oryza sativa Japonica Group]
osa-miR2925	Os08t0430000-01	4	2	Os08t0430000-01	-	K09566|1|4.1e-06|56.6|nnu:104592355|peptidyl-prolyl isomerase G (cyclophilin G) [EC:5.2.1.8]	gi|115476512|ref|NP_001061852.1|	0	Os08g0430000 [Oryza sativa Japonica Group]
osa-miR2925	Os09t0325300-01	3.5	2	Os09t0325300-01	GO:0009536,	-	gi|297726821|ref|NP_001175774.1|	3.4e-65	Os09g0325300 [Oryza sativa Japonica Group]
osa-miR2925	Os09t0503250-00	1.5	1	Os09t0503250-00	-	K04730|1|1.1e-08|62.4|bvg:104902207|interleukin-1 receptor-associated kinase 1 [EC:2.7.11.1]!K03006|2|1.7e-06|55.1|spen:107017260|DNA-directed RNA polymerase II subunit RPB1 [EC:2.7.7.6]	gi|326510065|dbj|BAJ87249.1|	1.3e-80	predicted protein, partial [Hordeum vulgare subsp. vulgare]
osa-miR2925	Os09t0538500-01	3	2.2	Os09t0538500-01	-	K13412|1|1.3e-16|90.1|dosa:Os05t0491900-00|calcium-dependent protein kinase [EC:2.7.11.1]!K13172|5|1.5e-14|83.2|vcn:VOLCADRAFT_117048|serine/arginine repetitive matrix protein 2	gi|115480407|ref|NP_001063797.1|	5.7e-298	Os09g0538500 [Oryza sativa Japonica Group]
osa-miR2925	Os10t0492200-01	3	1.5	Os10t0492200-01	GO:0005739,GO:0016757,	K18134|1|3.9e-98|360.9|nnu:104593060|protein O-GlcNAc transferase [EC:2.4.1.255]!K18207|3|4.0e-95|350.9|egu:105041557|protein O-mannose beta-1,4-N-acetylglucosaminyltransferase [EC:2.4.1.312]	gi|115482674|ref|NP_001064930.1|	2.4e-291	Os10g0492200 [Oryza sativa Japonica Group]
osa-miR2925	Os10t0499400-01	4	2.2	Os10t0499400-01	-	K00430|1|7.1e-14|80.1|obr:102718644|peroxidase [EC:1.11.1.7]!K13680|3|1.5e-11|72.4|dosa:Os09t0572500-01|beta-mannan synthase [EC:2.4.1.32]	gi|115482762|ref|NP_001064974.1|	2.1e-153	Os10g0499400, partial [Oryza sativa Japonica Group]
osa-miR2925	Os11t0298000-00	4	2.2	Os11t0298000-00	GO:0016021,	K15015|1|1.3e-151|538.1|tcc:TCM_020379|solute carrier family 32 (vesicular inhibitory amino acid transporter)	gi|475534249|gb|EMT08536.1|	1.8e-200	hypothetical protein F775_14209 [Aegilops tauschii]
osa-miR2926	Os02t0306401-00	2.5	1.5	Os02t0306401-00	GO:0030170,GO:0008483,GO:0006520,GO:0009058,	K14271|1|1.5e-216|753.8|sita:101775023|nicotianamine aminotransferase [EC:2.6.1.80]	gi|514711624|ref|XP_004952322.1|	9.3e-216	PREDICTED: nicotianamine aminotransferase A-like [Setaria italica]
osa-miR2926	Os02t0611800-01	4	2.2	Os02t0611800-01	GO:0016747,	K13065|1|8.1e-262|904.4|osa:4329959|shikimate O-hydroxycinnamoyltransferase [EC:2.3.1.133]	gi|115447257|ref|NP_001047408.1|	4.9e-261	Os02g0611800 [Oryza sativa Japonica Group]
osa-miR2926	Os03t0682100-00	4	2.2	Os03t0682100-00	GO:0016021,	K14794|1|9.2e-89|329.7|aly:ARALYDRAFT_321151|ribosomal RNA-processing protein 12!K13412|3|2.9e-26|122.1|dosa:Os05t0491900-00|calcium-dependent protein kinase [EC:2.7.11.1]	gi|31712079|gb|AAP68384.1|	0	hypothetical protein [Oryza sativa Japonica Group]
osa-miR2926	Os04t0106000-01	3.5	2.2	Os04t0106000-01	-	K04733|1|1.0e-07|58.9|pxb:103962969|interleukin-1 receptor-associated kinase 4 [EC:2.7.11.1]	gi|976900102|gb|KVH88376.1|	2.4e-22	Pectinesterase inhibitor [Cynara cardunculus var. scolymus]
osa-miR2926	Os05t0422200-00	2.5	1.5	Os05t0422200-00	-	-	gi|937919168|dbj|BAS94086.1|	2.9e-114	Os05g0422200, partial [Oryza sativa Japonica Group]
osa-miR2926	Os07t0103500-01	3	2	Os07t0103500-01	-	K04125|1|3.1e-200|699.9|dosa:Os07t0103500-01|gibberellin 2-oxidase [EC:1.14.11.13]	gi|115470183|ref|NP_001058690.1|	1.8e-199	Os07g0103500 [Oryza sativa Japonica Group]
osa-miR2926	Os12t0189400-01	4	2	Os12t0189400-01	-	K02701|1|3.2e-81|303.1|osa:4351694|photosystem I subunit PsaN	gi|115487694|ref|NP_001066334.1|	1.9e-80	Os12g0189400 [Oryza sativa Japonica Group]
osa-miR2927	Os01t0858350-01	0	0	Os01t0858350-01	GO:0020037,GO:0016705,GO:0004497,GO:0005506,GO:0022900,	K20624|1|7.7e-159|562.4|crb:CARUB_v10023087mg|12-hydroxyjasmonoyl-L-isoleucine oxidase / fatty acid hydroxylase [EC:1.14.-.-]!K20665|5|5.4e-120|433.3|brp:103873527|jasmonoyl-isoleucine 12-hydroxylase [EC:1.14.-.-]	gi|297720597|ref|NP_001172660.1|	2.4e-303	Os01g0858350 [Oryza sativa Japonica Group]
osa-miR2927	Os02t0177600-01	3	1.8	Os02t0177600-01	GO:0016874,GO:0008152,	K01904|1|4.8e-293|1008.4|obr:102709430|4-coumarate--CoA ligase [EC:6.2.1.12]	gi|573918648|ref|XP_006646961.1|	2.9e-292	PREDICTED: probable 4-coumarate--CoA ligase 3-like [Oryza brachyantha]
osa-miR2927	Os02t0304500-00	3.5	2.2	Os02t0304500-00	-	K08819|1|2.4e-308|1058.9|dosa:Os02t0304500-00|cyclin-dependent kinase 12/13 [EC:2.7.11.22 2.7.11.23]	gi|992156688|gb|EER90265.2|	4.3e-171	hypothetical protein SORBI_010G236700 [Sorghum bicolor]
osa-miR2927	Os02t0697400-01	4	2.5	Os02t0697400-01	GO:0016207,GO:0010584,GO:0008152,	K01904|1|3.5e-276|952.6|sita:101766826|4-coumarate--CoA ligase [EC:6.2.1.12]	gi|756179191|gb|AJK93383.1|	5.5e-276	4-coumarate:coenzyme A ligase [Lolium perenne]
osa-miR2927	Os04t0128700-01	4	2.5	Os04t0128700-01	GO:0016021,	K13412|1|7.1e-15|84.0|dosa:Os05t0491900-00|calcium-dependent protein kinase [EC:2.7.11.1]!K13680|5|4.3e-12|74.7|dosa:Os09t0572500-01|beta-mannan synthase [EC:2.4.1.32]	gi|115456974|ref|NP_001052087.1|	9.8e-269	Os04g0128700 [Oryza sativa Japonica Group]
osa-miR2927	Os04t0467800-01	3.5	2.2	Os04t0467800-01	GO:0000783,GO:0010521,GO:0098505,GO:0016233,GO:0051974,GO:0032210,	K01609|1|4.6e-112|407.9|ats:F775_14164|indole-3-glycerol phosphate synthase [EC:4.1.1.48]	gi|215704520|dbj|BAG94153.1|	9.6e-157	unnamed protein product [Oryza sativa Japonica Group]
osa-miR2927	Os05t0346400-01	4	2	Os05t0346400-01	-	-	gi|115463325|ref|NP_001055262.1|	1.3e-92	Os05g0346400 [Oryza sativa Japonica Group]
osa-miR2927	Os05t0445100-01	2	1	Os05t0445100-01	GO:0016021,GO:0016023,GO:0004497,GO:0005506,GO:0020037,GO:0016705,GO:0055114,	K20624|1|1.7e-153|545.0|ath:AT2G27690|12-hydroxyjasmonoyl-L-isoleucine oxidase / fatty acid hydroxylase [EC:1.14.-.-]!K20665|5|1.7e-116|422.2|brp:103873527|jasmonoyl-isoleucine 12-hydroxylase [EC:1.14.-.-]	gi|115464163|ref|NP_001055681.1|	2.7e-302	Os05g0445100 [Oryza sativa Japonica Group]
osa-miR2927	Os06t0528700-01	4	2.5	Os06t0528700-01	GO:0050660,GO:0004499,GO:0050661,GO:0055114,	K00485|1|2.9e-30|135.2|ats:F775_15499|dimethylaniline monooxygenase (N-oxide forming) [EC:1.14.13.8]!K11816|3|3.0e-19|98.6|zma:103649553|indole-3-pyruvate monooxygenase [EC:1.14.13.168]!K13172|4|1.4e-16|89.7|cvr:CHLNCDRAFT_140537|serine/arginine repetitive matrix protein 2	gi|115468350|ref|NP_001057774.1|	5.8e-283	Os06g0528700 [Oryza sativa Japonica Group]
osa-miR2927	Os07t0103500-01	3.5	2.2	Os07t0103500-01	-	K04125|1|3.1e-200|699.9|dosa:Os07t0103500-01|gibberellin 2-oxidase [EC:1.14.11.13]	gi|115470183|ref|NP_001058690.1|	1.8e-199	Os07g0103500 [Oryza sativa Japonica Group]
osa-miR2927	Os08t0245200-01	3.5	2.2	Os08t0245200-01	-	K01904|1|0.0e+00|1105.9|dosa:Os08t0245200-01|4-coumarate--CoA ligase [EC:6.2.1.12]	gi|125560726|gb|EAZ06174.1|	0	hypothetical protein OsI_28410 [Oryza sativa Indica Group]
osa-miR2927	Os08t0448000-01	3	1.8	Os08t0448000-01	GO:0003824,GO:0008152,	K01904|1|1.5e-267|923.7|sita:101764384|4-coumarate--CoA ligase [EC:6.2.1.12]	gi|756179189|gb|AJK93382.1|	6.2e-268	4-coumarate:coenzyme A ligase [Lolium perenne]
osa-miR2927	Os11t0225100-01	3.5	2.2	Os11t0225100-01	GO:0043531,	K13457|1|6.6e-91|337.8|osa:4340191|disease resistance protein RPM1	gi|336088143|dbj|BAK39924.1|	0	NBS-LRR type protein [Oryza sativa Japonica Group]
osa-miR2927	Os12t0492900-01	4	2.5	Os12t0492900-01	GO:0019005,GO:0004842,GO:0016567,GO:0031146,	K13172|1|4.3e-11|72.0|vcn:VOLCADRAFT_117048|serine/arginine repetitive matrix protein 2	gi|115488630|ref|NP_001066802.1|	1.1e-255	Os12g0492900 [Oryza sativa Japonica Group]
osa-miR2928	Os01t0332500-01	3	1.8	Os01t0332500-01	GO:0005773,GO:0004185,GO:0051603,	K16297|1|1.1e-298|1026.9|dosa:Os01t0332500-01|serine carboxypeptidase-like clade II [EC:3.4.16.-]	gi|115436348|ref|NP_001042932.1|	6.9e-298	Os01g0332500 [Oryza sativa Japonica Group]
osa-miR2928	Os02t0148000-01	3	2.5	Os02t0148000-01	GO:0009536,	K13171|1|1.1e-16|90.5|crb:CARUB_v10022637mg|serine/arginine repetitive matrix protein 1	gi|115444217|ref|NP_001045888.1|	3.7e-272	Os02g0148000 [Oryza sativa Japonica Group]
osa-miR2928	Os02t0216700-01	0	0	Os02t0216700-01	-	K02184|1|7.7e-07|57.8|rcu:8263389|formin 2!K04733|3|7.7e-07|57.8|mus:103982823|interleukin-1 receptor-associated kinase 4 [EC:2.7.11.1]!K20547|4|6.5e-06|54.7|bvg:104883960|basic endochitinase B [EC:3.2.1.14]!K03006|5|8.5e-06|54.3|ppp:PHYPADRAFT_160575|DNA-directed RNA polymerase II subunit RPB1 [EC:2.7.7.6]	gi|937902601|dbj|BAS77655.1|	8.5e-93	Os02g0216700, partial [Oryza sativa Japonica Group]
osa-miR2928	Os04t0429850-00	4	2	Os04t0429850-00	GO:0004516,GO:0004514,GO:0019358,GO:0009435,	K00763|1|1.6e-211|737.6|dosa:Os04t0429800-01|nicotinate phosphoribosyltransferase [EC:6.3.4.21]	gi|116309305|emb|CAH66393.1|	9.4e-211	B0222C05.1 [Oryza sativa Indica Group]
osa-miR2928	Os12t0511200-01	3.5	2.5	Os12t0511200-01	GO:0016020,	K07297|1|4.5e-246|852.0|dosa:Os12t0511200-01|adiponectin receptor	gi|125579495|gb|EAZ20641.1|	3.4e-224	hypothetical protein OsJ_36257 [Oryza sativa Japonica Group]
osa-miR2930	Os02t0711400-01	3.5	1.8	Os02t0711400-01	-	K00430|1|1.4e-14|82.0|obr:102718644|peroxidase [EC:1.11.1.7]	gi|226505146|ref|NP_001144150.1|	1.2e-41	uncharacterized protein LOC100277003 [Zea mays]
osa-miR2930	Os03t0375300-02	4	2	Os03t0375300-02	GO:0016020,	K11584|1|2.8e-58|228.4|cic:CICLE_v10029887mg|serine/threonine-protein phosphatase 2A regulatory subunit B'!K13172|3|3.9e-15|85.1|vcn:VOLCADRAFT_117048|serine/arginine repetitive matrix protein 2	gi|125586432|gb|EAZ27096.1|	6.5e-190	hypothetical protein OsJ_11027 [Oryza sativa Japonica Group]
osa-miR2930	Os03t0375300-03	4	2	Os03t0375300-03	-	K04730|1|1.3e-14|83.2|bvg:104902207|interleukin-1 receptor-associated kinase 1 [EC:2.7.11.1]	gi|992281223|gb|KXG39283.1|	2e-70	hypothetical protein SORBI_001G357700 [Sorghum bicolor]
osa-miR2930	Os06t0260000-01	0	0	Os06t0260000-01	-	K13172|1|3.2e-14|82.4|vcn:VOLCADRAFT_117048|serine/arginine repetitive matrix protein 2!K13412|4|2.1e-13|79.7|dosa:Os05t0491900-00|calcium-dependent protein kinase [EC:2.7.11.1]	gi|297605539|ref|NP_001057325.2|	3.9e-168	Os06g0260000 [Oryza sativa Japonica Group]
osa-miR2930	Os08t0557150-00	3.5	1.8	Os08t0557150-00	-	K05747|1|1.0e-18|95.9|vcn:VOLCADRAFT_88194|Wiskott-Aldrich syndrome protein	gi|551616318|ref|XP_005789004.1|	1.1e-19	hypothetical protein EMIHUDRAFT_122496, partial [Emiliania huxleyi CCMP1516]
osa-miR2931	Os03t0751800-01	4	2.5	Os03t0751800-01	-	-	-	-	-
osa-miR2931	Os06t0605600-01	3.5	2	Os06t0605600-01	-	K09422|1|3.1e-208|726.1|dosa:Os06t0605600-01|myb proto-oncogene protein, plant	gi|78096656|dbj|BAE46986.1|	1.8e-207	GAMYB-like1 [Oryza sativa Japonica Group]
osa-miR2931	Os07t0214900-00	4	2	Os07t0214900-00	GO:0016210,GO:0009813,	K00660|1|1.2e-183|644.4|sita:101760249|chalcone synthase [EC:2.3.1.74]	gi|514809125|ref|XP_004979391.1|	7.2e-183	PREDICTED: chalcone synthase C2 [Setaria italica]
osa-miR2931	Os08t0260000-01	4	2.5	Os08t0260000-01	GO:0031248,GO:0009507,GO:0004596,GO:0006474,	K02184|1|1.5e-07|58.9|aip:107619883|formin 2	gi|28812153|dbj|BAC65034.1|	9.3e-108	GCN5-related N-acetyltransferase-like [Oryza sativa Japonica Group]
osa-miR2931	Os12t0285100-01	4	2	Os12t0285100-01	-	K02184|1|5.5e-06|55.8|rcu:8263389|formin 2	gi|658017502|ref|XP_008344101.1|	3e-06	PREDICTED: LOW QUALITY PROTEIN: leucine-rich repeat extensin-like protein 4, partial [Malus domestica]
osa-miR319a-3p	Os03t0388900-01	2.5	1.8	Os03t0388900-01	-	K13412|1|5.1e-18|94.4|dosa:Os05t0491900-00|calcium-dependent protein kinase [EC:2.7.11.1]!K14317|5|1.7e-16|89.4|mpp:MICPUCDRAFT_46822|nuclear pore complex protein Nup214	gi|669031069|emb|CDM85829.1|	6.2e-135	unnamed protein product [Triticum aestivum]
osa-miR319a-5p	Os10t0503100-01	4	2.5	Os10t0503100-01	GO:0008270,	K09377|1|2.0e-76|288.1|sbi:SORBI_04g033700|cysteine and glycine-rich protein	gi|115482804|ref|NP_001064995.1|	2.7e-131	Os10g0503100 [Oryza sativa Japonica Group]
osa-miR319b	Os01t0222001-01	3.5	2	Os01t0222001-01	-	-	gi|937895101|dbj|BAS71081.1|	1.3e-18	Os01g0222001, partial [Oryza sativa Japonica Group]
osa-miR319b	Os01t0812000-01	4	2.5	Os01t0812000-01	GO:0005634,GO:0003677,GO:0009908,GO:0006355,GO:0030154,	K09422|1|0.0e+00|1142.5|osa:4327362|myb proto-oncogene protein, plant	gi|115440625|ref|NP_001044592.1|	0	Os01g0812000 [Oryza sativa Japonica Group]
osa-miR319b	Os01t0812000-02	4	2.5	Os01t0812000-02	GO:0005634,GO:0003677,GO:0009908,GO:0006355,GO:0030154,	K09422|1|0.0e+00|1142.5|dosa:Os01t0812000-01|myb proto-oncogene protein, plant	gi|115440625|ref|NP_001044592.1|	0	Os01g0812000 [Oryza sativa Japonica Group]
osa-miR319b	Os01t0812000-03	4	2.5	Os01t0812000-03	GO:0005634,GO:0003677,GO:0009908,GO:0006355,GO:0030154,	K09422|1|1.1e-277|957.6|osa:4327362|myb proto-oncogene protein, plant	gi|55297489|dbj|BAD68205.1|	2.2e-283	putative transcription factor GAMyb [Oryza sativa Japonica Group]
osa-miR319b	Os03t0785800-01	2.5	2	Os03t0785800-01	-	K13680|1|8.9e-12|73.9|dosa:Os09t0572500-01|beta-mannan synthase [EC:2.4.1.32]!K04733|4|9.8e-11|70.5|egr:104420544|interleukin-1 receptor-associated kinase 4 [EC:2.7.11.1]	gi|645248607|ref|XP_008230372.1|	3.9e-14	PREDICTED: proline-rich receptor-like protein kinase PERK8 [Prunus mume]
osa-miR319b	Os07t0152000-01	2.5	2	Os07t0152000-01	-	K02184|1|3.1e-31|138.7|aip:107619883|formin 2	gi|115470613|ref|NP_001058905.1|	1.5e-256	Os07g0152000 [Oryza sativa Japonica Group]
osa-miR319b	Os12t0616400-01	3.5	2	Os12t0616400-01	GO:0005634,GO:0003677,GO:0007275,GO:0006355,	K13172|1|1.8e-12|75.5|cvr:CHLNCDRAFT_140537|serine/arginine repetitive matrix protein 2	gi|297613531|ref|NP_001067281.2|	1.4e-158	Os12g0616400, partial [Oryza sativa Japonica Group]
osa-miR390-3p	Os02t0625000-02	4	2	Os02t0625000-02	GO:0009882,GO:0009785,	K12119|1|2.5e-182|641.0|dosa:Os02t0625000-01|cryptochrome 2	gi|28372347|dbj|BAC56984.1|	1.5e-181	cryptochrome 2 [Oryza sativa Japonica Group]
osa-miR390-3p	Os07t0490400-01	3.5	2	Os07t0490400-01	GO:0031977,GO:0009507,GO:0005789,GO:0003755,GO:0005528,GO:0016491,GO:0055114,GO:0000413,GO:0010207,GO:0061077,	K01802|1|9.2e-15|83.2|eus:EUTSA_v10001621mg|peptidylprolyl isomerase [EC:5.2.1.8]	gi|115472151|ref|NP_001059674.1|	3.4e-144	Os07g0490400 [Oryza sativa Japonica Group]
osa-miR390-3p	Os09t0442900-01	3.5	2	Os09t0442900-01	GO:0016021,GO:0005794,GO:0009507,	K13172|1|3.7e-08|62.4|mpp:MICPUCDRAFT_69362|serine/arginine repetitive matrix protein 2	gi|115479401|ref|NP_001063294.1|	0	Os09g0442900 [Oryza sativa Japonica Group]
osa-miR390-3p	Os11t0205500-01	3.5	2.5	Os11t0205500-01	GO:0016021,GO:0009536,	K15292|1|7.2e-14|80.9|gsl:Gasu_61540|syntaxin-binding protein 1!K03006|3|2.8e-13|79.0|bvg:104897786|DNA-directed RNA polymerase II subunit RPB1 [EC:2.7.7.6]	gi|115484621|ref|NP_001067454.1|	0	Os11g0205500 [Oryza sativa Japonica Group]
osa-miR390-3p	Os11t0205500-02	3.5	2.5	Os11t0205500-02	GO:0016021,GO:0009536,	K15292|1|1.0e-13|80.9|gsl:Gasu_61540|syntaxin-binding protein 1!K03006|3|3.9e-13|79.0|bvg:104897786|DNA-directed RNA polymerase II subunit RPB1 [EC:2.7.7.6]	gi|115484621|ref|NP_001067454.1|	0	Os11g0205500 [Oryza sativa Japonica Group]
osa-miR390-5p	Os01t0515300-01	4	2.5	Os01t0515300-01	-	K13420|1|3.1e-154|548.1|mus:103988543|LRR receptor-like serine/threonine-protein kinase FLS2 [EC:2.7.11.1]	gi|222618555|gb|EEE54687.1|	0	hypothetical protein OsJ_01997 [Oryza sativa Japonica Group]
osa-miR390-5p	Os02t0194400-02	2	1	Os02t0194400-02	GO:0005886,GO:0016021,GO:0009536,GO:0005524,GO:0004674,GO:0006468,	K13420|1|3.8e-154|548.1|cit:102618529|LRR receptor-like serine/threonine-protein kinase FLS2 [EC:2.7.11.1]	gi|75326703|sp|Q7F8Q9.1|MSL1_ORYSJ	0	RecName: Full=Leucine-rich repeat receptor protein kinase MSL1; AltName: Full=MSP1 protein homolog 1; AltName: Full=MSP1-like protein 1; Flags: Precursor
osa-miR390-5p	Os06t0130100-01	4	2.5	Os06t0130100-01	GO:0016021,GO:0016023,GO:0005524,GO:0004674,GO:0006468,	K20718|1|0.0e+00|1964.9|dosa:Os06t0130100-01|LRR receptor-like serine/threonine-protein kinase ERECTA [EC:2.7.11.1]	gi|52075629|dbj|BAD44800.1|	0	putative transmembrane protein kinase [Oryza sativa Japonica Group]
osa-miR390-5p	Os06t0130100-02	4	2.5	Os06t0130100-02	GO:0016021,GO:0016023,GO:0005524,GO:0004674,GO:0006468,	K20718|1|0.0e+00|1902.5|osa:4340000|LRR receptor-like serine/threonine-protein kinase ERECTA [EC:2.7.11.1]	gi|115466176|ref|NP_001056687.1|	0	Os06g0130100 [Oryza sativa Japonica Group]
osa-miR390-5p	Os08t0446400-01	4	2.5	Os08t0446400-01	GO:0016021,GO:0005524,GO:0004674,GO:0006468,	K00924|1|1.1e-62|242.7|thj:104820568|	gi|944062902|gb|KQJ98492.1|	3.1e-144	hypothetical protein BRADI_3g37216 [Brachypodium distachyon]
osa-miR390-5p	Os11t0569300-00	2.5	1.5	Os11t0569300-00	GO:0016021,GO:0005524,GO:0004674,GO:0006468,	K13437|1|0.0e+00|1114.8|osa:107276510|receptor kinase-like protein!K13428|3|2.6e-205|717.6|aly:ARALYDRAFT_488953|LRR receptor-like serine/threonine-protein kinase EFR [EC:2.7.11.1]!K20181|4|2.1e-202|708.0|mtr:MTR_5g026090|vacuolar protein sorting-associated protein 18	gi|297728503|ref|NP_001176615.1|	0	Os11g0569300 [Oryza sativa Japonica Group]
osa-miR413	Os02t0219300-01	4	2	Os02t0219300-01	GO:0044444,GO:0043231,GO:0016798,	K12309|1|6.7e-26|121.3|brp:103872148|beta-galactosidase [EC:3.2.1.23]	gi|75134155|sp|Q6Z6K4.1|BGAL4_ORYSJ	4.3e-51	RecName: Full=Beta-galactosidase 4; Short=Lactase 4; Flags: Precursor
osa-miR413	Os06t0102800-01	4	2.2	Os06t0102800-01	GO:0046872,	K11643|1|5.1e-307|1055.8|egu:105055676|chromodomain-helicase-DNA-binding protein 4 [EC:3.6.4.12]	gi|937920793|dbj|BAS95710.1|	0	Os06g0102800, partial [Oryza sativa Japonica Group]
osa-miR414	Os01t0104800-01	3	1.8	Os01t0104800-01	GO:0005730,GO:0032040,GO:0000462,	K14767|1|0.0e+00|1295.0|dosa:Os01t0104800-01|U3 small nucleolar RNA-associated protein 3	gi|115434018|ref|NP_001041767.1|	0	Os01g0104800 [Oryza sativa Japonica Group]
osa-miR414	Os01t0109700-01	3.5	2.2	Os01t0109700-01	GO:0000118,GO:0000785,GO:0001106,GO:0004407,GO:0016575,GO:0000122,	K11644|1|0.0e+00|2676.4|osa:4326133|paired amphipathic helix protein Sin3a	gi|115434074|ref|NP_001041795.1|	0	Os01g0109700, partial [Oryza sativa Japonica Group]
osa-miR414	Os01t0180800-01	3	2	Os01t0180800-01	GO:0005524,	K09489|1|0.0e+00|1428.3|sita:101769575|heat shock 70kDa protein 4	gi|115434904|ref|NP_001042210.1|	0	Os01g0180800 [Oryza sativa Japonica Group]
osa-miR414	Os01t0180800-03	3	2	Os01t0180800-03	GO:0005524,	K09489|1|1.8e-156|553.9|osa:4325355|heat shock 70kDa protein 4	gi|115434904|ref|NP_001042210.1|	1.1e-155	Os01g0180800 [Oryza sativa Japonica Group]
osa-miR414	Os01t0234100-01	3.5	1.8	Os01t0234100-01	GO:0005634,GO:0003677,GO:0006355,	-	gi|115435514|ref|NP_001042515.1|	2.6e-290	Os01g0234100 [Oryza sativa Japonica Group]
osa-miR414	Os01t0236900-00	4	2.5	Os01t0236900-00	-	K02184|1|4.7e-14|80.1|aip:107619883|formin 2	gi|302851913|ref|XP_002957479.1|	9.4e-17	hypothetical protein VOLCADRAFT_107693 [Volvox carteri f. nagariensis]
osa-miR414	Os01t0243400-01	3.5	1.8	Os01t0243400-01	-	K09422|1|4.3e-06|53.5|aly:ARALYDRAFT_495585|myb proto-oncogene protein, plant	gi|125569705|gb|EAZ11220.1|	5.5e-16	hypothetical protein OsJ_01075 [Oryza sativa Japonica Group]
osa-miR414	Os01t0273300-01	1.5	0.8	Os01t0273300-01	-	K20547|1|6.6e-26|120.9|bvg:104883960|basic endochitinase B [EC:3.2.1.14]!K02184|5|4.0e-23|111.7|aip:107619883|formin 2	gi|302828406|ref|XP_002945770.1|	5.4e-30	pathogenesis-related protein 1-like protein [Volvox carteri f. nagariensis]
osa-miR414	Os01t0314000-01	2	1	Os01t0314000-01	-	K13172|1|1.6e-13|79.7|cvr:CHLNCDRAFT_140537|serine/arginine repetitive matrix protein 2	gi|125525610|gb|EAY73724.1|	2.2e-291	hypothetical protein OsI_01601 [Oryza sativa Indica Group]
osa-miR414	Os01t0332900-01	3.5	2.5	Os01t0332900-01	-	K11323|1|5.8e-21|105.1|vcn:VOLCADRAFT_121342|histone arginine demethylase JMJD6 [EC:1.14.11.-]	gi|700192146|gb|KGN47350.1|	4.2e-21	hypothetical protein Csa_6G302180 [Cucumis sativus]
osa-miR414	Os01t0332900-02	3.5	2.5	Os01t0332900-02	-	K14782|1|1.2e-08|63.5|mpp:MICPUCDRAFT_52855|protein AATF/BFR2	gi|125525730|gb|EAY73844.1|	8.8e-43	hypothetical protein OsI_01720 [Oryza sativa Indica Group]
osa-miR414	Os01t0653500-00	4	2.2	Os01t0653500-00	-	K11323|1|4.0e-16|87.8|vcn:VOLCADRAFT_121342|histone arginine demethylase JMJD6 [EC:1.14.11.-]	gi|700210778|gb|KGN65874.1|	1.5e-17	hypothetical protein Csa_1G535290 [Cucumis sativus]
osa-miR414	Os01t0663800-01	4	2	Os01t0663800-01	-	K02184|1|4.7e-10|68.9|pper:PRUPE_ppa000314mg|formin 2	gi|218188798|gb|EEC71225.1|	0	hypothetical protein OsI_03160 [Oryza sativa Indica Group]
osa-miR414	Os01t0672300-01	3.5	1.8	Os01t0672300-01	GO:0005634,GO:0003677,GO:0006355,	K11323|1|9.0e-10|67.0|vcn:VOLCADRAFT_121342|histone arginine demethylase JMJD6 [EC:1.14.11.-]	gi|357130694|ref|XP_003566982.1|	9.8e-176	PREDICTED: uncharacterized protein LOC100827669 [Brachypodium distachyon]
osa-miR414	Os01t0698900-00	4	2	Os01t0698900-00	-	K03626|1|1.5e-214|746.9|dosa:Os01t0698900-00|nascent polypeptide-associated complex subunit alpha	gi|937897894|dbj|BAS73874.1|	8.8e-214	Os01g0698900 [Oryza sativa Japonica Group]
osa-miR414	Os01t0711800-00	4	2	Os01t0711800-00	GO:0005737,GO:0005634,GO:0006334,	K11279|1|7.7e-171|601.3|dosa:Os01t0711800-00|nucleosome assembly protein 1-like 1	gi|550540828|sp|A2ZX50.1|NAP1C_ORYSJ	4.6e-170	RecName: Full=Nucleosome assembly protein 1;3; Short=OsNAP1;3; AltName: Full=Nucleosome assembly protein 1-like 3; Short=OsNAP1_L3
osa-miR414	Os01t0779400-01	3	1.5	Os01t0779400-01	GO:0005737,GO:0008270,GO:0005524,GO:0042981,GO:0048025,	K15173|1|9.5e-110|400.6|pop:POPTR_0007s15340g|transcription termination factor 2 [EC:3.6.4.-]!K15083|2|4.1e-105|385.2|pop:POPTR_0007s15350g|DNA repair protein RAD16	gi|115440307|ref|NP_001044433.1|	0	Os01g0779400 [Oryza sativa Japonica Group]
osa-miR414	Os01t0779400-02	3	1.5	Os01t0779400-02	GO:0005737,GO:0008270,GO:0005524,GO:0042981,GO:0048025,	K15173|1|9.6e-110|400.6|pop:POPTR_0007s15340g|transcription termination factor 2 [EC:3.6.4.-]!K15083|2|4.2e-105|385.2|pop:POPTR_0007s15350g|DNA repair protein RAD16	gi|53792213|dbj|BAD52846.1|	0	putative ATPase [Oryza sativa Japonica Group]
osa-miR414	Os01t0814000-01	4	2.5	Os01t0814000-01	-	K14404|1|0.0e+00|1119.4|dosa:Os01t0814000-01|cleavage and polyadenylation specificity factor subunit 4!K15292|5|1.2e-08|63.5|gsl:Gasu_61540|syntaxin-binding protein 1	gi|20161477|dbj|BAB90401.1|	6.8e-288	P0432B10.22 [Oryza sativa Japonica Group]
osa-miR414	Os01t0859100-01	4	2	Os01t0859100-01	-	K05747|1|3.0e-09|65.5|vcn:VOLCADRAFT_88194|Wiskott-Aldrich syndrome protein	gi|669026950|emb|CDM80077.1|	1.5e-148	unnamed protein product [Triticum aestivum]
osa-miR414	Os01t0928300-01	4	2.5	Os01t0928300-01	-	K17560|1|3.6e-177|623.2|osa:9272710|unconventional prefoldin RPB5 interactor 1	gi|222619807|gb|EEE55939.1|	2.1e-176	hypothetical protein OsJ_04632 [Oryza sativa Japonica Group]
osa-miR414	Os01t0938900-01	3	1.8	Os01t0938900-01	-	K03626|1|6.1e-107|389.0|osa:4326505|nascent polypeptide-associated complex subunit alpha	gi|115442127|ref|NP_001045343.1|	3.7e-106	Os01g0938900 [Oryza sativa Japonica Group]
osa-miR414	Os01t0938900-02	3	1.8	Os01t0938900-02	-	K03626|1|6.5e-107|389.0|osa:4326505|nascent polypeptide-associated complex subunit alpha	gi|115442127|ref|NP_001045343.1|	3.9e-106	Os01g0938900 [Oryza sativa Japonica Group]
osa-miR414	Os01t0956500-01	3.5	1.8	Os01t0956500-01	GO:1901363,GO:0097159,	-	gi|297598352|ref|NP_001045440.2|	1.4e-235	Os01g0956500 [Oryza sativa Japonica Group]
osa-miR414	Os02t0102400-01	4	2	Os02t0102400-01	GO:0022627,GO:0005768,GO:0005763,GO:0005802,GO:0003723,GO:0003735,GO:0006412,	K02988|1|9.6e-290|997.7|osa:4327989|small subunit ribosomal protein S5	gi|573918236|ref|XP_006646760.1|	2.5e-260	PREDICTED: uncharacterized protein LOC102699371, partial [Oryza brachyantha]
osa-miR414	Os02t0102400-02	4	2	Os02t0102400-02	GO:0009536,GO:0022627,GO:0005768,GO:0005763,GO:0005802,GO:0003723,GO:0003735,GO:0006412,	K02988|1|8.2e-290|997.7|osa:4327989|small subunit ribosomal protein S5	gi|41052902|dbj|BAD07814.1|	5e-289	putative ribosomal protein S5 [Oryza sativa Japonica Group]
osa-miR414	Os02t0114000-01	3	1.5	Os02t0114000-01	GO:0005634,GO:0005524,GO:0004386,GO:0008094,GO:0043044,GO:0006355,GO:0040029,	K11647|1|0.0e+00|1181.0|dosa:Os02t0114000-01|SWI/SNF-related matrix-associated actin-dependent regulator of chromatin subfamily A member 2/4 [EC:3.6.4.-]	gi|937901579|dbj|BAS76633.1|	0	Os02g0114000, partial [Oryza sativa Japonica Group]
osa-miR414	Os02t0130200-01	3	1.5	Os02t0130200-01	-	K01213|1|3.3e-142|507.3|mus:103990887|galacturan 1,4-alpha-galacturonidase [EC:3.2.1.67]	gi|326516452|dbj|BAJ92381.1|	4.9e-185	predicted protein [Hordeum vulgare subsp. vulgare]
osa-miR414	Os02t0133300-01	3	2	Os02t0133300-01	GO:0008280,GO:0005524,GO:0003682,GO:0006281,GO:0007064,	K06669|1|1.4e-145|517.7|dosa:Os02t0133300-01|structural maintenance of chromosome 3 (chondroitin sulfate proteoglycan 6)	gi|937901787|dbj|BAS76841.1|	8.2e-145	Os02g0133300, partial [Oryza sativa Japonica Group]
osa-miR414	Os02t0231600-01	4	2	Os02t0231600-01	-	K01601|1|4.1e-16|88.2|sind:105173773|ribulose-bisphosphate carboxylase large chain [EC:4.1.1.39]!K05283|2|1.3e-09|66.6|ats:F775_00441|phosphatidylinositol glycan, class W [EC:2.3.-.-]!K14664|3|1.7e-06|56.2|pxb:108868300|IAA-amino acid hydrolase [EC:3.5.1.-]	gi|115445177|ref|NP_001046368.1|	5.9e-235	Os02g0231600 [Oryza sativa Japonica Group]
osa-miR414	Os02t0241200-00	4	2.5	Os02t0241200-00	-	K04506|1|4.0e-08|61.6|ats:F775_01595|E3 ubiquitin-protein ligase SIAH1 [EC:2.3.2.27]	gi|125538760|gb|EAY85155.1|	8.4e-312	hypothetical protein OsI_06510 [Oryza sativa Indica Group]
osa-miR414	Os02t0265100-01	4	2.2	Os02t0265100-01	-	K00430|1|1.3e-09|66.6|obr:102718644|peroxidase [EC:1.11.1.7]	gi|659071147|ref|XP_008458364.1|	1.7e-11	PREDICTED: proline-rich receptor-like protein kinase PERK1 [Cucumis melo]
osa-miR414	Os02t0474700-01	4	2	Os02t0474700-01	GO:0005622,GO:0008536,GO:0006886,	K20223|1|0.0e+00|1187.9|obr:102700981|importin-7	gi|514712349|ref|XP_004952490.1|	0	PREDICTED: importin beta-like SAD2 [Setaria italica]
osa-miR414	Os02t0631500-00	2.5	1.5	Os02t0631500-00	GO:0003723,	K14327|1|3.5e-202|705.7|dosa:Os02t0631500-00|regulator of nonsense transcripts 2	gi|937904851|dbj|BAS79905.1|	2.1e-201	Os02g0631500 [Oryza sativa Japonica Group]
osa-miR414	Os02t0699466-00	3.5	1.8	Os02t0699466-00	-	K11323|1|4.9e-11|69.7|vcn:VOLCADRAFT_121342|histone arginine demethylase JMJD6 [EC:1.14.11.-]	gi|125583358|gb|EAZ24289.1|	1.5e-94	hypothetical protein OsJ_08041 [Oryza sativa Japonica Group]
osa-miR414	Os02t0714300-01	2.5	1.2	Os02t0714300-01	-	K02184|1|4.1e-26|121.7|aip:107619883|formin 2	gi|992170547|gb|KXG30886.1|	4.5e-192	hypothetical protein SORBI_004G261700 [Sorghum bicolor]
osa-miR414	Os02t0774800-01	3	1.5	Os02t0774800-01	-	K13172|1|1.0e-08|63.5|cvr:CHLNCDRAFT_140537|serine/arginine repetitive matrix protein 2	gi|115448997|ref|NP_001048278.1|	1.8e-241	Os02g0774800 [Oryza sativa Japonica Group]
osa-miR414	Os02t0785900-00	4	2	Os02t0785900-00	GO:0016021,GO:0005680,GO:0030071,GO:0031145,	K03351|1|6.6e-199|696.0|osa:4330947|anaphase-promoting complex subunit 4	gi|297600022|ref|NP_001048331.2|	3e-182	Os02g0785900 [Oryza sativa Japonica Group]
osa-miR414	Os03t0111700-01	4	1.8	Os03t0111700-01	GO:0005829,GO:0004832,GO:0002161,GO:0005524,GO:0006438,GO:0006450,	K01873|1|0.0e+00|1221.5|obr:102719938|valyl-tRNA synthetase [EC:6.1.1.9]	gi|222624062|gb|EEE58194.1|	0	hypothetical protein OsJ_09140 [Oryza sativa Japonica Group]
osa-miR414	Os03t0142800-01	2.5	1.2	Os03t0142800-01	GO:0016021,GO:0000325,GO:0005774,GO:0008281,GO:0042626,GO:0005524,GO:0055085,GO:1901527,GO:0009651,GO:0030007,	K05666|1|0.0e+00|1486.1|cmo:103501226|ATP-binding cassette, subfamily C (CFTR/MRP), member 2	gi|514822149|ref|XP_004985744.1|	0	PREDICTED: ABC transporter C family MRP4 [Setaria italica]
osa-miR414	Os03t0205400-00	4	2	Os03t0205400-00	GO:0005634,GO:0004519,GO:0003697,GO:0090305,GO:0006289,	K10846|1|0.0e+00|2554.6|dosa:Os03t0205400-00|DNA excision repair protein ERCC-5	gi|937907938|dbj|BAS82858.1|	0	Os03g0205400 [Oryza sativa Japonica Group]
osa-miR414	Os03t0312600-01	2.5	2.2	Os03t0312600-01	GO:0003924,	K06883|1|5.9e-224|778.5|dosa:Os03t0312600-01|uncharacterized protein	gi|115452649|ref|NP_001049925.1|	3.6e-223	Os03g0312600 [Oryza sativa Japonica Group]
osa-miR414	Os03t0312600-02	2.5	2.2	Os03t0312600-02	-	-	-	-	-
osa-miR414	Os03t0334250-00	4	2	Os03t0334250-00	-	K13412|1|1.7e-08|63.2|dosa:Os05t0491900-00|calcium-dependent protein kinase [EC:2.7.11.1]!K09566|5|7.2e-07|57.8|gra:105780599|peptidyl-prolyl isomerase G (cyclophilin G) [EC:5.2.1.8]	gi|937909146|dbj|BAS84066.1|	2.4e-190	Os03g0334200, partial [Oryza sativa Japonica Group]
osa-miR414	Os03t0591600-00	3.5	1.8	Os03t0591600-00	GO:0016021,	-	gi|937910210|dbj|BAS85130.1|	0	Os03g0591600 [Oryza sativa Japonica Group]
osa-miR414	Os03t0598200-01	3.5	2	Os03t0598200-01	GO:0005730,GO:0032040,GO:0030692,GO:0009536,GO:0030490,	K14766|1|0.0e+00|1808.9|dosa:Os03t0598200-01|nucleolar protein 14	gi|115454017|ref|NP_001050609.1|	0	Os03g0598200 [Oryza sativa Japonica Group]
osa-miR414	Os03t0646200-01	3.5	2	Os03t0646200-01	-	K11323|1|7.3e-11|70.9|vcn:VOLCADRAFT_121342|histone arginine demethylase JMJD6 [EC:1.14.11.-]	gi|514815114|ref|XP_004982320.1|	2.4e-202	PREDICTED: protein ROOT PRIMORDIUM DEFECTIVE 1-like [Setaria italica]
osa-miR414	Os03t0692100-00	3.5	1.8	Os03t0692100-00	GO:0016023,	-	gi|50428639|gb|AAT76990.1|	9.9e-78	hypothetical protein [Oryza sativa Japonica Group]
osa-miR414	Os03t0694900-01	3	1.8	Os03t0694900-01	GO:0005829,GO:0004832,GO:0002161,GO:0005524,GO:0006438,GO:0006450,	K01873|1|0.0e+00|1915.6|sita:101754962|valyl-tRNA synthetase [EC:6.1.1.9]	gi|514742017|ref|XP_004960037.1|	0	PREDICTED: valine--tRNA ligase, mitochondrial 1-like isoform X1 [Setaria italica]
osa-miR414	Os03t0740700-01	3.5	2.5	Os03t0740700-01	GO:0003824,	K12811|1|4.3e-12|75.5|bna:106347293|ATP-dependent RNA helicase DDX46/PRP5 [EC:3.6.4.13]	gi|115455237|ref|NP_001051219.1|	0	Os03g0740700 [Oryza sativa Japonica Group]
osa-miR414	Os03t0752700-01	3.5	1.8	Os03t0752700-01	GO:0005739,	K03243|1|2.3e-13|79.7|ath:AT1G76810|translation initiation factor 5B	gi|115455397|ref|NP_001051299.1|	0	Os03g0752700 [Oryza sativa Japonica Group]
osa-miR414	Os03t0812200-01	3	1.5	Os03t0812200-01	GO:0061630,GO:0008270,GO:0042787,GO:0000209,GO:0043161,	K11982|1|5.8e-216|752.3|dosa:Os03t0812200-01|E3 ubiquitin-protein ligase RNF115/126 [EC:2.3.2.27]	gi|115456155|ref|NP_001051678.1|	3.5e-215	Os03g0812200 [Oryza sativa Japonica Group]
osa-miR414	Os03t0812200-02	3	1.5	Os03t0812200-02	GO:0061630,GO:0008270,GO:0042787,GO:0000209,GO:0043161,	K11982|1|4.8e-216|752.3|osa:4334547|E3 ubiquitin-protein ligase RNF115/126 [EC:2.3.2.27]	gi|115456155|ref|NP_001051678.1|	2.9e-215	Os03g0812200 [Oryza sativa Japonica Group]
osa-miR414	Os03t0843300-01	3.5	2.2	Os03t0843300-01	GO:0009269,	K13172|1|4.2e-19|97.8|vcn:VOLCADRAFT_117048|serine/arginine repetitive matrix protein 2!K11323|5|3.0e-17|91.7|vcn:VOLCADRAFT_121342|histone arginine demethylase JMJD6 [EC:1.14.11.-]	gi|985449058|ref|XP_006478488.2|	3.3e-135	PREDICTED: uncharacterized protein LOC102624690 [Citrus sinensis]
osa-miR414	Os03t0843300-02	3.5	2.2	Os03t0843300-02	GO:0009269,	K13172|1|4.1e-19|97.8|vcn:VOLCADRAFT_117048|serine/arginine repetitive matrix protein 2!K11323|5|2.9e-17|91.7|vcn:VOLCADRAFT_121342|histone arginine demethylase JMJD6 [EC:1.14.11.-]	gi|985449058|ref|XP_006478488.2|	3.2e-135	PREDICTED: uncharacterized protein LOC102624690 [Citrus sinensis]
osa-miR414	Os03t0861700-01	3.5	1.8	Os03t0861700-01	GO:0009536,	-	gi|115456763|ref|NP_001051982.1|	1.3e-245	Os03g0861700 [Oryza sativa Japonica Group]
osa-miR414	Os03t0861700-02	3.5	1.8	Os03t0861700-02	GO:0009536,	-	gi|937912574|dbj|BAS87494.1|	1.1e-127	Os03g0861700, partial [Oryza sativa Japonica Group]
osa-miR414	Os04t0166400-01	3	2.2	Os04t0166400-01	GO:0016023,GO:0003677,	K02470|1|5.0e-35|151.0|bna:106372671|DNA gyrase subunit B [EC:5.99.1.3]	gi|937912960|dbj|BAS87879.1|	1.7e-311	Os04g0166400, partial [Oryza sativa Japonica Group]
osa-miR414	Os04t0369100-00	4	2	Os04t0369100-00	GO:0005524,GO:0004674,GO:0006468,	K04506|1|7.7e-10|67.4|bdi:104583002|E3 ubiquitin-protein ligase SIAH1 [EC:2.3.2.27]!K03695|3|6.5e-09|64.3|adu:107486671|ATP-dependent Clp protease ATP-binding subunit ClpB	gi|937913884|dbj|BAS88803.1|	0	Os04g0369100 [Oryza sativa Japonica Group]
osa-miR414	Os04t0388500-01	4	2.5	Os04t0388500-01	GO:0005634,GO:0001077,GO:0043565,GO:0045944,	-	gi|115458060|ref|NP_001052630.1|	0	Os04g0388500 [Oryza sativa Japonica Group]
osa-miR414	Os04t0407800-01	3.5	1.5	Os04t0407800-01	GO:0051213,GO:0046872,GO:0055114,	K04125|1|3.1e-45|184.5|atr:18437688|gibberellin 2-oxidase [EC:1.14.11.13]	gi|70664009|emb|CAE04890.3|	1.3e-194	OSJNBa0042I15.12 [Oryza sativa Japonica Group]
osa-miR414	Os04t0438300-01	3	2.5	Os04t0438300-01	GO:0042274,	K11323|1|7.6e-12|73.6|vcn:VOLCADRAFT_121342|histone arginine demethylase JMJD6 [EC:1.14.11.-]	gi|242075876|ref|XP_002447874.1|	1.6e-133	hypothetical protein SORBIDRAFT_06g017270 [Sorghum bicolor]
osa-miR414	Os04t0442300-01	4	2	Os04t0442300-01	GO:0016021,GO:0005622,GO:0000156,GO:0000160,GO:0009736,GO:0006355,	K14492|1|1.6e-130|468.4|osa:4335937|two-component response regulator ARR-A family	gi|115458564|ref|NP_001052882.1|	9.5e-130	Os04g0442300 [Oryza sativa Japonica Group]
osa-miR414	Os04t0442300-02	4	2	Os04t0442300-02	GO:0016021,GO:0005622,GO:0000156,GO:0000160,GO:0009736,GO:0006355,	K14492|1|1.1e-130|468.4|osa:4335937|two-component response regulator ARR-A family	gi|115458564|ref|NP_001052882.1|	6.9e-130	Os04g0442300 [Oryza sativa Japonica Group]
osa-miR414	Os04t0568800-01	3.5	1.8	Os04t0568800-01	-	-	gi|937915633|dbj|BAS90552.1|	3.3e-115	Os04g0568800, partial [Oryza sativa Japonica Group]
osa-miR414	Os04t0668700-01	3.5	2.2	Os04t0668700-01	GO:0016301,GO:0016310,	K14544|1|4.0e-52|208.4|csl:COCSUDRAFT_65874|U3 small nucleolar RNA-associated protein 22	gi|222629737|gb|EEE61869.1|	0	hypothetical protein OsJ_16555 [Oryza sativa Japonica Group]
osa-miR414	Os04t0668700-02	3.5	2.2	Os04t0668700-02	GO:0016301,GO:0016310,	K14544|1|5.1e-27|124.0|csl:COCSUDRAFT_65874|U3 small nucleolar RNA-associated protein 22	gi|937916617|dbj|BAS91536.1|	2.1e-192	Os04g0668700, partial [Oryza sativa Japonica Group]
osa-miR414	Os04t0691500-01	4	2	Os04t0691500-01	GO:0031965,GO:0034399,GO:0005654,GO:0005737,GO:0008565,GO:0008536,GO:0008139,GO:0006607,GO:0000060,GO:0006610,GO:0000059,	K18752|1|0.0e+00|1345.9|zma:100273670|transportin-1	gi|460425431|sp|B8ARW2.1|TNPO1_ORYSI	0	RecName: Full=Transportin-1; Short=OsTRN1; AltName: Full=Importin beta-2; AltName: Full=Karyopherin beta-2
osa-miR414	Os04t0691500-02	4	2	Os04t0691500-02	GO:0031965,GO:0034399,GO:0005654,GO:0005737,GO:0008565,GO:0008536,GO:0008139,GO:0006607,GO:0000060,GO:0006610,GO:0000059,	K18752|1|7.5e-283|975.3|bdi:100838433|transportin-1	gi|460425431|sp|B8ARW2.1|TNPO1_ORYSI	1.4e-294	RecName: Full=Transportin-1; Short=OsTRN1; AltName: Full=Importin beta-2; AltName: Full=Karyopherin beta-2
osa-miR414	Os05t0114700-02	1	0.5	Os05t0114700-02	-	K09422|1|4.6e-73|277.7|obr:102714188|myb proto-oncogene protein, plant	gi|52353511|gb|AAU44077.1|	1e-130	unknown protein [Oryza sativa Japonica Group]
osa-miR414	Os05t0132700-01	3.5	2.5	Os05t0132700-01	-	K09422|1|7.0e-141|502.7|osa:4337718|myb proto-oncogene protein, plant	gi|222630093|gb|EEE62225.1|	4.2e-140	hypothetical protein OsJ_17012 [Oryza sativa Japonica Group]
osa-miR414	Os05t0177000-01	4	2	Os05t0177000-01	GO:0005739,	K01180|1|1.1e-13|80.1|vcn:VOLCADRAFT_88258|endo-1,3(4)-beta-glucanase [EC:3.2.1.6]!K02184|3|5.9e-10|67.8|pper:PRUPE_ppa000314mg|formin 2	gi|115462389|ref|NP_001054794.1|	7.1e-260	Os05g0177000 [Oryza sativa Japonica Group]
osa-miR414	Os05t0179800-01	3.5	1.8	Os05t0179800-01	-	K11323|1|1.1e-08|63.2|vcn:VOLCADRAFT_121342|histone arginine demethylase JMJD6 [EC:1.14.11.-]	gi|573943467|ref|XP_006654106.1|	4.7e-134	PREDICTED: transcriptional regulator ATRX homolog [Oryza brachyantha]
osa-miR414	Os05t0203000-01	4	2	Os05t0203000-01	-	-	gi|115462573|ref|NP_001054886.1|	3.9e-106	Os05g0203000, partial [Oryza sativa Japonica Group]
osa-miR414	Os05t0203500-01	4	2.5	Os05t0203500-01	-	-	gi|937917816|dbj|BAS92734.1|	4.5e-214	Os05g0203500, partial [Oryza sativa Japonica Group]
osa-miR414	Os05t0255600-01	3.5	2.2	Os05t0255600-01	GO:0005737,GO:0005524,GO:0008479,GO:0045454,GO:0008616,	K02995|1|1.8e-51|205.3|zma:103652355|small subunit ribosomal protein S8e	gi|115462871|ref|NP_001055035.1|	2.7e-126	Os05g0255600 [Oryza sativa Japonica Group]
osa-miR414	Os05t0417200-01	3.5	1.8	Os05t0417200-01	GO:0005739,GO:0009570,GO:0006355,GO:0009658,	K13172|1|5.5e-09|64.3|cvr:CHLNCDRAFT_140537|serine/arginine repetitive matrix protein 2	gi|115463923|ref|NP_001055561.1|	2.9e-190	Os05g0417200 [Oryza sativa Japonica Group]
osa-miR414	Os05t0494800-01	4	2	Os05t0494800-01	-	K11292|1|4.6e-37|156.4|obr:102713273|transcription elongation factor SPT6!K11323|3|1.3e-10|68.6|vcn:VOLCADRAFT_121342|histone arginine demethylase JMJD6 [EC:1.14.11.-]	gi|700202506|gb|KGN57639.1|	3.4e-10	hypothetical protein Csa_3G236560 [Cucumis sativus]
osa-miR414	Os05t0539700-01	3.5	1.8	Os05t0539700-01	GO:0005737,GO:0005634,GO:0006334,	K11279|1|3.5e-213|742.7|osa:4339460|nucleosome assembly protein 1-like 1	gi|115465151|ref|NP_001056175.1|	2.1e-212	Os05g0539700 [Oryza sativa Japonica Group]
osa-miR414	Os05t0597100-01	3.5	2	Os05t0597100-01	GO:0046872,	K11276|1|2.4e-72|274.6|mdm:103427240|nucleophosmin 1	gi|115465847|ref|NP_001056523.1|	1.2e-168	Os05g0597100 [Oryza sativa Japonica Group]
osa-miR414	Os05t0597400-00	2	2	Os05t0597400-00	GO:0016021,	-	gi|51854336|gb|AAU10716.1|	3.7e-205	hypothetical protein [Oryza sativa Japonica Group]
osa-miR414	Os06t0150400-01	3	1.5	Os06t0150400-01	GO:0016023,	K13026|1|5.9e-07|57.4|mpp:MICPUCDRAFT_53612|ATP-dependent RNA helicase DHX57 [EC:3.6.4.13]!K02184|3|3.8e-06|54.7|cvr:CHLNCDRAFT_137684|formin 2	gi|115466448|ref|NP_001056823.1|	3.4e-174	Os06g0150400 [Oryza sativa Japonica Group]
osa-miR414	Os06t0156501-00	4	2	Os06t0156501-00	-	-	gi|937921325|dbj|BAS96242.1|	8.9e-07	Os06g0156501, partial [Oryza sativa Japonica Group]
osa-miR414	Os06t0296967-00	3	2	Os06t0296967-00	GO:0016021,GO:0007165,	K11267|1|1.9e-30|136.0|sbi:SORBI_10g010540|sister chromatid cohesion protein PDS5	gi|53791973|dbj|BAD54426.1|	1.3e-201	embryogenesis transmembrane protein-like [Oryza sativa Japonica Group]
osa-miR414	Os06t0526600-01	1	0.5	Os06t0526600-01	-	K17679|1|1.7e-271|937.6|sita:101758919|ATP-dependent RNA helicase MSS116, mitochondrial [EC:3.6.4.13]	gi|222635678|gb|EEE65810.1|	0	hypothetical protein OsJ_21540 [Oryza sativa Japonica Group]
osa-miR414	Os06t0565300-00	3	2	Os06t0565300-00	-	K11323|1|2.7e-07|57.0|vcn:VOLCADRAFT_121342|histone arginine demethylase JMJD6 [EC:1.14.11.-]!K14306|3|5.2e-06|52.8|vvi:100265039|nuclear pore complex protein Nup62	gi|474202171|gb|EMS58558.1|	1.1e-53	hypothetical protein TRIUR3_26020 [Triticum urartu]
osa-miR414	Os06t0602500-01	3.5	2.2	Os06t0602500-01	GO:0016021,GO:0016023,GO:0005886,GO:0004674,GO:0005524,GO:0006468,GO:0048544,	K04733|1|1.9e-212|741.1|bvg:104889104|interleukin-1 receptor-associated kinase 4 [EC:2.7.11.1]	gi|115468816|ref|NP_001058007.1|	0	Os06g0602500 [Oryza sativa Japonica Group]
osa-miR414	Os06t0605750-00	4	2.5	Os06t0605750-00	-	K09422|1|3.7e-93|342.4|osa:4341475|myb proto-oncogene protein, plant	gi|222635853|gb|EEE65985.1|	9.7e-88	hypothetical protein OsJ_21914 [Oryza sativa Japonica Group]
osa-miR414	Os06t0622500-00	2.5	1.2	Os06t0622500-00	-	K03350|1|7.0e-201|701.4|ats:F775_06042|anaphase-promoting complex subunit 3	gi|475371322|gb|EMT00559.1|	4.2e-200	Cell division cycle 27-like protein [Aegilops tauschii]
osa-miR414	Os06t0682800-01	4	2.2	Os06t0682800-01	GO:0016020,GO:0005488,GO:0034470,	-	gi|573948164|ref|XP_006656389.1|	1.2e-148	PREDICTED: zinc finger CCCH domain-containing protein 13-like isoform X1 [Oryza brachyantha]
osa-miR414	Os06t0724500-01	3	1.5	Os06t0724500-01	-	K11804|1|3.4e-292|1005.4|dosa:Os06t0724500-01|WD repeat-containing protein 42A	gi|115470028|ref|NP_001058613.1|	2e-291	Os06g0724500 [Oryza sativa Japonica Group]
osa-miR414	Os07t0173300-01	4	2	Os07t0173300-01	-	-	gi|34394455|dbj|BAC83629.1|	4.5e-256	PHD finger transcription factor-like [Oryza sativa Japonica Group]
osa-miR414	Os07t0190000-01	4	2.2	Os07t0190000-01	GO:0008661,GO:0016114,	K01662|1|0.0e+00|1273.8|sita:101761672|1-deoxy-D-xylulose-5-phosphate synthase [EC:2.2.1.7]	gi|514725383|ref|XP_004955719.1|	0	PREDICTED: probable 1-deoxy-D-xylulose-5-phosphate synthase 2, chloroplastic [Setaria italica]
osa-miR414	Os07t0246200-01	4	2.5	Os07t0246200-01	GO:0005783,GO:0051082,GO:0005509,GO:0006457,	K08057|1|5.4e-260|898.3|dosa:Os07t0246200-01|calreticulin	gi|992276257|gb|KXG34776.1|	7.3e-235	hypothetical protein SORBI_002G090500 [Sorghum bicolor]
osa-miR414	Os07t0246200-02	4	2.5	Os07t0246200-02	GO:0005783,GO:0051082,GO:0005509,GO:0006457,	K08057|1|5.3e-260|898.3|osa:4342826|calreticulin	gi|992276257|gb|KXG34776.1|	7.1e-235	hypothetical protein SORBI_002G090500 [Sorghum bicolor]
osa-miR414	Os07t0246200-03	4	2.5	Os07t0246200-03	GO:0005783,GO:0051082,GO:0005509,GO:0006457,	K08057|1|3.1e-258|892.5|osa:4342826|calreticulin	gi|992276257|gb|KXG34776.1|	4.1e-233	hypothetical protein SORBI_002G090500 [Sorghum bicolor]
osa-miR414	Os07t0407300-00	2	1	Os07t0407300-00	-	K03626|1|3.1e-64|246.1|dosa:Os01t0698900-00|nascent polypeptide-associated complex subunit alpha	gi|937897894|dbj|BAS73874.1|	1.8e-63	Os01g0698900 [Oryza sativa Japonica Group]
osa-miR414	Os07t0475800-01	3.5	1.8	Os07t0475800-01	GO:0005730,GO:0030687,GO:0034399,GO:0042273,GO:0006364,	K14823|1|9.5e-167|588.2|osa:4343215|rRNA-processing protein EBP2	gi|115472049|ref|NP_001059623.1|	5.7e-166	Os07g0475800 [Oryza sativa Japonica Group]
osa-miR414	Os07t0568700-02	4	2	Os07t0568700-02	-	K20718|1|5.4e-33|144.1|ats:F775_17157|LRR receptor-like serine/threonine-protein kinase ERECTA [EC:2.7.11.1]	gi|414590578|tpg|DAA41149.1|	3.6e-148	TPA: polygalacturonase inhibitor 1 [Zea mays]
osa-miR414	Os07t0595700-01	2.5	1.2	Os07t0595700-01	GO:0016021,GO:0009536,	K00430|1|1.9e-09|65.5|obr:102718644|peroxidase [EC:1.11.1.7]	gi|115473137|ref|NP_001060167.1|	7.1e-128	Os07g0595700 [Oryza sativa Japonica Group]
osa-miR415	Os01t0879400-01	4	2.2	Os01t0879400-01	GO:0016021,GO:0004553,GO:0005975,	-	gi|573914911|ref|XP_006645118.1|	1.1e-274	PREDICTED: uncharacterized protein LOC102718127 isoform X1 [Oryza brachyantha]
osa-miR415	Os02t0283800-01	3	2	Os02t0283800-01	GO:0016021,GO:0005524,GO:0004674,GO:0006468,	K04733|1|1.2e-191|671.8|lja:Lj0g3v0050299.1|interleukin-1 receptor-associated kinase 4 [EC:2.7.11.1]!K13418|5|2.4e-179|630.9|bdi:100837196|somatic embryogenesis receptor kinase 1 [EC:2.7.10.1 2.7.11.1]	gi|514711332|ref|XP_004952255.1|	0	PREDICTED: probable LRR receptor-like serine/threonine-protein kinase At5g10290 [Setaria italica]
osa-miR415	Os03t0288500-01	3.5	1.8	Os03t0288500-01	GO:0003723,GO:0009982,GO:0001522,	K06180|1|1.3e-07|60.8|ota:Ot06g04410|23S rRNA pseudouridine1911/1915/1917 synthase [EC:5.4.99.23]	gi|115452369|ref|NP_001049785.1|	3.9e-91	Os03g0288500, partial [Oryza sativa Japonica Group]
osa-miR415	Os04t0550200-01	3.5	1.8	Os04t0550200-01	-	K09286|1|4.4e-42|173.7|egr:104436580|EREBP-like factor	gi|992164961|gb|KXG26848.1|	9e-74	hypothetical protein SORBI_006G170100 [Sorghum bicolor]
osa-miR415	Os06t0264700-01	2	1.5	Os06t0264700-01	-	K01512|1|2.2e-67|257.3|dosa:Os06t0264700-01|acylphosphatase [EC:3.6.1.7]!K20547|5|1.3e-14|82.0|bvg:104883960|basic endochitinase B [EC:3.2.1.14]	gi|970013780|ref|XP_015067866.1|	1.2e-17	PREDICTED: basic proline-rich protein-like isoform X1 [Solanum pennellii]
osa-miR415	Os09t0487500-01	4	2	Os09t0487500-01	GO:0005739,	-	gi|115479863|ref|NP_001063525.1|	1.3e-63	Os09g0487500 [Oryza sativa Japonica Group]
osa-miR415	Os12t0601300-01	4	2.5	Os12t0601300-01	GO:0005634,GO:0009734,GO:0006355,	K14484|1|2.7e-155|550.4|osa:4352721|auxin-responsive protein IAA	gi|115489444|ref|NP_001067209.1|	1.6e-154	Os12g0601300 [Oryza sativa Japonica Group]
osa-miR415	Os12t0617400-01	0	0	Os12t0617400-01	GO:0009536,GO:0016702,GO:0055114,	K09840|1|1.3e-162|574.7|dosa:Os12t0617400-01|9-cis-epoxycarotenoid dioxygenase [EC:1.13.11.51]	gi|937943195|dbj|BAT18107.1|	7.6e-162	Os12g0617400, partial [Oryza sativa Japonica Group]
osa-miR419	Os03t0281800-01	4	2.5	Os03t0281800-01	-	K13141|1|9.5e-264|911.4|osa:4332448|integrator complex subunit 4	gi|222624684|gb|EEE58816.1|	0	hypothetical protein OsJ_10378 [Oryza sativa Japonica Group]
osa-miR426	Os05t0529700-01	4	2.5	Os05t0529700-01	GO:0009536,GO:0005506,GO:0009055,	K08244|1|4.5e-21|104.4|ats:F775_04069|alpha-glucan, water dikinase [EC:2.7.9.4]!K05337|2|6.5e-20|100.5|olu:OSTLU_7956|ferredoxin	gi|937920103|dbj|BAS95021.1|	9.2e-162	Os05g0529700 [Oryza sativa Japonica Group]
osa-miR426	Os05t0529700-02	4	2.5	Os05t0529700-02	GO:0009536,GO:0005506,GO:0009055,	K05337|1|1.4e-22|109.4|olu:OSTLU_7956|ferredoxin!K08244|2|4.5e-21|104.4|ats:F775_04069|alpha-glucan, water dikinase [EC:2.7.9.4]	gi|937920102|dbj|BAS95020.1|	3.4e-204	Os05g0529700 [Oryza sativa Japonica Group]
osa-miR426	Os05t0529700-03	4	2.5	Os05t0529700-03	GO:0009536,GO:0005506,GO:0009055,	K05337|1|1.6e-22|109.4|olu:OSTLU_7956|ferredoxin!K08244|2|5.2e-21|104.4|ats:F775_04069|alpha-glucan, water dikinase [EC:2.7.9.4]	gi|115465049|ref|NP_001056124.1|	5.3e-201	Os05g0529700 [Oryza sativa Japonica Group]
osa-miR437	Os01t0562600-01	4	2	Os01t0562600-01	GO:0016021,	K06997|1|1.5e-11|72.8|ats:F775_00912|PLP dependent protein!K14306|3|7.7e-08|60.5|vvi:100265039|nuclear pore complex protein Nup62	gi|937896750|dbj|BAS72730.1|	1.1e-239	Os01g0562600, partial [Oryza sativa Japonica Group]
osa-miR437	Os01t0872000-01	4	2.2	Os01t0872000-01	GO:0016021,GO:0005215,GO:0006810,	K14638|1|1.4e-309|1063.1|dosa:Os01t0872000-01|solute carrier family 15 (peptide/histidine transporter), member 3/4	gi|297598024|ref|NP_001044942.2|	0	Os01g0872000 [Oryza sativa Japonica Group]
osa-miR437	Os02t0500250-01	3.5	1.8	Os02t0500250-01	-	-	gi|937903742|dbj|BAS78796.1|	5.3e-33	Os02g0500250, partial [Oryza sativa Japonica Group]
osa-miR437	Os02t0720900-04	4	2	Os02t0720900-04	GO:0016023,GO:0003677,GO:0004190,GO:0030163,GO:0006508,	K02882|1|9.2e-49|197.2|adu:107496420|large subunit ribosomal protein L18Ae!K01381|3|7.8e-40|167.5|smo:SELMODRAFT_406966|saccharopepsin [EC:3.4.23.25]	gi|937905595|dbj|BAS80649.1|	2.2e-246	Os02g0720900, partial [Oryza sativa Japonica Group]
osa-miR437	Os04t0611000-01	1.5	1	Os04t0611000-01	GO:0005739,GO:0005524,GO:0004674,GO:0006468,	K14510|1|1.7e-24|117.9|mus:103971472|serine/threonine-protein kinase CTR1 [EC:2.7.11.1]	gi|297723449|ref|NP_001174088.1|	7.6e-136	Os04g0611000 [Oryza sativa Japonica Group]
osa-miR437	Os09t0513400-01	4	2	Os09t0513400-01	-	K16223|1|4.8e-30|134.4|obr:102707898|protein FLOWERING LOCUS T	gi|115480115|ref|NP_001063651.1|	6.9e-47	Os09g0513400 [Oryza sativa Japonica Group]
osa-miR437	Os11t0235300-01	3	1.5	Os11t0235300-01	-	-	gi|937938436|dbj|BAT13349.1|	4.2e-44	Os11g0235300, partial [Oryza sativa Japonica Group]
osa-miR439a	Os01t0540800-01	1	2.5	Os01t0540800-01	-	K05747|1|4.8e-19|99.0|vcn:VOLCADRAFT_88194|Wiskott-Aldrich syndrome protein	gi|695055079|ref|XP_009415697.1|	1.2e-16	PREDICTED: leucine-rich repeat extensin-like protein 4 [Musa acuminata subsp. malaccensis]
osa-miR439a	Os04t0385650-01	2.5	1.2	Os04t0385650-01	-	-	gi|937914005|dbj|BAS88924.1|	3.7e-31	Os04g0385650, partial [Oryza sativa Japonica Group]
osa-miR439a	Os06t0484450-00	4	2	Os06t0484450-00	GO:0009536,	K14826|1|3.5e-14|81.3|aly:ARALYDRAFT_318010|FK506-binding nuclear protein [EC:5.2.1.8]!K14325|2|1.7e-08|62.4|bna:106365596|RNA-binding protein with serine-rich domain 1	gi|937922906|dbj|BAS97823.1|	1.1e-221	Os06g0484450 [Oryza sativa Japonica Group]
osa-miR439a	Os09t0116100-01	4	2	Os09t0116100-01	-	-	gi|937931943|dbj|BAT06858.1|	1.3e-08	Os09g0116100, partial [Oryza sativa Japonica Group]
osa-miR439b	Os01t0540800-01	1	2.5	Os01t0540800-01	-	K05747|1|4.8e-19|99.0|vcn:VOLCADRAFT_88194|Wiskott-Aldrich syndrome protein	gi|695055079|ref|XP_009415697.1|	1.2e-16	PREDICTED: leucine-rich repeat extensin-like protein 4 [Musa acuminata subsp. malaccensis]
osa-miR439b	Os04t0385650-01	2.5	1.2	Os04t0385650-01	-	-	gi|937914005|dbj|BAS88924.1|	3.7e-31	Os04g0385650, partial [Oryza sativa Japonica Group]
osa-miR439b	Os06t0484450-00	4	2	Os06t0484450-00	GO:0009536,	K14826|1|3.5e-14|81.3|aly:ARALYDRAFT_318010|FK506-binding nuclear protein [EC:5.2.1.8]!K14325|2|1.7e-08|62.4|bna:106365596|RNA-binding protein with serine-rich domain 1	gi|937922906|dbj|BAS97823.1|	1.1e-221	Os06g0484450 [Oryza sativa Japonica Group]
osa-miR439b	Os09t0116100-01	4	2	Os09t0116100-01	-	-	gi|937931943|dbj|BAT06858.1|	1.3e-08	Os09g0116100, partial [Oryza sativa Japonica Group]
osa-miR439c	Os01t0540800-01	1	2.5	Os01t0540800-01	-	K05747|1|4.8e-19|99.0|vcn:VOLCADRAFT_88194|Wiskott-Aldrich syndrome protein	gi|695055079|ref|XP_009415697.1|	1.2e-16	PREDICTED: leucine-rich repeat extensin-like protein 4 [Musa acuminata subsp. malaccensis]
osa-miR439c	Os04t0385650-01	2.5	1.2	Os04t0385650-01	-	-	gi|937914005|dbj|BAS88924.1|	3.7e-31	Os04g0385650, partial [Oryza sativa Japonica Group]
osa-miR439c	Os06t0484450-00	4	2	Os06t0484450-00	GO:0009536,	K14826|1|3.5e-14|81.3|aly:ARALYDRAFT_318010|FK506-binding nuclear protein [EC:5.2.1.8]!K14325|2|1.7e-08|62.4|bna:106365596|RNA-binding protein with serine-rich domain 1	gi|937922906|dbj|BAS97823.1|	1.1e-221	Os06g0484450 [Oryza sativa Japonica Group]
osa-miR439c	Os09t0116100-01	4	2	Os09t0116100-01	-	-	gi|937931943|dbj|BAT06858.1|	1.3e-08	Os09g0116100, partial [Oryza sativa Japonica Group]
osa-miR439d	Os01t0540800-01	1	2.5	Os01t0540800-01	-	K05747|1|4.8e-19|99.0|vcn:VOLCADRAFT_88194|Wiskott-Aldrich syndrome protein	gi|695055079|ref|XP_009415697.1|	1.2e-16	PREDICTED: leucine-rich repeat extensin-like protein 4 [Musa acuminata subsp. malaccensis]
osa-miR439d	Os04t0385650-01	2.5	1.2	Os04t0385650-01	-	-	gi|937914005|dbj|BAS88924.1|	3.7e-31	Os04g0385650, partial [Oryza sativa Japonica Group]
osa-miR439d	Os06t0484450-00	4	2	Os06t0484450-00	GO:0009536,	K14826|1|3.5e-14|81.3|aly:ARALYDRAFT_318010|FK506-binding nuclear protein [EC:5.2.1.8]!K14325|2|1.7e-08|62.4|bna:106365596|RNA-binding protein with serine-rich domain 1	gi|937922906|dbj|BAS97823.1|	1.1e-221	Os06g0484450 [Oryza sativa Japonica Group]
osa-miR439d	Os09t0116100-01	4	2	Os09t0116100-01	-	-	gi|937931943|dbj|BAT06858.1|	1.3e-08	Os09g0116100, partial [Oryza sativa Japonica Group]
osa-miR444b.1	Os02t0329450-00	4	2.5	Os02t0329450-00	GO:0070652,GO:0051225,	K07953|1|7.1e-12|74.7|vvi:100266574|GTP-binding protein SAR1 [EC:3.6.5.-]	gi|115445873|ref|NP_001046716.1|	0	Os02g0329300 [Oryza sativa Japonica Group]
osa-miR444b.1	Os02t0579600-00	0	0	Os02t0579600-00	GO:0005634,GO:0003700,GO:0003677,GO:0046983,GO:0006355,	K09264|1|1.5e-131|471.1|dosa:Os02t0579600-00|MADS-box transcription factor, plant	gi|115446901|ref|NP_001047230.1|	8.7e-131	Os02g0579600 [Oryza sativa Japonica Group]
osa-miR444b.1	Os02t0731200-01	2	1	Os02t0731200-01	GO:0005634,GO:0003700,GO:0003677,GO:0046983,GO:0006355,	K09264|1|1.1e-80|302.4|mus:103977568|MADS-box transcription factor, plant	gi|115448477|ref|NP_001048018.1|	9.5e-130	Os02g0731200 [Oryza sativa Japonica Group]
osa-miR444b.1	Os04t0461300-01	0	0	Os04t0461300-01	-	K09264|1|5.0e-76|287.3|osa:4329771|MADS-box transcription factor, plant	gi|38344968|emb|CAD40988.2|	2.2e-94	OSJNBa0072F16.13 [Oryza sativa Japonica Group]
osa-miR444b.1	Os04t0461400-01	3.5	1.8	Os04t0461400-01	-	-	gi|115458792|ref|NP_001052996.1|	7e-58	Os04g0461400 [Oryza sativa Japonica Group]
osa-miR444b.1	Os05t0176500-02	4	2	Os05t0176500-02	GO:0005739,	K18192|1|4.0e-150|532.7|osa:4337960|mitochondrial ATPase complex subunit ATP10	gi|115462381|ref|NP_001054790.1|	2.4e-149	Os05g0176500 [Oryza sativa Japonica Group]
osa-miR444b.1	Os08t0371200-01	4	2.5	Os08t0371200-01	GO:0016702,GO:0055114,	K11159|1|3.4e-16|87.0|vra:106761630|carotenoid cleavage dioxygenase	gi|115476126|ref|NP_001061659.1|	3e-75	Os08g0371200 [Oryza sativa Japonica Group]
osa-miR444b.1	Os08t0431900-00	2	1	Os08t0431900-00	GO:0005634,GO:0003700,GO:0003677,GO:0046983,GO:0006355,	K09264|1|8.6e-69|261.9|sita:101764513|MADS-box transcription factor, plant	gi|115476540|ref|NP_001061866.1|	1.1e-81	Os08g0431900 [Oryza sativa Japonica Group]
osa-miR444b.2	Os01t0899800-01	4	2.2	Os01t0899800-01	-	K09285|1|3.1e-271|936.4|sita:101776233|AP2-like factor, ANT lineage	gi|218189540|gb|EEC71967.1|	0	hypothetical protein OsI_04803 [Oryza sativa Indica Group]
osa-miR444b.2	Os02t0579600-00	0	0	Os02t0579600-00	GO:0005634,GO:0003700,GO:0003677,GO:0046983,GO:0006355,	K09264|1|1.5e-131|471.1|dosa:Os02t0579600-00|MADS-box transcription factor, plant	gi|115446901|ref|NP_001047230.1|	8.7e-131	Os02g0579600 [Oryza sativa Japonica Group]
osa-miR444b.2	Os02t0731200-01	2	1	Os02t0731200-01	GO:0005634,GO:0003700,GO:0003677,GO:0046983,GO:0006355,	K09264|1|1.1e-80|302.4|mus:103977568|MADS-box transcription factor, plant	gi|115448477|ref|NP_001048018.1|	9.5e-130	Os02g0731200 [Oryza sativa Japonica Group]
osa-miR444b.2	Os03t0854500-01	3.5	2.2	Os03t0854500-01	GO:0016023,GO:0005634,GO:0043565,GO:0003700,GO:0006355,	K09419|1|6.7e-295|1014.6|dosa:Os03t0854500-01|heat shock transcription factor, other eukaryote	gi|115456675|ref|NP_001051938.1|	4e-294	Os03g0854500 [Oryza sativa Japonica Group]
osa-miR444b.2	Os03t0854500-02	3.5	2.2	Os03t0854500-02	GO:0016023,GO:0005634,GO:0043565,GO:0003700,GO:0006355,	K09419|1|5.3e-295|1014.6|dosa:Os03t0854500-01|heat shock transcription factor, other eukaryote	gi|115456675|ref|NP_001051938.1|	3.2e-294	Os03g0854500 [Oryza sativa Japonica Group]
osa-miR444b.2	Os04t0461300-01	0	0	Os04t0461300-01	-	K09264|1|5.0e-76|287.3|osa:4329771|MADS-box transcription factor, plant	gi|38344968|emb|CAD40988.2|	2.2e-94	OSJNBa0072F16.13 [Oryza sativa Japonica Group]
osa-miR444b.2	Os04t0461400-01	2	1.5	Os04t0461400-01	-	-	gi|115458792|ref|NP_001052996.1|	7e-58	Os04g0461400 [Oryza sativa Japonica Group]
osa-miR444b.2	Os08t0162400-01	3.5	1.8	Os08t0162400-01	GO:0008270,	K10666|1|2.4e-265|916.4|osa:4344731|E3 ubiquitin-protein ligase RNF5 [EC:2.3.2.27]	gi|115474921|ref|NP_001061057.1|	1.4e-264	Os08g0162400 [Oryza sativa Japonica Group]
osa-miR444b.2	Os08t0162400-02	3.5	1.8	Os08t0162400-02	GO:0008270,	K10666|1|2.3e-265|916.4|osa:4344731|E3 ubiquitin-protein ligase RNF5 [EC:2.3.2.27]	gi|115474921|ref|NP_001061057.1|	1.4e-264	Os08g0162400 [Oryza sativa Japonica Group]
osa-miR444b.2	Os08t0431700-01	3	2	Os08t0431700-01	-	-	gi|115476536|ref|NP_001061864.1|	1.5e-54	Os08g0431700 [Oryza sativa Japonica Group]
osa-miR444b.2	Os08t0431900-00	2	1	Os08t0431900-00	GO:0005634,GO:0003700,GO:0003677,GO:0046983,GO:0006355,	K09264|1|8.6e-69|261.9|sita:101764513|MADS-box transcription factor, plant	gi|115476540|ref|NP_001061866.1|	1.1e-81	Os08g0431900 [Oryza sativa Japonica Group]
osa-miR444b.2	Os09t0306700-01	4	2.2	Os09t0306700-01	GO:0005634,GO:0009605,GO:0009639,GO:0048518,GO:0007165,GO:0009909,GO:0006952,	K15168|1|0.0e+00|1679.8|dosa:Os09t0306700-01|mediator of RNA polymerase II transcription subunit 25	gi|218201884|gb|EEC84311.1|	0	hypothetical protein OsI_30806 [Oryza sativa Indica Group]
osa-miR444b.2	Os11t0606600-01	4	2	Os11t0606600-01	GO:0043531,	K13457|1|1.5e-64|249.6|osa:4340191|disease resistance protein RPM1	gi|77551883|gb|ABA94680.1|	1.2e-305	NB-ARC domain containing protein, expressed [Oryza sativa Japonica Group]
osa-miR444c.1	Os02t0329450-00	4	2.5	Os02t0329450-00	GO:0070652,GO:0051225,	K07953|1|7.1e-12|74.7|vvi:100266574|GTP-binding protein SAR1 [EC:3.6.5.-]	gi|115445873|ref|NP_001046716.1|	0	Os02g0329300 [Oryza sativa Japonica Group]
osa-miR444c.1	Os02t0579600-00	0	0	Os02t0579600-00	GO:0005634,GO:0003700,GO:0003677,GO:0046983,GO:0006355,	K09264|1|1.5e-131|471.1|dosa:Os02t0579600-00|MADS-box transcription factor, plant	gi|115446901|ref|NP_001047230.1|	8.7e-131	Os02g0579600 [Oryza sativa Japonica Group]
osa-miR444c.1	Os02t0731200-01	2	1	Os02t0731200-01	GO:0005634,GO:0003700,GO:0003677,GO:0046983,GO:0006355,	K09264|1|1.1e-80|302.4|mus:103977568|MADS-box transcription factor, plant	gi|115448477|ref|NP_001048018.1|	9.5e-130	Os02g0731200 [Oryza sativa Japonica Group]
osa-miR444c.1	Os04t0461300-01	0	0	Os04t0461300-01	-	K09264|1|5.0e-76|287.3|osa:4329771|MADS-box transcription factor, plant	gi|38344968|emb|CAD40988.2|	2.2e-94	OSJNBa0072F16.13 [Oryza sativa Japonica Group]
osa-miR444c.1	Os04t0461400-01	3.5	1.8	Os04t0461400-01	-	-	gi|115458792|ref|NP_001052996.1|	7e-58	Os04g0461400 [Oryza sativa Japonica Group]
osa-miR444c.1	Os05t0176500-02	4	2	Os05t0176500-02	GO:0005739,	K18192|1|4.0e-150|532.7|osa:4337960|mitochondrial ATPase complex subunit ATP10	gi|115462381|ref|NP_001054790.1|	2.4e-149	Os05g0176500 [Oryza sativa Japonica Group]
osa-miR444c.1	Os08t0371200-01	4	2.5	Os08t0371200-01	GO:0016702,GO:0055114,	K11159|1|3.4e-16|87.0|vra:106761630|carotenoid cleavage dioxygenase	gi|115476126|ref|NP_001061659.1|	3e-75	Os08g0371200 [Oryza sativa Japonica Group]
osa-miR444c.1	Os08t0431900-00	2	1	Os08t0431900-00	GO:0005634,GO:0003700,GO:0003677,GO:0046983,GO:0006355,	K09264|1|8.6e-69|261.9|sita:101764513|MADS-box transcription factor, plant	gi|115476540|ref|NP_001061866.1|	1.1e-81	Os08g0431900 [Oryza sativa Japonica Group]
osa-miR444c.2	Os01t0899800-01	4	2.2	Os01t0899800-01	-	K09285|1|3.1e-271|936.4|sita:101776233|AP2-like factor, ANT lineage	gi|218189540|gb|EEC71967.1|	0	hypothetical protein OsI_04803 [Oryza sativa Indica Group]
osa-miR444c.2	Os02t0579600-00	0	0	Os02t0579600-00	GO:0005634,GO:0003700,GO:0003677,GO:0046983,GO:0006355,	K09264|1|1.5e-131|471.1|dosa:Os02t0579600-00|MADS-box transcription factor, plant	gi|115446901|ref|NP_001047230.1|	8.7e-131	Os02g0579600 [Oryza sativa Japonica Group]
osa-miR444c.2	Os02t0731200-01	2	1	Os02t0731200-01	GO:0005634,GO:0003700,GO:0003677,GO:0046983,GO:0006355,	K09264|1|1.1e-80|302.4|mus:103977568|MADS-box transcription factor, plant	gi|115448477|ref|NP_001048018.1|	9.5e-130	Os02g0731200 [Oryza sativa Japonica Group]
osa-miR444c.2	Os03t0854500-01	3.5	2.2	Os03t0854500-01	GO:0016023,GO:0005634,GO:0043565,GO:0003700,GO:0006355,	K09419|1|6.7e-295|1014.6|dosa:Os03t0854500-01|heat shock transcription factor, other eukaryote	gi|115456675|ref|NP_001051938.1|	4e-294	Os03g0854500 [Oryza sativa Japonica Group]
osa-miR444c.2	Os03t0854500-02	3.5	2.2	Os03t0854500-02	GO:0016023,GO:0005634,GO:0043565,GO:0003700,GO:0006355,	K09419|1|5.3e-295|1014.6|dosa:Os03t0854500-01|heat shock transcription factor, other eukaryote	gi|115456675|ref|NP_001051938.1|	3.2e-294	Os03g0854500 [Oryza sativa Japonica Group]
osa-miR444c.2	Os04t0461300-01	0	0	Os04t0461300-01	-	K09264|1|5.0e-76|287.3|osa:4329771|MADS-box transcription factor, plant	gi|38344968|emb|CAD40988.2|	2.2e-94	OSJNBa0072F16.13 [Oryza sativa Japonica Group]
osa-miR444c.2	Os04t0461400-01	2	1.5	Os04t0461400-01	-	-	gi|115458792|ref|NP_001052996.1|	7e-58	Os04g0461400 [Oryza sativa Japonica Group]
osa-miR444c.2	Os08t0162400-01	3.5	1.8	Os08t0162400-01	GO:0008270,	K10666|1|2.4e-265|916.4|osa:4344731|E3 ubiquitin-protein ligase RNF5 [EC:2.3.2.27]	gi|115474921|ref|NP_001061057.1|	1.4e-264	Os08g0162400 [Oryza sativa Japonica Group]
osa-miR444c.2	Os08t0162400-02	3.5	1.8	Os08t0162400-02	GO:0008270,	K10666|1|2.3e-265|916.4|osa:4344731|E3 ubiquitin-protein ligase RNF5 [EC:2.3.2.27]	gi|115474921|ref|NP_001061057.1|	1.4e-264	Os08g0162400 [Oryza sativa Japonica Group]
osa-miR444c.2	Os08t0431700-01	3	2	Os08t0431700-01	-	-	gi|115476536|ref|NP_001061864.1|	1.5e-54	Os08g0431700 [Oryza sativa Japonica Group]
osa-miR444c.2	Os08t0431900-00	2	1	Os08t0431900-00	GO:0005634,GO:0003700,GO:0003677,GO:0046983,GO:0006355,	K09264|1|8.6e-69|261.9|sita:101764513|MADS-box transcription factor, plant	gi|115476540|ref|NP_001061866.1|	1.1e-81	Os08g0431900 [Oryza sativa Japonica Group]
osa-miR444c.2	Os09t0306700-01	4	2.2	Os09t0306700-01	GO:0005634,GO:0009605,GO:0009639,GO:0048518,GO:0007165,GO:0009909,GO:0006952,	K15168|1|0.0e+00|1679.8|dosa:Os09t0306700-01|mediator of RNA polymerase II transcription subunit 25	gi|218201884|gb|EEC84311.1|	0	hypothetical protein OsI_30806 [Oryza sativa Indica Group]
osa-miR444c.2	Os11t0606600-01	4	2	Os11t0606600-01	GO:0043531,	K13457|1|1.5e-64|249.6|osa:4340191|disease resistance protein RPM1	gi|77551883|gb|ABA94680.1|	1.2e-305	NB-ARC domain containing protein, expressed [Oryza sativa Japonica Group]
osa-miR444d.2	Os02t0579600-00	4	2	Os02t0579600-00	GO:0005634,GO:0003700,GO:0003677,GO:0046983,GO:0006355,	K09264|1|1.5e-131|471.1|dosa:Os02t0579600-00|MADS-box transcription factor, plant	gi|115446901|ref|NP_001047230.1|	8.7e-131	Os02g0579600 [Oryza sativa Japonica Group]
osa-miR444d.2	Os02t0731200-01	0	0	Os02t0731200-01	GO:0005634,GO:0003700,GO:0003677,GO:0046983,GO:0006355,	K09264|1|1.1e-80|302.4|mus:103977568|MADS-box transcription factor, plant	gi|115448477|ref|NP_001048018.1|	9.5e-130	Os02g0731200 [Oryza sativa Japonica Group]
osa-miR444d.2	Os04t0304400-01	3.5	1.8	Os04t0304400-01	GO:0005634,GO:0003700,GO:0003677,GO:0046983,GO:0006355,	K09264|1|1.8e-65|251.5|mus:103977568|MADS-box transcription factor, plant	gi|115457632|ref|NP_001052416.1|	3.1e-123	Os04g0304400 [Oryza sativa Japonica Group]
osa-miR444d.2	Os04t0461300-01	4	2	Os04t0461300-01	-	K09264|1|5.0e-76|287.3|osa:4329771|MADS-box transcription factor, plant	gi|38344968|emb|CAD40988.2|	2.2e-94	OSJNBa0072F16.13 [Oryza sativa Japonica Group]
osa-miR444d.2	Os04t0461400-01	3	2	Os04t0461400-01	-	-	gi|115458792|ref|NP_001052996.1|	7e-58	Os04g0461400 [Oryza sativa Japonica Group]
osa-miR444d.2	Os05t0540900-01	4	2	Os05t0540900-01	-	K05747|1|7.1e-14|80.5|mis:MICPUN_103279|Wiskott-Aldrich syndrome protein!K04733|2|7.1e-14|80.5|mus:103975540|interleukin-1 receptor-associated kinase 4 [EC:2.7.11.1]!K14709|4|9.2e-14|80.1|vcn:VOLCADRAFT_104214|solute carrier family 39 (zinc transporter), member 1/2/3	gi|573946413|ref|XP_006655540.1|	5.4e-93	PREDICTED: uncharacterized protein LOC102715587 [Oryza brachyantha]
osa-miR444d.2	Os05t0549100-01	4	2	Os05t0549100-01	GO:0009507,GO:0005524,GO:0004674,GO:0042548,GO:0006468,	K07760|1|1.2e-11|73.9|bvg:104883238|cyclin-dependent kinase [EC:2.7.11.22]	gi|115465267|ref|NP_001056233.1|	1.9e-184	Os05g0549100 [Oryza sativa Japonica Group]
osa-miR444d.2	Os05t0549100-02	4	2	Os05t0549100-02	GO:0009507,GO:0005524,GO:0004674,GO:0042548,GO:0006468,	K07760|1|4.1e-12|75.1|ppp:PHYPADRAFT_60060|cyclin-dependent kinase [EC:2.7.11.22]	gi|115465267|ref|NP_001056233.1|	0	Os05g0549100 [Oryza sativa Japonica Group]
osa-miR444d.2	Os05t0587400-01	4	2.5	Os05t0587400-01	-	-	gi|115465741|ref|NP_001056470.1|	3.6e-194	Os05g0587400 [Oryza sativa Japonica Group]
osa-miR444d.2	Os08t0162400-01	1.5	0.8	Os08t0162400-01	GO:0008270,	K10666|1|2.4e-265|916.4|osa:4344731|E3 ubiquitin-protein ligase RNF5 [EC:2.3.2.27]	gi|115474921|ref|NP_001061057.1|	1.4e-264	Os08g0162400 [Oryza sativa Japonica Group]
osa-miR444d.2	Os08t0162400-02	1.5	0.8	Os08t0162400-02	GO:0008270,	K10666|1|2.3e-265|916.4|osa:4344731|E3 ubiquitin-protein ligase RNF5 [EC:2.3.2.27]	gi|115474921|ref|NP_001061057.1|	1.4e-264	Os08g0162400 [Oryza sativa Japonica Group]
osa-miR444d.2	Os08t0431700-01	1	1	Os08t0431700-01	-	-	gi|115476536|ref|NP_001061864.1|	1.5e-54	Os08g0431700 [Oryza sativa Japonica Group]
osa-miR444d.2	Os08t0431800-01	3	2	Os08t0431800-01	-	-	gi|297726461|ref|NP_001175594.1|	1.5e-43	Os08g0432000 [Oryza sativa Japonica Group]
osa-miR444d.2	Os08t0431900-00	0	0	Os08t0431900-00	GO:0005634,GO:0003700,GO:0003677,GO:0046983,GO:0006355,	K09264|1|8.6e-69|261.9|sita:101764513|MADS-box transcription factor, plant	gi|115476540|ref|NP_001061866.1|	1.1e-81	Os08g0431900 [Oryza sativa Japonica Group]
osa-miR444d.3	Os02t0258800-01	3	2	Os02t0258800-01	-	-	gi|115445393|ref|NP_001046476.1|	9.2e-51	Os02g0258800 [Oryza sativa Japonica Group]
osa-miR444d.3	Os02t0731200-01	0	0	Os02t0731200-01	GO:0005634,GO:0003700,GO:0003677,GO:0046983,GO:0006355,	K09264|1|1.1e-80|302.4|mus:103977568|MADS-box transcription factor, plant	gi|115448477|ref|NP_001048018.1|	9.5e-130	Os02g0731200 [Oryza sativa Japonica Group]
osa-miR444d.3	Os10t0411500-01	3	2	Os10t0411500-01	-	K06892|1|2.4e-12|76.3|bna:106454088|feruloyl-CoA ortho-hydroxylase [EC:1.14.11.-]	gi|115481978|ref|NP_001064582.1|	0	Os10g0411500 [Oryza sativa Japonica Group]
osa-miR444d.3	Os11t0474450-01	3	2	Os11t0474450-01	GO:0016023,GO:0043531,	K15078|1|7.2e-19|98.2|adu:107488768|structure-specific endonuclease subunit SLX1 [EC:3.6.1.-]!K12818|5|6.5e-12|75.1|mtr:MTR_0267s0070|ATP-dependent RNA helicase DHX8/PRP22 [EC:3.6.4.13]	gi|297728345|ref|NP_001176536.1|	3e-285	Os11g0474533 [Oryza sativa Japonica Group]
osa-miR444d.3	Os11t0518900-01	4	2	Os11t0518900-01	-	K14289|1|7.8e-80|300.8|sbi:SORBI_05g018936|exportin-5	gi|937939292|dbj|BAT14205.1|	0	Os11g0518900, partial [Oryza sativa Japonica Group]
osa-miR444d.3	Os11t0518900-02	4	2	Os11t0518900-02	-	K14289|1|6.0e-80|300.8|sbi:SORBI_05g018936|exportin-5	gi|937939293|dbj|BAT14206.1|	0	Os11g0518900, partial [Oryza sativa Japonica Group]
osa-miR444e	Os02t0579600-00	4	2	Os02t0579600-00	GO:0005634,GO:0003700,GO:0003677,GO:0046983,GO:0006355,	K09264|1|1.5e-131|471.1|dosa:Os02t0579600-00|MADS-box transcription factor, plant	gi|115446901|ref|NP_001047230.1|	8.7e-131	Os02g0579600 [Oryza sativa Japonica Group]
osa-miR444e	Os02t0731200-01	0	0	Os02t0731200-01	GO:0005634,GO:0003700,GO:0003677,GO:0046983,GO:0006355,	K09264|1|1.1e-80|302.4|mus:103977568|MADS-box transcription factor, plant	gi|115448477|ref|NP_001048018.1|	9.5e-130	Os02g0731200 [Oryza sativa Japonica Group]
osa-miR444e	Os04t0304400-01	3.5	1.8	Os04t0304400-01	GO:0005634,GO:0003700,GO:0003677,GO:0046983,GO:0006355,	K09264|1|1.8e-65|251.5|mus:103977568|MADS-box transcription factor, plant	gi|115457632|ref|NP_001052416.1|	3.1e-123	Os04g0304400 [Oryza sativa Japonica Group]
osa-miR444e	Os04t0461300-01	4	2	Os04t0461300-01	-	K09264|1|5.0e-76|287.3|osa:4329771|MADS-box transcription factor, plant	gi|38344968|emb|CAD40988.2|	2.2e-94	OSJNBa0072F16.13 [Oryza sativa Japonica Group]
osa-miR444e	Os04t0461400-01	3	2	Os04t0461400-01	-	-	gi|115458792|ref|NP_001052996.1|	7e-58	Os04g0461400 [Oryza sativa Japonica Group]
osa-miR444e	Os05t0540900-01	4	2	Os05t0540900-01	-	K05747|1|7.1e-14|80.5|mis:MICPUN_103279|Wiskott-Aldrich syndrome protein!K04733|2|7.1e-14|80.5|mus:103975540|interleukin-1 receptor-associated kinase 4 [EC:2.7.11.1]!K14709|4|9.2e-14|80.1|vcn:VOLCADRAFT_104214|solute carrier family 39 (zinc transporter), member 1/2/3	gi|573946413|ref|XP_006655540.1|	5.4e-93	PREDICTED: uncharacterized protein LOC102715587 [Oryza brachyantha]
osa-miR444e	Os05t0549100-01	4	2	Os05t0549100-01	GO:0009507,GO:0005524,GO:0004674,GO:0042548,GO:0006468,	K07760|1|1.2e-11|73.9|bvg:104883238|cyclin-dependent kinase [EC:2.7.11.22]	gi|115465267|ref|NP_001056233.1|	1.9e-184	Os05g0549100 [Oryza sativa Japonica Group]
osa-miR444e	Os05t0549100-02	4	2	Os05t0549100-02	GO:0009507,GO:0005524,GO:0004674,GO:0042548,GO:0006468,	K07760|1|4.1e-12|75.1|ppp:PHYPADRAFT_60060|cyclin-dependent kinase [EC:2.7.11.22]	gi|115465267|ref|NP_001056233.1|	0	Os05g0549100 [Oryza sativa Japonica Group]
osa-miR444e	Os05t0587400-01	4	2.5	Os05t0587400-01	-	-	gi|115465741|ref|NP_001056470.1|	3.6e-194	Os05g0587400 [Oryza sativa Japonica Group]
osa-miR444e	Os08t0162400-01	1.5	0.8	Os08t0162400-01	GO:0008270,	K10666|1|2.4e-265|916.4|osa:4344731|E3 ubiquitin-protein ligase RNF5 [EC:2.3.2.27]	gi|115474921|ref|NP_001061057.1|	1.4e-264	Os08g0162400 [Oryza sativa Japonica Group]
osa-miR444e	Os08t0162400-02	1.5	0.8	Os08t0162400-02	GO:0008270,	K10666|1|2.3e-265|916.4|osa:4344731|E3 ubiquitin-protein ligase RNF5 [EC:2.3.2.27]	gi|115474921|ref|NP_001061057.1|	1.4e-264	Os08g0162400 [Oryza sativa Japonica Group]
osa-miR444e	Os08t0431700-01	1	1	Os08t0431700-01	-	-	gi|115476536|ref|NP_001061864.1|	1.5e-54	Os08g0431700 [Oryza sativa Japonica Group]
osa-miR444e	Os08t0431800-01	3	2	Os08t0431800-01	-	-	gi|297726461|ref|NP_001175594.1|	1.5e-43	Os08g0432000 [Oryza sativa Japonica Group]
osa-miR444e	Os08t0431900-00	0	0	Os08t0431900-00	GO:0005634,GO:0003700,GO:0003677,GO:0046983,GO:0006355,	K09264|1|8.6e-69|261.9|sita:101764513|MADS-box transcription factor, plant	gi|115476540|ref|NP_001061866.1|	1.1e-81	Os08g0431900 [Oryza sativa Japonica Group]
osa-miR444f	Os01t0636700-01	3.5	1.8	Os01t0636700-01	GO:0003676,GO:0005524,GO:0004386,	K10841|1|2.7e-271|936.8|osa:4326574|DNA excision repair protein ERCC-6!K20093|3|9.3e-147|523.1|nnu:104605848|DNA excision repair protein ERCC-6-like [EC:3.6.4.12]	gi|115438775|ref|NP_001043667.1|	1.6e-270	Os01g0636700 [Oryza sativa Japonica Group]
osa-miR444f	Os02t0579600-00	2	1	Os02t0579600-00	GO:0005634,GO:0003700,GO:0003677,GO:0046983,GO:0006355,	K09264|1|1.5e-131|471.1|dosa:Os02t0579600-00|MADS-box transcription factor, plant	gi|115446901|ref|NP_001047230.1|	8.7e-131	Os02g0579600 [Oryza sativa Japonica Group]
osa-miR444f	Os02t0731200-01	1	0.5	Os02t0731200-01	GO:0005634,GO:0003700,GO:0003677,GO:0046983,GO:0006355,	K09264|1|1.1e-80|302.4|mus:103977568|MADS-box transcription factor, plant	gi|115448477|ref|NP_001048018.1|	9.5e-130	Os02g0731200 [Oryza sativa Japonica Group]
osa-miR444f	Os04t0461300-01	2	1	Os04t0461300-01	-	K09264|1|5.0e-76|287.3|osa:4329771|MADS-box transcription factor, plant	gi|38344968|emb|CAD40988.2|	2.2e-94	OSJNBa0072F16.13 [Oryza sativa Japonica Group]
osa-miR444f	Os04t0461400-01	4	2.5	Os04t0461400-01	-	-	gi|115458792|ref|NP_001052996.1|	7e-58	Os04g0461400 [Oryza sativa Japonica Group]
osa-miR444f	Os08t0162400-01	2.5	1.2	Os08t0162400-01	GO:0008270,	K10666|1|2.4e-265|916.4|osa:4344731|E3 ubiquitin-protein ligase RNF5 [EC:2.3.2.27]	gi|115474921|ref|NP_001061057.1|	1.4e-264	Os08g0162400 [Oryza sativa Japonica Group]
osa-miR444f	Os08t0162400-02	2.5	1.2	Os08t0162400-02	GO:0008270,	K10666|1|2.3e-265|916.4|osa:4344731|E3 ubiquitin-protein ligase RNF5 [EC:2.3.2.27]	gi|115474921|ref|NP_001061057.1|	1.4e-264	Os08g0162400 [Oryza sativa Japonica Group]
osa-miR444f	Os08t0431700-01	2	1.5	Os08t0431700-01	-	-	gi|115476536|ref|NP_001061864.1|	1.5e-54	Os08g0431700 [Oryza sativa Japonica Group]
osa-miR444f	Os08t0431800-01	4	2.5	Os08t0431800-01	-	-	gi|297726461|ref|NP_001175594.1|	1.5e-43	Os08g0432000 [Oryza sativa Japonica Group]
osa-miR444f	Os08t0431900-00	1	0.5	Os08t0431900-00	GO:0005634,GO:0003700,GO:0003677,GO:0046983,GO:0006355,	K09264|1|8.6e-69|261.9|sita:101764513|MADS-box transcription factor, plant	gi|115476540|ref|NP_001061866.1|	1.1e-81	Os08g0431900 [Oryza sativa Japonica Group]
osa-miR444f	Os11t0607000-01	4	2	Os11t0607000-01	GO:0043531,	K13457|1|1.5e-80|302.8|osa:4340191|disease resistance protein RPM1	gi|125602698|gb|EAZ42023.1|	0	hypothetical protein OsJ_26574 [Oryza sativa Japonica Group]
osa-miR5150-3p	Os07t0668200-02	3.5	2.5	Os07t0668200-02	-	-	gi|937928206|dbj|BAT03123.1|	1.2e-95	Os07g0668200, partial [Oryza sativa Japonica Group]
osa-miR5150-3p	Os10t0134250-01	3	2.5	Os10t0134250-01	-	-	gi|222612399|gb|EEE50531.1|	3.6e-275	hypothetical protein OsJ_30637 [Oryza sativa Japonica Group]
osa-miR5152-3p	Os02t0191250-00	3	2.5	Os02t0191250-00	GO:0008270,	K10683|1|3.7e-84|314.3|cic:CICLE_v10014038mg|BRCA1-associated RING domain protein 1!K11000|4|3.0e-78|294.7|bvg:104900835|callose synthase [EC:2.4.1.-]	gi|297598748|ref|NP_001046155.2|	1.8e-181	Os02g0191200 [Oryza sativa Japonica Group]
osa-miR5153	Os05t0143550-01	0	0	Os05t0143550-01	GO:0005622,GO:0004707,GO:0005524,GO:0000165,	K20538|1|8.9e-26|121.7|atr:18439508|mitogen-activated protein kinase 8 [EC:2.7.11.24]	gi|937917303|dbj|BAS92221.1|	7.7e-48	Os05g0143500, partial [Oryza sativa Japonica Group]
osa-miR5160	Os01t0136700-01	0.5	0.2	Os01t0136700-01	GO:0016021,GO:0030247,	K04733|1|2.2e-21|107.1|mus:103998602|interleukin-1 receptor-associated kinase 4 [EC:2.7.11.1]	gi|297719607|ref|NP_001172165.1|	7.2e-189	Os01g0136700, partial [Oryza sativa Japonica Group]
osa-miR5160	Os01t0900750-01	3	1.5	Os01t0900750-01	-	K08873|1|4.6e-23|113.2|ats:F775_09013|serine/threonine-protein kinase SMG1 [EC:2.7.11.1]!K13415|2|7.7e-10|69.3|obr:102715163|protein brassinosteroid insensitive 1 [EC:2.7.10.1 2.7.11.1]	gi|670406572|ref|XP_008644838.1|	2.5e-47	PREDICTED: putative ribonuclease H protein At1g65750 [Zea mays]
osa-miR5160	Os05t0582600-01	3.5	1.8	Os05t0582600-01	GO:0016023,GO:0004185,GO:0051603,	K09645|1|5.3e-259|895.2|dosa:Os05t0582600-01|vitellogenic carboxypeptidase-like protein [EC:3.4.16.-]	gi|115465683|ref|NP_001056441.1|	3.2e-258	Os05g0582600 [Oryza sativa Japonica Group]
osa-miR5160	Os06t0311700-00	1.5	0.8	Os06t0311700-00	GO:0009536,	-	gi|937922525|dbj|BAS97442.1|	1.3e-13	Os06g0311700, partial [Oryza sativa Japonica Group]
osa-miR5161	Os01t0844900-01	3.5	2.5	Os01t0844900-01	-	-	gi|551536240|ref|XP_005756847.1|	5e-14	hypothetical protein EMIHUDRAFT_439210, partial [Emiliania huxleyi CCMP1516]
osa-miR5161	Os03t0737200-01	4	2.2	Os03t0737200-01	-	K16278|1|0.0e+00|1890.2|osa:9270217|E3 ubiquitin-protein ligase HOS1 [EC:2.3.2.27]	gi|387912673|gb|AFK10207.1|	0	RING-type E3 ubiquitin ligase [Oryza sativa Japonica Group]
osa-miR5161	Os04t0249600-01	3.5	1.5	Os04t0249600-01	GO:0016023,	K15692|1|4.9e-18|94.7|jcu:105629434|E3 ubiquitin-protein ligase RNF13 [EC:2.3.2.27]	gi|222628486|gb|EEE60618.1|	2e-66	hypothetical protein OsJ_14035 [Oryza sativa Japonica Group]
osa-miR5161	Os04t0470801-00	4	2.5	Os04t0470801-00	GO:0016021,	K14209|1|4.3e-66|253.8|adu:107457692|solute carrier family 36 (proton-coupled amino acid transporter)	gi|222629034|gb|EEE61166.1|	1.6e-94	hypothetical protein OsJ_15135 [Oryza sativa Japonica Group]
osa-miR5161	Os11t0101200-01	4	2	Os11t0101200-01	GO:0005634,GO:0009909,GO:0009416,	K03539|1|0.0e+00|1120.5|dosa:Os12t0101000-01|ribonuclease P/MRP protein subunit RPP1 [EC:3.1.26.5]	gi|937937352|dbj|BAT12265.1|	0	Os11g0101200, partial [Oryza sativa Japonica Group]
osa-miR5161	Os11t0101200-02	4	2	Os11t0101200-02	GO:0005634,GO:0009909,GO:0009416,	K03539|1|2.5e-170|599.7|dosa:Os12t0101000-01|ribonuclease P/MRP protein subunit RPP1 [EC:3.1.26.5]	gi|77548287|gb|ABA91084.1|	9.8e-190	RNase P subunit p30 family protein, expressed [Oryza sativa Japonica Group]
osa-miR5161	Os12t0101000-01	4	2	Os12t0101000-01	GO:0005634,GO:0009909,GO:0009416,	K03539|1|0.0e+00|1120.5|dosa:Os12t0101000-01|ribonuclease P/MRP protein subunit RPP1 [EC:3.1.26.5]	gi|937937352|dbj|BAT12265.1|	0	Os11g0101200, partial [Oryza sativa Japonica Group]
osa-miR5161	Os12t0101000-02	4	2	Os12t0101000-02	GO:0005634,GO:0009909,GO:0009416,	K03539|1|2.5e-170|599.7|dosa:Os12t0101000-01|ribonuclease P/MRP protein subunit RPP1 [EC:3.1.26.5]	gi|77548287|gb|ABA91084.1|	9.8e-190	RNase P subunit p30 family protein, expressed [Oryza sativa Japonica Group]
osa-miR5179	Os06t0712700-01	1	0.5	Os06t0712700-01	GO:0005634,GO:0003677,GO:0046983,GO:0003700,GO:0009908,GO:0006355,GO:0030154,	K09264|1|4.1e-127|456.4|osa:4342047|MADS-box transcription factor, plant	gi|115469922|ref|NP_001058560.1|	2.5e-126	Os06g0712700 [Oryza sativa Japonica Group]
osa-miR529b	Os01t0880200-02	3.5	2.2	Os01t0880200-02	GO:0016021,GO:0016757,	K20890|1|0.0e+00|1251.9|obr:102718599|xylan alpha-glucuronosyltransferase [EC:2.4.1.-]	gi|937899566|dbj|BAS75546.1|	0	Os01g0880200, partial [Oryza sativa Japonica Group]
osa-miR529b	Os01t0922600-01	2.5	1	Os01t0922600-01	GO:0005634,GO:0046872,GO:0003677,GO:0006355,	K13415|1|3.2e-11|71.6|mdm:103401427|protein brassinosteroid insensitive 1 [EC:2.7.10.1 2.7.11.1]!K20641|2|6.7e-09|63.9|cvr:CHLNCDRAFT_59250|Rho GTPase-activating protein 20!K14325|3|1.8e-06|55.8|nnu:104606924|RNA-binding protein with serine-rich domain 1	gi|115441907|ref|NP_001045233.1|	6.5e-184	Os01g0922600, partial [Oryza sativa Japonica Group]
osa-miR529b	Os02t0174100-01	2.5	2	Os02t0174100-01	-	K13415|1|2.0e-18|96.7|mdm:103401427|protein brassinosteroid insensitive 1 [EC:2.7.10.1 2.7.11.1]	gi|222622283|gb|EEE56415.1|	7.5e-129	hypothetical protein OsJ_05575 [Oryza sativa Japonica Group]
osa-miR529b	Os02t0174100-02	2.5	2	Os02t0174100-02	-	K13415|1|1.1e-18|96.7|mdm:103401427|protein brassinosteroid insensitive 1 [EC:2.7.10.1 2.7.11.1]	gi|222622283|gb|EEE56415.1|	2e-128	hypothetical protein OsJ_05575 [Oryza sativa Japonica Group]
osa-miR529b	Os02t0269400-00	3.5	2.5	Os02t0269400-00	GO:0005618,GO:0016023,GO:0004252,GO:0006508,	K04733|1|6.4e-19|97.8|pop:POPTR_0004s14760g|interleukin-1 receptor-associated kinase 4 [EC:2.7.11.1]!K13199|2|7.1e-18|94.4|mtr:MTR_7g081660|plasminogen activator inhibitor 1 RNA-binding protein!K12663|3|9.6e-07|57.4|aip:107640222|Delta(3,5)-Delta(2,4)-dienoyl-CoA isomerase [EC:5.3.3.-]	gi|937902990|dbj|BAS78044.1|	2.7e-152	Os02g0269600 [Oryza sativa Japonica Group]
osa-miR529b	Os02t0445200-00	3.5	1.5	Os02t0445200-00	-	K00423|1|2.1e-06|54.7|dosa:Os05t0485800-00|L-ascorbate oxidase [EC:1.10.3.3]	gi|937903435|dbj|BAS78489.1|	1.8e-132	Os02g0445200 [Oryza sativa Japonica Group]
osa-miR529b	Os04t0583500-02	3.5	2.5	Os04t0583500-02	GO:0005576,GO:0016020,GO:0005618,GO:0009664,	K20628|1|6.2e-34|148.3|gmx:100799075|expansin	gi|937915753|dbj|BAS90672.1|	8.1e-97	Os04g0583500 [Oryza sativa Japonica Group]
osa-miR529b	Os04t0607600-01	3	1.5	Os04t0607600-01	GO:0005886,GO:0016021,GO:0015081,GO:0035725,	K04733|1|2.6e-18|95.5|bvg:104905472|interleukin-1 receptor-associated kinase 4 [EC:2.7.11.1]!K02184|4|3.8e-17|91.7|aip:107619883|formin 2	gi|115460420|ref|NP_001053810.1|	1.4e-284	Os04g0607600 [Oryza sativa Japonica Group]
osa-miR529b	Os05t0228400-01	4	2.5	Os05t0228400-01	GO:0005634,GO:0001228,GO:0001046,GO:0046983,GO:0045944,	K14638|1|7.4e-15|84.3|egr:104449894|solute carrier family 15 (peptide/histidine transporter), member 3/4!K16189|2|4.8e-06|55.1|zma:100281419|phytochrome-interacting factor 4!K05765|3|6.3e-06|54.7|fve:101301142|cofilin	gi|937917987|dbj|BAS92905.1|	4.5e-240	Os05g0228400 [Oryza sativa Japonica Group]
osa-miR529b	Os05t0397300-03	3.5	2.5	Os05t0397300-03	-	-	gi|937918972|dbj|BAS93890.1|	1e-64	Os05g0397300 [Oryza sativa Japonica Group]
osa-miR529b	Os06t0663500-00	2.5	2	Os06t0663500-00	-	K02184|1|3.9e-06|54.7|aip:107619883|formin 2	gi|125556374|gb|EAZ01980.1|	7.6e-198	hypothetical protein OsI_24014 [Oryza sativa Indica Group]
osa-miR529b	Os06t0703500-01	3	2.2	Os06t0703500-01	GO:0005634,GO:0046872,GO:0003677,GO:0006355,	K13415|1|6.3e-20|101.3|mdm:103401427|protein brassinosteroid insensitive 1 [EC:2.7.10.1 2.7.11.1]!K20641|2|2.2e-12|76.3|cvr:CHLNCDRAFT_59250|Rho GTPase-activating protein 20	gi|115469800|ref|NP_001058499.1|	7e-284	Os06g0703500 [Oryza sativa Japonica Group]
osa-miR529b	Os06t0703500-02	3	2.2	Os06t0703500-02	GO:0005634,GO:0046872,GO:0003677,GO:0006355,	K13415|1|7.0e-20|101.3|mdm:103401427|protein brassinosteroid insensitive 1 [EC:2.7.10.1 2.7.11.1]!K20641|2|2.4e-12|76.3|cvr:CHLNCDRAFT_59250|Rho GTPase-activating protein 20	gi|115469800|ref|NP_001058499.1|	7.9e-284	Os06g0703500 [Oryza sativa Japonica Group]
osa-miR529b	Os06t0703500-03	3	2.2	Os06t0703500-03	GO:0005634,GO:0046872,GO:0003677,GO:0006355,	K13415|1|4.4e-20|101.3|mdm:103401427|protein brassinosteroid insensitive 1 [EC:2.7.10.1 2.7.11.1]!K20641|2|1.5e-12|76.3|cvr:CHLNCDRAFT_59250|Rho GTPase-activating protein 20	gi|937924455|dbj|BAS99372.1|	9e-270	Os06g0703500, partial [Oryza sativa Japonica Group]
osa-miR529b	Os08t0509600-01	1	0.8	Os08t0509600-01	-	K15174|1|6.5e-11|70.9|aip:107617974|RNA polymerase II-associated factor 1!K05747|2|8.5e-11|70.5|vcn:VOLCADRAFT_88194|Wiskott-Aldrich syndrome protein	gi|125562124|gb|EAZ07572.1|	6.6e-215	hypothetical protein OsI_29824 [Oryza sativa Indica Group]
osa-miR529b	Os08t0531600-01	3.5	1.5	Os08t0531600-01	GO:0005634,GO:0046872,GO:0003677,GO:0006355,	K13415|1|1.7e-17|92.8|mdm:103401427|protein brassinosteroid insensitive 1 [EC:2.7.10.1 2.7.11.1]!K20641|2|2.8e-12|75.5|cvr:CHLNCDRAFT_59250|Rho GTPase-activating protein 20!K20547|4|3.4e-10|68.6|bvg:104883960|basic endochitinase B [EC:3.2.1.14]!K13026|5|4.6e-07|58.2|mpp:MICPUCDRAFT_53612|ATP-dependent RNA helicase DHX57 [EC:3.6.4.13]	gi|115477477|ref|NP_001062334.1|	2.8e-269	Os08g0531600 [Oryza sativa Japonica Group]
osa-miR529b	Os09t0491532-01	1.5	1	Os09t0491532-01	-	-	gi|297727091|ref|NP_001175909.1|	1.8e-194	Os09g0491532 [Oryza sativa Japonica Group]
osa-miR529b	Os09t0507100-00	3.5	1.5	Os09t0507100-00	GO:0005634,GO:0046872,GO:0003677,GO:0006355,	K13412|1|4.0e-12|74.7|dosa:Os05t0491900-00|calcium-dependent protein kinase [EC:2.7.11.1]!K14325|5|8.8e-12|73.6|sbi:SORBI_03g046480|RNA-binding protein with serine-rich domain 1	gi|115480037|ref|NP_001063612.1|	4.9e-283	Os09g0507100 [Oryza sativa Japonica Group]
osa-miR529b	Os11t0496600-00	2	1.2	Os11t0496600-00	-	K02184|1|8.0e-13|76.6|csl:COCSUDRAFT_55185|formin 2!K19984|5|1.8e-12|75.5|ppp:PHYPADRAFT_172341|exocyst complex component 5	gi|573962636|ref|XP_006663465.1|	7.5e-122	PREDICTED: putative squamosa promoter-binding-like protein 19-like, partial [Oryza brachyantha]
osa-miR5500	Os05t0521450-00	4	2.2	Os05t0521450-00	GO:0019005,GO:0004842,GO:0031146,	-	gi|222632272|gb|EEE64404.1|	6.2e-259	hypothetical protein OsJ_19248 [Oryza sativa Japonica Group]
osa-miR5501	Os12t0211000-01	4	2.5	Os12t0211000-01	-	-	gi|297612848|ref|NP_001066402.2|	4.1e-229	Os12g0211000, partial [Oryza sativa Japonica Group]
osa-miR5502	Os01t0510901-01	0	0	Os01t0510901-01	-	K03131|1|7.4e-14|82.4|osa:4324027|transcription initiation factor TFIID subunit 6	gi|125525310|gb|EAY73424.1|	2.2e-44	hypothetical protein OsI_01304 [Oryza sativa Indica Group]
osa-miR5502	Os03t0848100-01	2.5	1.5	Os03t0848100-01	GO:0046872,GO:0003993,GO:0016311,	-	gi|108712095|gb|ABF99890.1|	1.9e-300	Ser/Thr protein phosphatase family protein, expressed [Oryza sativa Japonica Group]
osa-miR5503	CAA33932	0	0	CAA33932	-	K02874|1|1.9e-62|240.0|osa:3131422|large subunit ribosomal protein L14	gi|11466826|ref|NP_039422.1|	1.1e-61	ribosomal protein L14 [Oryza sativa Japonica Group]
osa-miR5506	Os01t0660800-01	4	2.5	Os01t0660800-01	GO:0005737,GO:0005634,GO:0008408,GO:0006139,	K20777|1|3.4e-71|270.4|sita:101773693|exonuclease 3'-5' domain-containing protein 2 [EC:3.1.11.1]	gi|573917049|ref|XP_006646170.1|	1.4e-87	PREDICTED: Werner Syndrome-like exonuclease-like [Oryza brachyantha]
osa-miR5506	Os01t0758350-00	3.5	2.2	Os01t0758350-00	GO:0005737,GO:0008964,GO:0006099,GO:0015979,GO:0015977,	K01595|1|0.0e+00|1459.9|osa:4325309|phosphoenolpyruvate carboxylase [EC:4.1.1.31]	gi|222619275|gb|EEE55407.1|	0	hypothetical protein OsJ_03516 [Oryza sativa Japonica Group]
osa-miR5506	Os02t0244850-00	3.5	2.5	Os02t0244850-00	GO:0009507,GO:0005829,GO:0048046,GO:0008964,GO:0015977,GO:0006099,GO:0048366,	K01595|1|2.0e-284|980.3|osa:4328859|phosphoenolpyruvate carboxylase [EC:4.1.1.31]	gi|9828445|gb|AAG00180.1|AF271995_1	1.2e-283	phosphoenolpyruvate carboxylase [Oryza sativa Japonica Group]
osa-miR5506	Os02t0721100-01	4	2.5	Os02t0721100-01	-	K06689|1|2.2e-51|204.5|ats:F775_05932|ubiquitin-conjugating enzyme E2 D [EC:2.3.2.23]	gi|115448357|ref|NP_001047958.1|	5.9e-139	Os02g0721100 [Oryza sativa Japonica Group]
osa-miR5506	Os07t0414700-00	4	2.5	Os07t0414700-00	-	K19995|1|1.8e-82|308.1|tcc:TCM_029952|secretory carrier-associated membrane protein!K03252|2|2.2e-16|88.6|mdm:103420349|translation initiation factor 3 subunit C!K13172|3|1.4e-10|69.3|cvr:CHLNCDRAFT_140537|serine/arginine repetitive matrix protein 2!K14325|5|2.2e-08|62.0|obr:102715640|RNA-binding protein with serine-rich domain 1	gi|937926225|dbj|BAT01142.1|	2.2e-228	Os07g0414700 [Oryza sativa Japonica Group]
osa-miR5507	Os03t0840800-01	4	2	Os03t0840800-01	GO:0016020,GO:0005509,GO:0070290,GO:0004630,GO:0046470,GO:0016042,	K01115|1|3.3e-305|1049.3|obr:102706828|phospholipase D1/2 [EC:3.1.4.4]	gi|50428650|gb|AAT77001.1|	0	phospholipase D [Oryza sativa Japonica Group]
osa-miR5509	Os01t0350900-01	4	2.5	Os01t0350900-01	GO:0008270,	K20547|1|7.8e-10|67.8|bvg:104883960|basic endochitinase B [EC:3.2.1.14]!K13165|5|3.0e-09|65.9|mpp:MICPUCDRAFT_51223|splicing factor, arginine/serine-rich 12	gi|218188172|gb|EEC70599.1|	6.6e-221	hypothetical protein OsI_01831 [Oryza sativa Indica Group]
osa-miR5509	Os03t0418766-01	3	1.8	Os03t0418766-01	GO:0005622,GO:0003676,GO:0000166,GO:0006810,	K17265|1|3.1e-29|133.7|mtr:MTR_4g109640|Ras GTPase-activating protein-binding protein 1 [EC:3.6.4.12 3.6.4.13]	gi|937909803|dbj|BAS84723.1|	3e-71	Os03g0418800, partial [Oryza sativa Japonica Group]
osa-miR5509	Os05t0141400-01	2.5	1.8	Os05t0141400-01	-	K19719|1|2.2e-09|65.1|cvr:CHLNCDRAFT_139929|collagen, type II, alpha	gi|573945281|ref|XP_006654980.1|	1.4e-100	PREDICTED: uncharacterized protein LOC102709929 [Oryza brachyantha]
osa-miR5510	Os08t0368000-01	4	2.5	Os08t0368000-01	GO:0000139,GO:0030126,GO:0006890,GO:0015031,	K20471|1|9.9e-171|602.4|osa:4338375|coatomer subunit delta	gi|222640450|gb|EEE68582.1|	3.1e-203	hypothetical protein OsJ_27083 [Oryza sativa Japonica Group]
osa-miR5511	Os07t0588100-00	4	2.2	Os07t0588100-00	GO:0008270,	K17285|1|4.6e-117|424.1|aly:ARALYDRAFT_330113|selenium-binding protein 1!K11000|4|1.4e-113|412.5|bvg:104900835|callose synthase [EC:2.4.1.-]	gi|992278237|gb|KXG36590.1|	0	hypothetical protein SORBI_002G358900 [Sorghum bicolor]
osa-miR5512a	Os08t0205100-01	2.5	1.2	Os08t0205100-01	GO:0043531,	K13457|1|4.1e-118|427.9|bdi:100824945|disease resistance protein RPM1	gi|937929374|dbj|BAT04290.1|	0	Os08g0205100, partial [Oryza sativa Japonica Group]
osa-miR5513	Os02t0742800-01	2.5	1.5	Os02t0742800-01	GO:0005874,GO:0008017,GO:0005524,GO:0003777,GO:0007018,GO:0071555,	K10395|1|0.0e+00|1091.6|osa:4330696|kinesin family member 4/21/27	gi|115448623|ref|NP_001048091.1|	0	Os02g0742800 [Oryza sativa Japonica Group]
osa-miR5516a	Os10t0320201-00	4	2.5	Os10t0320201-00	GO:0020037,GO:0016705,GO:0004497,GO:0005506,GO:0055114,	K05280|1|1.9e-99|363.6|bdi:100840140|flavonoid 3'-monooxygenase [EC:1.14.13.21]	gi|721653117|ref|XP_003574810.2|	1.1e-98	PREDICTED: flavonoid 3'-monooxygenase-like [Brachypodium distachyon]
osa-miR5517	Os05t0160300-01	3	2.2	Os05t0160300-01	-	K02184|1|4.0e-07|57.0|rcu:8263389|formin 2	gi|293335025|ref|NP_001168123.1|	5.2e-09	uncharacterized protein LOC100381867 [Zea mays]
osa-miR5518	Os06t0587200-00	4	2.5	Os06t0587200-00	GO:0016021,GO:0016023,GO:0005524,GO:0004674,GO:0006468,	K13420|1|1.3e-290|1001.1|dosa:Os06t0587000-00|LRR receptor-like serine/threonine-protein kinase FLS2 [EC:2.7.11.1]	gi|222635812|gb|EEE65944.1|	0	hypothetical protein OsJ_21821 [Oryza sativa Japonica Group]
osa-miR5519	Os03t0356414-01	4	2.5	Os03t0356414-01	GO:0005737,GO:0005634,GO:0016874,GO:0061630,GO:0008270,GO:0042787,GO:0043161,GO:0007275,GO:0006915,	K04506|1|3.2e-174|613.2|bdi:100832893|E3 ubiquitin-protein ligase SIAH1 [EC:2.3.2.27]	gi|357112217|ref|XP_003557906.1|	2e-173	PREDICTED: E3 ubiquitin-protein ligase SINAT5-like [Brachypodium distachyon]
osa-miR5519	Os04t0593600-01	4	2.5	Os04t0593600-01	GO:0000151,GO:0005737,GO:0008270,GO:0031624,GO:0061630,GO:0000209,GO:0042787,GO:0032436,	K11971|1|1.1e-130|468.0|dosa:Os04t0593600-01|E3 ubiquitin-protein ligase RNF14 [EC:2.3.2.27]	gi|116311048|emb|CAH67979.1|	6.8e-130	OSIGBa0142I02-OSIGBa0101B20.22 [Oryza sativa Indica Group]
osa-miR5817	Os03t0648100-01	4	2.2	Os03t0648100-01	-	K00430|1|1.6e-19|99.4|obr:102718644|peroxidase [EC:1.11.1.7]	gi|992279775|gb|KXG37936.1|	2.8e-183	hypothetical protein SORBI_001G154300 [Sorghum bicolor]
osa-miR5817	Os03t0858700-01	2.5	1.2	Os03t0858700-01	GO:0009536,	-	gi|115456725|ref|NP_001051963.1|	1.3e-123	Os03g0858700 [Oryza sativa Japonica Group]
osa-miR5818	Os01t0679600-01	4	2.5	Os01t0679600-01	-	-	gi|56202145|dbj|BAD73478.1|	2.1e-96	unknown protein [Oryza sativa Japonica Group]
osa-miR5818	Os01t0679600-02	4	2.5	Os01t0679600-02	-	-	gi|218188843|gb|EEC71270.1|	4e-93	hypothetical protein OsI_03268 [Oryza sativa Indica Group]
osa-miR5818	Os01t0970400-01	3.5	2.2	Os01t0970400-01	GO:0005737,GO:0003743,GO:0006413,GO:0006417,	K03259|1|2.0e-137|490.3|dosa:Os01t0970400-01|translation initiation factor 4E	gi|115442491|ref|NP_001045525.1|	1.2e-136	Os01g0970400 [Oryza sativa Japonica Group]
osa-miR5818	Os08t0307400-03	3.5	1.8	Os08t0307400-03	GO:0005622,GO:0005942,GO:0016303,GO:0046854,GO:0048015,GO:0036092,	K00914|1|3.8e-271|936.8|osa:4345232|phosphatidylinositol 3-kinase [EC:2.7.1.137]	gi|937929916|dbj|BAT04832.1|	3e-278	Os08g0307400 [Oryza sativa Japonica Group]
osa-miR5818	Os12t0230133-01	3.5	2	Os12t0230133-01	-	-	gi|297728975|ref|NP_001176851.1|	3.6e-242	Os12g0230133 [Oryza sativa Japonica Group]
osa-miR5819	Os01t0235850-00	2.5	1.5	Os01t0235850-00	-	K17479|1|1.6e-151|537.3|dosa:Os01t0235900-00|glutaredoxin domain-containing cysteine-rich protein 1	gi|669028487|emb|CDM82303.1|	6.9e-136	unnamed protein product [Triticum aestivum]
osa-miR5819	Os01t0323950-00	3.5	2.2	Os01t0323950-00	-	-	gi|218188107|gb|EEC70534.1|	2.8e-51	hypothetical protein OsI_01664 [Oryza sativa Indica Group]
osa-miR5819	Os02t0803200-01	3	2	Os02t0803200-01	GO:0005840,GO:0005739,GO:0003735,GO:0006412,	K02956|1|6.3e-52|207.2|lja:Lj3g3v2171540.1|small subunit ribosomal protein S15	gi|115449289|ref|NP_001048424.1|	2.7e-259	Os02g0803200 [Oryza sativa Japonica Group]
osa-miR5819	Os03t0275800-01	1	1	Os03t0275800-01	GO:0005794,GO:0016413,GO:0071554,	-	gi|115452219|ref|NP_001049710.1|	7.2e-49	Os03g0275800 [Oryza sativa Japonica Group]
osa-miR5819	Os03t0724500-01	3.5	2.5	Os03t0724500-01	-	-	gi|937911231|dbj|BAS86151.1|	2.8e-50	Os03g0724500, partial [Oryza sativa Japonica Group]
osa-miR5819	Os03t0843600-01	4	2.5	Os03t0843600-01	GO:0016021,GO:0031965,GO:0009536,GO:0006811,	K14325|1|9.3e-09|64.7|egu:105038511|RNA-binding protein with serine-rich domain 1!K13171|3|7.8e-08|61.6|brp:103868054|serine/arginine repetitive matrix protein 1	gi|115456529|ref|NP_001051865.1|	0	Os03g0843600 [Oryza sativa Japonica Group]
osa-miR5819	Os05t0382400-01	4	2	Os05t0382400-01	GO:0016021,GO:0020037,GO:0016705,GO:0004497,GO:0005506,GO:0055114,	K00517|1|3.7e-105|384.0|mdm:103437977|!K13407|4|1.1e-101|372.5|gmx:100795308|fatty acid omega-hydroxylase [EC:1.14.-.-]	gi|47777427|gb|AAT38061.1|	3.8e-306	putative cytochrome P450 [Oryza sativa Japonica Group]
osa-miR5819	Os05t0392900-01	4	2	Os05t0392900-01	-	K20547|1|1.0e-09|66.6|bvg:104883960|basic endochitinase B [EC:3.2.1.14]!K02184|5|2.2e-09|65.5|aip:107619883|formin 2	gi|302828406|ref|XP_002945770.1|	1.9e-10	pathogenesis-related protein 1-like protein [Volvox carteri f. nagariensis]
osa-miR5819	Os06t0539700-01	4	2.2	Os06t0539700-01	GO:0016023,	K00430|1|8.5e-09|62.8|sbi:SORBI_06g021550|peroxidase [EC:1.11.1.7]	gi|297724947|ref|NP_001174837.1|	6.2e-70	Os06g0539600 [Oryza sativa Japonica Group]
osa-miR5819	Os07t0120051-00	4	2	Os07t0120051-00	-	-	gi|937924925|dbj|BAS99841.1|	1.8e-147	Os07g0120051, partial [Oryza sativa Japonica Group]
osa-miR5819	Os07t0131850-01	4	2	Os07t0131850-01	-	K11593|1|9.6e-07|58.2|vvi:100258447|eukaryotic translation initiation factor 2C	-	-	-
osa-miR5819	Os07t0240200-01	4	2	Os07t0240200-01	GO:0046658,GO:0016023,GO:0004553,GO:0030247,GO:0005975,	K19891|1|6.8e-61|236.9|smo:SELMODRAFT_87871|glucan endo-1,3-beta-glucosidase 1/2/3 [EC:3.2.1.39]	gi|115471327|ref|NP_001059262.1|	8.3e-287	Os07g0240200 [Oryza sativa Japonica Group]
osa-miR5819	Os07t0538300-01	3.5	1.8	Os07t0538300-01	GO:0016021,GO:0009506,GO:0016023,GO:0005886,GO:0004674,GO:0005524,GO:0006952,GO:0006468,	K04733|1|6.7e-113|410.2|zma:100274303|interleukin-1 receptor-associated kinase 4 [EC:2.7.11.1]	gi|34394940|dbj|BAC84490.1|	0	putative serine/threonine-specific protein kinase [Oryza sativa Japonica Group]
osa-miR5819	Os08t0421825-01	4	2.5	Os08t0421825-01	-	K02184|1|1.1e-37|160.2|aip:107619883|formin 2	gi|76262500|gb|ABA41400.1|	8.8e-39	pherophorin-C2 protein precursor [Chlamydomonas reinhardtii]
osa-miR5819	Os09t0398300-01	3.5	2	Os09t0398300-01	GO:0043231,GO:0080043,GO:0080044,GO:0009813,GO:0052696,	K13030|1|7.4e-14|80.9|sbi:SORBI_01g001220|cyanohydrin beta-glucosyltransferase [EC:2.4.1.85]	gi|218202117|gb|EEC84544.1|	3.3e-149	hypothetical protein OsI_31283 [Oryza sativa Indica Group]
osa-miR5819	Os09t0549700-01	3	1.5	Os09t0549700-01	GO:0005840,GO:0016021,GO:0008097,GO:0003735,GO:0006412,	-	gi|50725129|dbj|BAD33746.1|	6.4e-66	hypothetical protein [Oryza sativa Japonica Group]
osa-miR5819	Os11t0220300-01	4	2	Os11t0220300-01	GO:0009536,	-	gi|115484755|ref|NP_001067521.1|	5.2e-127	Os11g0220300 [Oryza sativa Japonica Group]
osa-miR5819	Os11t0582500-01	4	2.5	Os11t0582500-01	GO:0016023,GO:0008233,GO:0006508,	-	gi|115486029|ref|NP_001068158.1|	3.3e-69	Os11g0582500 [Oryza sativa Japonica Group]
osa-miR5819	Os12t0597500-02	3	1.5	Os12t0597500-02	GO:0016023,GO:0005783,GO:0046872,GO:0004848,GO:0000256,GO:0006145,GO:0010136,	K18151|1|8.1e-273|941.0|osa:4352706|ureidoglycolate amidohydrolase [EC:3.5.1.116]	gi|122232646|sp|Q2QMN7.2|UAH_ORYSJ	4.9e-272	RecName: Full=Probable ureidoglycolate hydrolase; Short=OsUAH; Flags: Precursor
osa-miR5820	Os01t0943800-01	4	2.5	Os01t0943800-01	-	-	gi|215765316|dbj|BAG87013.1|	1.1e-307	unnamed protein product [Oryza sativa Japonica Group]
osa-miR5820	Os01t0943800-02	4	2.5	Os01t0943800-02	GO:0016021,	-	gi|215697580|dbj|BAG91574.1|	8.3e-251	unnamed protein product [Oryza sativa Japonica Group]
osa-miR5820	Os02t0597000-01	4	2.5	Os02t0597000-01	-	K10615|1|7.1e-23|110.9|atr:18446390|E3 ubiquitin-protein ligase HERC4 [EC:2.3.2.26]!K11493|5|3.0e-13|79.0|vcn:VOLCADRAFT_57885|regulator of chromosome condensation	gi|218191099|gb|EEC73526.1|	0	hypothetical protein OsI_07916 [Oryza sativa Indica Group]
osa-miR5820	Os06t0309200-01	4	2.5	Os06t0309200-01	GO:0005615,GO:0008289,	K05399|1|2.7e-202|707.2|osa:4340853|lipopolysaccharide-binding protein	gi|218198050|gb|EEC80477.1|	1.6e-201	hypothetical protein OsI_22701 [Oryza sativa Indica Group]
osa-miR5821	Os02t0110600-03	4	2	Os02t0110600-03	GO:0016021,GO:0016023,GO:0005524,GO:0004674,GO:0006468,	K04733|1|1.1e-173|612.1|egu:105055671|interleukin-1 receptor-associated kinase 4 [EC:2.7.11.1]	gi|41052928|dbj|BAD07839.1|	0	putative receptor protein kinase PERK1 [Oryza sativa Japonica Group]
osa-miR5821	Os02t0791800-01	3.5	2	Os02t0791800-01	GO:0005829,GO:0034045,GO:0019898,GO:0032266,GO:0080025,GO:0044804,GO:0034497,GO:0006497,GO:0000422,	K17908|1|2.5e-213|743.8|osa:4330978|autophagy-related protein 18	gi|115449163|ref|NP_001048361.1|	1.5e-212	Os02g0791800 [Oryza sativa Japonica Group]
osa-miR5821	Os03t0126600-01	2.5	1.5	Os03t0126600-01	-	K19042|1|5.2e-36|154.1|osa:4349419|E3 ubiquitin-protein ligase BOI and related proteins [EC:2.3.2.27]	gi|937907163|dbj|BAS82083.1|	4.4e-106	Os03g0126600 [Oryza sativa Japonica Group]
osa-miR5821	Os04t0482100-00	4	2.2	Os04t0482100-00	GO:0016020,GO:0005829,GO:0008113,GO:0055114,GO:0030091,GO:0006979,	K07304|1|3.5e-111|402.9|dosa:Os04t0482100-00|peptide-methionine (S)-S-oxide reductase [EC:1.8.4.11]	gi|75233141|sp|Q7XUP6.2|MSR22_ORYSJ	2.1e-110	RecName: Full=Peptide methionine sulfoxide reductase A2-2; Short=OsMSRA2.2; AltName: Full=Peptide-methionine (S)-S-oxide reductase; Short=Peptide Met(O) reductase; AltName: Full=Protein-methionine-S-oxide reductase
osa-miR5822	Os09t0331100-00	4	2.2	Os09t0331100-00	-	K15502|1|2.7e-10|68.9|ats:F775_14507|serine/threonine-protein phosphatase 6 regulatory ankyrin repeat subunit A	gi|937932606|dbj|BAT07521.1|	0	Os09g0331100 [Oryza sativa Japonica Group]
osa-miR5825	Os01t0680900-02	4	2.5	Os01t0680900-02	GO:0016021,GO:0016023,GO:0055114,	K00430|1|3.5e-08|61.6|obr:102718644|peroxidase [EC:1.11.1.7]!K13412|2|2.9e-07|58.5|dosa:Os05t0491900-00|calcium-dependent protein kinase [EC:2.7.11.1]!K14007|4|2.9e-07|58.5|egu:105051152|protein transport protein SEC24!K14325|5|8.5e-07|57.0|thj:104813616|RNA-binding protein with serine-rich domain 1	gi|115439193|ref|NP_001043876.1|	1e-195	Os01g0680900 [Oryza sativa Japonica Group]
osa-miR5825	Os02t0631801-01	2	1	Os02t0631801-01	-	-	gi|937904854|dbj|BAS79908.1|	4.2e-43	Os02g0631801, partial [Oryza sativa Japonica Group]
osa-miR5825	Os03t0395700-02	4	2	Os03t0395700-02	-	-	gi|14029010|gb|AAK52551.1|AC079853_4	1.8e-145	Unknown protein [Oryza sativa Japonica Group]
osa-miR5825	Os03t0655000-01	2	1	Os03t0655000-01	-	-	gi|937910624|dbj|BAS85544.1|	2.5e-89	Os03g0655000 [Oryza sativa Japonica Group]
osa-miR5825	Os05t0590201-01	4	2	Os05t0590201-01	GO:0016787,	K05605|1|2.3e-22|110.2|egu:105047741|3-hydroxyisobutyryl-CoA hydrolase [EC:3.1.2.4]!K13412|2|2.3e-06|57.0|dosa:Os05t0491900-00|calcium-dependent protein kinase [EC:2.7.11.1]	gi|115465775|ref|NP_001056487.1|	9.8e-89	Os05g0590300 [Oryza sativa Japonica Group]
osa-miR5825	Os08t0176633-01	4	2	Os08t0176633-01	GO:0043531,	K13457|1|1.1e-40|171.0|ats:F775_33181|disease resistance protein RPM1	gi|38636971|dbj|BAD03231.1|	2.4e-250	putative NBS-LRR disease resistance protein homologue [Oryza sativa Japonica Group]
osa-miR5825	Os08t0377150-01	4	2	Os08t0377150-01	GO:0005622,GO:0000160,GO:0009736,GO:0006355,	K14492|1|2.1e-07|60.8|dosa:Os08t0377200-01|two-component response regulator ARR-A family	gi|937930286|dbj|BAT05202.1|	2.1e-38	Os08g0377175 [Oryza sativa Japonica Group]
osa-miR5825	Os11t0215100-01	4	2.5	Os11t0215100-01	-	K01870|1|1.7e-13|78.6|eus:EUTSA_v10003524mg|isoleucyl-tRNA synthetase [EC:6.1.1.5]!K14325|2|2.2e-08|61.6|sbi:SORBI_03g046480|RNA-binding protein with serine-rich domain 1!K00430|5|1.8e-07|58.5|obr:102718644|peroxidase [EC:1.11.1.7]	gi|125533809|gb|EAY80357.1|	9.8e-88	hypothetical protein OsI_35529 [Oryza sativa Indica Group]
osa-miR5827	Os06t0474800-02	3.5	1.8	Os06t0474800-02	-	K08244|1|1.4e-104|382.5|ats:F775_04069|alpha-glucan, water dikinase [EC:2.7.9.4]!K05337|2|5.6e-21|104.8|olu:OSTLU_7956|ferredoxin	gi|218198179|gb|EEC80606.1|	6.4e-136	hypothetical protein OsI_22964 [Oryza sativa Indica Group]
osa-miR5827	Os08t0421000-01	1.5	0.8	Os08t0421000-01	-	K10747|1|7.6e-10|69.3|vcn:VOLCADRAFT_86370|DNA ligase 1 [EC:6.5.1.1 6.5.1.6 6.5.1.7]!K05747|5|1.7e-09|68.2|vcn:VOLCADRAFT_88194|Wiskott-Aldrich syndrome protein	gi|700195035|gb|KGN50212.1|	3.2e-10	hypothetical protein Csa_5G160150 [Cucumis sativus]
osa-miR5827	Os11t0664500-01	3	1.5	Os11t0664500-01	-	K04733|1|2.7e-10|69.3|sita:101784675|interleukin-1 receptor-associated kinase 4 [EC:2.7.11.1]	gi|937940250|dbj|BAT15163.1|	0	Os11g0664500 [Oryza sativa Japonica Group]
osa-miR5827	Os12t0235800-01	3	1.8	Os12t0235800-01	GO:0005737,GO:0005524,GO:0004055,GO:0006526,GO:0000050,GO:0000053,	K01940|1|6.3e-278|958.0|osa:4351847|argininosuccinate synthase [EC:6.3.4.5]	gi|115487944|ref|NP_001066459.1|	3.8e-277	Os12g0235800 [Oryza sativa Japonica Group]
osa-miR5827	Os12t0235800-02	3	1.8	Os12t0235800-02	GO:0005737,GO:0005524,GO:0004055,GO:0006526,GO:0000050,GO:0000053,	K01940|1|3.9e-200|699.1|dosa:Os12t0235800-01|argininosuccinate synthase [EC:6.3.4.5]	gi|115487944|ref|NP_001066459.1|	2.3e-199	Os12g0235800 [Oryza sativa Japonica Group]
osa-miR5828	Os08t0332700-02	2.5	1.5	Os08t0332700-02	GO:0009536,	K04733|1|1.6e-06|56.6|gra:105773038|interleukin-1 receptor-associated kinase 4 [EC:2.7.11.1]!K05747|4|2.1e-06|56.2|vcn:VOLCADRAFT_55197|Wiskott-Aldrich syndrome protein	gi|937930027|dbj|BAT04943.1|	4e-81	Os08g0332700 [Oryza sativa Japonica Group]
osa-miR5831	Os01t0819233-01	4	2.5	Os01t0819233-01	GO:0016020,GO:0016023,GO:0005783,	-	gi|937898976|dbj|BAS74956.1|	9.8e-45	Os01g0819233 [Oryza sativa Japonica Group]
osa-miR5831	Os02t0292800-01	3	2	Os02t0292800-01	GO:0016021,	K13412|1|5.6e-12|73.9|dosa:Os05t0491900-00|calcium-dependent protein kinase [EC:2.7.11.1]!K08360|2|2.5e-07|58.5|osa:9266417|cytochrome b-561 [EC:1.16.5.1]!K14317|4|3.5e-06|54.7|mpp:MICPUCDRAFT_46822|nuclear pore complex protein Nup214	gi|115445635|ref|NP_001046597.1|	1.1e-139	Os02g0292800 [Oryza sativa Japonica Group]
osa-miR5831	Os05t0573600-00	0	0	Os05t0573600-00	-	K07019|1|3.9e-23|110.2|sly:101264746|uncharacterized protein!K08360|2|1.0e-10|68.9|osa:9266417|cytochrome b-561 [EC:1.16.5.1]!K13412|4|9.3e-09|62.4|dosa:Os05t0491900-00|calcium-dependent protein kinase [EC:2.7.11.1]	gi|125553407|gb|EAY99116.1|	1.3e-73	hypothetical protein OsI_21075 [Oryza sativa Indica Group]
osa-miR5831	Os05t0590201-01	4	2	Os05t0590201-01	GO:0016787,	K05605|1|2.3e-22|110.2|egu:105047741|3-hydroxyisobutyryl-CoA hydrolase [EC:3.1.2.4]!K13412|2|2.3e-06|57.0|dosa:Os05t0491900-00|calcium-dependent protein kinase [EC:2.7.11.1]	gi|115465775|ref|NP_001056487.1|	9.8e-89	Os05g0590300 [Oryza sativa Japonica Group]
osa-miR5831	Os08t0556400-02	4	2	Os08t0556400-02	-	K20027|1|1.9e-189|664.1|osa:4346287|palmitoyltransferase ZDHHC1/11 [EC:2.3.1.225]	gi|42407934|dbj|BAD09073.1|	9.4e-191	DHHC-type zinc finger domain-containing protein-like [Oryza sativa Japonica Group]
osa-miR5831	Os10t0399901-01	3	2.5	Os10t0399901-01	-	K14709|1|2.3e-07|60.5|vcn:VOLCADRAFT_104214|solute carrier family 39 (zinc transporter), member 1/2/3	gi|41400381|gb|AAS07042.1|	1.3e-09	minus agglutinin [Chlamydomonas reinhardtii]
osa-miR5832	Os01t0949700-01	4	2.5	Os01t0949700-01	GO:0005737,GO:0004364,GO:0009407,GO:0006749,	K00799|1|1.1e-134|481.5|dosa:Os01t0949700-01|glutathione S-transferase [EC:2.5.1.18]	gi|115442243|ref|NP_001045401.1|	6.8e-134	Os01g0949700 [Oryza sativa Japonica Group]
osa-miR5833	Os01t0218350-00	1	1	Os01t0218350-00	GO:0005623,GO:0045454,	K09527|1|3.8e-170|600.5|pda:103697560|DnaJ homolog subfamily C member 7	gi|115435304|ref|NP_001042410.1|	0	Os01g0218200 [Oryza sativa Japonica Group]
osa-miR5833	Os01t0281100-01	3.5	2.2	Os01t0281100-01	-	K13171|1|6.5e-06|54.3|sita:101767855|serine/arginine repetitive matrix protein 1	gi|115435998|ref|NP_001042757.1|	4.7e-176	Os01g0281100 [Oryza sativa Japonica Group]
osa-miR5833	Os02t0294000-00	4	2.5	Os02t0294000-00	GO:0005739,GO:0001527,	K13110|1|7.9e-210|731.1|dosa:Os02t0294000-00|microfibrillar-associated protein 1	gi|47847704|dbj|BAD21484.1|	4.8e-209	putative microfibril-associated protein [Oryza sativa Japonica Group]
osa-miR5833	Os02t0602600-00	3.5	2	Os02t0602600-00	-	K12741|1|3.2e-219|763.5|dosa:Os02t0602600-00|heterogeneous nuclear ribonucleoprotein A1/A3	gi|222623190|gb|EEE57322.1|	1.4e-123	hypothetical protein OsJ_07420 [Oryza sativa Japonica Group]
osa-miR5833	Os02t0789600-01	3.5	2.2	Os02t0789600-01	-	K02184|1|3.4e-10|68.9|rcu:8263389|formin 2!K04733|5|4.4e-10|68.6|mus:103982823|interleukin-1 receptor-associated kinase 4 [EC:2.7.11.1]	gi|115449147|ref|NP_001048353.1|	0	Os02g0789600 [Oryza sativa Japonica Group]
osa-miR5833	Os03t0263000-01	3.5	2.2	Os03t0263000-01	GO:0005634,GO:0003700,GO:0003677,GO:0006355,	K09286|1|4.3e-25|117.5|jcu:105638199|EREBP-like factor	gi|115452063|ref|NP_001049632.1|	4.2e-144	Os03g0263000 [Oryza sativa Japonica Group]
osa-miR5833	Os03t0664700-01	4	2.5	Os03t0664700-01	GO:0016593,GO:0006368,GO:0016570,	K15175|1|4.5e-216|752.3|osa:4333654|parafibromin	gi|357119536|ref|XP_003561493.1|	1.3e-172	PREDICTED: protein CDC73 homolog [Brachypodium distachyon]
osa-miR5833	Os04t0218350-01	4	2.5	Os04t0218350-01	-	K20547|1|5.7e-09|65.1|bvg:104883960|basic endochitinase B [EC:3.2.1.14]	gi|222628394|gb|EEE60526.1|	1.6e-106	hypothetical protein OsJ_13862 [Oryza sativa Japonica Group]
osa-miR5833	Os04t0219000-01	4	2.5	Os04t0219000-01	-	K05747|1|9.6e-09|65.1|vcn:VOLCADRAFT_55197|Wiskott-Aldrich syndrome protein!K20547|5|9.6e-09|65.1|bvg:104883960|basic endochitinase B [EC:3.2.1.14]	gi|222628398|gb|EEE60530.1|	2.2e-116	hypothetical protein OsJ_13869 [Oryza sativa Japonica Group]
osa-miR5833	Os05t0162200-01	4	2	Os05t0162200-01	-	-	gi|937917493|dbj|BAS92411.1|	2.4e-245	Os05g0162200 [Oryza sativa Japonica Group]
osa-miR5833	Os05t0162200-02	4	2	Os05t0162200-02	-	-	gi|937917493|dbj|BAS92411.1|	0	Os05g0162200 [Oryza sativa Japonica Group]
osa-miR5833	Os05t0501700-01	3	2	Os05t0501700-01	-	K00430|1|2.5e-17|91.7|dosa:Os04t0498700-01|peroxidase [EC:1.11.1.7]	gi|145324176|ref|NP_001077677.1|	8.4e-20	ECA1 gametogenesis related family protein [Arabidopsis thaliana]
osa-miR5833	Os06t0114366-00	3.5	2	Os06t0114366-00	GO:0009536,	K01074|1|8.1e-75|283.1|tcc:TCM_005697|palmitoyl-protein thioesterase [EC:3.1.2.22]!K19589|3|1.4e-74|282.3|mtr:MTR_4g024860|release factor glutamine methyltransferase [EC:2.1.1.297]	gi|297724409|ref|NP_001174568.1|	1.2e-295	Os06g0114366 [Oryza sativa Japonica Group]
osa-miR5833	Os07t0247100-01	2.5	2.2	Os07t0247100-01	GO:0005829,GO:0008757,GO:0032259,	K02885|1|7.6e-77|289.7|mus:103998497|large subunit ribosomal protein L19e	gi|115471377|ref|NP_001059287.1|	4e-205	Os07g0247100 [Oryza sativa Japonica Group]
osa-miR5833	Os10t0135833-00	2	1	Os10t0135833-00	-	K03006|1|2.3e-16|89.4|ppp:PHYPADRAFT_173475|DNA-directed RNA polymerase II subunit RPB1 [EC:2.7.7.6]!K08360|3|1.9e-15|86.3|osa:9266417|cytochrome b-561 [EC:1.16.5.1]	gi|937934892|dbj|BAT09806.1|	3.3e-267	Os10g0135833 [Oryza sativa Japonica Group]
osa-miR5833	Os10t0167500-00	3	2	Os10t0167500-00	-	K11323|1|4.2e-19|98.2|vcn:VOLCADRAFT_121342|histone arginine demethylase JMJD6 [EC:1.14.11.-]	gi|700191351|gb|KGN46555.1|	5.1e-35	hypothetical protein Csa_6G108530 [Cucumis sativus]
osa-miR5833	Os12t0141050-00	4	2.5	Os12t0141050-00	GO:0016021,GO:0007165,	K11267|1|2.0e-32|141.4|sbi:SORBI_10g010540|sister chromatid cohesion protein PDS5	gi|77553630|gb|ABA96426.1|	6e-148	expressed protein [Oryza sativa Japonica Group]
osa-miR5833	Os12t0628300-01	4	2.5	Os12t0628300-01	GO:0016021,	K13172|1|7.0e-18|93.6|cvr:CHLNCDRAFT_140537|serine/arginine repetitive matrix protein 2!K13171|5|3.3e-15|84.7|aip:107629074|serine/arginine repetitive matrix protein 1	gi|297729415|ref|NP_001177071.1|	3.3e-179	Os12g0628200 [Oryza sativa Japonica Group]
osa-miR818b	Os01t0170500-01	2.5	2.2	Os01t0170500-01	-	K13680|1|1.9e-12|76.3|dosa:Os09t0572500-01|beta-mannan synthase [EC:2.4.1.32]!K14306|3|8.7e-10|67.4|ppp:PHYPADRAFT_166175|nuclear pore complex protein Nup62	gi|115434766|ref|NP_001042141.1|	6.3e-257	Os01g0170500 [Oryza sativa Japonica Group]
osa-miR818b	Os01t0186400-01	1.5	1.2	Os01t0186400-01	GO:0046872,	K04730|1|1.2e-10|71.6|bvg:104902207|interleukin-1 receptor-associated kinase 1 [EC:2.7.11.1]	gi|55295937|dbj|BAD67805.1|	1.4e-151	hypothetical protein [Oryza sativa Japonica Group]
osa-miR818b	Os01t0228500-01	1.5	1	Os01t0228500-01	GO:0016021,	K13412|1|1.5e-06|55.8|dosa:Os05t0491900-00|calcium-dependent protein kinase [EC:2.7.11.1]!K12837|4|2.0e-06|55.5|cvr:CHLNCDRAFT_58050|splicing factor U2AF 65 kDa subunit	gi|115435440|ref|NP_001042478.1|	2.8e-188	Os01g0228500 [Oryza sativa Japonica Group]
osa-miR818b	Os01t0264400-01	3.5	2.5	Os01t0264400-01	-	K09187|1|4.2e-07|57.4|vcn:VOLCADRAFT_116514|histone-lysine N-methyltransferase MLL2 [EC:2.1.1.43]	gi|992278259|gb|KXG36611.1|	1.1e-06	hypothetical protein SORBI_002G362800 [Sorghum bicolor]
osa-miR818b	Os01t0274601-01	2	1.5	Os01t0274601-01	-	-	gi|937895553|dbj|BAS71533.1|	4e-47	Os01g0274601 [Oryza sativa Japonica Group]
osa-miR818b	Os01t0513200-01	3	2	Os01t0513200-01	GO:0016021,GO:0055085,	K15115|1|3.6e-73|278.9|osa:9266735|solute carrier family 25 (mitochondrial folate transporter), member 32	gi|218188324|gb|EEC70751.1|	3.4e-73	hypothetical protein OsI_02162 [Oryza sativa Indica Group]
osa-miR818b	Os01t0651200-01	2.5	1.5	Os01t0651200-01	GO:0005737,GO:0008970,GO:0016042,	-	gi|937897468|dbj|BAS73448.1|	9e-36	Os01g0651200, partial [Oryza sativa Japonica Group]
osa-miR818b	Os01t0785700-01	3.5	2.2	Os01t0785700-01	-	K17964|1|8.5e-64|246.9|cmo:103485315|leucine-rich PPR motif-containing protein, mitochondrial!K17710|4|1.4e-29|133.3|tcc:TCM_025147|pentatricopeptide repeat domain-containing protein 1	gi|115440379|ref|NP_001044469.1|	4.4e-248	Os01g0785700 [Oryza sativa Japonica Group]
osa-miR818b	Os01t0824600-02	4	2	Os01t0824600-02	GO:0005524,GO:0004674,GO:0006468,GO:0007165,	K07198|1|2.3e-267|923.7|dosa:Os01t0824600-01|5'-AMP-activated protein kinase, catalytic alpha subunit [EC:2.7.11.11]	gi|937899022|dbj|BAS75002.1|	1.4e-266	Os01g0824600, partial [Oryza sativa Japonica Group]
osa-miR818b	Os01t0908001-01	2.5	1.2	Os01t0908001-01	GO:0016021,	-	gi|937899825|dbj|BAS75805.1|	8.3e-58	Os01g0908001 [Oryza sativa Japonica Group]
osa-miR818b	Os02t0188201-01	0	0	Os02t0188201-01	-	-	gi|937902319|dbj|BAS77373.1|	3e-30	Os02g0188201 [Oryza sativa Japonica Group]
osa-miR818b	Os02t0313500-01	0	0	Os02t0313500-01	-	K18183|1|1.2e-243|845.5|osa:4329136|cytochrome c oxidase assembly protein subunit 19	gi|125581828|gb|EAZ22759.1|	7.4e-243	hypothetical protein OsJ_06435 [Oryza sativa Japonica Group]
osa-miR818b	Os02t0652100-01	3	2	Os02t0652100-01	-	K18835|1|1.1e-10|71.2|rcu:8260453|WRKY transcription factor 2!K13424|5|1.4e-10|70.9|bdi:100845536|WRKY transcription factor 33	gi|937905010|dbj|BAS80064.1|	8.7e-92	Os02g0652100 [Oryza sativa Japonica Group]
osa-miR818b	Os03t0227500-02	1.5	1	Os03t0227500-02	GO:0016021,	-	gi|937908154|dbj|BAS83074.1|	1.2e-35	Os03g0227500, partial [Oryza sativa Japonica Group]
osa-miR818b	Os03t0259300-01	0	0	Os03t0259300-01	-	K14026|1|0.0e+00|1206.0|sita:101764890|SEL1 protein	gi|836028382|ref|XP_004987073.2|	0	PREDICTED: ERAD-associated E3 ubiquitin-protein ligase component HRD3 [Setaria italica]
osa-miR818b	Os03t0306400-01	3	2	Os03t0306400-01	GO:0005759,GO:0004252,GO:0004176,GO:0070361,GO:0003697,GO:0043565,GO:0005524,GO:0051131,GO:0070407,GO:0006515,GO:0090296,GO:0034599,	K08675|1|1.3e-25|120.9|osa:4332601|Lon-like ATP-dependent protease [EC:3.4.21.-]	gi|222624782|gb|EEE58914.1|	7.9e-25	hypothetical protein OsJ_10558 [Oryza sativa Japonica Group]
osa-miR818b	Os03t0363500-01	2.5	2	Os03t0363500-01	GO:0005887,GO:0009536,GO:0005355,GO:0005351,GO:0046323,GO:0015992,	K08145|1|1.6e-52|209.9|obr:102708883|MFS transporter, SP family, solute carrier family 2 (facilitated glucose transporter), member 8	gi|222624962|gb|EEE59094.1|	1.4e-55	hypothetical protein OsJ_10944 [Oryza sativa Japonica Group]
osa-miR818b	Os03t0651900-01	2.5	1.2	Os03t0651900-01	-	-	gi|937910604|dbj|BAS85524.1|	1.9e-36	Os03g0651900, partial [Oryza sativa Japonica Group]
osa-miR818b	Os03t0683900-01	2	2	Os03t0683900-01	GO:0005737,GO:0005634,GO:0016874,GO:0004842,GO:0042787,	K10588|1|1.2e-67|259.2|osa:4333737|ubiquitin-protein ligase E3 B [EC:2.3.2.26]	gi|115454629|ref|NP_001050915.1|	4.3e-70	Os03g0683900 [Oryza sativa Japonica Group]
osa-miR818b	Os03t0777600-01	4	2.5	Os03t0777600-01	GO:0005794,GO:0016757,GO:0000271,	-	gi|115455681|ref|NP_001051441.1|	3.5e-164	Os03g0777600, partial [Oryza sativa Japonica Group]
osa-miR818b	Os04t0474500-02	1	1	Os04t0474500-02	GO:0016023,GO:0008422,GO:0005975,GO:1901657,	K01188|1|8.5e-62|240.4|dosa:Os04t0474500-01|beta-glucosidase [EC:3.2.1.21]	gi|218195036|gb|EEC77463.1|	6.1e-62	hypothetical protein OsI_16284 [Oryza sativa Indica Group]
osa-miR818b	Os04t0667100-01	3	2	Os04t0667100-01	-	-	gi|115461168|ref|NP_001054184.1|	7e-44	Os04g0667100 [Oryza sativa Japonica Group]
osa-miR818b	Os04t0667100-02	3	2	Os04t0667100-02	-	-	gi|115461168|ref|NP_001054184.1|	7e-44	Os04g0667100 [Oryza sativa Japonica Group]
osa-miR818b	Os05t0127200-01	2	1.5	Os05t0127200-01	GO:0005622,GO:0004871,GO:0004435,GO:0035556,GO:0016042,	K05857|1|0.0e+00|1220.3|osa:4337686|phosphatidylinositol phospholipase C, delta [EC:3.1.4.11]	gi|218196017|gb|EEC78444.1|	0	hypothetical protein OsI_18294 [Oryza sativa Indica Group]
osa-miR818b	Os05t0532500-01	1.5	1	Os05t0532500-01	-	-	gi|215768861|dbj|BAH01090.1|	0	unnamed protein product [Oryza sativa Japonica Group]
osa-miR818b	Os06t0148000-01	2.5	1.2	Os06t0148000-01	GO:0035614,GO:0000166,GO:0000398,	-	gi|297724471|ref|NP_001174599.1|	4.7e-82	Os06g0148000 [Oryza sativa Japonica Group]
osa-miR818b	Os06t0218500-02	0	0	Os06t0218500-02	GO:0003677,GO:0005524,GO:0006260,	K10738|1|0.0e+00|1187.2|obr:102718278|DNA helicase MCM9 [EC:3.6.4.12]	gi|573947178|ref|XP_006655917.1|	0	PREDICTED: DNA helicase MCM9-like [Oryza brachyantha]
osa-miR818b	Os06t0262501-01	3.5	1.8	Os06t0262501-01	-	-	gi|937922210|dbj|BAS97127.1|	3.2e-47	Os06g0262501 [Oryza sativa Japonica Group]
osa-miR818b	Os06t0287500-01	2	2	Os06t0287500-01	-	K13457|1|1.8e-121|439.5|sbi:SORBI_10g010670|disease resistance protein RPM1	gi|937922376|dbj|BAS97293.1|	4.1e-176	Os06g0287500, partial [Oryza sativa Japonica Group]
osa-miR818b	Os06t0580100-02	2.5	1.2	Os06t0580100-02	-	-	gi|937923450|dbj|BAS98367.1|	6.2e-78	Os06g0580100 [Oryza sativa Japonica Group]
osa-miR818b	Os06t0593800-01	1.5	1	Os06t0593800-01	GO:0043231,GO:0080043,GO:0080044,GO:0009813,GO:0052696,	K13692|1|3.4e-124|447.2|mus:103987024|UDP-glucose:(indol-3-yl)acetate beta-D-glucosyltransferase [EC:2.4.1.121]	gi|115468756|ref|NP_001057977.1|	1.1e-270	Os06g0593800 [Oryza sativa Japonica Group]
osa-miR818b	Os06t0695800-01	3	2	Os06t0695800-01	GO:0012506,GO:0016887,GO:0005515,GO:0005460,GO:0005524,GO:0010044,GO:0015786,	K05658|1|1.3e-32|142.9|bvg:104905624|ATP-binding cassette, subfamily B (MDR/TAP), member 1 [EC:3.6.3.44]	gi|115469708|ref|NP_001058453.1|	3.3e-192	Os06g0695800 [Oryza sativa Japonica Group]
osa-miR818b	Os06t0695800-02	3	2	Os06t0695800-02	GO:0012506,GO:0016887,GO:0005515,GO:0005460,GO:0005524,GO:0010044,GO:0015786,	K05658|1|1.1e-32|142.9|bvg:104905624|ATP-binding cassette, subfamily B (MDR/TAP), member 1 [EC:3.6.3.44]	gi|937924368|dbj|BAS99285.1|	1.7e-181	Os06g0695800, partial [Oryza sativa Japonica Group]
osa-miR818b	Os07t0144732-00	3.5	2.5	Os07t0144732-00	-	-	-	-	-
osa-miR818b	Os07t0218600-01	3	2.5	Os07t0218600-01	-	-	gi|937925719|dbj|BAT00636.1|	5.4e-19	Os07g0218600 [Oryza sativa Japonica Group]
osa-miR818b	Os07t0471683-01	2.5	1.5	Os07t0471683-01	-	K20547|1|1.2e-13|80.9|bvg:104883960|basic endochitinase B [EC:3.2.1.14]!K05747|5|1.6e-13|80.5|vcn:VOLCADRAFT_88194|Wiskott-Aldrich syndrome protein	gi|302833627|ref|XP_002948377.1|	9.3e-16	metalloproteinase, extracellular matrix glycoprotein VMP3 [Volvox carteri f. nagariensis]
osa-miR818b	Os07t0595700-01	0	0	Os07t0595700-01	GO:0016021,GO:0009536,	K00430|1|1.9e-09|65.5|obr:102718644|peroxidase [EC:1.11.1.7]	gi|115473137|ref|NP_001060167.1|	7.1e-128	Os07g0595700 [Oryza sativa Japonica Group]
osa-miR818b	Os07t0596950-01	2	1.5	Os07t0596950-01	-	-	gi|937902319|dbj|BAS77373.1|	1.6e-10	Os02g0188201 [Oryza sativa Japonica Group]
osa-miR818b	Os07t0616750-01	4	2	Os07t0616750-01	-	-	gi|937927739|dbj|BAT02656.1|	4.2e-49	Os07g0616750, partial [Oryza sativa Japonica Group]
osa-miR818b	Os08t0387200-01	1.5	1	Os08t0387200-01	GO:0016021,GO:0016023,	-	gi|115476232|ref|NP_001061712.1|	3e-272	Os08g0387200 [Oryza sativa Japonica Group]
osa-miR818b	Os08t0483200-01	4	2	Os08t0483200-01	GO:0009570,GO:0003676,GO:0000166,	K13201|1|1.0e-60|237.3|egu:105060556|nucleolysin TIA-1/TIAR!K13126|3|1.8e-52|209.9|nnu:104604211|polyadenylate-binding protein	gi|115476954|ref|NP_001062073.1|	1.9e-149	Os08g0483200 [Oryza sativa Japonica Group]
osa-miR818b	Os08t0522300-01	4	2.5	Os08t0522300-01	-	-	gi|115477366|ref|NP_001062279.1|	1.9e-34	Os08g0522300 [Oryza sativa Japonica Group]
osa-miR818b	Os09t0248000-02	3	2	Os09t0248000-02	GO:0051499,GO:0019478,	K09716|1|5.2e-99|364.4|dosa:Os09t0248000-01|D-aminoacyl-tRNA deacylase [EC:3.1.1.96]	gi|222641123|gb|EEE69255.1|	2.8e-91	hypothetical protein OsJ_28508 [Oryza sativa Japonica Group]
osa-miR818b	Os09t0248000-04	3	2	Os09t0248000-04	GO:0051499,GO:0019478,	K09716|1|6.2e-48|194.9|dosa:Os09t0248000-01|D-aminoacyl-tRNA deacylase [EC:3.1.1.96]	gi|222641123|gb|EEE69255.1|	3.7e-47	hypothetical protein OsJ_28508 [Oryza sativa Japonica Group]
osa-miR818b	Os09t0401000-01	3.5	2	Os09t0401000-01	GO:0003677,	K09422|1|4.2e-168|592.8|dosa:Os09t0401000-01|myb proto-oncogene protein, plant	gi|115479049|ref|NP_001063118.1|	2.5e-167	Os09g0401000 [Oryza sativa Japonica Group]
osa-miR818b	Os09t0411600-01	0.5	0.5	Os09t0411600-01	-	K03798|1|1.3e-66|256.5|pda:103716421|cell division protease FtsH [EC:3.4.24.-]!K15271|3|1.1e-60|236.9|egr:104423905|ATP-dependent DNA helicase HFM1/MER3 [EC:3.6.4.12]	gi|115479117|ref|NP_001063152.1|	0	Os09g0411600 [Oryza sativa Japonica Group]
osa-miR818b	Os10t0104300-00	3.5	2.5	Os10t0104300-00	GO:0016023,GO:0003677,GO:0046983,GO:0004365,GO:0006096,	K01681|1|2.7e-36|154.5|ats:F775_01009|aconitate hydratase [EC:4.2.1.3]!K13422|2|2.7e-15|84.7|osa:4349484|transcription factor MYC2	gi|937934670|dbj|BAT09584.1|	8.6e-186	Os10g0104300 [Oryza sativa Japonica Group]
osa-miR818b	Os10t0406701-01	2.5	2.2	Os10t0406701-01	-	-	gi|937935865|dbj|BAT10779.1|	2.7e-11	Os10g0406701, partial [Oryza sativa Japonica Group]
osa-miR818b	Os10t0571200-01	3	1.5	Os10t0571200-01	-	K00873|1|0.0e+00|1104.7|dosa:Os10t0571200-01|pyruvate kinase [EC:2.7.1.40]	gi|115483568|ref|NP_001065454.1|	0	Os10g0571200 [Oryza sativa Japonica Group]
osa-miR818b	Os10t0571200-02	3	1.5	Os10t0571200-02	-	K00873|1|8.2e-223|774.6|osa:4349454|pyruvate kinase [EC:2.7.1.40]	gi|937937245|dbj|BAT12159.1|	4.9e-222	Os10g0571200, partial [Oryza sativa Japonica Group]
osa-miR818b	Os11t0199700-01	2.5	1.2	Os11t0199700-01	-	-	gi|937902319|dbj|BAS77373.1|	4.3e-09	Os02g0188201 [Oryza sativa Japonica Group]
osa-miR818b	Os12t0263800-02	1	1	Os12t0263800-02	-	K14484|1|1.6e-28|130.2|zma:103643850|auxin-responsive protein IAA!K13081|2|3.8e-14|82.4|cit:102621411|leucoanthocyanidin reductase [EC:1.17.1.3]	gi|222630708|gb|EEE62840.1|	5.1e-53	hypothetical protein OsJ_17643 [Oryza sativa Japonica Group]
osa-miR818b	Os12t0264500-03	1	0.5	Os12t0264500-03	GO:0003860,	K05605|1|3.3e-130|468.4|sbi:SORBI_01g028410|3-hydroxyisobutyryl-CoA hydrolase [EC:3.1.2.4]	gi|218196335|gb|EEC78762.1|	4.8e-152	hypothetical protein OsI_18988 [Oryza sativa Indica Group]
osa-miR818b	Os12t0264500-04	1	0.5	Os12t0264500-04	GO:0003860,	-	gi|937941693|dbj|BAT16605.1|	1.7e-19	Os12g0264500, partial [Oryza sativa Japonica Group]
osa-miR818c	Os01t0170500-01	2.5	2.2	Os01t0170500-01	-	K13680|1|1.9e-12|76.3|dosa:Os09t0572500-01|beta-mannan synthase [EC:2.4.1.32]!K14306|3|8.7e-10|67.4|ppp:PHYPADRAFT_166175|nuclear pore complex protein Nup62	gi|115434766|ref|NP_001042141.1|	6.3e-257	Os01g0170500 [Oryza sativa Japonica Group]
osa-miR818c	Os01t0186400-01	1.5	1.2	Os01t0186400-01	GO:0046872,	K04730|1|1.2e-10|71.6|bvg:104902207|interleukin-1 receptor-associated kinase 1 [EC:2.7.11.1]	gi|55295937|dbj|BAD67805.1|	1.4e-151	hypothetical protein [Oryza sativa Japonica Group]
osa-miR818c	Os01t0228500-01	1.5	1	Os01t0228500-01	GO:0016021,	K13412|1|1.5e-06|55.8|dosa:Os05t0491900-00|calcium-dependent protein kinase [EC:2.7.11.1]!K12837|4|2.0e-06|55.5|cvr:CHLNCDRAFT_58050|splicing factor U2AF 65 kDa subunit	gi|115435440|ref|NP_001042478.1|	2.8e-188	Os01g0228500 [Oryza sativa Japonica Group]
osa-miR818c	Os01t0264400-01	3.5	2.5	Os01t0264400-01	-	K09187|1|4.2e-07|57.4|vcn:VOLCADRAFT_116514|histone-lysine N-methyltransferase MLL2 [EC:2.1.1.43]	gi|992278259|gb|KXG36611.1|	1.1e-06	hypothetical protein SORBI_002G362800 [Sorghum bicolor]
osa-miR818c	Os01t0274601-01	2	1.5	Os01t0274601-01	-	-	gi|937895553|dbj|BAS71533.1|	4e-47	Os01g0274601 [Oryza sativa Japonica Group]
osa-miR818c	Os01t0513200-01	3	2	Os01t0513200-01	GO:0016021,GO:0055085,	K15115|1|3.6e-73|278.9|osa:9266735|solute carrier family 25 (mitochondrial folate transporter), member 32	gi|218188324|gb|EEC70751.1|	3.4e-73	hypothetical protein OsI_02162 [Oryza sativa Indica Group]
osa-miR818c	Os01t0651200-01	2.5	1.5	Os01t0651200-01	GO:0005737,GO:0008970,GO:0016042,	-	gi|937897468|dbj|BAS73448.1|	9e-36	Os01g0651200, partial [Oryza sativa Japonica Group]
osa-miR818c	Os01t0785700-01	3.5	2.2	Os01t0785700-01	-	K17964|1|8.5e-64|246.9|cmo:103485315|leucine-rich PPR motif-containing protein, mitochondrial!K17710|4|1.4e-29|133.3|tcc:TCM_025147|pentatricopeptide repeat domain-containing protein 1	gi|115440379|ref|NP_001044469.1|	4.4e-248	Os01g0785700 [Oryza sativa Japonica Group]
osa-miR818c	Os01t0824600-02	4	2	Os01t0824600-02	GO:0005524,GO:0004674,GO:0006468,GO:0007165,	K07198|1|2.3e-267|923.7|dosa:Os01t0824600-01|5'-AMP-activated protein kinase, catalytic alpha subunit [EC:2.7.11.11]	gi|937899022|dbj|BAS75002.1|	1.4e-266	Os01g0824600, partial [Oryza sativa Japonica Group]
osa-miR818c	Os01t0908001-01	2.5	1.2	Os01t0908001-01	GO:0016021,	-	gi|937899825|dbj|BAS75805.1|	8.3e-58	Os01g0908001 [Oryza sativa Japonica Group]
osa-miR818c	Os02t0188201-01	0	0	Os02t0188201-01	-	-	gi|937902319|dbj|BAS77373.1|	3e-30	Os02g0188201 [Oryza sativa Japonica Group]
osa-miR818c	Os02t0313500-01	0	0	Os02t0313500-01	-	K18183|1|1.2e-243|845.5|osa:4329136|cytochrome c oxidase assembly protein subunit 19	gi|125581828|gb|EAZ22759.1|	7.4e-243	hypothetical protein OsJ_06435 [Oryza sativa Japonica Group]
osa-miR818c	Os02t0652100-01	3	2	Os02t0652100-01	-	K18835|1|1.1e-10|71.2|rcu:8260453|WRKY transcription factor 2!K13424|5|1.4e-10|70.9|bdi:100845536|WRKY transcription factor 33	gi|937905010|dbj|BAS80064.1|	8.7e-92	Os02g0652100 [Oryza sativa Japonica Group]
osa-miR818c	Os03t0227500-02	1.5	1	Os03t0227500-02	GO:0016021,	-	gi|937908154|dbj|BAS83074.1|	1.2e-35	Os03g0227500, partial [Oryza sativa Japonica Group]
osa-miR818c	Os03t0259300-01	0	0	Os03t0259300-01	-	K14026|1|0.0e+00|1206.0|sita:101764890|SEL1 protein	gi|836028382|ref|XP_004987073.2|	0	PREDICTED: ERAD-associated E3 ubiquitin-protein ligase component HRD3 [Setaria italica]
osa-miR818c	Os03t0306400-01	3	2	Os03t0306400-01	GO:0005759,GO:0004252,GO:0004176,GO:0070361,GO:0003697,GO:0043565,GO:0005524,GO:0051131,GO:0070407,GO:0006515,GO:0090296,GO:0034599,	K08675|1|1.3e-25|120.9|osa:4332601|Lon-like ATP-dependent protease [EC:3.4.21.-]	gi|222624782|gb|EEE58914.1|	7.9e-25	hypothetical protein OsJ_10558 [Oryza sativa Japonica Group]
osa-miR818c	Os03t0363500-01	2.5	2	Os03t0363500-01	GO:0005887,GO:0009536,GO:0005355,GO:0005351,GO:0046323,GO:0015992,	K08145|1|1.6e-52|209.9|obr:102708883|MFS transporter, SP family, solute carrier family 2 (facilitated glucose transporter), member 8	gi|222624962|gb|EEE59094.1|	1.4e-55	hypothetical protein OsJ_10944 [Oryza sativa Japonica Group]
osa-miR818c	Os03t0651900-01	2.5	1.2	Os03t0651900-01	-	-	gi|937910604|dbj|BAS85524.1|	1.9e-36	Os03g0651900, partial [Oryza sativa Japonica Group]
osa-miR818c	Os03t0683900-01	2	2	Os03t0683900-01	GO:0005737,GO:0005634,GO:0016874,GO:0004842,GO:0042787,	K10588|1|1.2e-67|259.2|osa:4333737|ubiquitin-protein ligase E3 B [EC:2.3.2.26]	gi|115454629|ref|NP_001050915.1|	4.3e-70	Os03g0683900 [Oryza sativa Japonica Group]
osa-miR818c	Os03t0777600-01	4	2.5	Os03t0777600-01	GO:0005794,GO:0016757,GO:0000271,	-	gi|115455681|ref|NP_001051441.1|	3.5e-164	Os03g0777600, partial [Oryza sativa Japonica Group]
osa-miR818c	Os04t0474500-02	1	1	Os04t0474500-02	GO:0016023,GO:0008422,GO:0005975,GO:1901657,	K01188|1|8.5e-62|240.4|dosa:Os04t0474500-01|beta-glucosidase [EC:3.2.1.21]	gi|218195036|gb|EEC77463.1|	6.1e-62	hypothetical protein OsI_16284 [Oryza sativa Indica Group]
osa-miR818c	Os04t0667100-01	3	2	Os04t0667100-01	-	-	gi|115461168|ref|NP_001054184.1|	7e-44	Os04g0667100 [Oryza sativa Japonica Group]
osa-miR818c	Os04t0667100-02	3	2	Os04t0667100-02	-	-	gi|115461168|ref|NP_001054184.1|	7e-44	Os04g0667100 [Oryza sativa Japonica Group]
osa-miR818c	Os05t0127200-01	2	1.5	Os05t0127200-01	GO:0005622,GO:0004871,GO:0004435,GO:0035556,GO:0016042,	K05857|1|0.0e+00|1220.3|osa:4337686|phosphatidylinositol phospholipase C, delta [EC:3.1.4.11]	gi|218196017|gb|EEC78444.1|	0	hypothetical protein OsI_18294 [Oryza sativa Indica Group]
osa-miR818c	Os05t0532500-01	1.5	1	Os05t0532500-01	-	-	gi|215768861|dbj|BAH01090.1|	0	unnamed protein product [Oryza sativa Japonica Group]
osa-miR818c	Os06t0148000-01	2.5	1.2	Os06t0148000-01	GO:0035614,GO:0000166,GO:0000398,	-	gi|297724471|ref|NP_001174599.1|	4.7e-82	Os06g0148000 [Oryza sativa Japonica Group]
osa-miR818c	Os06t0218500-02	0	0	Os06t0218500-02	GO:0003677,GO:0005524,GO:0006260,	K10738|1|0.0e+00|1187.2|obr:102718278|DNA helicase MCM9 [EC:3.6.4.12]	gi|573947178|ref|XP_006655917.1|	0	PREDICTED: DNA helicase MCM9-like [Oryza brachyantha]
osa-miR818c	Os06t0262501-01	3.5	1.8	Os06t0262501-01	-	-	gi|937922210|dbj|BAS97127.1|	3.2e-47	Os06g0262501 [Oryza sativa Japonica Group]
osa-miR818c	Os06t0287500-01	2	2	Os06t0287500-01	-	K13457|1|1.8e-121|439.5|sbi:SORBI_10g010670|disease resistance protein RPM1	gi|937922376|dbj|BAS97293.1|	4.1e-176	Os06g0287500, partial [Oryza sativa Japonica Group]
osa-miR818c	Os06t0580100-02	2.5	1.2	Os06t0580100-02	-	-	gi|937923450|dbj|BAS98367.1|	6.2e-78	Os06g0580100 [Oryza sativa Japonica Group]
osa-miR818c	Os06t0593800-01	1.5	1	Os06t0593800-01	GO:0043231,GO:0080043,GO:0080044,GO:0009813,GO:0052696,	K13692|1|3.4e-124|447.2|mus:103987024|UDP-glucose:(indol-3-yl)acetate beta-D-glucosyltransferase [EC:2.4.1.121]	gi|115468756|ref|NP_001057977.1|	1.1e-270	Os06g0593800 [Oryza sativa Japonica Group]
osa-miR818c	Os06t0695800-01	3	2	Os06t0695800-01	GO:0012506,GO:0016887,GO:0005515,GO:0005460,GO:0005524,GO:0010044,GO:0015786,	K05658|1|1.3e-32|142.9|bvg:104905624|ATP-binding cassette, subfamily B (MDR/TAP), member 1 [EC:3.6.3.44]	gi|115469708|ref|NP_001058453.1|	3.3e-192	Os06g0695800 [Oryza sativa Japonica Group]
osa-miR818c	Os06t0695800-02	3	2	Os06t0695800-02	GO:0012506,GO:0016887,GO:0005515,GO:0005460,GO:0005524,GO:0010044,GO:0015786,	K05658|1|1.1e-32|142.9|bvg:104905624|ATP-binding cassette, subfamily B (MDR/TAP), member 1 [EC:3.6.3.44]	gi|937924368|dbj|BAS99285.1|	1.7e-181	Os06g0695800, partial [Oryza sativa Japonica Group]
osa-miR818c	Os07t0144732-00	3.5	2.5	Os07t0144732-00	-	-	-	-	-
osa-miR818c	Os07t0218600-01	3	2.5	Os07t0218600-01	-	-	gi|937925719|dbj|BAT00636.1|	5.4e-19	Os07g0218600 [Oryza sativa Japonica Group]
osa-miR818c	Os07t0471683-01	2.5	1.5	Os07t0471683-01	-	K20547|1|1.2e-13|80.9|bvg:104883960|basic endochitinase B [EC:3.2.1.14]!K05747|5|1.6e-13|80.5|vcn:VOLCADRAFT_88194|Wiskott-Aldrich syndrome protein	gi|302833627|ref|XP_002948377.1|	9.3e-16	metalloproteinase, extracellular matrix glycoprotein VMP3 [Volvox carteri f. nagariensis]
osa-miR818c	Os07t0595700-01	0	0	Os07t0595700-01	GO:0016021,GO:0009536,	K00430|1|1.9e-09|65.5|obr:102718644|peroxidase [EC:1.11.1.7]	gi|115473137|ref|NP_001060167.1|	7.1e-128	Os07g0595700 [Oryza sativa Japonica Group]
osa-miR818c	Os07t0596950-01	2	1.5	Os07t0596950-01	-	-	gi|937902319|dbj|BAS77373.1|	1.6e-10	Os02g0188201 [Oryza sativa Japonica Group]
osa-miR818c	Os07t0616750-01	4	2	Os07t0616750-01	-	-	gi|937927739|dbj|BAT02656.1|	4.2e-49	Os07g0616750, partial [Oryza sativa Japonica Group]
osa-miR818c	Os08t0387200-01	1.5	1	Os08t0387200-01	GO:0016021,GO:0016023,	-	gi|115476232|ref|NP_001061712.1|	3e-272	Os08g0387200 [Oryza sativa Japonica Group]
osa-miR818c	Os08t0483200-01	4	2	Os08t0483200-01	GO:0009570,GO:0003676,GO:0000166,	K13201|1|1.0e-60|237.3|egu:105060556|nucleolysin TIA-1/TIAR!K13126|3|1.8e-52|209.9|nnu:104604211|polyadenylate-binding protein	gi|115476954|ref|NP_001062073.1|	1.9e-149	Os08g0483200 [Oryza sativa Japonica Group]
osa-miR818c	Os08t0522300-01	4	2.5	Os08t0522300-01	-	-	gi|115477366|ref|NP_001062279.1|	1.9e-34	Os08g0522300 [Oryza sativa Japonica Group]
osa-miR818c	Os09t0248000-02	3	2	Os09t0248000-02	GO:0051499,GO:0019478,	K09716|1|5.2e-99|364.4|dosa:Os09t0248000-01|D-aminoacyl-tRNA deacylase [EC:3.1.1.96]	gi|222641123|gb|EEE69255.1|	2.8e-91	hypothetical protein OsJ_28508 [Oryza sativa Japonica Group]
osa-miR818c	Os09t0248000-04	3	2	Os09t0248000-04	GO:0051499,GO:0019478,	K09716|1|6.2e-48|194.9|dosa:Os09t0248000-01|D-aminoacyl-tRNA deacylase [EC:3.1.1.96]	gi|222641123|gb|EEE69255.1|	3.7e-47	hypothetical protein OsJ_28508 [Oryza sativa Japonica Group]
osa-miR818c	Os09t0401000-01	3.5	2	Os09t0401000-01	GO:0003677,	K09422|1|4.2e-168|592.8|dosa:Os09t0401000-01|myb proto-oncogene protein, plant	gi|115479049|ref|NP_001063118.1|	2.5e-167	Os09g0401000 [Oryza sativa Japonica Group]
osa-miR818c	Os09t0411600-01	0.5	0.5	Os09t0411600-01	-	K03798|1|1.3e-66|256.5|pda:103716421|cell division protease FtsH [EC:3.4.24.-]!K15271|3|1.1e-60|236.9|egr:104423905|ATP-dependent DNA helicase HFM1/MER3 [EC:3.6.4.12]	gi|115479117|ref|NP_001063152.1|	0	Os09g0411600 [Oryza sativa Japonica Group]
osa-miR818c	Os10t0104300-00	3.5	2.5	Os10t0104300-00	GO:0016023,GO:0003677,GO:0046983,GO:0004365,GO:0006096,	K01681|1|2.7e-36|154.5|ats:F775_01009|aconitate hydratase [EC:4.2.1.3]!K13422|2|2.7e-15|84.7|osa:4349484|transcription factor MYC2	gi|937934670|dbj|BAT09584.1|	8.6e-186	Os10g0104300 [Oryza sativa Japonica Group]
osa-miR818c	Os10t0406701-01	2.5	2.2	Os10t0406701-01	-	-	gi|937935865|dbj|BAT10779.1|	2.7e-11	Os10g0406701, partial [Oryza sativa Japonica Group]
osa-miR818c	Os10t0571200-01	3	1.5	Os10t0571200-01	-	K00873|1|0.0e+00|1104.7|dosa:Os10t0571200-01|pyruvate kinase [EC:2.7.1.40]	gi|115483568|ref|NP_001065454.1|	0	Os10g0571200 [Oryza sativa Japonica Group]
osa-miR818c	Os10t0571200-02	3	1.5	Os10t0571200-02	-	K00873|1|8.2e-223|774.6|osa:4349454|pyruvate kinase [EC:2.7.1.40]	gi|937937245|dbj|BAT12159.1|	4.9e-222	Os10g0571200, partial [Oryza sativa Japonica Group]
osa-miR818c	Os11t0199700-01	2.5	1.2	Os11t0199700-01	-	-	gi|937902319|dbj|BAS77373.1|	4.3e-09	Os02g0188201 [Oryza sativa Japonica Group]
osa-miR818c	Os12t0263800-02	1	1	Os12t0263800-02	-	K14484|1|1.6e-28|130.2|zma:103643850|auxin-responsive protein IAA!K13081|2|3.8e-14|82.4|cit:102621411|leucoanthocyanidin reductase [EC:1.17.1.3]	gi|222630708|gb|EEE62840.1|	5.1e-53	hypothetical protein OsJ_17643 [Oryza sativa Japonica Group]
osa-miR818c	Os12t0264500-03	1	0.5	Os12t0264500-03	GO:0003860,	K05605|1|3.3e-130|468.4|sbi:SORBI_01g028410|3-hydroxyisobutyryl-CoA hydrolase [EC:3.1.2.4]	gi|218196335|gb|EEC78762.1|	4.8e-152	hypothetical protein OsI_18988 [Oryza sativa Indica Group]
osa-miR818c	Os12t0264500-04	1	0.5	Os12t0264500-04	GO:0003860,	-	gi|937941693|dbj|BAT16605.1|	1.7e-19	Os12g0264500, partial [Oryza sativa Japonica Group]
osa-miR818d	Os01t0170500-01	2.5	2.2	Os01t0170500-01	-	K13680|1|1.9e-12|76.3|dosa:Os09t0572500-01|beta-mannan synthase [EC:2.4.1.32]!K14306|3|8.7e-10|67.4|ppp:PHYPADRAFT_166175|nuclear pore complex protein Nup62	gi|115434766|ref|NP_001042141.1|	6.3e-257	Os01g0170500 [Oryza sativa Japonica Group]
osa-miR818d	Os01t0186400-01	1.5	1.2	Os01t0186400-01	GO:0046872,	K04730|1|1.2e-10|71.6|bvg:104902207|interleukin-1 receptor-associated kinase 1 [EC:2.7.11.1]	gi|55295937|dbj|BAD67805.1|	1.4e-151	hypothetical protein [Oryza sativa Japonica Group]
osa-miR818d	Os01t0228500-01	1.5	1	Os01t0228500-01	GO:0016021,	K13412|1|1.5e-06|55.8|dosa:Os05t0491900-00|calcium-dependent protein kinase [EC:2.7.11.1]!K12837|4|2.0e-06|55.5|cvr:CHLNCDRAFT_58050|splicing factor U2AF 65 kDa subunit	gi|115435440|ref|NP_001042478.1|	2.8e-188	Os01g0228500 [Oryza sativa Japonica Group]
osa-miR818d	Os01t0264400-01	3.5	2.5	Os01t0264400-01	-	K09187|1|4.2e-07|57.4|vcn:VOLCADRAFT_116514|histone-lysine N-methyltransferase MLL2 [EC:2.1.1.43]	gi|992278259|gb|KXG36611.1|	1.1e-06	hypothetical protein SORBI_002G362800 [Sorghum bicolor]
osa-miR818d	Os01t0274601-01	2	1.5	Os01t0274601-01	-	-	gi|937895553|dbj|BAS71533.1|	4e-47	Os01g0274601 [Oryza sativa Japonica Group]
osa-miR818d	Os01t0513200-01	3	2	Os01t0513200-01	GO:0016021,GO:0055085,	K15115|1|3.6e-73|278.9|osa:9266735|solute carrier family 25 (mitochondrial folate transporter), member 32	gi|218188324|gb|EEC70751.1|	3.4e-73	hypothetical protein OsI_02162 [Oryza sativa Indica Group]
osa-miR818d	Os01t0651200-01	2.5	1.5	Os01t0651200-01	GO:0005737,GO:0008970,GO:0016042,	-	gi|937897468|dbj|BAS73448.1|	9e-36	Os01g0651200, partial [Oryza sativa Japonica Group]
osa-miR818d	Os01t0785700-01	3.5	2.2	Os01t0785700-01	-	K17964|1|8.5e-64|246.9|cmo:103485315|leucine-rich PPR motif-containing protein, mitochondrial!K17710|4|1.4e-29|133.3|tcc:TCM_025147|pentatricopeptide repeat domain-containing protein 1	gi|115440379|ref|NP_001044469.1|	4.4e-248	Os01g0785700 [Oryza sativa Japonica Group]
osa-miR818d	Os01t0824600-02	4	2	Os01t0824600-02	GO:0005524,GO:0004674,GO:0006468,GO:0007165,	K07198|1|2.3e-267|923.7|dosa:Os01t0824600-01|5'-AMP-activated protein kinase, catalytic alpha subunit [EC:2.7.11.11]	gi|937899022|dbj|BAS75002.1|	1.4e-266	Os01g0824600, partial [Oryza sativa Japonica Group]
osa-miR818d	Os01t0908001-01	2.5	1.2	Os01t0908001-01	GO:0016021,	-	gi|937899825|dbj|BAS75805.1|	8.3e-58	Os01g0908001 [Oryza sativa Japonica Group]
osa-miR818d	Os02t0188201-01	0	0	Os02t0188201-01	-	-	gi|937902319|dbj|BAS77373.1|	3e-30	Os02g0188201 [Oryza sativa Japonica Group]
osa-miR818d	Os02t0313500-01	0	0	Os02t0313500-01	-	K18183|1|1.2e-243|845.5|osa:4329136|cytochrome c oxidase assembly protein subunit 19	gi|125581828|gb|EAZ22759.1|	7.4e-243	hypothetical protein OsJ_06435 [Oryza sativa Japonica Group]
osa-miR818d	Os02t0652100-01	3	2	Os02t0652100-01	-	K18835|1|1.1e-10|71.2|rcu:8260453|WRKY transcription factor 2!K13424|5|1.4e-10|70.9|bdi:100845536|WRKY transcription factor 33	gi|937905010|dbj|BAS80064.1|	8.7e-92	Os02g0652100 [Oryza sativa Japonica Group]
osa-miR818d	Os03t0227500-02	1.5	1	Os03t0227500-02	GO:0016021,	-	gi|937908154|dbj|BAS83074.1|	1.2e-35	Os03g0227500, partial [Oryza sativa Japonica Group]
osa-miR818d	Os03t0259300-01	0	0	Os03t0259300-01	-	K14026|1|0.0e+00|1206.0|sita:101764890|SEL1 protein	gi|836028382|ref|XP_004987073.2|	0	PREDICTED: ERAD-associated E3 ubiquitin-protein ligase component HRD3 [Setaria italica]
osa-miR818d	Os03t0306400-01	3	2	Os03t0306400-01	GO:0005759,GO:0004252,GO:0004176,GO:0070361,GO:0003697,GO:0043565,GO:0005524,GO:0051131,GO:0070407,GO:0006515,GO:0090296,GO:0034599,	K08675|1|1.3e-25|120.9|osa:4332601|Lon-like ATP-dependent protease [EC:3.4.21.-]	gi|222624782|gb|EEE58914.1|	7.9e-25	hypothetical protein OsJ_10558 [Oryza sativa Japonica Group]
osa-miR818d	Os03t0363500-01	2.5	2	Os03t0363500-01	GO:0005887,GO:0009536,GO:0005355,GO:0005351,GO:0046323,GO:0015992,	K08145|1|1.6e-52|209.9|obr:102708883|MFS transporter, SP family, solute carrier family 2 (facilitated glucose transporter), member 8	gi|222624962|gb|EEE59094.1|	1.4e-55	hypothetical protein OsJ_10944 [Oryza sativa Japonica Group]
osa-miR818d	Os03t0651900-01	2.5	1.2	Os03t0651900-01	-	-	gi|937910604|dbj|BAS85524.1|	1.9e-36	Os03g0651900, partial [Oryza sativa Japonica Group]
osa-miR818d	Os03t0683900-01	2	2	Os03t0683900-01	GO:0005737,GO:0005634,GO:0016874,GO:0004842,GO:0042787,	K10588|1|1.2e-67|259.2|osa:4333737|ubiquitin-protein ligase E3 B [EC:2.3.2.26]	gi|115454629|ref|NP_001050915.1|	4.3e-70	Os03g0683900 [Oryza sativa Japonica Group]
osa-miR818d	Os03t0777600-01	4	2.5	Os03t0777600-01	GO:0005794,GO:0016757,GO:0000271,	-	gi|115455681|ref|NP_001051441.1|	3.5e-164	Os03g0777600, partial [Oryza sativa Japonica Group]
osa-miR818d	Os04t0474500-02	1	1	Os04t0474500-02	GO:0016023,GO:0008422,GO:0005975,GO:1901657,	K01188|1|8.5e-62|240.4|dosa:Os04t0474500-01|beta-glucosidase [EC:3.2.1.21]	gi|218195036|gb|EEC77463.1|	6.1e-62	hypothetical protein OsI_16284 [Oryza sativa Indica Group]
osa-miR818d	Os04t0667100-01	3	2	Os04t0667100-01	-	-	gi|115461168|ref|NP_001054184.1|	7e-44	Os04g0667100 [Oryza sativa Japonica Group]
osa-miR818d	Os04t0667100-02	3	2	Os04t0667100-02	-	-	gi|115461168|ref|NP_001054184.1|	7e-44	Os04g0667100 [Oryza sativa Japonica Group]
osa-miR818d	Os05t0127200-01	2	1.5	Os05t0127200-01	GO:0005622,GO:0004871,GO:0004435,GO:0035556,GO:0016042,	K05857|1|0.0e+00|1220.3|osa:4337686|phosphatidylinositol phospholipase C, delta [EC:3.1.4.11]	gi|218196017|gb|EEC78444.1|	0	hypothetical protein OsI_18294 [Oryza sativa Indica Group]
osa-miR818d	Os05t0532500-01	1.5	1	Os05t0532500-01	-	-	gi|215768861|dbj|BAH01090.1|	0	unnamed protein product [Oryza sativa Japonica Group]
osa-miR818d	Os06t0148000-01	2.5	1.2	Os06t0148000-01	GO:0035614,GO:0000166,GO:0000398,	-	gi|297724471|ref|NP_001174599.1|	4.7e-82	Os06g0148000 [Oryza sativa Japonica Group]
osa-miR818d	Os06t0218500-02	0	0	Os06t0218500-02	GO:0003677,GO:0005524,GO:0006260,	K10738|1|0.0e+00|1187.2|obr:102718278|DNA helicase MCM9 [EC:3.6.4.12]	gi|573947178|ref|XP_006655917.1|	0	PREDICTED: DNA helicase MCM9-like [Oryza brachyantha]
osa-miR818d	Os06t0262501-01	3.5	1.8	Os06t0262501-01	-	-	gi|937922210|dbj|BAS97127.1|	3.2e-47	Os06g0262501 [Oryza sativa Japonica Group]
osa-miR818d	Os06t0287500-01	2	2	Os06t0287500-01	-	K13457|1|1.8e-121|439.5|sbi:SORBI_10g010670|disease resistance protein RPM1	gi|937922376|dbj|BAS97293.1|	4.1e-176	Os06g0287500, partial [Oryza sativa Japonica Group]
osa-miR818d	Os06t0580100-02	2.5	1.2	Os06t0580100-02	-	-	gi|937923450|dbj|BAS98367.1|	6.2e-78	Os06g0580100 [Oryza sativa Japonica Group]
osa-miR818d	Os06t0593800-01	1.5	1	Os06t0593800-01	GO:0043231,GO:0080043,GO:0080044,GO:0009813,GO:0052696,	K13692|1|3.4e-124|447.2|mus:103987024|UDP-glucose:(indol-3-yl)acetate beta-D-glucosyltransferase [EC:2.4.1.121]	gi|115468756|ref|NP_001057977.1|	1.1e-270	Os06g0593800 [Oryza sativa Japonica Group]
osa-miR818d	Os06t0695800-01	3	2	Os06t0695800-01	GO:0012506,GO:0016887,GO:0005515,GO:0005460,GO:0005524,GO:0010044,GO:0015786,	K05658|1|1.3e-32|142.9|bvg:104905624|ATP-binding cassette, subfamily B (MDR/TAP), member 1 [EC:3.6.3.44]	gi|115469708|ref|NP_001058453.1|	3.3e-192	Os06g0695800 [Oryza sativa Japonica Group]
osa-miR818d	Os06t0695800-02	3	2	Os06t0695800-02	GO:0012506,GO:0016887,GO:0005515,GO:0005460,GO:0005524,GO:0010044,GO:0015786,	K05658|1|1.1e-32|142.9|bvg:104905624|ATP-binding cassette, subfamily B (MDR/TAP), member 1 [EC:3.6.3.44]	gi|937924368|dbj|BAS99285.1|	1.7e-181	Os06g0695800, partial [Oryza sativa Japonica Group]
osa-miR818d	Os07t0144732-00	3.5	2.5	Os07t0144732-00	-	-	-	-	-
osa-miR818d	Os07t0218600-01	3	2.5	Os07t0218600-01	-	-	gi|937925719|dbj|BAT00636.1|	5.4e-19	Os07g0218600 [Oryza sativa Japonica Group]
osa-miR818d	Os07t0471683-01	2.5	1.5	Os07t0471683-01	-	K20547|1|1.2e-13|80.9|bvg:104883960|basic endochitinase B [EC:3.2.1.14]!K05747|5|1.6e-13|80.5|vcn:VOLCADRAFT_88194|Wiskott-Aldrich syndrome protein	gi|302833627|ref|XP_002948377.1|	9.3e-16	metalloproteinase, extracellular matrix glycoprotein VMP3 [Volvox carteri f. nagariensis]
osa-miR818d	Os07t0595700-01	0	0	Os07t0595700-01	GO:0016021,GO:0009536,	K00430|1|1.9e-09|65.5|obr:102718644|peroxidase [EC:1.11.1.7]	gi|115473137|ref|NP_001060167.1|	7.1e-128	Os07g0595700 [Oryza sativa Japonica Group]
osa-miR818d	Os07t0596950-01	2	1.5	Os07t0596950-01	-	-	gi|937902319|dbj|BAS77373.1|	1.6e-10	Os02g0188201 [Oryza sativa Japonica Group]
osa-miR818d	Os07t0616750-01	4	2	Os07t0616750-01	-	-	gi|937927739|dbj|BAT02656.1|	4.2e-49	Os07g0616750, partial [Oryza sativa Japonica Group]
osa-miR818d	Os08t0387200-01	1.5	1	Os08t0387200-01	GO:0016021,GO:0016023,	-	gi|115476232|ref|NP_001061712.1|	3e-272	Os08g0387200 [Oryza sativa Japonica Group]
osa-miR818d	Os08t0483200-01	4	2	Os08t0483200-01	GO:0009570,GO:0003676,GO:0000166,	K13201|1|1.0e-60|237.3|egu:105060556|nucleolysin TIA-1/TIAR!K13126|3|1.8e-52|209.9|nnu:104604211|polyadenylate-binding protein	gi|115476954|ref|NP_001062073.1|	1.9e-149	Os08g0483200 [Oryza sativa Japonica Group]
osa-miR818d	Os08t0522300-01	4	2.5	Os08t0522300-01	-	-	gi|115477366|ref|NP_001062279.1|	1.9e-34	Os08g0522300 [Oryza sativa Japonica Group]
osa-miR818d	Os09t0248000-02	3	2	Os09t0248000-02	GO:0051499,GO:0019478,	K09716|1|5.2e-99|364.4|dosa:Os09t0248000-01|D-aminoacyl-tRNA deacylase [EC:3.1.1.96]	gi|222641123|gb|EEE69255.1|	2.8e-91	hypothetical protein OsJ_28508 [Oryza sativa Japonica Group]
osa-miR818d	Os09t0248000-04	3	2	Os09t0248000-04	GO:0051499,GO:0019478,	K09716|1|6.2e-48|194.9|dosa:Os09t0248000-01|D-aminoacyl-tRNA deacylase [EC:3.1.1.96]	gi|222641123|gb|EEE69255.1|	3.7e-47	hypothetical protein OsJ_28508 [Oryza sativa Japonica Group]
osa-miR818d	Os09t0401000-01	3.5	2	Os09t0401000-01	GO:0003677,	K09422|1|4.2e-168|592.8|dosa:Os09t0401000-01|myb proto-oncogene protein, plant	gi|115479049|ref|NP_001063118.1|	2.5e-167	Os09g0401000 [Oryza sativa Japonica Group]
osa-miR818d	Os09t0411600-01	0.5	0.5	Os09t0411600-01	-	K03798|1|1.3e-66|256.5|pda:103716421|cell division protease FtsH [EC:3.4.24.-]!K15271|3|1.1e-60|236.9|egr:104423905|ATP-dependent DNA helicase HFM1/MER3 [EC:3.6.4.12]	gi|115479117|ref|NP_001063152.1|	0	Os09g0411600 [Oryza sativa Japonica Group]
osa-miR818d	Os10t0104300-00	3.5	2.5	Os10t0104300-00	GO:0016023,GO:0003677,GO:0046983,GO:0004365,GO:0006096,	K01681|1|2.7e-36|154.5|ats:F775_01009|aconitate hydratase [EC:4.2.1.3]!K13422|2|2.7e-15|84.7|osa:4349484|transcription factor MYC2	gi|937934670|dbj|BAT09584.1|	8.6e-186	Os10g0104300 [Oryza sativa Japonica Group]
osa-miR818d	Os10t0406701-01	2.5	2.2	Os10t0406701-01	-	-	gi|937935865|dbj|BAT10779.1|	2.7e-11	Os10g0406701, partial [Oryza sativa Japonica Group]
osa-miR818d	Os10t0571200-01	3	1.5	Os10t0571200-01	-	K00873|1|0.0e+00|1104.7|dosa:Os10t0571200-01|pyruvate kinase [EC:2.7.1.40]	gi|115483568|ref|NP_001065454.1|	0	Os10g0571200 [Oryza sativa Japonica Group]
osa-miR818d	Os10t0571200-02	3	1.5	Os10t0571200-02	-	K00873|1|8.2e-223|774.6|osa:4349454|pyruvate kinase [EC:2.7.1.40]	gi|937937245|dbj|BAT12159.1|	4.9e-222	Os10g0571200, partial [Oryza sativa Japonica Group]
osa-miR818d	Os11t0199700-01	2.5	1.2	Os11t0199700-01	-	-	gi|937902319|dbj|BAS77373.1|	4.3e-09	Os02g0188201 [Oryza sativa Japonica Group]
osa-miR818d	Os12t0263800-02	1	1	Os12t0263800-02	-	K14484|1|1.6e-28|130.2|zma:103643850|auxin-responsive protein IAA!K13081|2|3.8e-14|82.4|cit:102621411|leucoanthocyanidin reductase [EC:1.17.1.3]	gi|222630708|gb|EEE62840.1|	5.1e-53	hypothetical protein OsJ_17643 [Oryza sativa Japonica Group]
osa-miR818d	Os12t0264500-03	1	0.5	Os12t0264500-03	GO:0003860,	K05605|1|3.3e-130|468.4|sbi:SORBI_01g028410|3-hydroxyisobutyryl-CoA hydrolase [EC:3.1.2.4]	gi|218196335|gb|EEC78762.1|	4.8e-152	hypothetical protein OsI_18988 [Oryza sativa Indica Group]
osa-miR818d	Os12t0264500-04	1	0.5	Os12t0264500-04	GO:0003860,	-	gi|937941693|dbj|BAT16605.1|	1.7e-19	Os12g0264500, partial [Oryza sativa Japonica Group]
osa-miR818e	Os01t0170500-01	2.5	2.2	Os01t0170500-01	-	K13680|1|1.9e-12|76.3|dosa:Os09t0572500-01|beta-mannan synthase [EC:2.4.1.32]!K14306|3|8.7e-10|67.4|ppp:PHYPADRAFT_166175|nuclear pore complex protein Nup62	gi|115434766|ref|NP_001042141.1|	6.3e-257	Os01g0170500 [Oryza sativa Japonica Group]
osa-miR818e	Os01t0186400-01	1.5	1.2	Os01t0186400-01	GO:0046872,	K04730|1|1.2e-10|71.6|bvg:104902207|interleukin-1 receptor-associated kinase 1 [EC:2.7.11.1]	gi|55295937|dbj|BAD67805.1|	1.4e-151	hypothetical protein [Oryza sativa Japonica Group]
osa-miR818e	Os01t0228500-01	1.5	1	Os01t0228500-01	GO:0016021,	K13412|1|1.5e-06|55.8|dosa:Os05t0491900-00|calcium-dependent protein kinase [EC:2.7.11.1]!K12837|4|2.0e-06|55.5|cvr:CHLNCDRAFT_58050|splicing factor U2AF 65 kDa subunit	gi|115435440|ref|NP_001042478.1|	2.8e-188	Os01g0228500 [Oryza sativa Japonica Group]
osa-miR818e	Os01t0264400-01	3.5	2.5	Os01t0264400-01	-	K09187|1|4.2e-07|57.4|vcn:VOLCADRAFT_116514|histone-lysine N-methyltransferase MLL2 [EC:2.1.1.43]	gi|992278259|gb|KXG36611.1|	1.1e-06	hypothetical protein SORBI_002G362800 [Sorghum bicolor]
osa-miR818e	Os01t0274601-01	2	1.5	Os01t0274601-01	-	-	gi|937895553|dbj|BAS71533.1|	4e-47	Os01g0274601 [Oryza sativa Japonica Group]
osa-miR818e	Os01t0513200-01	3	2	Os01t0513200-01	GO:0016021,GO:0055085,	K15115|1|3.6e-73|278.9|osa:9266735|solute carrier family 25 (mitochondrial folate transporter), member 32	gi|218188324|gb|EEC70751.1|	3.4e-73	hypothetical protein OsI_02162 [Oryza sativa Indica Group]
osa-miR818e	Os01t0651200-01	2.5	1.5	Os01t0651200-01	GO:0005737,GO:0008970,GO:0016042,	-	gi|937897468|dbj|BAS73448.1|	9e-36	Os01g0651200, partial [Oryza sativa Japonica Group]
osa-miR818e	Os01t0785700-01	3.5	2.2	Os01t0785700-01	-	K17964|1|8.5e-64|246.9|cmo:103485315|leucine-rich PPR motif-containing protein, mitochondrial!K17710|4|1.4e-29|133.3|tcc:TCM_025147|pentatricopeptide repeat domain-containing protein 1	gi|115440379|ref|NP_001044469.1|	4.4e-248	Os01g0785700 [Oryza sativa Japonica Group]
osa-miR818e	Os01t0824600-02	4	2	Os01t0824600-02	GO:0005524,GO:0004674,GO:0006468,GO:0007165,	K07198|1|2.3e-267|923.7|dosa:Os01t0824600-01|5'-AMP-activated protein kinase, catalytic alpha subunit [EC:2.7.11.11]	gi|937899022|dbj|BAS75002.1|	1.4e-266	Os01g0824600, partial [Oryza sativa Japonica Group]
osa-miR818e	Os01t0908001-01	2.5	1.2	Os01t0908001-01	GO:0016021,	-	gi|937899825|dbj|BAS75805.1|	8.3e-58	Os01g0908001 [Oryza sativa Japonica Group]
osa-miR818e	Os02t0188201-01	0	0	Os02t0188201-01	-	-	gi|937902319|dbj|BAS77373.1|	3e-30	Os02g0188201 [Oryza sativa Japonica Group]
osa-miR818e	Os02t0313500-01	0	0	Os02t0313500-01	-	K18183|1|1.2e-243|845.5|osa:4329136|cytochrome c oxidase assembly protein subunit 19	gi|125581828|gb|EAZ22759.1|	7.4e-243	hypothetical protein OsJ_06435 [Oryza sativa Japonica Group]
osa-miR818e	Os02t0652100-01	3	2	Os02t0652100-01	-	K18835|1|1.1e-10|71.2|rcu:8260453|WRKY transcription factor 2!K13424|5|1.4e-10|70.9|bdi:100845536|WRKY transcription factor 33	gi|937905010|dbj|BAS80064.1|	8.7e-92	Os02g0652100 [Oryza sativa Japonica Group]
osa-miR818e	Os03t0227500-02	1.5	1	Os03t0227500-02	GO:0016021,	-	gi|937908154|dbj|BAS83074.1|	1.2e-35	Os03g0227500, partial [Oryza sativa Japonica Group]
osa-miR818e	Os03t0259300-01	0	0	Os03t0259300-01	-	K14026|1|0.0e+00|1206.0|sita:101764890|SEL1 protein	gi|836028382|ref|XP_004987073.2|	0	PREDICTED: ERAD-associated E3 ubiquitin-protein ligase component HRD3 [Setaria italica]
osa-miR818e	Os03t0306400-01	3	2	Os03t0306400-01	GO:0005759,GO:0004252,GO:0004176,GO:0070361,GO:0003697,GO:0043565,GO:0005524,GO:0051131,GO:0070407,GO:0006515,GO:0090296,GO:0034599,	K08675|1|1.3e-25|120.9|osa:4332601|Lon-like ATP-dependent protease [EC:3.4.21.-]	gi|222624782|gb|EEE58914.1|	7.9e-25	hypothetical protein OsJ_10558 [Oryza sativa Japonica Group]
osa-miR818e	Os03t0363500-01	2.5	2	Os03t0363500-01	GO:0005887,GO:0009536,GO:0005355,GO:0005351,GO:0046323,GO:0015992,	K08145|1|1.6e-52|209.9|obr:102708883|MFS transporter, SP family, solute carrier family 2 (facilitated glucose transporter), member 8	gi|222624962|gb|EEE59094.1|	1.4e-55	hypothetical protein OsJ_10944 [Oryza sativa Japonica Group]
osa-miR818e	Os03t0651900-01	2.5	1.2	Os03t0651900-01	-	-	gi|937910604|dbj|BAS85524.1|	1.9e-36	Os03g0651900, partial [Oryza sativa Japonica Group]
osa-miR818e	Os03t0683900-01	2	2	Os03t0683900-01	GO:0005737,GO:0005634,GO:0016874,GO:0004842,GO:0042787,	K10588|1|1.2e-67|259.2|osa:4333737|ubiquitin-protein ligase E3 B [EC:2.3.2.26]	gi|115454629|ref|NP_001050915.1|	4.3e-70	Os03g0683900 [Oryza sativa Japonica Group]
osa-miR818e	Os03t0777600-01	4	2.5	Os03t0777600-01	GO:0005794,GO:0016757,GO:0000271,	-	gi|115455681|ref|NP_001051441.1|	3.5e-164	Os03g0777600, partial [Oryza sativa Japonica Group]
osa-miR818e	Os04t0474500-02	1	1	Os04t0474500-02	GO:0016023,GO:0008422,GO:0005975,GO:1901657,	K01188|1|8.5e-62|240.4|dosa:Os04t0474500-01|beta-glucosidase [EC:3.2.1.21]	gi|218195036|gb|EEC77463.1|	6.1e-62	hypothetical protein OsI_16284 [Oryza sativa Indica Group]
osa-miR818e	Os04t0667100-01	3	2	Os04t0667100-01	-	-	gi|115461168|ref|NP_001054184.1|	7e-44	Os04g0667100 [Oryza sativa Japonica Group]
osa-miR818e	Os04t0667100-02	3	2	Os04t0667100-02	-	-	gi|115461168|ref|NP_001054184.1|	7e-44	Os04g0667100 [Oryza sativa Japonica Group]
osa-miR818e	Os05t0127200-01	2	1.5	Os05t0127200-01	GO:0005622,GO:0004871,GO:0004435,GO:0035556,GO:0016042,	K05857|1|0.0e+00|1220.3|osa:4337686|phosphatidylinositol phospholipase C, delta [EC:3.1.4.11]	gi|218196017|gb|EEC78444.1|	0	hypothetical protein OsI_18294 [Oryza sativa Indica Group]
osa-miR818e	Os05t0532500-01	1.5	1	Os05t0532500-01	-	-	gi|215768861|dbj|BAH01090.1|	0	unnamed protein product [Oryza sativa Japonica Group]
osa-miR818e	Os06t0148000-01	2.5	1.2	Os06t0148000-01	GO:0035614,GO:0000166,GO:0000398,	-	gi|297724471|ref|NP_001174599.1|	4.7e-82	Os06g0148000 [Oryza sativa Japonica Group]
osa-miR818e	Os06t0218500-02	0	0	Os06t0218500-02	GO:0003677,GO:0005524,GO:0006260,	K10738|1|0.0e+00|1187.2|obr:102718278|DNA helicase MCM9 [EC:3.6.4.12]	gi|573947178|ref|XP_006655917.1|	0	PREDICTED: DNA helicase MCM9-like [Oryza brachyantha]
osa-miR818e	Os06t0262501-01	3.5	1.8	Os06t0262501-01	-	-	gi|937922210|dbj|BAS97127.1|	3.2e-47	Os06g0262501 [Oryza sativa Japonica Group]
osa-miR818e	Os06t0287500-01	2	2	Os06t0287500-01	-	K13457|1|1.8e-121|439.5|sbi:SORBI_10g010670|disease resistance protein RPM1	gi|937922376|dbj|BAS97293.1|	4.1e-176	Os06g0287500, partial [Oryza sativa Japonica Group]
osa-miR818e	Os06t0580100-02	2.5	1.2	Os06t0580100-02	-	-	gi|937923450|dbj|BAS98367.1|	6.2e-78	Os06g0580100 [Oryza sativa Japonica Group]
osa-miR818e	Os06t0593800-01	1.5	1	Os06t0593800-01	GO:0043231,GO:0080043,GO:0080044,GO:0009813,GO:0052696,	K13692|1|3.4e-124|447.2|mus:103987024|UDP-glucose:(indol-3-yl)acetate beta-D-glucosyltransferase [EC:2.4.1.121]	gi|115468756|ref|NP_001057977.1|	1.1e-270	Os06g0593800 [Oryza sativa Japonica Group]
osa-miR818e	Os06t0695800-01	3	2	Os06t0695800-01	GO:0012506,GO:0016887,GO:0005515,GO:0005460,GO:0005524,GO:0010044,GO:0015786,	K05658|1|1.3e-32|142.9|bvg:104905624|ATP-binding cassette, subfamily B (MDR/TAP), member 1 [EC:3.6.3.44]	gi|115469708|ref|NP_001058453.1|	3.3e-192	Os06g0695800 [Oryza sativa Japonica Group]
osa-miR818e	Os06t0695800-02	3	2	Os06t0695800-02	GO:0012506,GO:0016887,GO:0005515,GO:0005460,GO:0005524,GO:0010044,GO:0015786,	K05658|1|1.1e-32|142.9|bvg:104905624|ATP-binding cassette, subfamily B (MDR/TAP), member 1 [EC:3.6.3.44]	gi|937924368|dbj|BAS99285.1|	1.7e-181	Os06g0695800, partial [Oryza sativa Japonica Group]
osa-miR818e	Os07t0144732-00	3.5	2.5	Os07t0144732-00	-	-	-	-	-
osa-miR818e	Os07t0218600-01	3	2.5	Os07t0218600-01	-	-	gi|937925719|dbj|BAT00636.1|	5.4e-19	Os07g0218600 [Oryza sativa Japonica Group]
osa-miR818e	Os07t0471683-01	2.5	1.5	Os07t0471683-01	-	K20547|1|1.2e-13|80.9|bvg:104883960|basic endochitinase B [EC:3.2.1.14]!K05747|5|1.6e-13|80.5|vcn:VOLCADRAFT_88194|Wiskott-Aldrich syndrome protein	gi|302833627|ref|XP_002948377.1|	9.3e-16	metalloproteinase, extracellular matrix glycoprotein VMP3 [Volvox carteri f. nagariensis]
osa-miR818e	Os07t0595700-01	0	0	Os07t0595700-01	GO:0016021,GO:0009536,	K00430|1|1.9e-09|65.5|obr:102718644|peroxidase [EC:1.11.1.7]	gi|115473137|ref|NP_001060167.1|	7.1e-128	Os07g0595700 [Oryza sativa Japonica Group]
osa-miR818e	Os07t0596950-01	2	1.5	Os07t0596950-01	-	-	gi|937902319|dbj|BAS77373.1|	1.6e-10	Os02g0188201 [Oryza sativa Japonica Group]
osa-miR818e	Os07t0616750-01	4	2	Os07t0616750-01	-	-	gi|937927739|dbj|BAT02656.1|	4.2e-49	Os07g0616750, partial [Oryza sativa Japonica Group]
osa-miR818e	Os08t0387200-01	1.5	1	Os08t0387200-01	GO:0016021,GO:0016023,	-	gi|115476232|ref|NP_001061712.1|	3e-272	Os08g0387200 [Oryza sativa Japonica Group]
osa-miR818e	Os08t0483200-01	4	2	Os08t0483200-01	GO:0009570,GO:0003676,GO:0000166,	K13201|1|1.0e-60|237.3|egu:105060556|nucleolysin TIA-1/TIAR!K13126|3|1.8e-52|209.9|nnu:104604211|polyadenylate-binding protein	gi|115476954|ref|NP_001062073.1|	1.9e-149	Os08g0483200 [Oryza sativa Japonica Group]
osa-miR818e	Os08t0522300-01	4	2.5	Os08t0522300-01	-	-	gi|115477366|ref|NP_001062279.1|	1.9e-34	Os08g0522300 [Oryza sativa Japonica Group]
osa-miR818e	Os09t0248000-02	3	2	Os09t0248000-02	GO:0051499,GO:0019478,	K09716|1|5.2e-99|364.4|dosa:Os09t0248000-01|D-aminoacyl-tRNA deacylase [EC:3.1.1.96]	gi|222641123|gb|EEE69255.1|	2.8e-91	hypothetical protein OsJ_28508 [Oryza sativa Japonica Group]
osa-miR818e	Os09t0248000-04	3	2	Os09t0248000-04	GO:0051499,GO:0019478,	K09716|1|6.2e-48|194.9|dosa:Os09t0248000-01|D-aminoacyl-tRNA deacylase [EC:3.1.1.96]	gi|222641123|gb|EEE69255.1|	3.7e-47	hypothetical protein OsJ_28508 [Oryza sativa Japonica Group]
osa-miR818e	Os09t0401000-01	3.5	2	Os09t0401000-01	GO:0003677,	K09422|1|4.2e-168|592.8|dosa:Os09t0401000-01|myb proto-oncogene protein, plant	gi|115479049|ref|NP_001063118.1|	2.5e-167	Os09g0401000 [Oryza sativa Japonica Group]
osa-miR818e	Os09t0411600-01	0.5	0.5	Os09t0411600-01	-	K03798|1|1.3e-66|256.5|pda:103716421|cell division protease FtsH [EC:3.4.24.-]!K15271|3|1.1e-60|236.9|egr:104423905|ATP-dependent DNA helicase HFM1/MER3 [EC:3.6.4.12]	gi|115479117|ref|NP_001063152.1|	0	Os09g0411600 [Oryza sativa Japonica Group]
osa-miR818e	Os10t0104300-00	3.5	2.5	Os10t0104300-00	GO:0016023,GO:0003677,GO:0046983,GO:0004365,GO:0006096,	K01681|1|2.7e-36|154.5|ats:F775_01009|aconitate hydratase [EC:4.2.1.3]!K13422|2|2.7e-15|84.7|osa:4349484|transcription factor MYC2	gi|937934670|dbj|BAT09584.1|	8.6e-186	Os10g0104300 [Oryza sativa Japonica Group]
osa-miR818e	Os10t0406701-01	2.5	2.2	Os10t0406701-01	-	-	gi|937935865|dbj|BAT10779.1|	2.7e-11	Os10g0406701, partial [Oryza sativa Japonica Group]
osa-miR818e	Os10t0571200-01	3	1.5	Os10t0571200-01	-	K00873|1|0.0e+00|1104.7|dosa:Os10t0571200-01|pyruvate kinase [EC:2.7.1.40]	gi|115483568|ref|NP_001065454.1|	0	Os10g0571200 [Oryza sativa Japonica Group]
osa-miR818e	Os10t0571200-02	3	1.5	Os10t0571200-02	-	K00873|1|8.2e-223|774.6|osa:4349454|pyruvate kinase [EC:2.7.1.40]	gi|937937245|dbj|BAT12159.1|	4.9e-222	Os10g0571200, partial [Oryza sativa Japonica Group]
osa-miR818e	Os11t0199700-01	2.5	1.2	Os11t0199700-01	-	-	gi|937902319|dbj|BAS77373.1|	4.3e-09	Os02g0188201 [Oryza sativa Japonica Group]
osa-miR818e	Os12t0263800-02	1	1	Os12t0263800-02	-	K14484|1|1.6e-28|130.2|zma:103643850|auxin-responsive protein IAA!K13081|2|3.8e-14|82.4|cit:102621411|leucoanthocyanidin reductase [EC:1.17.1.3]	gi|222630708|gb|EEE62840.1|	5.1e-53	hypothetical protein OsJ_17643 [Oryza sativa Japonica Group]
osa-miR818e	Os12t0264500-03	1	0.5	Os12t0264500-03	GO:0003860,	K05605|1|3.3e-130|468.4|sbi:SORBI_01g028410|3-hydroxyisobutyryl-CoA hydrolase [EC:3.1.2.4]	gi|218196335|gb|EEC78762.1|	4.8e-152	hypothetical protein OsI_18988 [Oryza sativa Indica Group]
osa-miR818e	Os12t0264500-04	1	0.5	Os12t0264500-04	GO:0003860,	-	gi|937941693|dbj|BAT16605.1|	1.7e-19	Os12g0264500, partial [Oryza sativa Japonica Group]
osa-miR820a	Os01t0675800-01	3.5	2	Os01t0675800-01	GO:0005634,GO:0003677,GO:0006355,	K04730|1|1.4e-14|82.8|bvg:104902207|interleukin-1 receptor-associated kinase 1 [EC:2.7.11.1]!K04733|3|9.7e-13|76.6|mus:103975540|interleukin-1 receptor-associated kinase 4 [EC:2.7.11.1]	gi|115439137|ref|NP_001043848.1|	2.7e-166	Os01g0675800 [Oryza sativa Japonica Group]
osa-miR820a	Os02t0612800-01	3.5	2.5	Os02t0612800-01	-	K11267|1|1.2e-52|210.3|gra:105772591|sister chromatid cohesion protein PDS5	gi|115447271|ref|NP_001047415.1|	0	Os02g0612800 [Oryza sativa Japonica Group]
osa-miR820a	Os03t0110800-01	2.5	1.5	Os03t0110800-01	GO:0008168,GO:0006306,	-	gi|222624058|gb|EEE58190.1|	0	hypothetical protein OsJ_09131 [Oryza sativa Japonica Group]
osa-miR820a	Os03t0757000-01	4	2.5	Os03t0757000-01	GO:0043231,GO:0080043,GO:0080044,GO:0009813,GO:0052696,	K04628|1|5.8e-61|236.9|vra:106769098|ceramide galactosyltransferase [EC:2.4.1.47]!K13692|3|3.8e-44|181.0|cam:101496472|UDP-glucose:(indol-3-yl)acetate beta-D-glucosyltransferase [EC:2.4.1.121]!K13691|5|3.2e-43|177.9|sbi:SORBI_02g030020|pathogen-inducible salicylic acid glucosyltransferase [EC:2.4.1.-]	gi|297601713|ref|NP_001051320.2|	5.1e-253	Os03g0757000, partial [Oryza sativa Japonica Group]
osa-miR820a	Os03t0757200-01	4	2.5	Os03t0757200-01	GO:0043231,GO:0080043,GO:0080044,GO:0009813,GO:0052696,	K04628|1|5.4e-95|350.1|vra:106769098|ceramide galactosyltransferase [EC:2.4.1.47]!K13691|2|6.1e-54|213.8|sbi:SORBI_02g030020|pathogen-inducible salicylic acid glucosyltransferase [EC:2.4.1.-]!K13692|4|4.2e-47|191.0|gmx:100778995|UDP-glucose:(indol-3-yl)acetate beta-D-glucosyltransferase [EC:2.4.1.121]	gi|115455443|ref|NP_001051322.1|	1.2e-274	Os03g0757200 [Oryza sativa Japonica Group]
osa-miR820a	Os05t0485800-00	3.5	2	Os05t0485800-00	-	K00423|1|0.0e+00|1416.4|dosa:Os05t0485800-00|L-ascorbate oxidase [EC:1.10.3.3]	gi|937919694|dbj|BAS94612.1|	0	Os05g0485800 [Oryza sativa Japonica Group]
osa-miR820a	Os11t0127000-01	3	2	Os11t0127000-01	GO:0005634,GO:0003677,GO:0006355,	K12581|1|6.5e-15|85.9|bna:106383523|CCR4-NOT transcription complex subunit 7/8!K01054|2|2.5e-06|57.4|bna:106399005|acylglycerol lipase [EC:3.1.1.23]!K05941|3|4.2e-06|56.6|mdm:103435918|glutathione gamma-glutamylcysteinyltransferase [EC:2.3.2.15]	gi|937937573|dbj|BAT12486.1|	3.1e-173	Os11g0127000, partial [Oryza sativa Japonica Group]
osa-miR820b	Os01t0675800-01	3.5	2	Os01t0675800-01	GO:0005634,GO:0003677,GO:0006355,	K04730|1|1.4e-14|82.8|bvg:104902207|interleukin-1 receptor-associated kinase 1 [EC:2.7.11.1]!K04733|3|9.7e-13|76.6|mus:103975540|interleukin-1 receptor-associated kinase 4 [EC:2.7.11.1]	gi|115439137|ref|NP_001043848.1|	2.7e-166	Os01g0675800 [Oryza sativa Japonica Group]
osa-miR820b	Os02t0612800-01	3.5	2.5	Os02t0612800-01	-	K11267|1|1.2e-52|210.3|gra:105772591|sister chromatid cohesion protein PDS5	gi|115447271|ref|NP_001047415.1|	0	Os02g0612800 [Oryza sativa Japonica Group]
osa-miR820b	Os03t0110800-01	2.5	1.5	Os03t0110800-01	GO:0008168,GO:0006306,	-	gi|222624058|gb|EEE58190.1|	0	hypothetical protein OsJ_09131 [Oryza sativa Japonica Group]
osa-miR820b	Os03t0757000-01	4	2.5	Os03t0757000-01	GO:0043231,GO:0080043,GO:0080044,GO:0009813,GO:0052696,	K04628|1|5.8e-61|236.9|vra:106769098|ceramide galactosyltransferase [EC:2.4.1.47]!K13692|3|3.8e-44|181.0|cam:101496472|UDP-glucose:(indol-3-yl)acetate beta-D-glucosyltransferase [EC:2.4.1.121]!K13691|5|3.2e-43|177.9|sbi:SORBI_02g030020|pathogen-inducible salicylic acid glucosyltransferase [EC:2.4.1.-]	gi|297601713|ref|NP_001051320.2|	5.1e-253	Os03g0757000, partial [Oryza sativa Japonica Group]
osa-miR820b	Os03t0757200-01	4	2.5	Os03t0757200-01	GO:0043231,GO:0080043,GO:0080044,GO:0009813,GO:0052696,	K04628|1|5.4e-95|350.1|vra:106769098|ceramide galactosyltransferase [EC:2.4.1.47]!K13691|2|6.1e-54|213.8|sbi:SORBI_02g030020|pathogen-inducible salicylic acid glucosyltransferase [EC:2.4.1.-]!K13692|4|4.2e-47|191.0|gmx:100778995|UDP-glucose:(indol-3-yl)acetate beta-D-glucosyltransferase [EC:2.4.1.121]	gi|115455443|ref|NP_001051322.1|	1.2e-274	Os03g0757200 [Oryza sativa Japonica Group]
osa-miR820b	Os05t0485800-00	3.5	2	Os05t0485800-00	-	K00423|1|0.0e+00|1416.4|dosa:Os05t0485800-00|L-ascorbate oxidase [EC:1.10.3.3]	gi|937919694|dbj|BAS94612.1|	0	Os05g0485800 [Oryza sativa Japonica Group]
osa-miR820b	Os11t0127000-01	3	2	Os11t0127000-01	GO:0005634,GO:0003677,GO:0006355,	K12581|1|6.5e-15|85.9|bna:106383523|CCR4-NOT transcription complex subunit 7/8!K01054|2|2.5e-06|57.4|bna:106399005|acylglycerol lipase [EC:3.1.1.23]!K05941|3|4.2e-06|56.6|mdm:103435918|glutathione gamma-glutamylcysteinyltransferase [EC:2.3.2.15]	gi|937937573|dbj|BAT12486.1|	3.1e-173	Os11g0127000, partial [Oryza sativa Japonica Group]
osa-miR820c	Os01t0675800-01	3.5	2	Os01t0675800-01	GO:0005634,GO:0003677,GO:0006355,	K04730|1|1.4e-14|82.8|bvg:104902207|interleukin-1 receptor-associated kinase 1 [EC:2.7.11.1]!K04733|3|9.7e-13|76.6|mus:103975540|interleukin-1 receptor-associated kinase 4 [EC:2.7.11.1]	gi|115439137|ref|NP_001043848.1|	2.7e-166	Os01g0675800 [Oryza sativa Japonica Group]
osa-miR820c	Os02t0612800-01	3.5	2.5	Os02t0612800-01	-	K11267|1|1.2e-52|210.3|gra:105772591|sister chromatid cohesion protein PDS5	gi|115447271|ref|NP_001047415.1|	0	Os02g0612800 [Oryza sativa Japonica Group]
osa-miR820c	Os03t0110800-01	2.5	1.5	Os03t0110800-01	GO:0008168,GO:0006306,	-	gi|222624058|gb|EEE58190.1|	0	hypothetical protein OsJ_09131 [Oryza sativa Japonica Group]
osa-miR820c	Os03t0757000-01	4	2.5	Os03t0757000-01	GO:0043231,GO:0080043,GO:0080044,GO:0009813,GO:0052696,	K04628|1|5.8e-61|236.9|vra:106769098|ceramide galactosyltransferase [EC:2.4.1.47]!K13692|3|3.8e-44|181.0|cam:101496472|UDP-glucose:(indol-3-yl)acetate beta-D-glucosyltransferase [EC:2.4.1.121]!K13691|5|3.2e-43|177.9|sbi:SORBI_02g030020|pathogen-inducible salicylic acid glucosyltransferase [EC:2.4.1.-]	gi|297601713|ref|NP_001051320.2|	5.1e-253	Os03g0757000, partial [Oryza sativa Japonica Group]
osa-miR820c	Os03t0757200-01	4	2.5	Os03t0757200-01	GO:0043231,GO:0080043,GO:0080044,GO:0009813,GO:0052696,	K04628|1|5.4e-95|350.1|vra:106769098|ceramide galactosyltransferase [EC:2.4.1.47]!K13691|2|6.1e-54|213.8|sbi:SORBI_02g030020|pathogen-inducible salicylic acid glucosyltransferase [EC:2.4.1.-]!K13692|4|4.2e-47|191.0|gmx:100778995|UDP-glucose:(indol-3-yl)acetate beta-D-glucosyltransferase [EC:2.4.1.121]	gi|115455443|ref|NP_001051322.1|	1.2e-274	Os03g0757200 [Oryza sativa Japonica Group]
osa-miR820c	Os05t0485800-00	3.5	2	Os05t0485800-00	-	K00423|1|0.0e+00|1416.4|dosa:Os05t0485800-00|L-ascorbate oxidase [EC:1.10.3.3]	gi|937919694|dbj|BAS94612.1|	0	Os05g0485800 [Oryza sativa Japonica Group]
osa-miR820c	Os11t0127000-01	3	2	Os11t0127000-01	GO:0005634,GO:0003677,GO:0006355,	K12581|1|6.5e-15|85.9|bna:106383523|CCR4-NOT transcription complex subunit 7/8!K01054|2|2.5e-06|57.4|bna:106399005|acylglycerol lipase [EC:3.1.1.23]!K05941|3|4.2e-06|56.6|mdm:103435918|glutathione gamma-glutamylcysteinyltransferase [EC:2.3.2.15]	gi|937937573|dbj|BAT12486.1|	3.1e-173	Os11g0127000, partial [Oryza sativa Japonica Group]
osa-miR821a	Os04t0190000-02	4	2.5	Os04t0190000-02	-	-	gi|222628436|gb|EEE60568.1|	8.1e-50	hypothetical protein OsJ_13933 [Oryza sativa Japonica Group]
osa-miR821b	Os04t0190000-02	4	2.5	Os04t0190000-02	-	-	gi|222628436|gb|EEE60568.1|	8.1e-50	hypothetical protein OsJ_13933 [Oryza sativa Japonica Group]
osa-miR821c	Os04t0190000-02	4	2.5	Os04t0190000-02	-	-	gi|222628436|gb|EEE60568.1|	8.1e-50	hypothetical protein OsJ_13933 [Oryza sativa Japonica Group]
