# Supplementary material for: Alternative Polyadenylation Dynamics During the Rice Blast Immune Response
Source: Mol Plant Pathol. 2026 Jun 26;27(7):e70301. doi: 10.1111/mpp.70301 (PMC13305335; doi:10.1111/mpp.70301)
Supplement: Supplementary file 19 — Table S10: miRNAs that bind to APA genes as predicted by psRNATarget. [file MPP-27-e70301-s010.xlsx]

## Sheet: Supplemental Table 10 miRNAs th
osa-miR156a	25376135	3.5	14.605	1	20	172	191	UGACAGAAGAGAGUGAGCAC	GUGCUCGCUCUCUUUUUUCC	Cleavage
osa-miR156a	32513522	3	9.848	1	20	18	37	UGACAGAAGAGAGUGAGCAC	AUGUUUGCUCUCUUUUGUUG	Cleavage
osa-miR156a	32513611	3	13.601	1	20	107	126	UGACAGAAGAGAGUGAGCAC	AUGUUUGCUCUCUUUUGUUG	Cleavage
osa-miR156a	26208984	3	13.886	1	20	210	229	UGACAGAAGAGAGUGAGCAC	CUGCUUUCUCUUUUUUGUUA	Cleavage
osa-miR156a	30782723	5	13.899	1	20	135	154	UGACAGAAGAGAGUGAGCAC	AUGCUCAUUCUCUUUUGCUU	Cleavage
osa-miR156a	30914492	4	18.673	1	20	210	229	UGACAGAAGAGAGUGAGCAC	GUGCUUGUACUCUUCUGUUU	Cleavage
osa-miR156a	22479262	3.5	7.239	1	20	26	45	UGACAGAAGAGAGUGAGCAC	UUGCUUAUUCUUUUCUAUUA	Cleavage
osa-miR156a	14958212	4	14.86	1	20	205	224	UGACAGAAGAGAGUGAGCAC	AGUCUCACUCUCUUUUGGCA	Cleavage
osa-miR156a	12257012	4	15.357	1	20	152	171	UGACAGAAGAGAGUGAGCAC	GUGCUCACUGUUUUAUGUUG	Translation
osa-miR156a	30755807	4	15.444	1	20	131	150	UGACAGAAGAGAGUGAGCAC	AGAUUUAUUUUCUUCUGUCA	Cleavage
osa-miR156a	15890028	3.5	13.316	1	20	211	230	UGACAGAAGAGAGUGAGCAC	GAGUUUACUGUUUUCUGUCA	Translation
osa-miR156a	33502461	4.5	15.609	1	20	149	168	UGACAGAAGAGAGUGAGCAC	GUGUUUACUCUUUUUUUUUG	Cleavage
osa-miR156a	17255634	4	10.135	1	20	176	195	UGACAGAAGAGAGUGAGCAC	GUAUUCGUUUUCUUCUGUUG	Cleavage
osa-miR156a	17954222	3.5	12.436	1	20	141	160	UGACAGAAGAGAGUGAGCAC	AUGUUUACCCUCUUCUGUUU	Cleavage
osa-miR156a	34415938	3.5	20.851	1	20	236	255	UGACAGAAGAGAGUGAGCAC	AUGCUUUCUUUCUUCUGUUC	Cleavage
osa-miR156a	2401952	3.5	16.812	1	20	194	213	UGACAGAAGAGAGUGAGCAC	UUGCUGAUUCUUUUCUGUUU	Cleavage
osa-miR156a	21293387	4.5	19.463	1	20	145	164	UGACAGAAGAGAGUGAGCAC	GUGUUUGCUGUUUUCUGUUC	Translation
osa-miR156a	26909909	3.5	19.017	1	20	20	39	UGACAGAAGAGAGUGAGCAC	UUGCUCACUGUUUUCUGCUA	Translation
osa-miR156a	6726391	4.5	15.058	1	20	91	110	UGACAGAAGAGAGUGAGCAC	GUUUUCGUUCUUUUUUGUCU	Cleavage
osa-miR156a	25093058	3.5	10.139	1	20	21	40	UGACAGAAGAGAGUGAGCAC	UUGUUCAUACUCUUCUGCCA	Cleavage
osa-miR156a	7554159	3	18.16	1	20	252	271	UGACAGAAGAGAGUGAGCAC	AUGUUCAGUCUCAUUUGUCA	Cleavage
osa-miR156a	20628285	3	16.555	1	20	97	116	UGACAGAAGAGAGUGAGCAC	UUCCUCGUUAUCUUCUGUCA	Translation
osa-miR156a	331712	4.5	24.427	1	20	239	258	UGACAGAAGAGAGUGAGCAC	GUGCUUGUUGUCUUCUCUUA	Translation
osa-miR156a	35040190	4	11.541	1	20	274	293	UGACAGAAGAGAGUGAGCAC	GUGUACCCUUUCUUUUGUUA	Cleavage
osa-miR156a	331680	4.5	16.801	1	20	271	290	UGACAGAAGAGAGUGAGCAC	GUGCUUGUUGUCUUCUCUUA	Translation
osa-miR156a	5909538	4	18.859	1	20	234	253	UGACAGAAGAGAGUGAGCAC	GUGAUCACUGUUUUCUUUCA	Translation
osa-miR156a	17355807	4.5	10.134	1	20	216	235	UGACAGAAGAGAGUGAGCAC	UGUUUUACUUUUUUUUGUCA	Cleavage
osa-miR156a	35040457	4	10.341	1	20	7	26	UGACAGAAGAGAGUGAGCAC	GUGUACCCUUUCUUUUGUUA	Cleavage
osa-miR156a	150500	5	18.42	1	20	99	118	UGACAGAAGAGAGUGAGCAC	GUGUUUGUUCUUUUUUAUUA	Cleavage
osa-miR156a	25859567	3.5	20.356	1	20	22	41	UGACAGAAGAGAGUGAGCAC	GUGCUGCCUCUCCUCUGUCG	Cleavage
osa-miR156a	8417555	4.5	12.852	1	20	162	181	UGACAGAAGAGAGUGAGCAC	AAUUUUGUUCUCUUCUGUUA	Cleavage
osa-miR156a	23930729	4	20.687	1	20	209	228	UGACAGAAGAGAGUGAGCAC	GUACUCCCUCUUUUUUGUUG	Cleavage
osa-miR156a	20632046	4.5	18.804	1	20	146	165	UGACAGAAGAGAGUGAGCAC	GUGUUCGUGUUCUGCUGUCA	Cleavage
osa-miR156a	1931012	4	23.249	1	20	60	79	UGACAGAAGAGAGUGAGCAC	GUGCUCGCUUCUGUUUGUCA	Translation
osa-miR156a	22270992	4.5	9.2	1	20	224	243	UGACAGAAGAGAGUGAGCAC	UCCUUCAUUUUUUUUUGUCA	Cleavage
osa-miR156a	19750936	4	10.859	1	20	81	100	UGACAGAAGAGAGUGAGCAC	CUUCUUGUUCUCUUUUGUCC	Cleavage
osa-miR156a	23810623	4.5	7.295	1	20	210	229	UGACAGAAGAGAGUGAGCAC	UUGUUCGUUUUCUUCUCUCU	Cleavage
osa-miR156a	23382140	4.5	5.66	1	20	197	216	UGACAGAAGAGAGUGAGCAC	UUGUUCGCUCUCUUUUUUUU	Cleavage
osa-miR156a	8464889	5	12.978	1	20	136	155	UGACAGAAGAGAGUGAGCAC	GAUCUCCCUCUCCUCUGUCC	Cleavage
osa-miR156a	1499659	4	20.542	1	20	173	192	UGACAGAAGAGAGUGAGCAC	CUGCAUACUUUUUUCUGUUC	Cleavage
osa-miR156a	11260707	4.5	16.498	1	20	174	193	UGACAGAAGAGAGUGAGCAC	UUGUUCAUUCUUUUUUGCCU	Cleavage
osa-miR156a	20520510	5	23.701	1	20	170	189	UGACAGAAGAGAGUGAGCAC	GUGCUAAUUCUUUUGUGUUU	Cleavage
osa-miR156a	22436120	4	16.012	1	20	116	135	UGACAGAAGAGAGUGAGCAC	CUGCUUCUUCUUUUUUGUUG	Cleavage
osa-miR156a	15880231	5	10.194	1	20	113	132	UGACAGAAGAGAGUGAGCAC	GUGUUCCUUCUCUUCUUUUU	Cleavage
osa-miR156a	4328619	4	12.761	1	20	90	109	UGACAGAAGAGAGUGAGCAC	AUCUUCACUUUUUUCUGACA	Cleavage
osa-miR156a	4328619	5	16.734	1	20	206	225	UGACAGAAGAGAGUGAGCAC	AUAUUAGUUCUUUUCUGUUG	Cleavage
osa-miR156a	25176085	4.5	10.661	1	20	278	297	UGACAGAAGAGAGUGAGCAC	AUGUUUGCUUUUUUUUUUCA	Cleavage
osa-miR156a	4314717	4.5	10.965	1	20	260	279	UGACAGAAGAGAGUGAGCAC	GUAAUCAUUCUUUUUUGUCU	Cleavage
osa-miR156a	27929531	3.5	19.574	1	20	95	114	UGACAGAAGAGAGUGAGCAC	UUGUUCAUUCAUAUCUGUCA	Translation
osa-miR156a	2025441	4	24.398	1	20	125	144	UGACAGAAGAGAGUGAGCAC	UUGUUGAUUUUUUUUUGUUA	Cleavage
osa-miR156a	27524793	4	8.265	1	20	167	186	UGACAGAAGAGAGUGAGCAC	UUGCUCUCUUUUUUUUUUCA	Cleavage
osa-miR156a	16926947	5	20.225	1	20	71	90	UGACAGAAGAGAGUGAGCAC	UCGCUCGCUCUGUUCUGUGU	Translation
osa-miR156a	16991361	5	14.208	1	20	92	111	UGACAGAAGAGAGUGAGCAC	GUUCUCGCUUUUUUCUUUCU	Cleavage
osa-miR156a	33394116	4	9.77	1	20	158	177	UGACAGAAGAGAGUGAGCAC	UUAUUCAUUCUUUCCUGUCA	Cleavage
osa-miR156a	1681087	4	17.34	1	20	175	194	UGACAGAAGAGAGUGAGCAC	UUGCUUGCUUGCUUCUGUGA	Translation
osa-miR156a	1681087	5	16.75	1	20	43	62	UGACAGAAGAGAGUGAGCAC	AAGAUCGCUCUCUUCCGUCU	Cleavage
osa-miR156a	14366934	4	13.777	1	20	175	194	UGACAGAAGAGAGUGAGCAC	CUGUUCCUUCUUUUCUUUCA	Cleavage
osa-miR156a	42214	4	14.093	1	20	216	235	UGACAGAAGAGAGUGAGCAC	AUGUUCAUUCUUCUCUGUGA	Cleavage
osa-miR156a	908671	4	14.562	1	20	209	228	UGACAGAAGAGAGUGAGCAC	AUGCCUACUUUCUUCUGCUA	Cleavage
osa-miR156a	23425082	3.5	11.653	1	20	95	114	UGACAGAAGAGAGUGAGCAC	CUUCUAAUUUUCUUCUGUUA	Cleavage
osa-miR156a	22427472	4.5	11.446	1	20	133	152	UGACAGAAGAGAGUGAGCAC	GUGCUGCCUUUUUUCUGUUU	Cleavage
osa-miR156a	10378587	5	20.26	1	20	82	103	UGACAGAAG--AGAGUGAGCAC	UUGCUCACUCUUCCUCUUGUCA	Translation
osa-miR156a	2932167	4.5	17.224	1	20	122	141	UGACAGAAGAGAGUGAGCAC	GAUCUCAUUUUGUUCUGUUA	Translation
osa-miR156a	25946691	5	13.6	1	20	233	252	UGACAGAAGAGAGUGAGCAC	UGGUUUACUCUUUUCUAUCU	Cleavage
osa-miR156a	4552768	4	20.543	1	20	84	103	UGACAGAAGAGAGUGAGCAC	GUGCACCCUGUCUUCUGUUG	Translation
osa-miR156a	4532860	4.5	17.21	1	20	64	83	UGACAGAAGAGAGUGAGCAC	GAGCUUUUUUUCUUUUGUUA	Cleavage
osa-miR156a	1078099	5	9.89	1	20	278	297	UGACAGAAGAGAGUGAGCAC	UAAUUUGUUCUUUUCUGUUA	Cleavage
osa-miR156a	34343452	5	8.332	1	20	169	188	UGACAGAAGAGAGUGAGCAC	CAGUUCACUCUUUUUUGCCU	Cleavage
osa-miR156a	2268520	4.5	12.965	1	20	178	197	UGACAGAAGAGAGUGAGCAC	GUUCUUUUUCUUUUUUGUUA	Cleavage
osa-miR156a	24069456	4	20.795	1	20	28	47	UGACAGAAGAGAGUGAGCAC	GUGAAUUCUCUUUUCUGUCA	Cleavage
osa-miR156a	16481196	5	16.348	1	20	34	53	UGACAGAAGAGAGUGAGCAC	GUGUUUCCUUUUUUUUGUAA	Cleavage
osa-miR156a	1366644	5	4.249	1	20	20	39	UGACAGAAGAGAGUGAGCAC	AGGCUUACUUUCUUCUUUUC	Cleavage
osa-miR156a	2260896	3.5	7.39	1	20	233	251	UGACAGAAGAGAGUGAGCAC	UUGCUCAUUC-CUUUUGUCG	Translation
osa-miR156a	25946399	5	8.626	1	20	106	125	UGACAGAAGAGAGUGAGCAC	UUGUUCGCUUUUUUUUUUCU	Cleavage
osa-miR156a	30959386	5	19.351	1	20	207	227	UGACAGAAG-AGAGUGAGCAC	UCUAUCACUCUGCUUCUGUCA	Translation
osa-miR156a	2973625	4.5	14.723	1	20	84	103	UGACAGAAGAGAGUGAGCAC	CUGUUUGGUUUCUUUUGUCU	Cleavage
osa-miR156a	33333378	5	11.747	1	20	175	194	UGACAGAAGAGAGUGAGCAC	AUGUUCGUUCUUUUUUUUCC	Cleavage
osa-miR156a	13985118	4.5	22.562	1	20	178	197	UGACAGAAGAGAGUGAGCAC	UUUUUCAUUUUCUUUUGUUU	Cleavage
osa-miR156a	18466	4.5	16.407	1	20	160	178	UGACAGAAGAGAGUGAGCAC	GUGCU-ACUCUUUUUUGUGA	Cleavage
osa-miR156a	38800709	5	16.228	1	20	105	124	UGACAGAAGAGAGUGAGCAC	AGGCUUACUUUUUUUUGACG	Cleavage
osa-miR156a	26468375	5	8.608	1	20	83	102	UGACAGAAGAGAGUGAGCAC	UUGUUCGCUUUUUUUUUUCU	Cleavage
osa-miR156a	10843915	4.5	21.713	1	20	125	145	UGACAGAA-GAGAGUGAGCAC	UUGUUCGUUUUCGUUCUGUUA	Cleavage
osa-miR156a	31011143	4	16.411	1	20	82	102	UGACAGAAGAGAGU-GAGCAC	UUGCUCUGCUCUGUUCUGUUA	Translation
osa-miR156a	35501743	5	20.028	1	20	168	188	UGA-CAGAAGAGAGUGAGCAC	UUGUUUAGUCUCUUCUGAUCA	Cleavage
osa-miR156a	2793707	4	22.869	1	20	198	216	UGACAGAAGAGAGUGAGCAC	GUGCUCUCU-UCUUUUGUCG	Translation
osa-miR156a	17994574	4.5	14.286	1	20	22	41	UGACAGAAGAGAGUGAGCAC	UUGGUCAUUUUCUUCUGGCU	Cleavage
osa-miR156a	17755750	4.5	18.545	1	20	12	32	UGACAGAAG-AGAGUGAGCAC	UUGCUUACUUUGCUUUUGUUG	Translation
osa-miR156a	22189541	4.5	16.241	1	20	44	63	UGACAGAAGAGAGUGAGCAC	CCGAUUACUCUCUGUUGUCA	Cleavage
osa-miR156a	34332717	4.5	20.644	1	20	196	215	UGACAGAAGAGAGUGAGCAC	CAGCUCAGUCUUUUUAGUCA	Cleavage
osa-miR156a	21653341	5	13.725	1	20	188	207	UGACAGAAGAGAGUGAGCAC	CCGUUUAUUCUCUUCAGUUG	Cleavage
osa-miR156a	22189364	4.5	15.904	1	20	221	240	UGACAGAAGAGAGUGAGCAC	CCGAUUACUCUCUGUUGUCA	Cleavage
osa-miR156a	28299367	4.5	13.961	1	20	207	226	UGACAGAAGAGAGUGAGCAC	UUGCUCAAUUUUUUGUGUUG	Cleavage
osa-miR156a	19613007	5	13.345	1	20	245	263	UGACAGAAGAGAGUGAGCAC	CAGCUCAUUUUCUUCU-UCA	Cleavage
osa-miR156a	31307742	4.5	18.678	1	20	101	120	UGACAGAAGAGAGUGAGCAC	AUGCUCUCUCUUUUUUUUUG	Cleavage
osa-miR156a	2141142	5	12.856	1	20	146	165	UGACAGAAGAGAGUGAGCAC	GUUCUCUCUUUUUUUUGUUC	Cleavage
osa-miR156a	27441641	4.5	24.095	1	20	134	153	UGACAGAAGAGAGUGAGCAC	UUGCUUCUUUUCUUUCGUCA	Cleavage
osa-miR156a	3463606	5	15.863	1	20	126	145	UGACAGAAGAGAGUGAGCAC	GUGCCUCCUUUCUUUUGUUU	Cleavage
osa-miR156a	9432666	4	17.657	1	20	238	257	UGACAGAAGAGAGUGAGCAC	AUGUUUUUUUUAUUCUGUCA	Translation
osa-miR156a	39374942	5	13.218	1	20	139	158	UGACAGAAGAGAGUGAGCAC	AUGUUCACUUUUUUUUUUGA	Cleavage
osa-miR156a	26727237	5	12.429	1	20	102	121	UGACAGAAGAGAGUGAGCAC	GUUCUUGCUCUUCUCUGUUC	Cleavage
osa-miR156a	9647081	4.5	13.858	1	20	45	64	UGACAGAAGAGAGUGAGCAC	UUGUUCAUUUUCAUCAGUUA	Cleavage
osa-miR156a	24921072	4.5	5.06	1	20	200	219	UGACAGAAGAGAGUGAGCAC	UUUUUCACUCUUUUUUUUUA	Cleavage
osa-miR156a	4229999	4.5	14.831	1	20	146	165	UGACAGAAGAGAGUGAGCAC	UUGCUCUCUCUCUUCAUUUA	Cleavage
osa-miR156a	19133731	5	10.546	1	20	184	203	UGACAGAAGAGAGUGAGCAC	GUUUUCUUUUUCUUCUGUUC	Cleavage
osa-miR156a	138334	4.5	22.134	1	20	102	121	UGACAGAAGAGAGUGAGCAC	GUGCUGACCCUGUUCUGUUU	Translation
osa-miR156a	31890125	5	7.266	1	20	125	144	UGACAGAAGAGAGUGAGCAC	UUACUUAGUUUCUUUUGCCA	Cleavage
osa-miR156a	10559810	4	17.537	1	20	248	267	UGACAGAAGAGAGUGAGCAC	AUGUGCACUUUGUUUUGUUA	Translation
osa-miR156a	37914769	4.5	9.612	1	20	249	268	UGACAGAAGAGAGUGAGCAC	AUGUUCACUCUUCUUCGUCG	Cleavage
osa-miR156a	8854631	4.5	13.527	1	20	96	115	UGACAGAAGAGAGUGAGCAC	CUUUUCGUUUUCUUCUGUAA	Cleavage
osa-miR156a	5914258	5	11.745	1	20	222	241	UGACAGAAGAGAGUGAGCAC	GAUUUCCCUCUUUUCUGUCU	Cleavage
osa-miR156a	34574322	5	8.44	1	20	163	182	UGACAGAAGAGAGUGAGCAC	UCUCUCUCUCUCUUUUGUUU	Cleavage
osa-miR156a	16534629	4	17.826	1	20	176	195	UGACAGAAGAGAGUGAGCAC	UUGUUUAAUUUAUUUUGUCA	Translation
osa-miR156a	4536530	5	13.661	1	20	129	148	UGACAGAAGAGAGUGAGCAC	UCCAUCAUUCUAUUCUGUCG	Translation
osa-miR156a	4834987	5	15.243	1	20	3	22	UGACAGAAGAGAGUGAGCAC	GUGCUUGCUUUACUCUGUUU	Translation
osa-miR156a	4834987	5	16.073	1	20	126	145	UGACAGAAGAGAGUGAGCAC	UUGCUGAAUUUGUUCUUUCA	Translation
osa-miR156a	838238	4.5	9.813	1	20	158	177	UGACAGAAGAGAGUGAGCAC	UUCCUUGCUCUCUUUUUUUA	Cleavage
osa-miR156a	4887135	5	11.925	1	20	121	140	UGACAGAAGAGAGUGAGCAC	UUGUUCAUUCUUUUUAAUCA	Cleavage
osa-miR156a	3711277	4	14.155	1	20	174	193	UGACAGAAGAGAGUGAGCAC	CUGUUCAAUCCCUUCUGUAA	Translation
osa-miR156a	27536708	5	16.081	1	20	201	220	UGACAGAAGAGAGUGAGCAC	GUGUUGUUUCUUUUCUGUUC	Cleavage
osa-miR156a	38679637	4.5	8.737	1	20	144	163	UGACAGAAGAGAGUGAGCAC	AUGCUUAUCUUUUUCUUUCA	Cleavage
osa-miR156a	14209984	4.5	18	1	20	202	221	UGACAGAAGAGAGUGAGCAC	UUGCUAAUUCUCUUUUUUUG	Cleavage
osa-miR156a	29067145	5	9.056	1	20	26	45	UGACAGAAGAGAGUGAGCAC	GGUUUCGUGUUCUUCUGUCA	Cleavage
osa-miR156a	27858420	5	14.435	1	20	118	137	UGACAGAAGAGAGUGAGCAC	GUGCUUUUUGUUUGCUGUCA	Translation
osa-miR156a	9617905	5	13.712	1	20	4	23	UGACAGAAGAGAGUGAGCAC	GUGUUUACUGGUUUCUGUAA	Translation
osa-miR156a	2584166	5	15.896	1	20	27	46	UGACAGAAGAGAGUGAGCAC	AGACUUGCAUUCUUCUGUCG	Cleavage
osa-miR156a	1472908	4.5	16.783	1	20	4	23	UGACAGAAGAGAGUGAGCAC	GUGGUCAUACUCGUCUGUUG	Cleavage
osa-miR156a	18015563	4.5	13.823	1	20	228	247	UGACAGAAGAGAGUGAGCAC	GGGUGUAAUUUCUUCUGUCA	Cleavage
osa-miR156a	21482748	5	9.107	1	20	11	30	UGACAGAAGAGAGUGAGCAC	UCGCUCGAUUUCUUUUGUUU	Cleavage
osa-miR156a	38149497	5	19.619	1	20	165	184	UGACAGAAGAGAGUGAGCAC	GUGUGUACUCGUUUCUGGCA	Translation
osa-miR156a	28294540	4.5	14.276	1	20	105	124	UGACAGAAGAGAGUGAGCAC	UUGUUCCUUCUCAUCUCUCA	Cleavage
osa-miR156a	12093588	5	19.098	1	20	204	223	UGACAGAAGAGAGUGAGCAC	GGCCUCGAUCUCUUCUUUCA	Cleavage
osa-miR156a	1473094	4.5	19.217	1	20	190	209	UGACAGAAGAGAGUGAGCAC	GUGGUCAUACUCGUCUGUUG	Cleavage
osa-miR156a	29885218	5	19.576	1	20	99	118	UGACAGAAGAGAGUGAGCAC	AUGUUCAAUCUCCUCUGUAG	Cleavage
osa-miR156a	14866704	5	13.702	1	20	228	247	UGACAGAAGAGAGUGAGCAC	GAACCCACUUUUUUUUGUUA	Cleavage
osa-miR156a	22268277	5	4.876	1	20	72	91	UGACAGAAGAGAGUGAGCAC	GUUCUCUCUCUUUUUUUUUA	Cleavage
osa-miR156a	2766043	5	13.72	1	20	50	69	UGACAGAAGAGAGUGAGCAC	ACUCUCACUCUUAACUGUCA	Cleavage
osa-miR156b-5p	25376135	3.5	14.605	1	20	172	191	UGACAGAAGAGAGUGAGCAC	GUGCUCGCUCUCUUUUUUCC	Cleavage
osa-miR156b-5p	32513522	3	9.848	1	20	18	37	UGACAGAAGAGAGUGAGCAC	AUGUUUGCUCUCUUUUGUUG	Cleavage
osa-miR156b-5p	32513611	3	13.601	1	20	107	126	UGACAGAAGAGAGUGAGCAC	AUGUUUGCUCUCUUUUGUUG	Cleavage
osa-miR156b-5p	26208984	3	13.886	1	20	210	229	UGACAGAAGAGAGUGAGCAC	CUGCUUUCUCUUUUUUGUUA	Cleavage
osa-miR156b-5p	30782723	5	13.899	1	20	135	154	UGACAGAAGAGAGUGAGCAC	AUGCUCAUUCUCUUUUGCUU	Cleavage
osa-miR156b-5p	30914492	4	18.673	1	20	210	229	UGACAGAAGAGAGUGAGCAC	GUGCUUGUACUCUUCUGUUU	Cleavage
osa-miR156b-5p	22479262	3.5	7.239	1	20	26	45	UGACAGAAGAGAGUGAGCAC	UUGCUUAUUCUUUUCUAUUA	Cleavage
osa-miR156b-5p	14958212	4	14.86	1	20	205	224	UGACAGAAGAGAGUGAGCAC	AGUCUCACUCUCUUUUGGCA	Cleavage
osa-miR156b-5p	12257012	4	15.357	1	20	152	171	UGACAGAAGAGAGUGAGCAC	GUGCUCACUGUUUUAUGUUG	Translation
osa-miR156b-5p	30755807	4	15.444	1	20	131	150	UGACAGAAGAGAGUGAGCAC	AGAUUUAUUUUCUUCUGUCA	Cleavage
osa-miR156b-5p	15890028	3.5	13.316	1	20	211	230	UGACAGAAGAGAGUGAGCAC	GAGUUUACUGUUUUCUGUCA	Translation
osa-miR156b-5p	33502461	4.5	15.609	1	20	149	168	UGACAGAAGAGAGUGAGCAC	GUGUUUACUCUUUUUUUUUG	Cleavage
osa-miR156b-5p	17255634	4	10.135	1	20	176	195	UGACAGAAGAGAGUGAGCAC	GUAUUCGUUUUCUUCUGUUG	Cleavage
osa-miR156b-5p	17954222	3.5	12.436	1	20	141	160	UGACAGAAGAGAGUGAGCAC	AUGUUUACCCUCUUCUGUUU	Cleavage
osa-miR156b-5p	34415938	3.5	20.851	1	20	236	255	UGACAGAAGAGAGUGAGCAC	AUGCUUUCUUUCUUCUGUUC	Cleavage
osa-miR156b-5p	2401952	3.5	16.812	1	20	194	213	UGACAGAAGAGAGUGAGCAC	UUGCUGAUUCUUUUCUGUUU	Cleavage
osa-miR156b-5p	21293387	4.5	19.463	1	20	145	164	UGACAGAAGAGAGUGAGCAC	GUGUUUGCUGUUUUCUGUUC	Translation
osa-miR156b-5p	26909909	3.5	19.017	1	20	20	39	UGACAGAAGAGAGUGAGCAC	UUGCUCACUGUUUUCUGCUA	Translation
osa-miR156b-5p	6726391	4.5	15.058	1	20	91	110	UGACAGAAGAGAGUGAGCAC	GUUUUCGUUCUUUUUUGUCU	Cleavage
osa-miR156b-5p	25093058	3.5	10.139	1	20	21	40	UGACAGAAGAGAGUGAGCAC	UUGUUCAUACUCUUCUGCCA	Cleavage
osa-miR156b-5p	7554159	3	18.16	1	20	252	271	UGACAGAAGAGAGUGAGCAC	AUGUUCAGUCUCAUUUGUCA	Cleavage
osa-miR156b-5p	20628285	3	16.555	1	20	97	116	UGACAGAAGAGAGUGAGCAC	UUCCUCGUUAUCUUCUGUCA	Translation
osa-miR156b-5p	331712	4.5	24.427	1	20	239	258	UGACAGAAGAGAGUGAGCAC	GUGCUUGUUGUCUUCUCUUA	Translation
osa-miR156b-5p	35040190	4	11.541	1	20	274	293	UGACAGAAGAGAGUGAGCAC	GUGUACCCUUUCUUUUGUUA	Cleavage
osa-miR156b-5p	331680	4.5	16.801	1	20	271	290	UGACAGAAGAGAGUGAGCAC	GUGCUUGUUGUCUUCUCUUA	Translation
osa-miR156b-5p	5909538	4	18.859	1	20	234	253	UGACAGAAGAGAGUGAGCAC	GUGAUCACUGUUUUCUUUCA	Translation
osa-miR156b-5p	17355807	4.5	10.134	1	20	216	235	UGACAGAAGAGAGUGAGCAC	UGUUUUACUUUUUUUUGUCA	Cleavage
osa-miR156b-5p	35040457	4	10.341	1	20	7	26	UGACAGAAGAGAGUGAGCAC	GUGUACCCUUUCUUUUGUUA	Cleavage
osa-miR156b-5p	150500	5	18.42	1	20	99	118	UGACAGAAGAGAGUGAGCAC	GUGUUUGUUCUUUUUUAUUA	Cleavage
osa-miR156b-5p	25859567	3.5	20.356	1	20	22	41	UGACAGAAGAGAGUGAGCAC	GUGCUGCCUCUCCUCUGUCG	Cleavage
osa-miR156b-5p	8417555	4.5	12.852	1	20	162	181	UGACAGAAGAGAGUGAGCAC	AAUUUUGUUCUCUUCUGUUA	Cleavage
osa-miR156b-5p	23930729	4	20.687	1	20	209	228	UGACAGAAGAGAGUGAGCAC	GUACUCCCUCUUUUUUGUUG	Cleavage
osa-miR156b-5p	20632046	4.5	18.804	1	20	146	165	UGACAGAAGAGAGUGAGCAC	GUGUUCGUGUUCUGCUGUCA	Cleavage
osa-miR156b-5p	1931012	4	23.249	1	20	60	79	UGACAGAAGAGAGUGAGCAC	GUGCUCGCUUCUGUUUGUCA	Translation
osa-miR156b-5p	22270992	4.5	9.2	1	20	224	243	UGACAGAAGAGAGUGAGCAC	UCCUUCAUUUUUUUUUGUCA	Cleavage
osa-miR156b-5p	19750936	4	10.859	1	20	81	100	UGACAGAAGAGAGUGAGCAC	CUUCUUGUUCUCUUUUGUCC	Cleavage
osa-miR156b-5p	23810623	4.5	7.295	1	20	210	229	UGACAGAAGAGAGUGAGCAC	UUGUUCGUUUUCUUCUCUCU	Cleavage
osa-miR156b-5p	23382140	4.5	5.66	1	20	197	216	UGACAGAAGAGAGUGAGCAC	UUGUUCGCUCUCUUUUUUUU	Cleavage
osa-miR156b-5p	8464889	5	12.978	1	20	136	155	UGACAGAAGAGAGUGAGCAC	GAUCUCCCUCUCCUCUGUCC	Cleavage
osa-miR156b-5p	1499659	4	20.542	1	20	173	192	UGACAGAAGAGAGUGAGCAC	CUGCAUACUUUUUUCUGUUC	Cleavage
osa-miR156b-5p	11260707	4.5	16.498	1	20	174	193	UGACAGAAGAGAGUGAGCAC	UUGUUCAUUCUUUUUUGCCU	Cleavage
osa-miR156b-5p	20520510	5	23.701	1	20	170	189	UGACAGAAGAGAGUGAGCAC	GUGCUAAUUCUUUUGUGUUU	Cleavage
osa-miR156b-5p	22436120	4	16.012	1	20	116	135	UGACAGAAGAGAGUGAGCAC	CUGCUUCUUCUUUUUUGUUG	Cleavage
osa-miR156b-5p	15880231	5	10.194	1	20	113	132	UGACAGAAGAGAGUGAGCAC	GUGUUCCUUCUCUUCUUUUU	Cleavage
osa-miR156b-5p	4328619	4	12.761	1	20	90	109	UGACAGAAGAGAGUGAGCAC	AUCUUCACUUUUUUCUGACA	Cleavage
osa-miR156b-5p	4328619	5	16.734	1	20	206	225	UGACAGAAGAGAGUGAGCAC	AUAUUAGUUCUUUUCUGUUG	Cleavage
osa-miR156b-5p	25176085	4.5	10.661	1	20	278	297	UGACAGAAGAGAGUGAGCAC	AUGUUUGCUUUUUUUUUUCA	Cleavage
osa-miR156b-5p	4314717	4.5	10.965	1	20	260	279	UGACAGAAGAGAGUGAGCAC	GUAAUCAUUCUUUUUUGUCU	Cleavage
osa-miR156b-5p	27929531	3.5	19.574	1	20	95	114	UGACAGAAGAGAGUGAGCAC	UUGUUCAUUCAUAUCUGUCA	Translation
osa-miR156b-5p	2025441	4	24.398	1	20	125	144	UGACAGAAGAGAGUGAGCAC	UUGUUGAUUUUUUUUUGUUA	Cleavage
osa-miR156b-5p	27524793	4	8.265	1	20	167	186	UGACAGAAGAGAGUGAGCAC	UUGCUCUCUUUUUUUUUUCA	Cleavage
osa-miR156b-5p	16926947	5	20.225	1	20	71	90	UGACAGAAGAGAGUGAGCAC	UCGCUCGCUCUGUUCUGUGU	Translation
osa-miR156b-5p	16991361	5	14.208	1	20	92	111	UGACAGAAGAGAGUGAGCAC	GUUCUCGCUUUUUUCUUUCU	Cleavage
osa-miR156b-5p	33394116	4	9.77	1	20	158	177	UGACAGAAGAGAGUGAGCAC	UUAUUCAUUCUUUCCUGUCA	Cleavage
osa-miR156b-5p	1681087	4	17.34	1	20	175	194	UGACAGAAGAGAGUGAGCAC	UUGCUUGCUUGCUUCUGUGA	Translation
osa-miR156b-5p	1681087	5	16.75	1	20	43	62	UGACAGAAGAGAGUGAGCAC	AAGAUCGCUCUCUUCCGUCU	Cleavage
osa-miR156b-5p	14366934	4	13.777	1	20	175	194	UGACAGAAGAGAGUGAGCAC	CUGUUCCUUCUUUUCUUUCA	Cleavage
osa-miR156b-5p	42214	4	14.093	1	20	216	235	UGACAGAAGAGAGUGAGCAC	AUGUUCAUUCUUCUCUGUGA	Cleavage
osa-miR156b-5p	908671	4	14.562	1	20	209	228	UGACAGAAGAGAGUGAGCAC	AUGCCUACUUUCUUCUGCUA	Cleavage
osa-miR156b-5p	23425082	3.5	11.653	1	20	95	114	UGACAGAAGAGAGUGAGCAC	CUUCUAAUUUUCUUCUGUUA	Cleavage
osa-miR156b-5p	22427472	4.5	11.446	1	20	133	152	UGACAGAAGAGAGUGAGCAC	GUGCUGCCUUUUUUCUGUUU	Cleavage
osa-miR156b-5p	10378587	5	20.26	1	20	82	103	UGACAGAAG--AGAGUGAGCAC	UUGCUCACUCUUCCUCUUGUCA	Translation
osa-miR156b-5p	2932167	4.5	17.224	1	20	122	141	UGACAGAAGAGAGUGAGCAC	GAUCUCAUUUUGUUCUGUUA	Translation
osa-miR156b-5p	25946691	5	13.6	1	20	233	252	UGACAGAAGAGAGUGAGCAC	UGGUUUACUCUUUUCUAUCU	Cleavage
osa-miR156b-5p	4552768	4	20.543	1	20	84	103	UGACAGAAGAGAGUGAGCAC	GUGCACCCUGUCUUCUGUUG	Translation
osa-miR156b-5p	4532860	4.5	17.21	1	20	64	83	UGACAGAAGAGAGUGAGCAC	GAGCUUUUUUUCUUUUGUUA	Cleavage
osa-miR156b-5p	1078099	5	9.89	1	20	278	297	UGACAGAAGAGAGUGAGCAC	UAAUUUGUUCUUUUCUGUUA	Cleavage
osa-miR156b-5p	34343452	5	8.332	1	20	169	188	UGACAGAAGAGAGUGAGCAC	CAGUUCACUCUUUUUUGCCU	Cleavage
osa-miR156b-5p	2268520	4.5	12.965	1	20	178	197	UGACAGAAGAGAGUGAGCAC	GUUCUUUUUCUUUUUUGUUA	Cleavage
osa-miR156b-5p	24069456	4	20.795	1	20	28	47	UGACAGAAGAGAGUGAGCAC	GUGAAUUCUCUUUUCUGUCA	Cleavage
osa-miR156b-5p	16481196	5	16.348	1	20	34	53	UGACAGAAGAGAGUGAGCAC	GUGUUUCCUUUUUUUUGUAA	Cleavage
osa-miR156b-5p	1366644	5	4.249	1	20	20	39	UGACAGAAGAGAGUGAGCAC	AGGCUUACUUUCUUCUUUUC	Cleavage
osa-miR156b-5p	2260896	3.5	7.39	1	20	233	251	UGACAGAAGAGAGUGAGCAC	UUGCUCAUUC-CUUUUGUCG	Translation
osa-miR156b-5p	25946399	5	8.626	1	20	106	125	UGACAGAAGAGAGUGAGCAC	UUGUUCGCUUUUUUUUUUCU	Cleavage
osa-miR156b-5p	30959386	5	19.351	1	20	207	227	UGACAGAAG-AGAGUGAGCAC	UCUAUCACUCUGCUUCUGUCA	Translation
osa-miR156b-5p	2973625	4.5	14.723	1	20	84	103	UGACAGAAGAGAGUGAGCAC	CUGUUUGGUUUCUUUUGUCU	Cleavage
osa-miR156b-5p	33333378	5	11.747	1	20	175	194	UGACAGAAGAGAGUGAGCAC	AUGUUCGUUCUUUUUUUUCC	Cleavage
osa-miR156b-5p	13985118	4.5	22.562	1	20	178	197	UGACAGAAGAGAGUGAGCAC	UUUUUCAUUUUCUUUUGUUU	Cleavage
osa-miR156b-5p	18466	4.5	16.407	1	20	160	178	UGACAGAAGAGAGUGAGCAC	GUGCU-ACUCUUUUUUGUGA	Cleavage
osa-miR156b-5p	38800709	5	16.228	1	20	105	124	UGACAGAAGAGAGUGAGCAC	AGGCUUACUUUUUUUUGACG	Cleavage
osa-miR156b-5p	26468375	5	8.608	1	20	83	102	UGACAGAAGAGAGUGAGCAC	UUGUUCGCUUUUUUUUUUCU	Cleavage
osa-miR156b-5p	10843915	4.5	21.713	1	20	125	145	UGACAGAA-GAGAGUGAGCAC	UUGUUCGUUUUCGUUCUGUUA	Cleavage
osa-miR156b-5p	31011143	4	16.411	1	20	82	102	UGACAGAAGAGAGU-GAGCAC	UUGCUCUGCUCUGUUCUGUUA	Translation
osa-miR156b-5p	35501743	5	20.028	1	20	168	188	UGA-CAGAAGAGAGUGAGCAC	UUGUUUAGUCUCUUCUGAUCA	Cleavage
osa-miR156b-5p	2793707	4	22.869	1	20	198	216	UGACAGAAGAGAGUGAGCAC	GUGCUCUCU-UCUUUUGUCG	Translation
osa-miR156b-5p	17994574	4.5	14.286	1	20	22	41	UGACAGAAGAGAGUGAGCAC	UUGGUCAUUUUCUUCUGGCU	Cleavage
osa-miR156b-5p	17755750	4.5	18.545	1	20	12	32	UGACAGAAG-AGAGUGAGCAC	UUGCUUACUUUGCUUUUGUUG	Translation
osa-miR156b-5p	22189541	4.5	16.241	1	20	44	63	UGACAGAAGAGAGUGAGCAC	CCGAUUACUCUCUGUUGUCA	Cleavage
osa-miR156b-5p	34332717	4.5	20.644	1	20	196	215	UGACAGAAGAGAGUGAGCAC	CAGCUCAGUCUUUUUAGUCA	Cleavage
osa-miR156b-5p	21653341	5	13.725	1	20	188	207	UGACAGAAGAGAGUGAGCAC	CCGUUUAUUCUCUUCAGUUG	Cleavage
osa-miR156b-5p	22189364	4.5	15.904	1	20	221	240	UGACAGAAGAGAGUGAGCAC	CCGAUUACUCUCUGUUGUCA	Cleavage
osa-miR156b-5p	28299367	4.5	13.961	1	20	207	226	UGACAGAAGAGAGUGAGCAC	UUGCUCAAUUUUUUGUGUUG	Cleavage
osa-miR156b-5p	19613007	5	13.345	1	20	245	263	UGACAGAAGAGAGUGAGCAC	CAGCUCAUUUUCUUCU-UCA	Cleavage
osa-miR156b-5p	31307742	4.5	18.678	1	20	101	120	UGACAGAAGAGAGUGAGCAC	AUGCUCUCUCUUUUUUUUUG	Cleavage
osa-miR156b-5p	2141142	5	12.856	1	20	146	165	UGACAGAAGAGAGUGAGCAC	GUUCUCUCUUUUUUUUGUUC	Cleavage
osa-miR156b-5p	27441641	4.5	24.095	1	20	134	153	UGACAGAAGAGAGUGAGCAC	UUGCUUCUUUUCUUUCGUCA	Cleavage
osa-miR156b-5p	3463606	5	15.863	1	20	126	145	UGACAGAAGAGAGUGAGCAC	GUGCCUCCUUUCUUUUGUUU	Cleavage
osa-miR156b-5p	9432666	4	17.657	1	20	238	257	UGACAGAAGAGAGUGAGCAC	AUGUUUUUUUUAUUCUGUCA	Translation
osa-miR156b-5p	39374942	5	13.218	1	20	139	158	UGACAGAAGAGAGUGAGCAC	AUGUUCACUUUUUUUUUUGA	Cleavage
osa-miR156b-5p	26727237	5	12.429	1	20	102	121	UGACAGAAGAGAGUGAGCAC	GUUCUUGCUCUUCUCUGUUC	Cleavage
osa-miR156b-5p	9647081	4.5	13.858	1	20	45	64	UGACAGAAGAGAGUGAGCAC	UUGUUCAUUUUCAUCAGUUA	Cleavage
osa-miR156b-5p	24921072	4.5	5.06	1	20	200	219	UGACAGAAGAGAGUGAGCAC	UUUUUCACUCUUUUUUUUUA	Cleavage
osa-miR156b-5p	4229999	4.5	14.831	1	20	146	165	UGACAGAAGAGAGUGAGCAC	UUGCUCUCUCUCUUCAUUUA	Cleavage
osa-miR156b-5p	19133731	5	10.546	1	20	184	203	UGACAGAAGAGAGUGAGCAC	GUUUUCUUUUUCUUCUGUUC	Cleavage
osa-miR156b-5p	138334	4.5	22.134	1	20	102	121	UGACAGAAGAGAGUGAGCAC	GUGCUGACCCUGUUCUGUUU	Translation
osa-miR156b-5p	31890125	5	7.266	1	20	125	144	UGACAGAAGAGAGUGAGCAC	UUACUUAGUUUCUUUUGCCA	Cleavage
osa-miR156b-5p	10559810	4	17.537	1	20	248	267	UGACAGAAGAGAGUGAGCAC	AUGUGCACUUUGUUUUGUUA	Translation
osa-miR156b-5p	37914769	4.5	9.612	1	20	249	268	UGACAGAAGAGAGUGAGCAC	AUGUUCACUCUUCUUCGUCG	Cleavage
osa-miR156b-5p	8854631	4.5	13.527	1	20	96	115	UGACAGAAGAGAGUGAGCAC	CUUUUCGUUUUCUUCUGUAA	Cleavage
osa-miR156b-5p	5914258	5	11.745	1	20	222	241	UGACAGAAGAGAGUGAGCAC	GAUUUCCCUCUUUUCUGUCU	Cleavage
osa-miR156b-5p	34574322	5	8.44	1	20	163	182	UGACAGAAGAGAGUGAGCAC	UCUCUCUCUCUCUUUUGUUU	Cleavage
osa-miR156b-5p	16534629	4	17.826	1	20	176	195	UGACAGAAGAGAGUGAGCAC	UUGUUUAAUUUAUUUUGUCA	Translation
osa-miR156b-5p	4536530	5	13.661	1	20	129	148	UGACAGAAGAGAGUGAGCAC	UCCAUCAUUCUAUUCUGUCG	Translation
osa-miR156b-5p	4834987	5	15.243	1	20	3	22	UGACAGAAGAGAGUGAGCAC	GUGCUUGCUUUACUCUGUUU	Translation
osa-miR156b-5p	4834987	5	16.073	1	20	126	145	UGACAGAAGAGAGUGAGCAC	UUGCUGAAUUUGUUCUUUCA	Translation
osa-miR156b-5p	838238	4.5	9.813	1	20	158	177	UGACAGAAGAGAGUGAGCAC	UUCCUUGCUCUCUUUUUUUA	Cleavage
osa-miR156b-5p	4887135	5	11.925	1	20	121	140	UGACAGAAGAGAGUGAGCAC	UUGUUCAUUCUUUUUAAUCA	Cleavage
osa-miR156b-5p	3711277	4	14.155	1	20	174	193	UGACAGAAGAGAGUGAGCAC	CUGUUCAAUCCCUUCUGUAA	Translation
osa-miR156b-5p	27536708	5	16.081	1	20	201	220	UGACAGAAGAGAGUGAGCAC	GUGUUGUUUCUUUUCUGUUC	Cleavage
osa-miR156b-5p	38679637	4.5	8.737	1	20	144	163	UGACAGAAGAGAGUGAGCAC	AUGCUUAUCUUUUUCUUUCA	Cleavage
osa-miR156b-5p	14209984	4.5	18	1	20	202	221	UGACAGAAGAGAGUGAGCAC	UUGCUAAUUCUCUUUUUUUG	Cleavage
osa-miR156b-5p	29067145	5	9.056	1	20	26	45	UGACAGAAGAGAGUGAGCAC	GGUUUCGUGUUCUUCUGUCA	Cleavage
osa-miR156b-5p	27858420	5	14.435	1	20	118	137	UGACAGAAGAGAGUGAGCAC	GUGCUUUUUGUUUGCUGUCA	Translation
osa-miR156b-5p	9617905	5	13.712	1	20	4	23	UGACAGAAGAGAGUGAGCAC	GUGUUUACUGGUUUCUGUAA	Translation
osa-miR156b-5p	2584166	5	15.896	1	20	27	46	UGACAGAAGAGAGUGAGCAC	AGACUUGCAUUCUUCUGUCG	Cleavage
osa-miR156b-5p	1472908	4.5	16.783	1	20	4	23	UGACAGAAGAGAGUGAGCAC	GUGGUCAUACUCGUCUGUUG	Cleavage
osa-miR156b-5p	18015563	4.5	13.823	1	20	228	247	UGACAGAAGAGAGUGAGCAC	GGGUGUAAUUUCUUCUGUCA	Cleavage
osa-miR156b-5p	21482748	5	9.107	1	20	11	30	UGACAGAAGAGAGUGAGCAC	UCGCUCGAUUUCUUUUGUUU	Cleavage
osa-miR156b-5p	38149497	5	19.619	1	20	165	184	UGACAGAAGAGAGUGAGCAC	GUGUGUACUCGUUUCUGGCA	Translation
osa-miR156b-5p	28294540	4.5	14.276	1	20	105	124	UGACAGAAGAGAGUGAGCAC	UUGUUCCUUCUCAUCUCUCA	Cleavage
osa-miR156b-5p	12093588	5	19.098	1	20	204	223	UGACAGAAGAGAGUGAGCAC	GGCCUCGAUCUCUUCUUUCA	Cleavage
osa-miR156b-5p	1473094	4.5	19.217	1	20	190	209	UGACAGAAGAGAGUGAGCAC	GUGGUCAUACUCGUCUGUUG	Cleavage
osa-miR156b-5p	29885218	5	19.576	1	20	99	118	UGACAGAAGAGAGUGAGCAC	AUGUUCAAUCUCCUCUGUAG	Cleavage
osa-miR156b-5p	14866704	5	13.702	1	20	228	247	UGACAGAAGAGAGUGAGCAC	GAACCCACUUUUUUUUGUUA	Cleavage
osa-miR156b-5p	22268277	5	4.876	1	20	72	91	UGACAGAAGAGAGUGAGCAC	GUUCUCUCUCUUUUUUUUUA	Cleavage
osa-miR156b-5p	2766043	5	13.72	1	20	50	69	UGACAGAAGAGAGUGAGCAC	ACUCUCACUCUUAACUGUCA	Cleavage
osa-miR156b-3p	31286707	4.5	16.235	1	21	162	183	GCUC-ACUCUCUAUCUGUCAGC	UCUGACAGAUGGAGAGUUGAGA	Cleavage
osa-miR156b-3p	34321315	4	23.536	1	21	145	165	GCUCACUCUCUAUCUGUCAGC	GUUGAGAGGUAGAGAGAGAGA	Cleavage
osa-miR156b-3p	36687621	4.5	18.973	1	21	183	203	GCUCACUCUCUAUCUGUCAGC	GCUGAGAGAGAGAGAGAGAGA	Cleavage
osa-miR156b-3p	1445608	4	15.277	1	21	193	212	GCUCACUCUCUAUCUGUCAGC	GCUGAAAGAUA-AGAGUGAGA	Translation
osa-miR156b-3p	35502099	4.5	15.235	1	21	194	216	GCUCACUC--UCUAUCUGUCAGC	GAUGGCAGAUAGAUUGAGUGAGA	Cleavage
osa-miR156b-3p	6558730	3	24.922	1	21	129	149	GCUCACUCUCUAUCUGUCAGC	AGAGAGAGAGAGAGAGUGAGC	Cleavage
osa-miR156b-3p	13945639	4.5	20.746	1	21	199	219	GCUCACUCUCUAUCUGUCAGC	GUUGAGAGAGAGAGAGAGAGA	Cleavage
osa-miR156b-3p	13945639	5	22.58	1	21	219	239	GCUCACUCUCUAUCUGUCAGC	AGAGAGAGAGAGAGAGAGAGU	Cleavage
osa-miR156b-3p	17626146	4	17.927	1	21	63	83	GCUCACUCUCUAUCUGUCAGC	CUUCACAGAUAGAGAGAGAUC	Cleavage
osa-miR156b-3p	39861191	4.5	12.448	1	21	194	214	GCUCACUCUCUAUCUGUCAGC	GUAGACAGUUAGAGAGAGAGG	Cleavage
osa-miR156b-3p	21699337	5	18.954	1	21	209	229	GCUCACUCUCUAUCUGUCAGC	ACUUGCUGAUAGAGAGUGAUA	Cleavage
osa-miR156b-3p	42329073	4	14.13	1	21	58	78	GCUCACUCUCUAUCUGUCAGC	GGUGGUAGAUAGAAAGUUAGU	Cleavage
osa-miR156b-3p	24142680	3.5	22.827	1	21	43	63	GCUCACUCUCUAUCUGUCAGC	GGUGACAGAUUGAUAGUGAAC	Translation
osa-miR156b-3p	23997195	4	23.795	1	21	263	283	GCUCACUCUCUAUCUGUCAGC	UUUGGGUGAUAGGGAGUGAGA	Cleavage
osa-miR156b-3p	6827301	4.5	7.471	1	21	50	70	GCUCACUCUCUAUCUGUCAGC	ACUGAGAGAGAGAGAGAGAGA	Cleavage
osa-miR156b-3p	6827301	4.5	9.232	1	21	100	120	GCUCACUCUCUAUCUGUCAGC	AGAGAGAGAGAGAGAGAGAGC	Cleavage
osa-miR156b-3p	19545777	3.5	21.889	1	21	132	152	GCUCACUCUCUAUCUGUCAGC	CAUGACAGAUUGACAGUGCGC	Translation
osa-miR156b-3p	37890349	4.5	10.236	1	21	234	254	GCUCACUCUCUAUCUGUCAGC	CCUGAGAGAGAGAGAGAGAGA	Cleavage
osa-miR156b-3p	37890349	5	4.561	1	21	260	280	GCUCACUCUCUAUCUGUCAGC	AGAGAGAGAGAGAGAGAGAGU	Cleavage
osa-miR156b-3p	35445776	4.5	17.981	1	21	40	59	GCUCACUCUCUAUCUGUCAGC	GCUGGCUGAU-GAGGGUGAGU	Translation
osa-miR156b-3p	6827191	4.5	7.721	1	21	160	180	GCUCACUCUCUAUCUGUCAGC	ACUGAGAGAGAGAGAGAGAGA	Cleavage
osa-miR156b-3p	6827191	4.5	8.34	1	21	210	230	GCUCACUCUCUAUCUGUCAGC	AGAGAGAGAGAGAGAGAGAGC	Cleavage
osa-miR156b-3p	15002148	5	12.255	1	21	41	61	GCUCACUCUCUAUCUGUCAGC	UAGCACAGGUAGAGAUUGAGA	Cleavage
osa-miR156b-3p	3425800	5	23.684	1	21	98	118	GCUCACUCUCUAUCUGUCAGC	ACUGGCAGAUGGUGAAGGAGC	Translation
osa-miR156b-3p	20719240	3.5	15.211	1	21	127	147	GCUCACUCUCUAUCUGUCAGC	UUUCAAAGGUAGAAAGUGAGC	Cleavage
osa-miR156b-3p	22791817	4.5	13.103	1	21	3	23	GCUCACUCUCUAUCUGUCAGC	UGGGACGGACGGAGAGUAAGC	Cleavage
osa-miR156b-3p	21936872	4.5	17.231	1	21	230	250	GCUCACUCUCUAUCUGUCAGC	GGUGAUAGGUAGGAGAUGAGC	Cleavage
osa-miR156b-3p	13669501	4	19.767	1	21	173	193	GCUCACUCUCUAUCUGUCAGC	AGUGAGAGCUAGAGAUUGAGU	Cleavage
osa-miR156b-3p	27427711	5	23.65	1	21	209	228	GCUCACUCUCUAUCUGUCAGC	GCUAAUAG-UAGGAAGUGAGC	Cleavage
osa-miR156b-3p	2877125	4	20.928	1	21	30	50	GCUCACUCUCUAUCUGUCAGC	CAUGACAGGAAGAUAGUCAGC	Cleavage
osa-miR156b-3p	29605136	5	17.352	1	21	8	28	GCUCACUCUCUAUCUGUCAGC	CGUGGUGGGUGGGGAGGGAGU	Cleavage
osa-miR156b-3p	31399260	4.5	9.563	1	21	115	135	GCUCACUCUCUAUCUGUCAGC	UUUGAGAGAGAGAGAGAGAGA	Cleavage
osa-miR156b-3p	41973017	5	14.631	1	21	144	164	GCUCACUCUCUAUCUGUCAGC	AUUGGCGAAUGGAGAUUGAGA	Cleavage
osa-miR156b-3p	6587389	4	16.308	1	21	16	36	GCUCACUCUCUAUCUGUCAGC	AAUGGUGGUUUGGGAGUGAGC	Translation
osa-miR156b-3p	31364106	4	19.119	1	21	131	151	GCUCACUCUCUAUCUGUCAGC	AUUCAUAUAUAGAAAGUGAGU	Cleavage
osa-miR156b-3p	19432695	4.5	13.16	1	21	57	77	GCUCACUCUCUAUCUGUCAGC	GAUGAGAGAUAAAGAGAGAGA	Translation
osa-miR156b-3p	7088847	4.5	3.571	1	21	17	37	GCUCACUCUCUAUCUGUCAGC	GAGGAGAGAUGGAAAGUGAGG	Cleavage
osa-miR156b-3p	19673787	5	19.737	1	21	130	150	GCUCACUCUCUAUCUGUCAGC	AAUGACAGAUCGACAGUGGUU	Translation
osa-miR156b-3p	17032477	5	24.931	1	21	26	46	GCUCACUCUCUAUCUGUCAGC	GGACACAGCUGGAGAGGGAGC	Cleavage
osa-miR156b-3p	16152634	5	21.897	1	21	116	136	GCUCACUCUCUAUCUGUCAGC	GUAGCUAGCUAGGGAGUGAGA	Cleavage
osa-miR156b-3p	22786491	5	16.267	1	21	272	292	GCUCACUCUCUAUCUGUCAGC	CUAGAUAGAUAGAUAGUGUGA	Cleavage
osa-miR156b-3p	23672788	5	17.447	1	21	84	104	GCUCACUCUCUAUCUGUCAGC	ACUGACAGAUGAUGGAUGAGU	Translation
osa-miR156b-3p	19386568	5	5.77	1	21	120	140	GCUCACUCUCUAUCUGUCAGC	GAGGAGAGAUAGAGGGAGAGA	Cleavage
osa-miR156b-3p	5930089	5	20.811	1	21	184	204	GCUCACUCUCUAUCUGUCAGC	GAAGAUAGAGAGAGAGAGAGG	Cleavage
osa-miR156b-3p	29534103	5	14.868	1	21	85	105	GCUCACUCUCUAUCUGUCAGC	ACAGACAGAUAGAAAGAGACC	Cleavage
osa-miR156b-3p	8406228	4.5	4.811	1	21	13	33	GCUCACUCUCUAUCUGUCAGC	AGUGAGAGAGAGAGAGAGAGA	Cleavage
osa-miR156b-3p	15928142	4.5	16.707	1	21	95	115	GCUCACUCUCUAUCUGUCAGC	AGAGAGAGAGAGAGAGAGAGC	Cleavage
osa-miR156b-3p	32686073	5	15.728	1	21	38	58	GCUCACUCUCUAUCUGUCAGC	AUGGAAGGAUGGAGAAUGGGC	Cleavage
osa-miR156b-3p	21420317	4.5	12.227	1	21	108	128	GCUCACUCUCUAUCUGUCAGC	GAUGAUAGCUACAGGAUGAGC	Translation
osa-miR156b-3p	32448491	4.5	16.455	1	21	207	227	GCUCACUCUCUAUCUGUCAGC	GACGAGAGAGAGAGAGAGAGC	Cleavage
osa-miR156b-3p	6827352	4.5	0.268	1	19	1	19	GCUCACUCUCUAUCUGUCA	UGAGAGAGAGAGAGAGAGA	Cleavage
osa-miR156b-3p	6827352	4.5	8.756	1	21	49	69	GCUCACUCUCUAUCUGUCAGC	AGAGAGAGAGAGAGAGAGAGC	Cleavage
osa-miR156b-3p	20944446	5	16.416	1	21	160	180	GCUCACUCUCUAUCUGUCAGC	GAUGAUGGAAAGAGAGUAAAC	Cleavage
osa-miR156b-3p	21724428	4.5	11.19	1	21	200	220	GCUCACUCUCUAUCUGUCAGC	AGAGAGAGAGAGAGAGAGAGC	Cleavage
osa-miR156b-3p	6146139	4.5	16.535	1	21	205	225	GCUCACUCUCUAUCUGUCAGC	UGUGAGAGAGAGAGAGAGAGA	Cleavage
osa-miR156b-3p	17511676	5	15.263	1	21	34	55	GCUCA-CUCUCUAUCUGUCAGC	AAUGAGAGAUUGAGAGCUGAGC	Translation
osa-miR156b-3p	3091408	4.5	18.903	1	21	231	251	GCUCACUCUCUAUCUGUCAGC	GUUUCUAUAUAGACAGUGAGC	Cleavage
osa-miR156b-3p	22419103	4.5	14.756	1	21	35	55	GCUCACUCUCUAUCUGUCAGC	GAAGAGAGAGAGAGAGAGAGC	Cleavage
osa-miR156b-3p	2914840	4.5	8.042	1	21	197	217	GCUCACUCUCUAUCUGUCAGC	AGAGAGAGAGAGAGAGAGAGC	Cleavage
osa-miR156b-3p	18587849	4	23.748	1	21	55	75	GCUCACUCUCUAUCUGUCAGC	GAUCAAAGGCAGAGGGUGAGC	Cleavage
osa-miR156b-3p	9595360	5	16.312	1	21	139	159	GCUCACUCUCUAUCUGUCAGC	GUGGGCACAAAGAGAGUGAAC	Cleavage
osa-miR156b-3p	28928731	4.5	7.657	1	21	54	74	GCUCACUCUCUAUCUGUCAGC	AGUGAGAGAGAGAGAGAGAGA	Cleavage
osa-miR156b-3p	15928060	4.5	16.707	1	21	177	197	GCUCACUCUCUAUCUGUCAGC	AGAGAGAGAGAGAGAGAGAGC	Cleavage
osa-miR156b-3p	36643593	4.5	24.794	1	21	236	256	GCUCACUCUCUAUCUGUCAGC	UAUGAUGUAUAUAGAGAGAGC	Translation
osa-miR156b-3p	4393385	4	19.335	1	21	160	180	GCUCACUCUCUAUCUGUCAGC	CAUAGCCGAUUGAGAGUGAGU	Translation
osa-miR156b-3p	14019889	5	11.166	1	21	14	34	GCUCACUCUCUAUCUGUCAGC	CUUGAUAUAUAUAGAGAGAGA	Translation
osa-miR156b-3p	21726106	5	12.735	1	21	94	114	GCUCACUCUCUAUCUGUCAGC	AUUAGCAGAAAGAGAGAGAGA	Cleavage
osa-miR156b-3p	6796575	5	11.883	1	21	46	66	GCUCACUCUCUAUCUGUCAGC	ACUUAUAAAUCGAGAGUGACC	Translation
osa-miR156b-3p	3479428	4.5	17.838	1	21	57	77	GCUCACUCUCUAUCUGUCAGC	GAUGGCCAAUUGAGAGUGAGA	Translation
osa-miR156b-3p	17580901	4.5	20.084	1	21	92	111	GCUCACUCUCUAUCUGUCAGC	CAUGAUAGAUGGA-AGUGUGC	Cleavage
osa-miR156b-3p	19693296	4.5	19.209	1	21	97	117	GCUCACUCUCUAUCUGUCAGC	UCUGAAAGCUUGGUAGUGAGC	Translation
osa-miR156b-3p	6283554	5	11.697	1	21	244	264	GCUCACUCUCUAUCUGUCAGC	CUUGGUAGAGAAAGAGAGAGU	Translation
osa-miR156b-3p	33556391	4.5	21.808	1	21	67	86	GCUCACUCUCUAUCUGUCAGC	CAUGAUAGAUGGA-AGUGUGC	Cleavage
osa-miR156b-3p	2906513	5	21.69	1	21	66	86	GCUCACUCUCUAUCUGUCAGC	AUUGUCAGGUUGAGGGUUAGU	Translation
osa-miR156b-3p	2906513	5	13.279	1	19	1	19	GCUCACUCUCUAUCUGUCA	UGUCAGGUUGAGGGUUAGU	Translation
osa-miR156b-3p	3009701	4.5	20.065	1	21	15	34	GCUCACUCUCUAUCUGUCAGC	GAUGAUA-AUAAAGAGUGAGG	Translation
osa-miR156c-5p	25376135	3.5	14.605	1	20	172	191	UGACAGAAGAGAGUGAGCAC	GUGCUCGCUCUCUUUUUUCC	Cleavage
osa-miR156c-5p	32513522	3	9.848	1	20	18	37	UGACAGAAGAGAGUGAGCAC	AUGUUUGCUCUCUUUUGUUG	Cleavage
osa-miR156c-5p	32513611	3	13.601	1	20	107	126	UGACAGAAGAGAGUGAGCAC	AUGUUUGCUCUCUUUUGUUG	Cleavage
osa-miR156c-5p	26208984	3	13.886	1	20	210	229	UGACAGAAGAGAGUGAGCAC	CUGCUUUCUCUUUUUUGUUA	Cleavage
osa-miR156c-5p	30782723	5	13.899	1	20	135	154	UGACAGAAGAGAGUGAGCAC	AUGCUCAUUCUCUUUUGCUU	Cleavage
osa-miR156c-5p	30914492	4	18.673	1	20	210	229	UGACAGAAGAGAGUGAGCAC	GUGCUUGUACUCUUCUGUUU	Cleavage
osa-miR156c-5p	22479262	3.5	7.239	1	20	26	45	UGACAGAAGAGAGUGAGCAC	UUGCUUAUUCUUUUCUAUUA	Cleavage
osa-miR156c-5p	14958212	4	14.86	1	20	205	224	UGACAGAAGAGAGUGAGCAC	AGUCUCACUCUCUUUUGGCA	Cleavage
osa-miR156c-5p	12257012	4	15.357	1	20	152	171	UGACAGAAGAGAGUGAGCAC	GUGCUCACUGUUUUAUGUUG	Translation
osa-miR156c-5p	30755807	4	15.444	1	20	131	150	UGACAGAAGAGAGUGAGCAC	AGAUUUAUUUUCUUCUGUCA	Cleavage
osa-miR156c-5p	15890028	3.5	13.316	1	20	211	230	UGACAGAAGAGAGUGAGCAC	GAGUUUACUGUUUUCUGUCA	Translation
osa-miR156c-5p	33502461	4.5	15.609	1	20	149	168	UGACAGAAGAGAGUGAGCAC	GUGUUUACUCUUUUUUUUUG	Cleavage
osa-miR156c-5p	17255634	4	10.135	1	20	176	195	UGACAGAAGAGAGUGAGCAC	GUAUUCGUUUUCUUCUGUUG	Cleavage
osa-miR156c-5p	17954222	3.5	12.436	1	20	141	160	UGACAGAAGAGAGUGAGCAC	AUGUUUACCCUCUUCUGUUU	Cleavage
osa-miR156c-5p	34415938	3.5	20.851	1	20	236	255	UGACAGAAGAGAGUGAGCAC	AUGCUUUCUUUCUUCUGUUC	Cleavage
osa-miR156c-5p	2401952	3.5	16.812	1	20	194	213	UGACAGAAGAGAGUGAGCAC	UUGCUGAUUCUUUUCUGUUU	Cleavage
osa-miR156c-5p	21293387	4.5	19.463	1	20	145	164	UGACAGAAGAGAGUGAGCAC	GUGUUUGCUGUUUUCUGUUC	Translation
osa-miR156c-5p	26909909	3.5	19.017	1	20	20	39	UGACAGAAGAGAGUGAGCAC	UUGCUCACUGUUUUCUGCUA	Translation
osa-miR156c-5p	6726391	4.5	15.058	1	20	91	110	UGACAGAAGAGAGUGAGCAC	GUUUUCGUUCUUUUUUGUCU	Cleavage
osa-miR156c-5p	25093058	3.5	10.139	1	20	21	40	UGACAGAAGAGAGUGAGCAC	UUGUUCAUACUCUUCUGCCA	Cleavage
osa-miR156c-5p	7554159	3	18.16	1	20	252	271	UGACAGAAGAGAGUGAGCAC	AUGUUCAGUCUCAUUUGUCA	Cleavage
osa-miR156c-5p	20628285	3	16.555	1	20	97	116	UGACAGAAGAGAGUGAGCAC	UUCCUCGUUAUCUUCUGUCA	Translation
osa-miR156c-5p	331712	4.5	24.427	1	20	239	258	UGACAGAAGAGAGUGAGCAC	GUGCUUGUUGUCUUCUCUUA	Translation
osa-miR156c-5p	35040190	4	11.541	1	20	274	293	UGACAGAAGAGAGUGAGCAC	GUGUACCCUUUCUUUUGUUA	Cleavage
osa-miR156c-5p	331680	4.5	16.801	1	20	271	290	UGACAGAAGAGAGUGAGCAC	GUGCUUGUUGUCUUCUCUUA	Translation
osa-miR156c-5p	5909538	4	18.859	1	20	234	253	UGACAGAAGAGAGUGAGCAC	GUGAUCACUGUUUUCUUUCA	Translation
osa-miR156c-5p	17355807	4.5	10.134	1	20	216	235	UGACAGAAGAGAGUGAGCAC	UGUUUUACUUUUUUUUGUCA	Cleavage
osa-miR156c-5p	35040457	4	10.341	1	20	7	26	UGACAGAAGAGAGUGAGCAC	GUGUACCCUUUCUUUUGUUA	Cleavage
osa-miR156c-5p	150500	5	18.42	1	20	99	118	UGACAGAAGAGAGUGAGCAC	GUGUUUGUUCUUUUUUAUUA	Cleavage
osa-miR156c-5p	25859567	3.5	20.356	1	20	22	41	UGACAGAAGAGAGUGAGCAC	GUGCUGCCUCUCCUCUGUCG	Cleavage
osa-miR156c-5p	8417555	4.5	12.852	1	20	162	181	UGACAGAAGAGAGUGAGCAC	AAUUUUGUUCUCUUCUGUUA	Cleavage
osa-miR156c-5p	23930729	4	20.687	1	20	209	228	UGACAGAAGAGAGUGAGCAC	GUACUCCCUCUUUUUUGUUG	Cleavage
osa-miR156c-5p	20632046	4.5	18.804	1	20	146	165	UGACAGAAGAGAGUGAGCAC	GUGUUCGUGUUCUGCUGUCA	Cleavage
osa-miR156c-5p	1931012	4	23.249	1	20	60	79	UGACAGAAGAGAGUGAGCAC	GUGCUCGCUUCUGUUUGUCA	Translation
osa-miR156c-5p	22270992	4.5	9.2	1	20	224	243	UGACAGAAGAGAGUGAGCAC	UCCUUCAUUUUUUUUUGUCA	Cleavage
osa-miR156c-5p	19750936	4	10.859	1	20	81	100	UGACAGAAGAGAGUGAGCAC	CUUCUUGUUCUCUUUUGUCC	Cleavage
osa-miR156c-5p	23810623	4.5	7.295	1	20	210	229	UGACAGAAGAGAGUGAGCAC	UUGUUCGUUUUCUUCUCUCU	Cleavage
osa-miR156c-5p	23382140	4.5	5.66	1	20	197	216	UGACAGAAGAGAGUGAGCAC	UUGUUCGCUCUCUUUUUUUU	Cleavage
osa-miR156c-5p	8464889	5	12.978	1	20	136	155	UGACAGAAGAGAGUGAGCAC	GAUCUCCCUCUCCUCUGUCC	Cleavage
osa-miR156c-5p	1499659	4	20.542	1	20	173	192	UGACAGAAGAGAGUGAGCAC	CUGCAUACUUUUUUCUGUUC	Cleavage
osa-miR156c-5p	11260707	4.5	16.498	1	20	174	193	UGACAGAAGAGAGUGAGCAC	UUGUUCAUUCUUUUUUGCCU	Cleavage
osa-miR156c-5p	20520510	5	23.701	1	20	170	189	UGACAGAAGAGAGUGAGCAC	GUGCUAAUUCUUUUGUGUUU	Cleavage
osa-miR156c-5p	22436120	4	16.012	1	20	116	135	UGACAGAAGAGAGUGAGCAC	CUGCUUCUUCUUUUUUGUUG	Cleavage
osa-miR156c-5p	15880231	5	10.194	1	20	113	132	UGACAGAAGAGAGUGAGCAC	GUGUUCCUUCUCUUCUUUUU	Cleavage
osa-miR156c-5p	4328619	4	12.761	1	20	90	109	UGACAGAAGAGAGUGAGCAC	AUCUUCACUUUUUUCUGACA	Cleavage
osa-miR156c-5p	4328619	5	16.734	1	20	206	225	UGACAGAAGAGAGUGAGCAC	AUAUUAGUUCUUUUCUGUUG	Cleavage
osa-miR156c-5p	25176085	4.5	10.661	1	20	278	297	UGACAGAAGAGAGUGAGCAC	AUGUUUGCUUUUUUUUUUCA	Cleavage
osa-miR156c-5p	4314717	4.5	10.965	1	20	260	279	UGACAGAAGAGAGUGAGCAC	GUAAUCAUUCUUUUUUGUCU	Cleavage
osa-miR156c-5p	27929531	3.5	19.574	1	20	95	114	UGACAGAAGAGAGUGAGCAC	UUGUUCAUUCAUAUCUGUCA	Translation
osa-miR156c-5p	2025441	4	24.398	1	20	125	144	UGACAGAAGAGAGUGAGCAC	UUGUUGAUUUUUUUUUGUUA	Cleavage
osa-miR156c-5p	27524793	4	8.265	1	20	167	186	UGACAGAAGAGAGUGAGCAC	UUGCUCUCUUUUUUUUUUCA	Cleavage
osa-miR156c-5p	16926947	5	20.225	1	20	71	90	UGACAGAAGAGAGUGAGCAC	UCGCUCGCUCUGUUCUGUGU	Translation
osa-miR156c-5p	16991361	5	14.208	1	20	92	111	UGACAGAAGAGAGUGAGCAC	GUUCUCGCUUUUUUCUUUCU	Cleavage
osa-miR156c-5p	33394116	4	9.77	1	20	158	177	UGACAGAAGAGAGUGAGCAC	UUAUUCAUUCUUUCCUGUCA	Cleavage
osa-miR156c-5p	1681087	4	17.34	1	20	175	194	UGACAGAAGAGAGUGAGCAC	UUGCUUGCUUGCUUCUGUGA	Translation
osa-miR156c-5p	1681087	5	16.75	1	20	43	62	UGACAGAAGAGAGUGAGCAC	AAGAUCGCUCUCUUCCGUCU	Cleavage
osa-miR156c-5p	14366934	4	13.777	1	20	175	194	UGACAGAAGAGAGUGAGCAC	CUGUUCCUUCUUUUCUUUCA	Cleavage
osa-miR156c-5p	42214	4	14.093	1	20	216	235	UGACAGAAGAGAGUGAGCAC	AUGUUCAUUCUUCUCUGUGA	Cleavage
osa-miR156c-5p	908671	4	14.562	1	20	209	228	UGACAGAAGAGAGUGAGCAC	AUGCCUACUUUCUUCUGCUA	Cleavage
osa-miR156c-5p	23425082	3.5	11.653	1	20	95	114	UGACAGAAGAGAGUGAGCAC	CUUCUAAUUUUCUUCUGUUA	Cleavage
osa-miR156c-5p	22427472	4.5	11.446	1	20	133	152	UGACAGAAGAGAGUGAGCAC	GUGCUGCCUUUUUUCUGUUU	Cleavage
osa-miR156c-5p	10378587	5	20.26	1	20	82	103	UGACAGAAG--AGAGUGAGCAC	UUGCUCACUCUUCCUCUUGUCA	Translation
osa-miR156c-5p	2932167	4.5	17.224	1	20	122	141	UGACAGAAGAGAGUGAGCAC	GAUCUCAUUUUGUUCUGUUA	Translation
osa-miR156c-5p	25946691	5	13.6	1	20	233	252	UGACAGAAGAGAGUGAGCAC	UGGUUUACUCUUUUCUAUCU	Cleavage
osa-miR156c-5p	4552768	4	20.543	1	20	84	103	UGACAGAAGAGAGUGAGCAC	GUGCACCCUGUCUUCUGUUG	Translation
osa-miR156c-5p	4532860	4.5	17.21	1	20	64	83	UGACAGAAGAGAGUGAGCAC	GAGCUUUUUUUCUUUUGUUA	Cleavage
osa-miR156c-5p	1078099	5	9.89	1	20	278	297	UGACAGAAGAGAGUGAGCAC	UAAUUUGUUCUUUUCUGUUA	Cleavage
osa-miR156c-5p	34343452	5	8.332	1	20	169	188	UGACAGAAGAGAGUGAGCAC	CAGUUCACUCUUUUUUGCCU	Cleavage
osa-miR156c-5p	2268520	4.5	12.965	1	20	178	197	UGACAGAAGAGAGUGAGCAC	GUUCUUUUUCUUUUUUGUUA	Cleavage
osa-miR156c-5p	24069456	4	20.795	1	20	28	47	UGACAGAAGAGAGUGAGCAC	GUGAAUUCUCUUUUCUGUCA	Cleavage
osa-miR156c-5p	16481196	5	16.348	1	20	34	53	UGACAGAAGAGAGUGAGCAC	GUGUUUCCUUUUUUUUGUAA	Cleavage
osa-miR156c-5p	1366644	5	4.249	1	20	20	39	UGACAGAAGAGAGUGAGCAC	AGGCUUACUUUCUUCUUUUC	Cleavage
osa-miR156c-5p	2260896	3.5	7.39	1	20	233	251	UGACAGAAGAGAGUGAGCAC	UUGCUCAUUC-CUUUUGUCG	Translation
osa-miR156c-5p	25946399	5	8.626	1	20	106	125	UGACAGAAGAGAGUGAGCAC	UUGUUCGCUUUUUUUUUUCU	Cleavage
osa-miR156c-5p	30959386	5	19.351	1	20	207	227	UGACAGAAG-AGAGUGAGCAC	UCUAUCACUCUGCUUCUGUCA	Translation
osa-miR156c-5p	2973625	4.5	14.723	1	20	84	103	UGACAGAAGAGAGUGAGCAC	CUGUUUGGUUUCUUUUGUCU	Cleavage
osa-miR156c-5p	33333378	5	11.747	1	20	175	194	UGACAGAAGAGAGUGAGCAC	AUGUUCGUUCUUUUUUUUCC	Cleavage
osa-miR156c-5p	13985118	4.5	22.562	1	20	178	197	UGACAGAAGAGAGUGAGCAC	UUUUUCAUUUUCUUUUGUUU	Cleavage
osa-miR156c-5p	18466	4.5	16.407	1	20	160	178	UGACAGAAGAGAGUGAGCAC	GUGCU-ACUCUUUUUUGUGA	Cleavage
osa-miR156c-5p	38800709	5	16.228	1	20	105	124	UGACAGAAGAGAGUGAGCAC	AGGCUUACUUUUUUUUGACG	Cleavage
osa-miR156c-5p	26468375	5	8.608	1	20	83	102	UGACAGAAGAGAGUGAGCAC	UUGUUCGCUUUUUUUUUUCU	Cleavage
osa-miR156c-5p	10843915	4.5	21.713	1	20	125	145	UGACAGAA-GAGAGUGAGCAC	UUGUUCGUUUUCGUUCUGUUA	Cleavage
osa-miR156c-5p	31011143	4	16.411	1	20	82	102	UGACAGAAGAGAGU-GAGCAC	UUGCUCUGCUCUGUUCUGUUA	Translation
osa-miR156c-5p	35501743	5	20.028	1	20	168	188	UGA-CAGAAGAGAGUGAGCAC	UUGUUUAGUCUCUUCUGAUCA	Cleavage
osa-miR156c-5p	2793707	4	22.869	1	20	198	216	UGACAGAAGAGAGUGAGCAC	GUGCUCUCU-UCUUUUGUCG	Translation
osa-miR156c-5p	17994574	4.5	14.286	1	20	22	41	UGACAGAAGAGAGUGAGCAC	UUGGUCAUUUUCUUCUGGCU	Cleavage
osa-miR156c-5p	17755750	4.5	18.545	1	20	12	32	UGACAGAAG-AGAGUGAGCAC	UUGCUUACUUUGCUUUUGUUG	Translation
osa-miR156c-5p	22189541	4.5	16.241	1	20	44	63	UGACAGAAGAGAGUGAGCAC	CCGAUUACUCUCUGUUGUCA	Cleavage
osa-miR156c-5p	34332717	4.5	20.644	1	20	196	215	UGACAGAAGAGAGUGAGCAC	CAGCUCAGUCUUUUUAGUCA	Cleavage
osa-miR156c-5p	21653341	5	13.725	1	20	188	207	UGACAGAAGAGAGUGAGCAC	CCGUUUAUUCUCUUCAGUUG	Cleavage
osa-miR156c-5p	22189364	4.5	15.904	1	20	221	240	UGACAGAAGAGAGUGAGCAC	CCGAUUACUCUCUGUUGUCA	Cleavage
osa-miR156c-5p	28299367	4.5	13.961	1	20	207	226	UGACAGAAGAGAGUGAGCAC	UUGCUCAAUUUUUUGUGUUG	Cleavage
osa-miR156c-5p	19613007	5	13.345	1	20	245	263	UGACAGAAGAGAGUGAGCAC	CAGCUCAUUUUCUUCU-UCA	Cleavage
osa-miR156c-5p	31307742	4.5	18.678	1	20	101	120	UGACAGAAGAGAGUGAGCAC	AUGCUCUCUCUUUUUUUUUG	Cleavage
osa-miR156c-5p	2141142	5	12.856	1	20	146	165	UGACAGAAGAGAGUGAGCAC	GUUCUCUCUUUUUUUUGUUC	Cleavage
osa-miR156c-5p	27441641	4.5	24.095	1	20	134	153	UGACAGAAGAGAGUGAGCAC	UUGCUUCUUUUCUUUCGUCA	Cleavage
osa-miR156c-5p	3463606	5	15.863	1	20	126	145	UGACAGAAGAGAGUGAGCAC	GUGCCUCCUUUCUUUUGUUU	Cleavage
osa-miR156c-5p	9432666	4	17.657	1	20	238	257	UGACAGAAGAGAGUGAGCAC	AUGUUUUUUUUAUUCUGUCA	Translation
osa-miR156c-5p	39374942	5	13.218	1	20	139	158	UGACAGAAGAGAGUGAGCAC	AUGUUCACUUUUUUUUUUGA	Cleavage
osa-miR156c-5p	26727237	5	12.429	1	20	102	121	UGACAGAAGAGAGUGAGCAC	GUUCUUGCUCUUCUCUGUUC	Cleavage
osa-miR156c-5p	9647081	4.5	13.858	1	20	45	64	UGACAGAAGAGAGUGAGCAC	UUGUUCAUUUUCAUCAGUUA	Cleavage
osa-miR156c-5p	24921072	4.5	5.06	1	20	200	219	UGACAGAAGAGAGUGAGCAC	UUUUUCACUCUUUUUUUUUA	Cleavage
osa-miR156c-5p	4229999	4.5	14.831	1	20	146	165	UGACAGAAGAGAGUGAGCAC	UUGCUCUCUCUCUUCAUUUA	Cleavage
osa-miR156c-5p	19133731	5	10.546	1	20	184	203	UGACAGAAGAGAGUGAGCAC	GUUUUCUUUUUCUUCUGUUC	Cleavage
osa-miR156c-5p	138334	4.5	22.134	1	20	102	121	UGACAGAAGAGAGUGAGCAC	GUGCUGACCCUGUUCUGUUU	Translation
osa-miR156c-5p	31890125	5	7.266	1	20	125	144	UGACAGAAGAGAGUGAGCAC	UUACUUAGUUUCUUUUGCCA	Cleavage
osa-miR156c-5p	10559810	4	17.537	1	20	248	267	UGACAGAAGAGAGUGAGCAC	AUGUGCACUUUGUUUUGUUA	Translation
osa-miR156c-5p	37914769	4.5	9.612	1	20	249	268	UGACAGAAGAGAGUGAGCAC	AUGUUCACUCUUCUUCGUCG	Cleavage
osa-miR156c-5p	8854631	4.5	13.527	1	20	96	115	UGACAGAAGAGAGUGAGCAC	CUUUUCGUUUUCUUCUGUAA	Cleavage
osa-miR156c-5p	5914258	5	11.745	1	20	222	241	UGACAGAAGAGAGUGAGCAC	GAUUUCCCUCUUUUCUGUCU	Cleavage
osa-miR156c-5p	34574322	5	8.44	1	20	163	182	UGACAGAAGAGAGUGAGCAC	UCUCUCUCUCUCUUUUGUUU	Cleavage
osa-miR156c-5p	16534629	4	17.826	1	20	176	195	UGACAGAAGAGAGUGAGCAC	UUGUUUAAUUUAUUUUGUCA	Translation
osa-miR156c-5p	4536530	5	13.661	1	20	129	148	UGACAGAAGAGAGUGAGCAC	UCCAUCAUUCUAUUCUGUCG	Translation
osa-miR156c-5p	4834987	5	15.243	1	20	3	22	UGACAGAAGAGAGUGAGCAC	GUGCUUGCUUUACUCUGUUU	Translation
osa-miR156c-5p	4834987	5	16.073	1	20	126	145	UGACAGAAGAGAGUGAGCAC	UUGCUGAAUUUGUUCUUUCA	Translation
osa-miR156c-5p	838238	4.5	9.813	1	20	158	177	UGACAGAAGAGAGUGAGCAC	UUCCUUGCUCUCUUUUUUUA	Cleavage
osa-miR156c-5p	4887135	5	11.925	1	20	121	140	UGACAGAAGAGAGUGAGCAC	UUGUUCAUUCUUUUUAAUCA	Cleavage
osa-miR156c-5p	3711277	4	14.155	1	20	174	193	UGACAGAAGAGAGUGAGCAC	CUGUUCAAUCCCUUCUGUAA	Translation
osa-miR156c-5p	27536708	5	16.081	1	20	201	220	UGACAGAAGAGAGUGAGCAC	GUGUUGUUUCUUUUCUGUUC	Cleavage
osa-miR156c-5p	38679637	4.5	8.737	1	20	144	163	UGACAGAAGAGAGUGAGCAC	AUGCUUAUCUUUUUCUUUCA	Cleavage
osa-miR156c-5p	14209984	4.5	18	1	20	202	221	UGACAGAAGAGAGUGAGCAC	UUGCUAAUUCUCUUUUUUUG	Cleavage
osa-miR156c-5p	29067145	5	9.056	1	20	26	45	UGACAGAAGAGAGUGAGCAC	GGUUUCGUGUUCUUCUGUCA	Cleavage
osa-miR156c-5p	27858420	5	14.435	1	20	118	137	UGACAGAAGAGAGUGAGCAC	GUGCUUUUUGUUUGCUGUCA	Translation
osa-miR156c-5p	9617905	5	13.712	1	20	4	23	UGACAGAAGAGAGUGAGCAC	GUGUUUACUGGUUUCUGUAA	Translation
osa-miR156c-5p	2584166	5	15.896	1	20	27	46	UGACAGAAGAGAGUGAGCAC	AGACUUGCAUUCUUCUGUCG	Cleavage
osa-miR156c-5p	1472908	4.5	16.783	1	20	4	23	UGACAGAAGAGAGUGAGCAC	GUGGUCAUACUCGUCUGUUG	Cleavage
osa-miR156c-5p	18015563	4.5	13.823	1	20	228	247	UGACAGAAGAGAGUGAGCAC	GGGUGUAAUUUCUUCUGUCA	Cleavage
osa-miR156c-5p	21482748	5	9.107	1	20	11	30	UGACAGAAGAGAGUGAGCAC	UCGCUCGAUUUCUUUUGUUU	Cleavage
osa-miR156c-5p	38149497	5	19.619	1	20	165	184	UGACAGAAGAGAGUGAGCAC	GUGUGUACUCGUUUCUGGCA	Translation
osa-miR156c-5p	28294540	4.5	14.276	1	20	105	124	UGACAGAAGAGAGUGAGCAC	UUGUUCCUUCUCAUCUCUCA	Cleavage
osa-miR156c-5p	12093588	5	19.098	1	20	204	223	UGACAGAAGAGAGUGAGCAC	GGCCUCGAUCUCUUCUUUCA	Cleavage
osa-miR156c-5p	1473094	4.5	19.217	1	20	190	209	UGACAGAAGAGAGUGAGCAC	GUGGUCAUACUCGUCUGUUG	Cleavage
osa-miR156c-5p	29885218	5	19.576	1	20	99	118	UGACAGAAGAGAGUGAGCAC	AUGUUCAAUCUCCUCUGUAG	Cleavage
osa-miR156c-5p	14866704	5	13.702	1	20	228	247	UGACAGAAGAGAGUGAGCAC	GAACCCACUUUUUUUUGUUA	Cleavage
osa-miR156c-5p	22268277	5	4.876	1	20	72	91	UGACAGAAGAGAGUGAGCAC	GUUCUCUCUCUUUUUUUUUA	Cleavage
osa-miR156c-5p	2766043	5	13.72	1	20	50	69	UGACAGAAGAGAGUGAGCAC	ACUCUCACUCUUAACUGUCA	Cleavage
osa-miR156c-3p	5689412	4	15.983	1	22	151	172	GCUCACUUCUCUCUCUGUCAGC	GGUGAGAGAGAGAGAAGUGGAA	Cleavage
osa-miR156c-3p	5689554	4	10.945	1	22	9	30	GCUCACUUCUCUCUCUGUCAGC	GGUGAGAGAGAGAGAAGUGGAA	Cleavage
osa-miR156c-3p	9269492	4	16.992	1	22	77	97	GCUCACUUCUCUCUCUGUCAGC	GCUGGCA-AGAGAGGAGUGGGU	Cleavage
osa-miR156c-3p	18056783	3	20.255	1	22	78	99	GCUCACUUCUCUCUCUGUCAGC	GGCGACAGGGAGAGAAUUGAGA	Cleavage
osa-miR156c-3p	18418680	3.5	23.392	1	22	259	280	GCUCACUUCUCUCUCUGUCAGC	CUUGUCAGUGAGAGGAGUGAGG	Cleavage
osa-miR156c-3p	31286707	4.5	16.235	1	22	162	183	GCUCACUUCUCUCUCUGUCAGC	UCUGACAGAUGGAGAGUUGAGA	Cleavage
osa-miR156c-3p	15406354	4.5	18.205	1	22	28	48	GCUCACUUCUCUCUCUGUCAGC	AUUGACAGA-AGAGAAGUGAUG	Cleavage
osa-miR156c-3p	2202904	3.5	18.961	1	22	79	100	GCUCACUUCUCUCUCUGUCAGC	AGAGAAAGAGAGAGAAGAGAGG	Cleavage
osa-miR156c-3p	12651341	3.5	23.564	1	22	66	87	GCUCACUUCUCUCUCUGUCAGC	AGCGAGAGAGAGAGAAGGGAGG	Cleavage
osa-miR156c-3p	6558730	4	24.922	1	22	127	149	GCUCACU-UCUCUCUCUGUCAGC	AGAGAGAGAGAGAGAGAGUGAGC	Cleavage
osa-miR156c-3p	7746588	3.5	17.915	1	22	60	81	GCUCACUUCUCUCUCUGUCAGC	UUCGCCAGAGGGAGGAGCGAGC	Cleavage
osa-miR156c-3p	34377213	5	20.634	1	22	20	41	GCUCACUUCUCUCUCUGUCAGC	AAAAACAGAGAGAGAAGAGAUU	Cleavage
osa-miR156c-3p	226111	3.5	15.025	1	22	260	281	GCUCACUUCUCUCUCUGUCAGC	GGAGGCAGAGAGAGCAGUGGUC	Cleavage
osa-miR156c-3p	4982147	3.5	17.959	1	22	120	141	GCUCACUUCUCUCUCUGUCAGC	UUAGGCAGAGGUGGGAGUGAGU	Translation
osa-miR156c-3p	18450504	5	22.278	1	22	140	161	GCUCACUUCUCUCUCUGUCAGC	UGUGGCAGGGAGAGGGGAGGGA	Cleavage
osa-miR156c-3p	4731140	4.5	18.046	1	22	262	283	GCUCACUUCUCUCUCUGUCAGC	GUUCAUGAAGUGAGGAGUGAGC	Cleavage
osa-miR156c-3p	586323	4.5	14.783	1	22	192	213	GCUCACUUCUCUCUCUGUCAGC	AAAAAAAGAGAGAGAAGUGAUG	Cleavage
osa-miR156c-3p	1367251	4.5	21.487	1	22	31	52	GCUCACUUCUCUCUCUGUCAGC	GAUCCAGGAGAGGGAGGUGAGC	Cleavage
osa-miR156c-3p	34377060	5	20.424	1	22	173	194	GCUCACUUCUCUCUCUGUCAGC	AAAAACAGAGAGAGAAGAGAUU	Cleavage
osa-miR156c-3p	19740888	5	22.59	1	22	46	66	GCUCACUUCUCUCUCUGUCAGC	UCUGACGGAGGAAGAAG-GAGC	Translation
osa-miR156c-3p	27412302	4.5	20.553	1	22	43	64	GCUCACUUCUCUCUCUGUCAGC	CAGGACAGAGCGAGGAGUGGUU	Cleavage
osa-miR156c-3p	35469673	4	17.016	1	22	89	110	GCUCACUUCUCUCUCUGUCAGC	AGAUUUAGAAAGAGGAGUGAGC	Cleavage
osa-miR156c-3p	29272225	5	22.001	1	22	21	42	GCUCACUUCUCUCUCUGUCAGC	GAUGGCAGUGAGAGCAGUGACG	Cleavage
osa-miR156c-3p	27125480	4.5	22.61	1	22	37	58	GCUCACUUCUCUCUCUGUCAGC	UUGGACAGAGAGGGAAAAGAGG	Cleavage
osa-miR156c-3p	28551315	4.5	16.364	1	22	25	46	GCUCACUUCUCUCUCUGUCAGC	UUUUAAGGAGGGAGAAAUGAGC	Cleavage
osa-miR156c-3p	27038787	4.5	20.762	1	22	55	76	GCUCACUUCUCUCUCUGUCAGC	GCAGACACUGAGAGAUGUGAGG	Cleavage
osa-miR156c-3p	6977203	4	14.902	1	22	126	147	GCUCACUUCUCUCUCUGUCAGC	UUGAAGAGAGAGAGAGCUGAGC	Cleavage
osa-miR156c-3p	2368651	4.5	12.24	1	22	25	46	GCUCACUUCUCUCUCUGUCAGC	GUGGAAAGGGAGAGGAGAGAGG	Cleavage
osa-miR156c-3p	26096068	4	17.155	1	22	210	231	GCUCACUUCUCUCUCUGUCAGC	AGAGAGAGAGAGAGAGGAGAGG	Cleavage
osa-miR156c-3p	18959390	5	21.145	1	22	77	98	GCUCACUUCUCUCUCUGUCAGC	CAGUCCAGAGAGAGGAGAGAGA	Cleavage
osa-miR156c-3p	292346	5	13.061	1	22	108	129	GCUCACUUCUCUCUCUGUCAGC	AGUGGCAGCGGGAGAUGUGGGA	Cleavage
osa-miR156c-3p	28712922	4.5	24.921	1	22	147	168	GCUCACUUCUCUCUCUGUCAGC	AUGGGCAGAGAGAGAGGCUGGC	Cleavage
osa-miR156c-3p	23179343	4.5	21.077	1	22	187	208	GCUCACUUCUCUCUCUGUCAGC	UAAGUAAGAUAGGGAAGUGAGC	Cleavage
osa-miR156c-3p	1238957	5	22.752	1	22	136	157	GCUCACUUCUCUCUCUGUCAGC	GCGGAGAGAGAGAGGGGGAAGC	Cleavage
osa-miR156c-3p	8217665	5	13.14	1	22	79	99	GCUCACUUCUCUCUCUGUCAGC	GCUGACA-ACUGAGAAGUGAGA	Cleavage
osa-miR156c-3p	17938888	5	24.331	1	22	180	201	GCUCACUUCUCUCUCUGUCAGC	GAUGAGGGAGAGAGAACUUGGC	Cleavage
osa-miR156c-3p	20216030	4.5	4.308	1	22	29	50	GCUCACUUCUCUCUCUGUCAGC	GGAGGUGGAGAGGAAGGUGAGG	Translation
osa-miR156c-3p	17938757	5	22.426	1	22	49	70	GCUCACUUCUCUCUCUGUCAGC	GAUGAGGGAGAGAGAACUUGGC	Cleavage
osa-miR156c-3p	23093182	5	23.082	1	22	78	99	GCUCACUUCUCUCUCUGUCAGC	CAUGAUAUGGGGAGAUGUGAGA	Cleavage
osa-miR156c-3p	3761702	5	13.516	1	22	76	97	GCUCACUUCUCUCUCUGUCAGC	GGUGAUAGGAAGAGAUCUGAGC	Cleavage
osa-miR156c-3p	13552214	4.5	20.471	1	22	181	202	GCUCACUUCUCUCUCUGUCAGC	UCGGAUGGGGUGAGGAGUGGGG	Cleavage
osa-miR156c-3p	2019219	5	18.222	1	22	125	145	GCUCACUUCUCUCUCUGUCAGC	GCUGUCACAGA-AGAGGUGGGC	Translation
osa-miR156c-3p	25972213	4.5	18.809	1	22	51	72	GCUCACUUCUCUCUCUGUCAGC	AGAGAGAGAGAGAGAGGAGGGG	Cleavage
osa-miR156c-3p	662345	4	7.413	1	22	42	62	GCUCACUUCUCUCUCUGUCAGC	AGUGAGAG-GAGAGAAGUGAGG	Cleavage
osa-miR156c-3p	729333	4.5	16.376	1	22	214	235	GCUCACUUCUCUCUCUGUCAGC	UAAGACAGUGAUAGAAGUGAAG	Translation
osa-miR156c-3p	9002785	4.5	12.004	1	22	134	155	GCUCACUUCUCUCUCUGUCAGC	GAGCGCAGAGAGGAAGGUGAGG	Translation
osa-miR156c-3p	32755641	4.5	21.775	1	22	216	237	GCUCACUUCUCUCUCUGUCAGC	ACAGGCGUAGAGGGGGGUGGGU	Cleavage
osa-miR156c-3p	12308001	5	15.764	1	22	26	47	GCUCACUUCUCUCUCUGUCAGC	AGGGGUAGAGGGAGGAGAGGGA	Cleavage
osa-miR156c-3p	21321316	4.5	17.888	1	22	91	112	GCUCACUUCUCUCUCUGUCAGC	AGAGAGGGAGAGAGGAGGGAGG	Cleavage
osa-miR156c-3p	25972260	4.5	2.938	1	22	4	25	GCUCACUUCUCUCUCUGUCAGC	AGAGAGAGAGAGAGAGGAGGGG	Cleavage
osa-miR156c-3p	4971314	4.5	18.358	1	22	122	143	GCUCACUUCUCUCUCUGUCAGC	GGUGAGAUGGAGAGUAGUGAGA	Cleavage
osa-miR156c-3p	31285354	4.5	20.096	1	22	141	162	GCUCACUUCUCUCUCUGUCAGC	GAGGAAAGGGAGAGAGAUGAGG	Cleavage
osa-miR156c-3p	19568413	5	14.742	1	22	191	212	GCUCACUUCUCUCUCUGUCAGC	UCUUUCAGAGACAGAAUUGAGU	Translation
osa-miR156c-3p	8301984	4	19.038	1	22	95	116	GCUCACUUCUCUCUCUGUCAGC	AAGGAAAGAGAGAGUGGUGGGA	Cleavage
osa-miR156c-3p	4763592	4.5	6.353	1	22	44	65	GCUCACUUCUCUCUCUGUCAGC	AGAGGAAGAGAGAGAAGAGGGG	Cleavage
osa-miR156c-3p	5883460	4.5	10.147	1	22	67	88	GCUCACUUCUCUCUCUGUCAGC	AGAGGGAGAGAGAGAGGAGAGG	Cleavage
osa-miR156c-3p	7500162	4	12.886	1	22	14	35	GCUCACUUCUCUCUCUGUCAGC	CUCGGCAAAGAAGGAAGUGAGA	Translation
osa-miR156c-3p	19962640	4.5	16.459	1	22	154	175	GCUCACUUCUCUCUCUGUCAGC	UAAGAGAGGGAGAGAGUUGAGA	Cleavage
osa-miR156c-3p	18511753	5	20.118	1	22	19	40	GCUCACUUCUCUCUCUGUCAGC	CCCAAUGGAGAGAGAAGGCAGC	Cleavage
osa-miR156c-3p	4699540	4.5	14.241	1	22	254	275	GCUCACUUCUCUCUCUGUCAGC	UAAGAGAGAGAGAGAUAUGAGU	Cleavage
osa-miR156c-3p	32002716	5	22.815	1	22	77	98	GCUCACUUCUCUCUCUGUCAGC	AAUGGCAUAGCGAGAACUGAGA	Cleavage
osa-miR156c-3p	440009	4.5	12.211	1	22	134	155	GCUCACUUCUCUCUCUGUCAGC	UGGGAUGGAGGGAGUAGUUAGU	Cleavage
osa-miR156c-3p	9019595	4.5	11.977	1	22	277	298	GCUCACUUCUCUCUCUGUCAGC	UGAGAAAGAGAGAGAGCAGAGC	Cleavage
osa-miR156c-3p	18777965	4	18.147	1	22	77	98	GCUCACUUCUCUCUCUGUCAGC	AGAGAGAGAAAGAGAGGAGAGC	Cleavage
osa-miR156c-3p	22849585	5	21.777	1	22	83	104	GCUCACUUCUCUCUCUGUCAGC	CUGCCCAGGGAGAUGAGUGAGA	Translation
osa-miR156c-3p	3457450	5	23.343	1	22	220	241	GCUCACUUCUCUCUCUGUCAGC	GGUGGCGGUGAAGGAGGUGGGU	Translation
osa-miR156c-3p	21275026	5	17.295	1	22	48	68	GCUCACUUCUCUCUCUGUCAGC	GAAGAUGGAGAGAGAA-UGAGA	Cleavage
osa-miR156c-3p	2890247	4.5	13.571	1	22	71	92	GCUCACUUCUCUCUCUGUCAGC	UGAGACAAAGAGGGAAGAGAAC	Cleavage
osa-miR156c-3p	3457546	5	24.008	1	22	124	145	GCUCACUUCUCUCUCUGUCAGC	GGUGGCGGUGAAGGAGGUGGGU	Translation
osa-miR156c-3p	18956407	5	11.593	1	22	194	214	GCUCACUUCUCUCUCUGUCAGC	AGAGAUAGAGAGAGGAG-GAGA	Cleavage
osa-miR156c-3p	18956407	5	14.75	1	22	175	196	GCUCACUUCUCUCUCUGUCAGC	UAAGAUAGAUACAUAGGUGAGA	Translation
osa-miR156c-3p	27791295	5	12.671	1	22	97	118	GCUCACUUCUCUCUCUGUCAGC	AAACACAGGGAAAGAAGUCAGA	Translation
osa-miR156c-3p	5317462	5	20.091	1	22	8	29	GCUCACUUCUCUCUCUGUCAGC	UCGAACCGAGGGAGAUGUGAGG	Cleavage
osa-miR156c-3p	16315023	4.5	14.989	1	22	76	97	GCUCACUUCUCUCUCUGUCAGC	CCAGGCAUGCAGAGAGGUGAGA	Cleavage
osa-miR156d	25376135	3.5	14.605	1	20	172	191	UGACAGAAGAGAGUGAGCAC	GUGCUCGCUCUCUUUUUUCC	Cleavage
osa-miR156d	32513522	3	9.848	1	20	18	37	UGACAGAAGAGAGUGAGCAC	AUGUUUGCUCUCUUUUGUUG	Cleavage
osa-miR156d	32513611	3	13.601	1	20	107	126	UGACAGAAGAGAGUGAGCAC	AUGUUUGCUCUCUUUUGUUG	Cleavage
osa-miR156d	26208984	3	13.886	1	20	210	229	UGACAGAAGAGAGUGAGCAC	CUGCUUUCUCUUUUUUGUUA	Cleavage
osa-miR156d	30782723	5	13.899	1	20	135	154	UGACAGAAGAGAGUGAGCAC	AUGCUCAUUCUCUUUUGCUU	Cleavage
osa-miR156d	30914492	4	18.673	1	20	210	229	UGACAGAAGAGAGUGAGCAC	GUGCUUGUACUCUUCUGUUU	Cleavage
osa-miR156d	22479262	3.5	7.239	1	20	26	45	UGACAGAAGAGAGUGAGCAC	UUGCUUAUUCUUUUCUAUUA	Cleavage
osa-miR156d	14958212	4	14.86	1	20	205	224	UGACAGAAGAGAGUGAGCAC	AGUCUCACUCUCUUUUGGCA	Cleavage
osa-miR156d	12257012	4	15.357	1	20	152	171	UGACAGAAGAGAGUGAGCAC	GUGCUCACUGUUUUAUGUUG	Translation
osa-miR156d	30755807	4	15.444	1	20	131	150	UGACAGAAGAGAGUGAGCAC	AGAUUUAUUUUCUUCUGUCA	Cleavage
osa-miR156d	15890028	3.5	13.316	1	20	211	230	UGACAGAAGAGAGUGAGCAC	GAGUUUACUGUUUUCUGUCA	Translation
osa-miR156d	33502461	4.5	15.609	1	20	149	168	UGACAGAAGAGAGUGAGCAC	GUGUUUACUCUUUUUUUUUG	Cleavage
osa-miR156d	17255634	4	10.135	1	20	176	195	UGACAGAAGAGAGUGAGCAC	GUAUUCGUUUUCUUCUGUUG	Cleavage
osa-miR156d	17954222	3.5	12.436	1	20	141	160	UGACAGAAGAGAGUGAGCAC	AUGUUUACCCUCUUCUGUUU	Cleavage
osa-miR156d	34415938	3.5	20.851	1	20	236	255	UGACAGAAGAGAGUGAGCAC	AUGCUUUCUUUCUUCUGUUC	Cleavage
osa-miR156d	2401952	3.5	16.812	1	20	194	213	UGACAGAAGAGAGUGAGCAC	UUGCUGAUUCUUUUCUGUUU	Cleavage
osa-miR156d	21293387	4.5	19.463	1	20	145	164	UGACAGAAGAGAGUGAGCAC	GUGUUUGCUGUUUUCUGUUC	Translation
osa-miR156d	26909909	3.5	19.017	1	20	20	39	UGACAGAAGAGAGUGAGCAC	UUGCUCACUGUUUUCUGCUA	Translation
osa-miR156d	6726391	4.5	15.058	1	20	91	110	UGACAGAAGAGAGUGAGCAC	GUUUUCGUUCUUUUUUGUCU	Cleavage
osa-miR156d	25093058	3.5	10.139	1	20	21	40	UGACAGAAGAGAGUGAGCAC	UUGUUCAUACUCUUCUGCCA	Cleavage
osa-miR156d	7554159	3	18.16	1	20	252	271	UGACAGAAGAGAGUGAGCAC	AUGUUCAGUCUCAUUUGUCA	Cleavage
osa-miR156d	20628285	3	16.555	1	20	97	116	UGACAGAAGAGAGUGAGCAC	UUCCUCGUUAUCUUCUGUCA	Translation
osa-miR156d	331712	4.5	24.427	1	20	239	258	UGACAGAAGAGAGUGAGCAC	GUGCUUGUUGUCUUCUCUUA	Translation
osa-miR156d	35040190	4	11.541	1	20	274	293	UGACAGAAGAGAGUGAGCAC	GUGUACCCUUUCUUUUGUUA	Cleavage
osa-miR156d	331680	4.5	16.801	1	20	271	290	UGACAGAAGAGAGUGAGCAC	GUGCUUGUUGUCUUCUCUUA	Translation
osa-miR156d	5909538	4	18.859	1	20	234	253	UGACAGAAGAGAGUGAGCAC	GUGAUCACUGUUUUCUUUCA	Translation
osa-miR156d	17355807	4.5	10.134	1	20	216	235	UGACAGAAGAGAGUGAGCAC	UGUUUUACUUUUUUUUGUCA	Cleavage
osa-miR156d	35040457	4	10.341	1	20	7	26	UGACAGAAGAGAGUGAGCAC	GUGUACCCUUUCUUUUGUUA	Cleavage
osa-miR156d	150500	5	18.42	1	20	99	118	UGACAGAAGAGAGUGAGCAC	GUGUUUGUUCUUUUUUAUUA	Cleavage
osa-miR156d	25859567	3.5	20.356	1	20	22	41	UGACAGAAGAGAGUGAGCAC	GUGCUGCCUCUCCUCUGUCG	Cleavage
osa-miR156d	8417555	4.5	12.852	1	20	162	181	UGACAGAAGAGAGUGAGCAC	AAUUUUGUUCUCUUCUGUUA	Cleavage
osa-miR156d	23930729	4	20.687	1	20	209	228	UGACAGAAGAGAGUGAGCAC	GUACUCCCUCUUUUUUGUUG	Cleavage
osa-miR156d	20632046	4.5	18.804	1	20	146	165	UGACAGAAGAGAGUGAGCAC	GUGUUCGUGUUCUGCUGUCA	Cleavage
osa-miR156d	1931012	4	23.249	1	20	60	79	UGACAGAAGAGAGUGAGCAC	GUGCUCGCUUCUGUUUGUCA	Translation
osa-miR156d	22270992	4.5	9.2	1	20	224	243	UGACAGAAGAGAGUGAGCAC	UCCUUCAUUUUUUUUUGUCA	Cleavage
osa-miR156d	19750936	4	10.859	1	20	81	100	UGACAGAAGAGAGUGAGCAC	CUUCUUGUUCUCUUUUGUCC	Cleavage
osa-miR156d	23810623	4.5	7.295	1	20	210	229	UGACAGAAGAGAGUGAGCAC	UUGUUCGUUUUCUUCUCUCU	Cleavage
osa-miR156d	23382140	4.5	5.66	1	20	197	216	UGACAGAAGAGAGUGAGCAC	UUGUUCGCUCUCUUUUUUUU	Cleavage
osa-miR156d	8464889	5	12.978	1	20	136	155	UGACAGAAGAGAGUGAGCAC	GAUCUCCCUCUCCUCUGUCC	Cleavage
osa-miR156d	1499659	4	20.542	1	20	173	192	UGACAGAAGAGAGUGAGCAC	CUGCAUACUUUUUUCUGUUC	Cleavage
osa-miR156d	11260707	4.5	16.498	1	20	174	193	UGACAGAAGAGAGUGAGCAC	UUGUUCAUUCUUUUUUGCCU	Cleavage
osa-miR156d	20520510	5	23.701	1	20	170	189	UGACAGAAGAGAGUGAGCAC	GUGCUAAUUCUUUUGUGUUU	Cleavage
osa-miR156d	22436120	4	16.012	1	20	116	135	UGACAGAAGAGAGUGAGCAC	CUGCUUCUUCUUUUUUGUUG	Cleavage
osa-miR156d	15880231	5	10.194	1	20	113	132	UGACAGAAGAGAGUGAGCAC	GUGUUCCUUCUCUUCUUUUU	Cleavage
osa-miR156d	4328619	4	12.761	1	20	90	109	UGACAGAAGAGAGUGAGCAC	AUCUUCACUUUUUUCUGACA	Cleavage
osa-miR156d	4328619	5	16.734	1	20	206	225	UGACAGAAGAGAGUGAGCAC	AUAUUAGUUCUUUUCUGUUG	Cleavage
osa-miR156d	25176085	4.5	10.661	1	20	278	297	UGACAGAAGAGAGUGAGCAC	AUGUUUGCUUUUUUUUUUCA	Cleavage
osa-miR156d	4314717	4.5	10.965	1	20	260	279	UGACAGAAGAGAGUGAGCAC	GUAAUCAUUCUUUUUUGUCU	Cleavage
osa-miR156d	27929531	3.5	19.574	1	20	95	114	UGACAGAAGAGAGUGAGCAC	UUGUUCAUUCAUAUCUGUCA	Translation
osa-miR156d	2025441	4	24.398	1	20	125	144	UGACAGAAGAGAGUGAGCAC	UUGUUGAUUUUUUUUUGUUA	Cleavage
osa-miR156d	27524793	4	8.265	1	20	167	186	UGACAGAAGAGAGUGAGCAC	UUGCUCUCUUUUUUUUUUCA	Cleavage
osa-miR156d	16926947	5	20.225	1	20	71	90	UGACAGAAGAGAGUGAGCAC	UCGCUCGCUCUGUUCUGUGU	Translation
osa-miR156d	16991361	5	14.208	1	20	92	111	UGACAGAAGAGAGUGAGCAC	GUUCUCGCUUUUUUCUUUCU	Cleavage
osa-miR156d	33394116	4	9.77	1	20	158	177	UGACAGAAGAGAGUGAGCAC	UUAUUCAUUCUUUCCUGUCA	Cleavage
osa-miR156d	1681087	4	17.34	1	20	175	194	UGACAGAAGAGAGUGAGCAC	UUGCUUGCUUGCUUCUGUGA	Translation
osa-miR156d	1681087	5	16.75	1	20	43	62	UGACAGAAGAGAGUGAGCAC	AAGAUCGCUCUCUUCCGUCU	Cleavage
osa-miR156d	14366934	4	13.777	1	20	175	194	UGACAGAAGAGAGUGAGCAC	CUGUUCCUUCUUUUCUUUCA	Cleavage
osa-miR156d	42214	4	14.093	1	20	216	235	UGACAGAAGAGAGUGAGCAC	AUGUUCAUUCUUCUCUGUGA	Cleavage
osa-miR156d	908671	4	14.562	1	20	209	228	UGACAGAAGAGAGUGAGCAC	AUGCCUACUUUCUUCUGCUA	Cleavage
osa-miR156d	23425082	3.5	11.653	1	20	95	114	UGACAGAAGAGAGUGAGCAC	CUUCUAAUUUUCUUCUGUUA	Cleavage
osa-miR156d	22427472	4.5	11.446	1	20	133	152	UGACAGAAGAGAGUGAGCAC	GUGCUGCCUUUUUUCUGUUU	Cleavage
osa-miR156d	10378587	5	20.26	1	20	82	103	UGACAGAAG--AGAGUGAGCAC	UUGCUCACUCUUCCUCUUGUCA	Translation
osa-miR156d	2932167	4.5	17.224	1	20	122	141	UGACAGAAGAGAGUGAGCAC	GAUCUCAUUUUGUUCUGUUA	Translation
osa-miR156d	25946691	5	13.6	1	20	233	252	UGACAGAAGAGAGUGAGCAC	UGGUUUACUCUUUUCUAUCU	Cleavage
osa-miR156d	4552768	4	20.543	1	20	84	103	UGACAGAAGAGAGUGAGCAC	GUGCACCCUGUCUUCUGUUG	Translation
osa-miR156d	4532860	4.5	17.21	1	20	64	83	UGACAGAAGAGAGUGAGCAC	GAGCUUUUUUUCUUUUGUUA	Cleavage
osa-miR156d	1078099	5	9.89	1	20	278	297	UGACAGAAGAGAGUGAGCAC	UAAUUUGUUCUUUUCUGUUA	Cleavage
osa-miR156d	34343452	5	8.332	1	20	169	188	UGACAGAAGAGAGUGAGCAC	CAGUUCACUCUUUUUUGCCU	Cleavage
osa-miR156d	2268520	4.5	12.965	1	20	178	197	UGACAGAAGAGAGUGAGCAC	GUUCUUUUUCUUUUUUGUUA	Cleavage
osa-miR156d	24069456	4	20.795	1	20	28	47	UGACAGAAGAGAGUGAGCAC	GUGAAUUCUCUUUUCUGUCA	Cleavage
osa-miR156d	16481196	5	16.348	1	20	34	53	UGACAGAAGAGAGUGAGCAC	GUGUUUCCUUUUUUUUGUAA	Cleavage
osa-miR156d	1366644	5	4.249	1	20	20	39	UGACAGAAGAGAGUGAGCAC	AGGCUUACUUUCUUCUUUUC	Cleavage
osa-miR156d	2260896	3.5	7.39	1	20	233	251	UGACAGAAGAGAGUGAGCAC	UUGCUCAUUC-CUUUUGUCG	Translation
osa-miR156d	25946399	5	8.626	1	20	106	125	UGACAGAAGAGAGUGAGCAC	UUGUUCGCUUUUUUUUUUCU	Cleavage
osa-miR156d	30959386	5	19.351	1	20	207	227	UGACAGAAG-AGAGUGAGCAC	UCUAUCACUCUGCUUCUGUCA	Translation
osa-miR156d	2973625	4.5	14.723	1	20	84	103	UGACAGAAGAGAGUGAGCAC	CUGUUUGGUUUCUUUUGUCU	Cleavage
osa-miR156d	33333378	5	11.747	1	20	175	194	UGACAGAAGAGAGUGAGCAC	AUGUUCGUUCUUUUUUUUCC	Cleavage
osa-miR156d	13985118	4.5	22.562	1	20	178	197	UGACAGAAGAGAGUGAGCAC	UUUUUCAUUUUCUUUUGUUU	Cleavage
osa-miR156d	18466	4.5	16.407	1	20	160	178	UGACAGAAGAGAGUGAGCAC	GUGCU-ACUCUUUUUUGUGA	Cleavage
osa-miR156d	38800709	5	16.228	1	20	105	124	UGACAGAAGAGAGUGAGCAC	AGGCUUACUUUUUUUUGACG	Cleavage
osa-miR156d	26468375	5	8.608	1	20	83	102	UGACAGAAGAGAGUGAGCAC	UUGUUCGCUUUUUUUUUUCU	Cleavage
osa-miR156d	10843915	4.5	21.713	1	20	125	145	UGACAGAA-GAGAGUGAGCAC	UUGUUCGUUUUCGUUCUGUUA	Cleavage
osa-miR156d	31011143	4	16.411	1	20	82	102	UGACAGAAGAGAGU-GAGCAC	UUGCUCUGCUCUGUUCUGUUA	Translation
osa-miR156d	35501743	5	20.028	1	20	168	188	UGA-CAGAAGAGAGUGAGCAC	UUGUUUAGUCUCUUCUGAUCA	Cleavage
osa-miR156d	2793707	4	22.869	1	20	198	216	UGACAGAAGAGAGUGAGCAC	GUGCUCUCU-UCUUUUGUCG	Translation
osa-miR156d	17994574	4.5	14.286	1	20	22	41	UGACAGAAGAGAGUGAGCAC	UUGGUCAUUUUCUUCUGGCU	Cleavage
osa-miR156d	17755750	4.5	18.545	1	20	12	32	UGACAGAAG-AGAGUGAGCAC	UUGCUUACUUUGCUUUUGUUG	Translation
osa-miR156d	22189541	4.5	16.241	1	20	44	63	UGACAGAAGAGAGUGAGCAC	CCGAUUACUCUCUGUUGUCA	Cleavage
osa-miR156d	34332717	4.5	20.644	1	20	196	215	UGACAGAAGAGAGUGAGCAC	CAGCUCAGUCUUUUUAGUCA	Cleavage
osa-miR156d	21653341	5	13.725	1	20	188	207	UGACAGAAGAGAGUGAGCAC	CCGUUUAUUCUCUUCAGUUG	Cleavage
osa-miR156d	22189364	4.5	15.904	1	20	221	240	UGACAGAAGAGAGUGAGCAC	CCGAUUACUCUCUGUUGUCA	Cleavage
osa-miR156d	28299367	4.5	13.961	1	20	207	226	UGACAGAAGAGAGUGAGCAC	UUGCUCAAUUUUUUGUGUUG	Cleavage
osa-miR156d	19613007	5	13.345	1	20	245	263	UGACAGAAGAGAGUGAGCAC	CAGCUCAUUUUCUUCU-UCA	Cleavage
osa-miR156d	31307742	4.5	18.678	1	20	101	120	UGACAGAAGAGAGUGAGCAC	AUGCUCUCUCUUUUUUUUUG	Cleavage
osa-miR156d	2141142	5	12.856	1	20	146	165	UGACAGAAGAGAGUGAGCAC	GUUCUCUCUUUUUUUUGUUC	Cleavage
osa-miR156d	27441641	4.5	24.095	1	20	134	153	UGACAGAAGAGAGUGAGCAC	UUGCUUCUUUUCUUUCGUCA	Cleavage
osa-miR156d	3463606	5	15.863	1	20	126	145	UGACAGAAGAGAGUGAGCAC	GUGCCUCCUUUCUUUUGUUU	Cleavage
osa-miR156d	9432666	4	17.657	1	20	238	257	UGACAGAAGAGAGUGAGCAC	AUGUUUUUUUUAUUCUGUCA	Translation
osa-miR156d	39374942	5	13.218	1	20	139	158	UGACAGAAGAGAGUGAGCAC	AUGUUCACUUUUUUUUUUGA	Cleavage
osa-miR156d	26727237	5	12.429	1	20	102	121	UGACAGAAGAGAGUGAGCAC	GUUCUUGCUCUUCUCUGUUC	Cleavage
osa-miR156d	9647081	4.5	13.858	1	20	45	64	UGACAGAAGAGAGUGAGCAC	UUGUUCAUUUUCAUCAGUUA	Cleavage
osa-miR156d	24921072	4.5	5.06	1	20	200	219	UGACAGAAGAGAGUGAGCAC	UUUUUCACUCUUUUUUUUUA	Cleavage
osa-miR156d	4229999	4.5	14.831	1	20	146	165	UGACAGAAGAGAGUGAGCAC	UUGCUCUCUCUCUUCAUUUA	Cleavage
osa-miR156d	19133731	5	10.546	1	20	184	203	UGACAGAAGAGAGUGAGCAC	GUUUUCUUUUUCUUCUGUUC	Cleavage
osa-miR156d	138334	4.5	22.134	1	20	102	121	UGACAGAAGAGAGUGAGCAC	GUGCUGACCCUGUUCUGUUU	Translation
osa-miR156d	31890125	5	7.266	1	20	125	144	UGACAGAAGAGAGUGAGCAC	UUACUUAGUUUCUUUUGCCA	Cleavage
osa-miR156d	10559810	4	17.537	1	20	248	267	UGACAGAAGAGAGUGAGCAC	AUGUGCACUUUGUUUUGUUA	Translation
osa-miR156d	37914769	4.5	9.612	1	20	249	268	UGACAGAAGAGAGUGAGCAC	AUGUUCACUCUUCUUCGUCG	Cleavage
osa-miR156d	8854631	4.5	13.527	1	20	96	115	UGACAGAAGAGAGUGAGCAC	CUUUUCGUUUUCUUCUGUAA	Cleavage
osa-miR156d	5914258	5	11.745	1	20	222	241	UGACAGAAGAGAGUGAGCAC	GAUUUCCCUCUUUUCUGUCU	Cleavage
osa-miR156d	34574322	5	8.44	1	20	163	182	UGACAGAAGAGAGUGAGCAC	UCUCUCUCUCUCUUUUGUUU	Cleavage
osa-miR156d	16534629	4	17.826	1	20	176	195	UGACAGAAGAGAGUGAGCAC	UUGUUUAAUUUAUUUUGUCA	Translation
osa-miR156d	4536530	5	13.661	1	20	129	148	UGACAGAAGAGAGUGAGCAC	UCCAUCAUUCUAUUCUGUCG	Translation
osa-miR156d	4834987	5	15.243	1	20	3	22	UGACAGAAGAGAGUGAGCAC	GUGCUUGCUUUACUCUGUUU	Translation
osa-miR156d	4834987	5	16.073	1	20	126	145	UGACAGAAGAGAGUGAGCAC	UUGCUGAAUUUGUUCUUUCA	Translation
osa-miR156d	838238	4.5	9.813	1	20	158	177	UGACAGAAGAGAGUGAGCAC	UUCCUUGCUCUCUUUUUUUA	Cleavage
osa-miR156d	4887135	5	11.925	1	20	121	140	UGACAGAAGAGAGUGAGCAC	UUGUUCAUUCUUUUUAAUCA	Cleavage
osa-miR156d	3711277	4	14.155	1	20	174	193	UGACAGAAGAGAGUGAGCAC	CUGUUCAAUCCCUUCUGUAA	Translation
osa-miR156d	27536708	5	16.081	1	20	201	220	UGACAGAAGAGAGUGAGCAC	GUGUUGUUUCUUUUCUGUUC	Cleavage
osa-miR156d	38679637	4.5	8.737	1	20	144	163	UGACAGAAGAGAGUGAGCAC	AUGCUUAUCUUUUUCUUUCA	Cleavage
osa-miR156d	14209984	4.5	18	1	20	202	221	UGACAGAAGAGAGUGAGCAC	UUGCUAAUUCUCUUUUUUUG	Cleavage
osa-miR156d	29067145	5	9.056	1	20	26	45	UGACAGAAGAGAGUGAGCAC	GGUUUCGUGUUCUUCUGUCA	Cleavage
osa-miR156d	27858420	5	14.435	1	20	118	137	UGACAGAAGAGAGUGAGCAC	GUGCUUUUUGUUUGCUGUCA	Translation
osa-miR156d	9617905	5	13.712	1	20	4	23	UGACAGAAGAGAGUGAGCAC	GUGUUUACUGGUUUCUGUAA	Translation
osa-miR156d	2584166	5	15.896	1	20	27	46	UGACAGAAGAGAGUGAGCAC	AGACUUGCAUUCUUCUGUCG	Cleavage
osa-miR156d	1472908	4.5	16.783	1	20	4	23	UGACAGAAGAGAGUGAGCAC	GUGGUCAUACUCGUCUGUUG	Cleavage
osa-miR156d	18015563	4.5	13.823	1	20	228	247	UGACAGAAGAGAGUGAGCAC	GGGUGUAAUUUCUUCUGUCA	Cleavage
osa-miR156d	21482748	5	9.107	1	20	11	30	UGACAGAAGAGAGUGAGCAC	UCGCUCGAUUUCUUUUGUUU	Cleavage
osa-miR156d	38149497	5	19.619	1	20	165	184	UGACAGAAGAGAGUGAGCAC	GUGUGUACUCGUUUCUGGCA	Translation
osa-miR156d	28294540	4.5	14.276	1	20	105	124	UGACAGAAGAGAGUGAGCAC	UUGUUCCUUCUCAUCUCUCA	Cleavage
osa-miR156d	12093588	5	19.098	1	20	204	223	UGACAGAAGAGAGUGAGCAC	GGCCUCGAUCUCUUCUUUCA	Cleavage
osa-miR156d	1473094	4.5	19.217	1	20	190	209	UGACAGAAGAGAGUGAGCAC	GUGGUCAUACUCGUCUGUUG	Cleavage
osa-miR156d	29885218	5	19.576	1	20	99	118	UGACAGAAGAGAGUGAGCAC	AUGUUCAAUCUCCUCUGUAG	Cleavage
osa-miR156d	14866704	5	13.702	1	20	228	247	UGACAGAAGAGAGUGAGCAC	GAACCCACUUUUUUUUGUUA	Cleavage
osa-miR156d	22268277	5	4.876	1	20	72	91	UGACAGAAGAGAGUGAGCAC	GUUCUCUCUCUUUUUUUUUA	Cleavage
osa-miR156d	2766043	5	13.72	1	20	50	69	UGACAGAAGAGAGUGAGCAC	ACUCUCACUCUUAACUGUCA	Cleavage
osa-miR156e	25376135	3.5	14.605	1	20	172	191	UGACAGAAGAGAGUGAGCAC	GUGCUCGCUCUCUUUUUUCC	Cleavage
osa-miR156e	32513522	3	9.848	1	20	18	37	UGACAGAAGAGAGUGAGCAC	AUGUUUGCUCUCUUUUGUUG	Cleavage
osa-miR156e	32513611	3	13.601	1	20	107	126	UGACAGAAGAGAGUGAGCAC	AUGUUUGCUCUCUUUUGUUG	Cleavage
osa-miR156e	26208984	3	13.886	1	20	210	229	UGACAGAAGAGAGUGAGCAC	CUGCUUUCUCUUUUUUGUUA	Cleavage
osa-miR156e	30782723	5	13.899	1	20	135	154	UGACAGAAGAGAGUGAGCAC	AUGCUCAUUCUCUUUUGCUU	Cleavage
osa-miR156e	30914492	4	18.673	1	20	210	229	UGACAGAAGAGAGUGAGCAC	GUGCUUGUACUCUUCUGUUU	Cleavage
osa-miR156e	22479262	3.5	7.239	1	20	26	45	UGACAGAAGAGAGUGAGCAC	UUGCUUAUUCUUUUCUAUUA	Cleavage
osa-miR156e	14958212	4	14.86	1	20	205	224	UGACAGAAGAGAGUGAGCAC	AGUCUCACUCUCUUUUGGCA	Cleavage
osa-miR156e	12257012	4	15.357	1	20	152	171	UGACAGAAGAGAGUGAGCAC	GUGCUCACUGUUUUAUGUUG	Translation
osa-miR156e	30755807	4	15.444	1	20	131	150	UGACAGAAGAGAGUGAGCAC	AGAUUUAUUUUCUUCUGUCA	Cleavage
osa-miR156e	15890028	3.5	13.316	1	20	211	230	UGACAGAAGAGAGUGAGCAC	GAGUUUACUGUUUUCUGUCA	Translation
osa-miR156e	33502461	4.5	15.609	1	20	149	168	UGACAGAAGAGAGUGAGCAC	GUGUUUACUCUUUUUUUUUG	Cleavage
osa-miR156e	17255634	4	10.135	1	20	176	195	UGACAGAAGAGAGUGAGCAC	GUAUUCGUUUUCUUCUGUUG	Cleavage
osa-miR156e	17954222	3.5	12.436	1	20	141	160	UGACAGAAGAGAGUGAGCAC	AUGUUUACCCUCUUCUGUUU	Cleavage
osa-miR156e	34415938	3.5	20.851	1	20	236	255	UGACAGAAGAGAGUGAGCAC	AUGCUUUCUUUCUUCUGUUC	Cleavage
osa-miR156e	2401952	3.5	16.812	1	20	194	213	UGACAGAAGAGAGUGAGCAC	UUGCUGAUUCUUUUCUGUUU	Cleavage
osa-miR156e	21293387	4.5	19.463	1	20	145	164	UGACAGAAGAGAGUGAGCAC	GUGUUUGCUGUUUUCUGUUC	Translation
osa-miR156e	26909909	3.5	19.017	1	20	20	39	UGACAGAAGAGAGUGAGCAC	UUGCUCACUGUUUUCUGCUA	Translation
osa-miR156e	6726391	4.5	15.058	1	20	91	110	UGACAGAAGAGAGUGAGCAC	GUUUUCGUUCUUUUUUGUCU	Cleavage
osa-miR156e	25093058	3.5	10.139	1	20	21	40	UGACAGAAGAGAGUGAGCAC	UUGUUCAUACUCUUCUGCCA	Cleavage
osa-miR156e	7554159	3	18.16	1	20	252	271	UGACAGAAGAGAGUGAGCAC	AUGUUCAGUCUCAUUUGUCA	Cleavage
osa-miR156e	20628285	3	16.555	1	20	97	116	UGACAGAAGAGAGUGAGCAC	UUCCUCGUUAUCUUCUGUCA	Translation
osa-miR156e	331712	4.5	24.427	1	20	239	258	UGACAGAAGAGAGUGAGCAC	GUGCUUGUUGUCUUCUCUUA	Translation
osa-miR156e	35040190	4	11.541	1	20	274	293	UGACAGAAGAGAGUGAGCAC	GUGUACCCUUUCUUUUGUUA	Cleavage
osa-miR156e	331680	4.5	16.801	1	20	271	290	UGACAGAAGAGAGUGAGCAC	GUGCUUGUUGUCUUCUCUUA	Translation
osa-miR156e	5909538	4	18.859	1	20	234	253	UGACAGAAGAGAGUGAGCAC	GUGAUCACUGUUUUCUUUCA	Translation
osa-miR156e	17355807	4.5	10.134	1	20	216	235	UGACAGAAGAGAGUGAGCAC	UGUUUUACUUUUUUUUGUCA	Cleavage
osa-miR156e	35040457	4	10.341	1	20	7	26	UGACAGAAGAGAGUGAGCAC	GUGUACCCUUUCUUUUGUUA	Cleavage
osa-miR156e	150500	5	18.42	1	20	99	118	UGACAGAAGAGAGUGAGCAC	GUGUUUGUUCUUUUUUAUUA	Cleavage
osa-miR156e	25859567	3.5	20.356	1	20	22	41	UGACAGAAGAGAGUGAGCAC	GUGCUGCCUCUCCUCUGUCG	Cleavage
osa-miR156e	8417555	4.5	12.852	1	20	162	181	UGACAGAAGAGAGUGAGCAC	AAUUUUGUUCUCUUCUGUUA	Cleavage
osa-miR156e	23930729	4	20.687	1	20	209	228	UGACAGAAGAGAGUGAGCAC	GUACUCCCUCUUUUUUGUUG	Cleavage
osa-miR156e	20632046	4.5	18.804	1	20	146	165	UGACAGAAGAGAGUGAGCAC	GUGUUCGUGUUCUGCUGUCA	Cleavage
osa-miR156e	1931012	4	23.249	1	20	60	79	UGACAGAAGAGAGUGAGCAC	GUGCUCGCUUCUGUUUGUCA	Translation
osa-miR156e	22270992	4.5	9.2	1	20	224	243	UGACAGAAGAGAGUGAGCAC	UCCUUCAUUUUUUUUUGUCA	Cleavage
osa-miR156e	19750936	4	10.859	1	20	81	100	UGACAGAAGAGAGUGAGCAC	CUUCUUGUUCUCUUUUGUCC	Cleavage
osa-miR156e	23810623	4.5	7.295	1	20	210	229	UGACAGAAGAGAGUGAGCAC	UUGUUCGUUUUCUUCUCUCU	Cleavage
osa-miR156e	23382140	4.5	5.66	1	20	197	216	UGACAGAAGAGAGUGAGCAC	UUGUUCGCUCUCUUUUUUUU	Cleavage
osa-miR156e	8464889	5	12.978	1	20	136	155	UGACAGAAGAGAGUGAGCAC	GAUCUCCCUCUCCUCUGUCC	Cleavage
osa-miR156e	1499659	4	20.542	1	20	173	192	UGACAGAAGAGAGUGAGCAC	CUGCAUACUUUUUUCUGUUC	Cleavage
osa-miR156e	11260707	4.5	16.498	1	20	174	193	UGACAGAAGAGAGUGAGCAC	UUGUUCAUUCUUUUUUGCCU	Cleavage
osa-miR156e	20520510	5	23.701	1	20	170	189	UGACAGAAGAGAGUGAGCAC	GUGCUAAUUCUUUUGUGUUU	Cleavage
osa-miR156e	22436120	4	16.012	1	20	116	135	UGACAGAAGAGAGUGAGCAC	CUGCUUCUUCUUUUUUGUUG	Cleavage
osa-miR156e	15880231	5	10.194	1	20	113	132	UGACAGAAGAGAGUGAGCAC	GUGUUCCUUCUCUUCUUUUU	Cleavage
osa-miR156e	4328619	4	12.761	1	20	90	109	UGACAGAAGAGAGUGAGCAC	AUCUUCACUUUUUUCUGACA	Cleavage
osa-miR156e	4328619	5	16.734	1	20	206	225	UGACAGAAGAGAGUGAGCAC	AUAUUAGUUCUUUUCUGUUG	Cleavage
osa-miR156e	25176085	4.5	10.661	1	20	278	297	UGACAGAAGAGAGUGAGCAC	AUGUUUGCUUUUUUUUUUCA	Cleavage
osa-miR156e	4314717	4.5	10.965	1	20	260	279	UGACAGAAGAGAGUGAGCAC	GUAAUCAUUCUUUUUUGUCU	Cleavage
osa-miR156e	27929531	3.5	19.574	1	20	95	114	UGACAGAAGAGAGUGAGCAC	UUGUUCAUUCAUAUCUGUCA	Translation
osa-miR156e	2025441	4	24.398	1	20	125	144	UGACAGAAGAGAGUGAGCAC	UUGUUGAUUUUUUUUUGUUA	Cleavage
osa-miR156e	27524793	4	8.265	1	20	167	186	UGACAGAAGAGAGUGAGCAC	UUGCUCUCUUUUUUUUUUCA	Cleavage
osa-miR156e	16926947	5	20.225	1	20	71	90	UGACAGAAGAGAGUGAGCAC	UCGCUCGCUCUGUUCUGUGU	Translation
osa-miR156e	16991361	5	14.208	1	20	92	111	UGACAGAAGAGAGUGAGCAC	GUUCUCGCUUUUUUCUUUCU	Cleavage
osa-miR156e	33394116	4	9.77	1	20	158	177	UGACAGAAGAGAGUGAGCAC	UUAUUCAUUCUUUCCUGUCA	Cleavage
osa-miR156e	1681087	4	17.34	1	20	175	194	UGACAGAAGAGAGUGAGCAC	UUGCUUGCUUGCUUCUGUGA	Translation
osa-miR156e	1681087	5	16.75	1	20	43	62	UGACAGAAGAGAGUGAGCAC	AAGAUCGCUCUCUUCCGUCU	Cleavage
osa-miR156e	14366934	4	13.777	1	20	175	194	UGACAGAAGAGAGUGAGCAC	CUGUUCCUUCUUUUCUUUCA	Cleavage
osa-miR156e	42214	4	14.093	1	20	216	235	UGACAGAAGAGAGUGAGCAC	AUGUUCAUUCUUCUCUGUGA	Cleavage
osa-miR156e	908671	4	14.562	1	20	209	228	UGACAGAAGAGAGUGAGCAC	AUGCCUACUUUCUUCUGCUA	Cleavage
osa-miR156e	23425082	3.5	11.653	1	20	95	114	UGACAGAAGAGAGUGAGCAC	CUUCUAAUUUUCUUCUGUUA	Cleavage
osa-miR156e	22427472	4.5	11.446	1	20	133	152	UGACAGAAGAGAGUGAGCAC	GUGCUGCCUUUUUUCUGUUU	Cleavage
osa-miR156e	10378587	5	20.26	1	20	82	103	UGACAGAAG--AGAGUGAGCAC	UUGCUCACUCUUCCUCUUGUCA	Translation
osa-miR156e	2932167	4.5	17.224	1	20	122	141	UGACAGAAGAGAGUGAGCAC	GAUCUCAUUUUGUUCUGUUA	Translation
osa-miR156e	25946691	5	13.6	1	20	233	252	UGACAGAAGAGAGUGAGCAC	UGGUUUACUCUUUUCUAUCU	Cleavage
osa-miR156e	4552768	4	20.543	1	20	84	103	UGACAGAAGAGAGUGAGCAC	GUGCACCCUGUCUUCUGUUG	Translation
osa-miR156e	4532860	4.5	17.21	1	20	64	83	UGACAGAAGAGAGUGAGCAC	GAGCUUUUUUUCUUUUGUUA	Cleavage
osa-miR156e	1078099	5	9.89	1	20	278	297	UGACAGAAGAGAGUGAGCAC	UAAUUUGUUCUUUUCUGUUA	Cleavage
osa-miR156e	34343452	5	8.332	1	20	169	188	UGACAGAAGAGAGUGAGCAC	CAGUUCACUCUUUUUUGCCU	Cleavage
osa-miR156e	2268520	4.5	12.965	1	20	178	197	UGACAGAAGAGAGUGAGCAC	GUUCUUUUUCUUUUUUGUUA	Cleavage
osa-miR156e	24069456	4	20.795	1	20	28	47	UGACAGAAGAGAGUGAGCAC	GUGAAUUCUCUUUUCUGUCA	Cleavage
osa-miR156e	16481196	5	16.348	1	20	34	53	UGACAGAAGAGAGUGAGCAC	GUGUUUCCUUUUUUUUGUAA	Cleavage
osa-miR156e	1366644	5	4.249	1	20	20	39	UGACAGAAGAGAGUGAGCAC	AGGCUUACUUUCUUCUUUUC	Cleavage
osa-miR156e	2260896	3.5	7.39	1	20	233	251	UGACAGAAGAGAGUGAGCAC	UUGCUCAUUC-CUUUUGUCG	Translation
osa-miR156e	25946399	5	8.626	1	20	106	125	UGACAGAAGAGAGUGAGCAC	UUGUUCGCUUUUUUUUUUCU	Cleavage
osa-miR156e	30959386	5	19.351	1	20	207	227	UGACAGAAG-AGAGUGAGCAC	UCUAUCACUCUGCUUCUGUCA	Translation
osa-miR156e	2973625	4.5	14.723	1	20	84	103	UGACAGAAGAGAGUGAGCAC	CUGUUUGGUUUCUUUUGUCU	Cleavage
osa-miR156e	33333378	5	11.747	1	20	175	194	UGACAGAAGAGAGUGAGCAC	AUGUUCGUUCUUUUUUUUCC	Cleavage
osa-miR156e	13985118	4.5	22.562	1	20	178	197	UGACAGAAGAGAGUGAGCAC	UUUUUCAUUUUCUUUUGUUU	Cleavage
osa-miR156e	18466	4.5	16.407	1	20	160	178	UGACAGAAGAGAGUGAGCAC	GUGCU-ACUCUUUUUUGUGA	Cleavage
osa-miR156e	38800709	5	16.228	1	20	105	124	UGACAGAAGAGAGUGAGCAC	AGGCUUACUUUUUUUUGACG	Cleavage
osa-miR156e	26468375	5	8.608	1	20	83	102	UGACAGAAGAGAGUGAGCAC	UUGUUCGCUUUUUUUUUUCU	Cleavage
osa-miR156e	10843915	4.5	21.713	1	20	125	145	UGACAGAA-GAGAGUGAGCAC	UUGUUCGUUUUCGUUCUGUUA	Cleavage
osa-miR156e	31011143	4	16.411	1	20	82	102	UGACAGAAGAGAGU-GAGCAC	UUGCUCUGCUCUGUUCUGUUA	Translation
osa-miR156e	35501743	5	20.028	1	20	168	188	UGA-CAGAAGAGAGUGAGCAC	UUGUUUAGUCUCUUCUGAUCA	Cleavage
osa-miR156e	2793707	4	22.869	1	20	198	216	UGACAGAAGAGAGUGAGCAC	GUGCUCUCU-UCUUUUGUCG	Translation
osa-miR156e	17994574	4.5	14.286	1	20	22	41	UGACAGAAGAGAGUGAGCAC	UUGGUCAUUUUCUUCUGGCU	Cleavage
osa-miR156e	17755750	4.5	18.545	1	20	12	32	UGACAGAAG-AGAGUGAGCAC	UUGCUUACUUUGCUUUUGUUG	Translation
osa-miR156e	22189541	4.5	16.241	1	20	44	63	UGACAGAAGAGAGUGAGCAC	CCGAUUACUCUCUGUUGUCA	Cleavage
osa-miR156e	34332717	4.5	20.644	1	20	196	215	UGACAGAAGAGAGUGAGCAC	CAGCUCAGUCUUUUUAGUCA	Cleavage
osa-miR156e	21653341	5	13.725	1	20	188	207	UGACAGAAGAGAGUGAGCAC	CCGUUUAUUCUCUUCAGUUG	Cleavage
osa-miR156e	22189364	4.5	15.904	1	20	221	240	UGACAGAAGAGAGUGAGCAC	CCGAUUACUCUCUGUUGUCA	Cleavage
osa-miR156e	28299367	4.5	13.961	1	20	207	226	UGACAGAAGAGAGUGAGCAC	UUGCUCAAUUUUUUGUGUUG	Cleavage
osa-miR156e	19613007	5	13.345	1	20	245	263	UGACAGAAGAGAGUGAGCAC	CAGCUCAUUUUCUUCU-UCA	Cleavage
osa-miR156e	31307742	4.5	18.678	1	20	101	120	UGACAGAAGAGAGUGAGCAC	AUGCUCUCUCUUUUUUUUUG	Cleavage
osa-miR156e	2141142	5	12.856	1	20	146	165	UGACAGAAGAGAGUGAGCAC	GUUCUCUCUUUUUUUUGUUC	Cleavage
osa-miR156e	27441641	4.5	24.095	1	20	134	153	UGACAGAAGAGAGUGAGCAC	UUGCUUCUUUUCUUUCGUCA	Cleavage
osa-miR156e	3463606	5	15.863	1	20	126	145	UGACAGAAGAGAGUGAGCAC	GUGCCUCCUUUCUUUUGUUU	Cleavage
osa-miR156e	9432666	4	17.657	1	20	238	257	UGACAGAAGAGAGUGAGCAC	AUGUUUUUUUUAUUCUGUCA	Translation
osa-miR156e	39374942	5	13.218	1	20	139	158	UGACAGAAGAGAGUGAGCAC	AUGUUCACUUUUUUUUUUGA	Cleavage
osa-miR156e	26727237	5	12.429	1	20	102	121	UGACAGAAGAGAGUGAGCAC	GUUCUUGCUCUUCUCUGUUC	Cleavage
osa-miR156e	9647081	4.5	13.858	1	20	45	64	UGACAGAAGAGAGUGAGCAC	UUGUUCAUUUUCAUCAGUUA	Cleavage
osa-miR156e	24921072	4.5	5.06	1	20	200	219	UGACAGAAGAGAGUGAGCAC	UUUUUCACUCUUUUUUUUUA	Cleavage
osa-miR156e	4229999	4.5	14.831	1	20	146	165	UGACAGAAGAGAGUGAGCAC	UUGCUCUCUCUCUUCAUUUA	Cleavage
osa-miR156e	19133731	5	10.546	1	20	184	203	UGACAGAAGAGAGUGAGCAC	GUUUUCUUUUUCUUCUGUUC	Cleavage
osa-miR156e	138334	4.5	22.134	1	20	102	121	UGACAGAAGAGAGUGAGCAC	GUGCUGACCCUGUUCUGUUU	Translation
osa-miR156e	31890125	5	7.266	1	20	125	144	UGACAGAAGAGAGUGAGCAC	UUACUUAGUUUCUUUUGCCA	Cleavage
osa-miR156e	10559810	4	17.537	1	20	248	267	UGACAGAAGAGAGUGAGCAC	AUGUGCACUUUGUUUUGUUA	Translation
osa-miR156e	37914769	4.5	9.612	1	20	249	268	UGACAGAAGAGAGUGAGCAC	AUGUUCACUCUUCUUCGUCG	Cleavage
osa-miR156e	8854631	4.5	13.527	1	20	96	115	UGACAGAAGAGAGUGAGCAC	CUUUUCGUUUUCUUCUGUAA	Cleavage
osa-miR156e	5914258	5	11.745	1	20	222	241	UGACAGAAGAGAGUGAGCAC	GAUUUCCCUCUUUUCUGUCU	Cleavage
osa-miR156e	34574322	5	8.44	1	20	163	182	UGACAGAAGAGAGUGAGCAC	UCUCUCUCUCUCUUUUGUUU	Cleavage
osa-miR156e	16534629	4	17.826	1	20	176	195	UGACAGAAGAGAGUGAGCAC	UUGUUUAAUUUAUUUUGUCA	Translation
osa-miR156e	4536530	5	13.661	1	20	129	148	UGACAGAAGAGAGUGAGCAC	UCCAUCAUUCUAUUCUGUCG	Translation
osa-miR156e	4834987	5	15.243	1	20	3	22	UGACAGAAGAGAGUGAGCAC	GUGCUUGCUUUACUCUGUUU	Translation
osa-miR156e	4834987	5	16.073	1	20	126	145	UGACAGAAGAGAGUGAGCAC	UUGCUGAAUUUGUUCUUUCA	Translation
osa-miR156e	838238	4.5	9.813	1	20	158	177	UGACAGAAGAGAGUGAGCAC	UUCCUUGCUCUCUUUUUUUA	Cleavage
osa-miR156e	4887135	5	11.925	1	20	121	140	UGACAGAAGAGAGUGAGCAC	UUGUUCAUUCUUUUUAAUCA	Cleavage
osa-miR156e	3711277	4	14.155	1	20	174	193	UGACAGAAGAGAGUGAGCAC	CUGUUCAAUCCCUUCUGUAA	Translation
osa-miR156e	27536708	5	16.081	1	20	201	220	UGACAGAAGAGAGUGAGCAC	GUGUUGUUUCUUUUCUGUUC	Cleavage
osa-miR156e	38679637	4.5	8.737	1	20	144	163	UGACAGAAGAGAGUGAGCAC	AUGCUUAUCUUUUUCUUUCA	Cleavage
osa-miR156e	14209984	4.5	18	1	20	202	221	UGACAGAAGAGAGUGAGCAC	UUGCUAAUUCUCUUUUUUUG	Cleavage
osa-miR156e	29067145	5	9.056	1	20	26	45	UGACAGAAGAGAGUGAGCAC	GGUUUCGUGUUCUUCUGUCA	Cleavage
osa-miR156e	27858420	5	14.435	1	20	118	137	UGACAGAAGAGAGUGAGCAC	GUGCUUUUUGUUUGCUGUCA	Translation
osa-miR156e	9617905	5	13.712	1	20	4	23	UGACAGAAGAGAGUGAGCAC	GUGUUUACUGGUUUCUGUAA	Translation
osa-miR156e	2584166	5	15.896	1	20	27	46	UGACAGAAGAGAGUGAGCAC	AGACUUGCAUUCUUCUGUCG	Cleavage
osa-miR156e	1472908	4.5	16.783	1	20	4	23	UGACAGAAGAGAGUGAGCAC	GUGGUCAUACUCGUCUGUUG	Cleavage
osa-miR156e	18015563	4.5	13.823	1	20	228	247	UGACAGAAGAGAGUGAGCAC	GGGUGUAAUUUCUUCUGUCA	Cleavage
osa-miR156e	21482748	5	9.107	1	20	11	30	UGACAGAAGAGAGUGAGCAC	UCGCUCGAUUUCUUUUGUUU	Cleavage
osa-miR156e	38149497	5	19.619	1	20	165	184	UGACAGAAGAGAGUGAGCAC	GUGUGUACUCGUUUCUGGCA	Translation
osa-miR156e	28294540	4.5	14.276	1	20	105	124	UGACAGAAGAGAGUGAGCAC	UUGUUCCUUCUCAUCUCUCA	Cleavage
osa-miR156e	12093588	5	19.098	1	20	204	223	UGACAGAAGAGAGUGAGCAC	GGCCUCGAUCUCUUCUUUCA	Cleavage
osa-miR156e	1473094	4.5	19.217	1	20	190	209	UGACAGAAGAGAGUGAGCAC	GUGGUCAUACUCGUCUGUUG	Cleavage
osa-miR156e	29885218	5	19.576	1	20	99	118	UGACAGAAGAGAGUGAGCAC	AUGUUCAAUCUCCUCUGUAG	Cleavage
osa-miR156e	14866704	5	13.702	1	20	228	247	UGACAGAAGAGAGUGAGCAC	GAACCCACUUUUUUUUGUUA	Cleavage
osa-miR156e	22268277	5	4.876	1	20	72	91	UGACAGAAGAGAGUGAGCAC	GUUCUCUCUCUUUUUUUUUA	Cleavage
osa-miR156e	2766043	5	13.72	1	20	50	69	UGACAGAAGAGAGUGAGCAC	ACUCUCACUCUUAACUGUCA	Cleavage
osa-miR156f-5p	25376135	3.5	14.605	1	20	172	191	UGACAGAAGAGAGUGAGCAC	GUGCUCGCUCUCUUUUUUCC	Cleavage
osa-miR156f-5p	32513522	3	9.848	1	20	18	37	UGACAGAAGAGAGUGAGCAC	AUGUUUGCUCUCUUUUGUUG	Cleavage
osa-miR156f-5p	32513611	3	13.601	1	20	107	126	UGACAGAAGAGAGUGAGCAC	AUGUUUGCUCUCUUUUGUUG	Cleavage
osa-miR156f-5p	26208984	3	13.886	1	20	210	229	UGACAGAAGAGAGUGAGCAC	CUGCUUUCUCUUUUUUGUUA	Cleavage
osa-miR156f-5p	30782723	5	13.899	1	20	135	154	UGACAGAAGAGAGUGAGCAC	AUGCUCAUUCUCUUUUGCUU	Cleavage
osa-miR156f-5p	30914492	4	18.673	1	20	210	229	UGACAGAAGAGAGUGAGCAC	GUGCUUGUACUCUUCUGUUU	Cleavage
osa-miR156f-5p	22479262	3.5	7.239	1	20	26	45	UGACAGAAGAGAGUGAGCAC	UUGCUUAUUCUUUUCUAUUA	Cleavage
osa-miR156f-5p	14958212	4	14.86	1	20	205	224	UGACAGAAGAGAGUGAGCAC	AGUCUCACUCUCUUUUGGCA	Cleavage
osa-miR156f-5p	12257012	4	15.357	1	20	152	171	UGACAGAAGAGAGUGAGCAC	GUGCUCACUGUUUUAUGUUG	Translation
osa-miR156f-5p	30755807	4	15.444	1	20	131	150	UGACAGAAGAGAGUGAGCAC	AGAUUUAUUUUCUUCUGUCA	Cleavage
osa-miR156f-5p	15890028	3.5	13.316	1	20	211	230	UGACAGAAGAGAGUGAGCAC	GAGUUUACUGUUUUCUGUCA	Translation
osa-miR156f-5p	33502461	4.5	15.609	1	20	149	168	UGACAGAAGAGAGUGAGCAC	GUGUUUACUCUUUUUUUUUG	Cleavage
osa-miR156f-5p	17255634	4	10.135	1	20	176	195	UGACAGAAGAGAGUGAGCAC	GUAUUCGUUUUCUUCUGUUG	Cleavage
osa-miR156f-5p	17954222	3.5	12.436	1	20	141	160	UGACAGAAGAGAGUGAGCAC	AUGUUUACCCUCUUCUGUUU	Cleavage
osa-miR156f-5p	34415938	3.5	20.851	1	20	236	255	UGACAGAAGAGAGUGAGCAC	AUGCUUUCUUUCUUCUGUUC	Cleavage
osa-miR156f-5p	2401952	3.5	16.812	1	20	194	213	UGACAGAAGAGAGUGAGCAC	UUGCUGAUUCUUUUCUGUUU	Cleavage
osa-miR156f-5p	21293387	4.5	19.463	1	20	145	164	UGACAGAAGAGAGUGAGCAC	GUGUUUGCUGUUUUCUGUUC	Translation
osa-miR156f-5p	26909909	3.5	19.017	1	20	20	39	UGACAGAAGAGAGUGAGCAC	UUGCUCACUGUUUUCUGCUA	Translation
osa-miR156f-5p	6726391	4.5	15.058	1	20	91	110	UGACAGAAGAGAGUGAGCAC	GUUUUCGUUCUUUUUUGUCU	Cleavage
osa-miR156f-5p	25093058	3.5	10.139	1	20	21	40	UGACAGAAGAGAGUGAGCAC	UUGUUCAUACUCUUCUGCCA	Cleavage
osa-miR156f-5p	7554159	3	18.16	1	20	252	271	UGACAGAAGAGAGUGAGCAC	AUGUUCAGUCUCAUUUGUCA	Cleavage
osa-miR156f-5p	20628285	3	16.555	1	20	97	116	UGACAGAAGAGAGUGAGCAC	UUCCUCGUUAUCUUCUGUCA	Translation
osa-miR156f-5p	331712	4.5	24.427	1	20	239	258	UGACAGAAGAGAGUGAGCAC	GUGCUUGUUGUCUUCUCUUA	Translation
osa-miR156f-5p	35040190	4	11.541	1	20	274	293	UGACAGAAGAGAGUGAGCAC	GUGUACCCUUUCUUUUGUUA	Cleavage
osa-miR156f-5p	331680	4.5	16.801	1	20	271	290	UGACAGAAGAGAGUGAGCAC	GUGCUUGUUGUCUUCUCUUA	Translation
osa-miR156f-5p	5909538	4	18.859	1	20	234	253	UGACAGAAGAGAGUGAGCAC	GUGAUCACUGUUUUCUUUCA	Translation
osa-miR156f-5p	17355807	4.5	10.134	1	20	216	235	UGACAGAAGAGAGUGAGCAC	UGUUUUACUUUUUUUUGUCA	Cleavage
osa-miR156f-5p	35040457	4	10.341	1	20	7	26	UGACAGAAGAGAGUGAGCAC	GUGUACCCUUUCUUUUGUUA	Cleavage
osa-miR156f-5p	150500	5	18.42	1	20	99	118	UGACAGAAGAGAGUGAGCAC	GUGUUUGUUCUUUUUUAUUA	Cleavage
osa-miR156f-5p	25859567	3.5	20.356	1	20	22	41	UGACAGAAGAGAGUGAGCAC	GUGCUGCCUCUCCUCUGUCG	Cleavage
osa-miR156f-5p	8417555	4.5	12.852	1	20	162	181	UGACAGAAGAGAGUGAGCAC	AAUUUUGUUCUCUUCUGUUA	Cleavage
osa-miR156f-5p	23930729	4	20.687	1	20	209	228	UGACAGAAGAGAGUGAGCAC	GUACUCCCUCUUUUUUGUUG	Cleavage
osa-miR156f-5p	20632046	4.5	18.804	1	20	146	165	UGACAGAAGAGAGUGAGCAC	GUGUUCGUGUUCUGCUGUCA	Cleavage
osa-miR156f-5p	1931012	4	23.249	1	20	60	79	UGACAGAAGAGAGUGAGCAC	GUGCUCGCUUCUGUUUGUCA	Translation
osa-miR156f-5p	22270992	4.5	9.2	1	20	224	243	UGACAGAAGAGAGUGAGCAC	UCCUUCAUUUUUUUUUGUCA	Cleavage
osa-miR156f-5p	19750936	4	10.859	1	20	81	100	UGACAGAAGAGAGUGAGCAC	CUUCUUGUUCUCUUUUGUCC	Cleavage
osa-miR156f-5p	23810623	4.5	7.295	1	20	210	229	UGACAGAAGAGAGUGAGCAC	UUGUUCGUUUUCUUCUCUCU	Cleavage
osa-miR156f-5p	23382140	4.5	5.66	1	20	197	216	UGACAGAAGAGAGUGAGCAC	UUGUUCGCUCUCUUUUUUUU	Cleavage
osa-miR156f-5p	8464889	5	12.978	1	20	136	155	UGACAGAAGAGAGUGAGCAC	GAUCUCCCUCUCCUCUGUCC	Cleavage
osa-miR156f-5p	1499659	4	20.542	1	20	173	192	UGACAGAAGAGAGUGAGCAC	CUGCAUACUUUUUUCUGUUC	Cleavage
osa-miR156f-5p	11260707	4.5	16.498	1	20	174	193	UGACAGAAGAGAGUGAGCAC	UUGUUCAUUCUUUUUUGCCU	Cleavage
osa-miR156f-5p	20520510	5	23.701	1	20	170	189	UGACAGAAGAGAGUGAGCAC	GUGCUAAUUCUUUUGUGUUU	Cleavage
osa-miR156f-5p	22436120	4	16.012	1	20	116	135	UGACAGAAGAGAGUGAGCAC	CUGCUUCUUCUUUUUUGUUG	Cleavage
osa-miR156f-5p	15880231	5	10.194	1	20	113	132	UGACAGAAGAGAGUGAGCAC	GUGUUCCUUCUCUUCUUUUU	Cleavage
osa-miR156f-5p	4328619	4	12.761	1	20	90	109	UGACAGAAGAGAGUGAGCAC	AUCUUCACUUUUUUCUGACA	Cleavage
osa-miR156f-5p	4328619	5	16.734	1	20	206	225	UGACAGAAGAGAGUGAGCAC	AUAUUAGUUCUUUUCUGUUG	Cleavage
osa-miR156f-5p	25176085	4.5	10.661	1	20	278	297	UGACAGAAGAGAGUGAGCAC	AUGUUUGCUUUUUUUUUUCA	Cleavage
osa-miR156f-5p	4314717	4.5	10.965	1	20	260	279	UGACAGAAGAGAGUGAGCAC	GUAAUCAUUCUUUUUUGUCU	Cleavage
osa-miR156f-5p	27929531	3.5	19.574	1	20	95	114	UGACAGAAGAGAGUGAGCAC	UUGUUCAUUCAUAUCUGUCA	Translation
osa-miR156f-5p	2025441	4	24.398	1	20	125	144	UGACAGAAGAGAGUGAGCAC	UUGUUGAUUUUUUUUUGUUA	Cleavage
osa-miR156f-5p	27524793	4	8.265	1	20	167	186	UGACAGAAGAGAGUGAGCAC	UUGCUCUCUUUUUUUUUUCA	Cleavage
osa-miR156f-5p	16926947	5	20.225	1	20	71	90	UGACAGAAGAGAGUGAGCAC	UCGCUCGCUCUGUUCUGUGU	Translation
osa-miR156f-5p	16991361	5	14.208	1	20	92	111	UGACAGAAGAGAGUGAGCAC	GUUCUCGCUUUUUUCUUUCU	Cleavage
osa-miR156f-5p	33394116	4	9.77	1	20	158	177	UGACAGAAGAGAGUGAGCAC	UUAUUCAUUCUUUCCUGUCA	Cleavage
osa-miR156f-5p	1681087	4	17.34	1	20	175	194	UGACAGAAGAGAGUGAGCAC	UUGCUUGCUUGCUUCUGUGA	Translation
osa-miR156f-5p	1681087	5	16.75	1	20	43	62	UGACAGAAGAGAGUGAGCAC	AAGAUCGCUCUCUUCCGUCU	Cleavage
osa-miR156f-5p	14366934	4	13.777	1	20	175	194	UGACAGAAGAGAGUGAGCAC	CUGUUCCUUCUUUUCUUUCA	Cleavage
osa-miR156f-5p	42214	4	14.093	1	20	216	235	UGACAGAAGAGAGUGAGCAC	AUGUUCAUUCUUCUCUGUGA	Cleavage
osa-miR156f-5p	908671	4	14.562	1	20	209	228	UGACAGAAGAGAGUGAGCAC	AUGCCUACUUUCUUCUGCUA	Cleavage
osa-miR156f-5p	23425082	3.5	11.653	1	20	95	114	UGACAGAAGAGAGUGAGCAC	CUUCUAAUUUUCUUCUGUUA	Cleavage
osa-miR156f-5p	22427472	4.5	11.446	1	20	133	152	UGACAGAAGAGAGUGAGCAC	GUGCUGCCUUUUUUCUGUUU	Cleavage
osa-miR156f-5p	10378587	5	20.26	1	20	82	103	UGACAGAAG--AGAGUGAGCAC	UUGCUCACUCUUCCUCUUGUCA	Translation
osa-miR156f-5p	2932167	4.5	17.224	1	20	122	141	UGACAGAAGAGAGUGAGCAC	GAUCUCAUUUUGUUCUGUUA	Translation
osa-miR156f-5p	25946691	5	13.6	1	20	233	252	UGACAGAAGAGAGUGAGCAC	UGGUUUACUCUUUUCUAUCU	Cleavage
osa-miR156f-5p	4552768	4	20.543	1	20	84	103	UGACAGAAGAGAGUGAGCAC	GUGCACCCUGUCUUCUGUUG	Translation
osa-miR156f-5p	4532860	4.5	17.21	1	20	64	83	UGACAGAAGAGAGUGAGCAC	GAGCUUUUUUUCUUUUGUUA	Cleavage
osa-miR156f-5p	1078099	5	9.89	1	20	278	297	UGACAGAAGAGAGUGAGCAC	UAAUUUGUUCUUUUCUGUUA	Cleavage
osa-miR156f-5p	34343452	5	8.332	1	20	169	188	UGACAGAAGAGAGUGAGCAC	CAGUUCACUCUUUUUUGCCU	Cleavage
osa-miR156f-5p	2268520	4.5	12.965	1	20	178	197	UGACAGAAGAGAGUGAGCAC	GUUCUUUUUCUUUUUUGUUA	Cleavage
osa-miR156f-5p	24069456	4	20.795	1	20	28	47	UGACAGAAGAGAGUGAGCAC	GUGAAUUCUCUUUUCUGUCA	Cleavage
osa-miR156f-5p	16481196	5	16.348	1	20	34	53	UGACAGAAGAGAGUGAGCAC	GUGUUUCCUUUUUUUUGUAA	Cleavage
osa-miR156f-5p	1366644	5	4.249	1	20	20	39	UGACAGAAGAGAGUGAGCAC	AGGCUUACUUUCUUCUUUUC	Cleavage
osa-miR156f-5p	2260896	3.5	7.39	1	20	233	251	UGACAGAAGAGAGUGAGCAC	UUGCUCAUUC-CUUUUGUCG	Translation
osa-miR156f-5p	25946399	5	8.626	1	20	106	125	UGACAGAAGAGAGUGAGCAC	UUGUUCGCUUUUUUUUUUCU	Cleavage
osa-miR156f-5p	30959386	5	19.351	1	20	207	227	UGACAGAAG-AGAGUGAGCAC	UCUAUCACUCUGCUUCUGUCA	Translation
osa-miR156f-5p	2973625	4.5	14.723	1	20	84	103	UGACAGAAGAGAGUGAGCAC	CUGUUUGGUUUCUUUUGUCU	Cleavage
osa-miR156f-5p	33333378	5	11.747	1	20	175	194	UGACAGAAGAGAGUGAGCAC	AUGUUCGUUCUUUUUUUUCC	Cleavage
osa-miR156f-5p	13985118	4.5	22.562	1	20	178	197	UGACAGAAGAGAGUGAGCAC	UUUUUCAUUUUCUUUUGUUU	Cleavage
osa-miR156f-5p	18466	4.5	16.407	1	20	160	178	UGACAGAAGAGAGUGAGCAC	GUGCU-ACUCUUUUUUGUGA	Cleavage
osa-miR156f-5p	38800709	5	16.228	1	20	105	124	UGACAGAAGAGAGUGAGCAC	AGGCUUACUUUUUUUUGACG	Cleavage
osa-miR156f-5p	26468375	5	8.608	1	20	83	102	UGACAGAAGAGAGUGAGCAC	UUGUUCGCUUUUUUUUUUCU	Cleavage
osa-miR156f-5p	10843915	4.5	21.713	1	20	125	145	UGACAGAA-GAGAGUGAGCAC	UUGUUCGUUUUCGUUCUGUUA	Cleavage
osa-miR156f-5p	31011143	4	16.411	1	20	82	102	UGACAGAAGAGAGU-GAGCAC	UUGCUCUGCUCUGUUCUGUUA	Translation
osa-miR156f-5p	35501743	5	20.028	1	20	168	188	UGA-CAGAAGAGAGUGAGCAC	UUGUUUAGUCUCUUCUGAUCA	Cleavage
osa-miR156f-5p	2793707	4	22.869	1	20	198	216	UGACAGAAGAGAGUGAGCAC	GUGCUCUCU-UCUUUUGUCG	Translation
osa-miR156f-5p	17994574	4.5	14.286	1	20	22	41	UGACAGAAGAGAGUGAGCAC	UUGGUCAUUUUCUUCUGGCU	Cleavage
osa-miR156f-5p	17755750	4.5	18.545	1	20	12	32	UGACAGAAG-AGAGUGAGCAC	UUGCUUACUUUGCUUUUGUUG	Translation
osa-miR156f-5p	22189541	4.5	16.241	1	20	44	63	UGACAGAAGAGAGUGAGCAC	CCGAUUACUCUCUGUUGUCA	Cleavage
osa-miR156f-5p	34332717	4.5	20.644	1	20	196	215	UGACAGAAGAGAGUGAGCAC	CAGCUCAGUCUUUUUAGUCA	Cleavage
osa-miR156f-5p	21653341	5	13.725	1	20	188	207	UGACAGAAGAGAGUGAGCAC	CCGUUUAUUCUCUUCAGUUG	Cleavage
osa-miR156f-5p	22189364	4.5	15.904	1	20	221	240	UGACAGAAGAGAGUGAGCAC	CCGAUUACUCUCUGUUGUCA	Cleavage
osa-miR156f-5p	28299367	4.5	13.961	1	20	207	226	UGACAGAAGAGAGUGAGCAC	UUGCUCAAUUUUUUGUGUUG	Cleavage
osa-miR156f-5p	19613007	5	13.345	1	20	245	263	UGACAGAAGAGAGUGAGCAC	CAGCUCAUUUUCUUCU-UCA	Cleavage
osa-miR156f-5p	31307742	4.5	18.678	1	20	101	120	UGACAGAAGAGAGUGAGCAC	AUGCUCUCUCUUUUUUUUUG	Cleavage
osa-miR156f-5p	2141142	5	12.856	1	20	146	165	UGACAGAAGAGAGUGAGCAC	GUUCUCUCUUUUUUUUGUUC	Cleavage
osa-miR156f-5p	27441641	4.5	24.095	1	20	134	153	UGACAGAAGAGAGUGAGCAC	UUGCUUCUUUUCUUUCGUCA	Cleavage
osa-miR156f-5p	3463606	5	15.863	1	20	126	145	UGACAGAAGAGAGUGAGCAC	GUGCCUCCUUUCUUUUGUUU	Cleavage
osa-miR156f-5p	9432666	4	17.657	1	20	238	257	UGACAGAAGAGAGUGAGCAC	AUGUUUUUUUUAUUCUGUCA	Translation
osa-miR156f-5p	39374942	5	13.218	1	20	139	158	UGACAGAAGAGAGUGAGCAC	AUGUUCACUUUUUUUUUUGA	Cleavage
osa-miR156f-5p	26727237	5	12.429	1	20	102	121	UGACAGAAGAGAGUGAGCAC	GUUCUUGCUCUUCUCUGUUC	Cleavage
osa-miR156f-5p	9647081	4.5	13.858	1	20	45	64	UGACAGAAGAGAGUGAGCAC	UUGUUCAUUUUCAUCAGUUA	Cleavage
osa-miR156f-5p	24921072	4.5	5.06	1	20	200	219	UGACAGAAGAGAGUGAGCAC	UUUUUCACUCUUUUUUUUUA	Cleavage
osa-miR156f-5p	4229999	4.5	14.831	1	20	146	165	UGACAGAAGAGAGUGAGCAC	UUGCUCUCUCUCUUCAUUUA	Cleavage
osa-miR156f-5p	19133731	5	10.546	1	20	184	203	UGACAGAAGAGAGUGAGCAC	GUUUUCUUUUUCUUCUGUUC	Cleavage
osa-miR156f-5p	138334	4.5	22.134	1	20	102	121	UGACAGAAGAGAGUGAGCAC	GUGCUGACCCUGUUCUGUUU	Translation
osa-miR156f-5p	31890125	5	7.266	1	20	125	144	UGACAGAAGAGAGUGAGCAC	UUACUUAGUUUCUUUUGCCA	Cleavage
osa-miR156f-5p	10559810	4	17.537	1	20	248	267	UGACAGAAGAGAGUGAGCAC	AUGUGCACUUUGUUUUGUUA	Translation
osa-miR156f-5p	37914769	4.5	9.612	1	20	249	268	UGACAGAAGAGAGUGAGCAC	AUGUUCACUCUUCUUCGUCG	Cleavage
osa-miR156f-5p	8854631	4.5	13.527	1	20	96	115	UGACAGAAGAGAGUGAGCAC	CUUUUCGUUUUCUUCUGUAA	Cleavage
osa-miR156f-5p	5914258	5	11.745	1	20	222	241	UGACAGAAGAGAGUGAGCAC	GAUUUCCCUCUUUUCUGUCU	Cleavage
osa-miR156f-5p	34574322	5	8.44	1	20	163	182	UGACAGAAGAGAGUGAGCAC	UCUCUCUCUCUCUUUUGUUU	Cleavage
osa-miR156f-5p	16534629	4	17.826	1	20	176	195	UGACAGAAGAGAGUGAGCAC	UUGUUUAAUUUAUUUUGUCA	Translation
osa-miR156f-5p	4536530	5	13.661	1	20	129	148	UGACAGAAGAGAGUGAGCAC	UCCAUCAUUCUAUUCUGUCG	Translation
osa-miR156f-5p	4834987	5	15.243	1	20	3	22	UGACAGAAGAGAGUGAGCAC	GUGCUUGCUUUACUCUGUUU	Translation
osa-miR156f-5p	4834987	5	16.073	1	20	126	145	UGACAGAAGAGAGUGAGCAC	UUGCUGAAUUUGUUCUUUCA	Translation
osa-miR156f-5p	838238	4.5	9.813	1	20	158	177	UGACAGAAGAGAGUGAGCAC	UUCCUUGCUCUCUUUUUUUA	Cleavage
osa-miR156f-5p	4887135	5	11.925	1	20	121	140	UGACAGAAGAGAGUGAGCAC	UUGUUCAUUCUUUUUAAUCA	Cleavage
osa-miR156f-5p	3711277	4	14.155	1	20	174	193	UGACAGAAGAGAGUGAGCAC	CUGUUCAAUCCCUUCUGUAA	Translation
osa-miR156f-5p	27536708	5	16.081	1	20	201	220	UGACAGAAGAGAGUGAGCAC	GUGUUGUUUCUUUUCUGUUC	Cleavage
osa-miR156f-5p	38679637	4.5	8.737	1	20	144	163	UGACAGAAGAGAGUGAGCAC	AUGCUUAUCUUUUUCUUUCA	Cleavage
osa-miR156f-5p	14209984	4.5	18	1	20	202	221	UGACAGAAGAGAGUGAGCAC	UUGCUAAUUCUCUUUUUUUG	Cleavage
osa-miR156f-5p	29067145	5	9.056	1	20	26	45	UGACAGAAGAGAGUGAGCAC	GGUUUCGUGUUCUUCUGUCA	Cleavage
osa-miR156f-5p	27858420	5	14.435	1	20	118	137	UGACAGAAGAGAGUGAGCAC	GUGCUUUUUGUUUGCUGUCA	Translation
osa-miR156f-5p	9617905	5	13.712	1	20	4	23	UGACAGAAGAGAGUGAGCAC	GUGUUUACUGGUUUCUGUAA	Translation
osa-miR156f-5p	2584166	5	15.896	1	20	27	46	UGACAGAAGAGAGUGAGCAC	AGACUUGCAUUCUUCUGUCG	Cleavage
osa-miR156f-5p	1472908	4.5	16.783	1	20	4	23	UGACAGAAGAGAGUGAGCAC	GUGGUCAUACUCGUCUGUUG	Cleavage
osa-miR156f-5p	18015563	4.5	13.823	1	20	228	247	UGACAGAAGAGAGUGAGCAC	GGGUGUAAUUUCUUCUGUCA	Cleavage
osa-miR156f-5p	21482748	5	9.107	1	20	11	30	UGACAGAAGAGAGUGAGCAC	UCGCUCGAUUUCUUUUGUUU	Cleavage
osa-miR156f-5p	38149497	5	19.619	1	20	165	184	UGACAGAAGAGAGUGAGCAC	GUGUGUACUCGUUUCUGGCA	Translation
osa-miR156f-5p	28294540	4.5	14.276	1	20	105	124	UGACAGAAGAGAGUGAGCAC	UUGUUCCUUCUCAUCUCUCA	Cleavage
osa-miR156f-5p	12093588	5	19.098	1	20	204	223	UGACAGAAGAGAGUGAGCAC	GGCCUCGAUCUCUUCUUUCA	Cleavage
osa-miR156f-5p	1473094	4.5	19.217	1	20	190	209	UGACAGAAGAGAGUGAGCAC	GUGGUCAUACUCGUCUGUUG	Cleavage
osa-miR156f-5p	29885218	5	19.576	1	20	99	118	UGACAGAAGAGAGUGAGCAC	AUGUUCAAUCUCCUCUGUAG	Cleavage
osa-miR156f-5p	14866704	5	13.702	1	20	228	247	UGACAGAAGAGAGUGAGCAC	GAACCCACUUUUUUUUGUUA	Cleavage
osa-miR156f-5p	22268277	5	4.876	1	20	72	91	UGACAGAAGAGAGUGAGCAC	GUUCUCUCUCUUUUUUUUUA	Cleavage
osa-miR156f-5p	2766043	5	13.72	1	20	50	69	UGACAGAAGAGAGUGAGCAC	ACUCUCACUCUUAACUGUCA	Cleavage
osa-miR156f-3p	35469673	3	17.016	1	22	89	110	GCUCACUUCUCUUUCUGUCAGC	AGAUUUAGAAAGAGGAGUGAGC	Cleavage
osa-miR156f-3p	18552719	4.5	19.321	1	22	83	104	GCUCACUUCUCUUUCUGUCAGC	GCUGAUGAAAGGAGCAGUGAGA	Cleavage
osa-miR156f-3p	3761702	4	13.516	1	22	76	97	GCUCACUUCUCUUUCUGUCAGC	GGUGAUAGGAAGAGAUCUGAGC	Cleavage
osa-miR156f-3p	5689412	4.5	15.983	1	22	151	172	GCUCACUUCUCUUUCUGUCAGC	GGUGAGAGAGAGAGAAGUGGAA	Cleavage
osa-miR156f-3p	9269492	4.5	16.992	1	22	77	97	GCUCACUUCUCUUUCUGUCAGC	GCUGGCA-AGAGAGGAGUGGGU	Cleavage
osa-miR156f-3p	5689554	4.5	10.945	1	22	9	30	GCUCACUUCUCUUUCUGUCAGC	GGUGAGAGAGAGAGAAGUGGAA	Cleavage
osa-miR156f-3p	31286707	4.5	16.235	1	22	162	183	GCUCACUUCUCUUUCUGUCAGC	UCUGACAGAUGGAGAGUUGAGA	Cleavage
osa-miR156f-3p	18056783	3.5	20.255	1	22	78	99	GCUCACUUCUCUUUCUGUCAGC	GGCGACAGGGAGAGAAUUGAGA	Cleavage
osa-miR156f-3p	662345	3	10.309	1	22	27	48	GCUCACUUCUCUUUCUGUCAGC	GGAGAGAGGAGGAGAAGUGAGA	Cleavage
osa-miR156f-3p	18777965	3	18.147	1	22	77	98	GCUCACUUCUCUUUCUGUCAGC	AGAGAGAGAAAGAGAGGAGAGC	Cleavage
osa-miR156f-3p	10006951	5	21.798	1	22	81	103	GCUCACUUC-UCUUUCUGUCAGC	UCUGGCAGGAAGAUGGAGUGAAC	Translation
osa-miR156f-3p	18418680	4	23.392	1	22	259	280	GCUCACUUCUCUUUCUGUCAGC	CUUGUCAGUGAGAGGAGUGAGG	Cleavage
osa-miR156f-3p	15406354	4.5	18.205	1	22	28	48	GCUCACUUCUCUUUCUGUCAGC	AUUGACAGAA-GAGAAGUGAUG	Cleavage
osa-miR156f-3p	719162	4.5	21.151	1	22	61	82	GCUCACUUCUCUUUCUGUCAGC	CCUGAAAGAAAGGAAAAUGAGU	Translation
osa-miR156f-3p	5150646	4.5	24.757	1	22	39	60	GCUCACUUCUCUUUCUGUCAGC	GGUGGGAGGAGGAGGAGAGAGC	Cleavage
osa-miR156f-3p	3251083	4	19.167	1	22	260	281	GCUCACUUCUCUUUCUGUCAGC	GAUAAAAGGAAGAGAAGGGAGC	Cleavage
osa-miR156f-3p	22227026	4.5	12.035	1	22	28	49	GCUCACUUCUCUUUCUGUCAGC	GAAAGCAGAAAGGGAAGCGAGA	Cleavage
osa-miR156f-3p	37004462	4.5	22.976	1	22	137	158	GCUCACUUCUCUUUCUGUCAGC	AAUGGUAGAAGAAGAAGAGGGC	Translation
osa-miR156f-3p	2605809	4	12.844	1	22	32	53	GCUCACUUCUCUUUCUGUCAGC	UCAGAUAGGAGCAGAAGUAAGC	Translation
osa-miR156f-3p	3544374	5	16.893	1	22	89	110	GCUCACUUCUCUUUCUGUCAGC	ACUGCAAGGAAGAGAGGGGGGC	Cleavage
osa-miR156f-3p	12651341	4	23.564	1	22	66	87	GCUCACUUCUCUUUCUGUCAGC	AGCGAGAGAGAGAGAAGGGAGG	Cleavage
osa-miR156f-3p	4415832	4	7.106	1	22	77	98	GCUCACUUCUCUUUCUGUCAGC	AAAGAAGGAAAGAGAAGAGAGA	Cleavage
osa-miR156f-3p	14868691	3.5	19.518	1	22	51	72	GCUCACUUCUCUUUCUGUCAGC	CCAGAAGCAAAGAGGAGUGGGC	Cleavage
osa-miR156f-3p	18116423	3.5	10.43	1	22	16	38	GCUCACUUCUC-UUUCUGUCAGC	CAAGAAGGAAAUGAGAAGUGAGC	Translation
osa-miR156f-3p	6558730	4.5	24.922	1	22	127	149	GCUCACU-UCUCUUUCUGUCAGC	AGAGAGAGAGAGAGAGAGUGAGC	Cleavage
osa-miR156f-3p	5684613	5	15.801	1	22	29	50	GCUCACUUCUCUUUCUGUCAGC	UAUGGCAGAAAAUGAAGUGAAA	Translation
osa-miR156f-3p	2202904	4	18.961	1	22	79	100	GCUCACUUCUCUUUCUGUCAGC	AGAGAAAGAGAGAGAAGAGAGG	Cleavage
osa-miR156f-3p	29067270	3.5	17.769	1	22	250	271	GCUCACUUCUCUUUCUGUCAGC	AAAGAAAGAAAGAAAGGUGGGU	Translation
osa-miR156f-3p	4731140	5	18.046	1	22	262	283	GCUCACUUCUCUUUCUGUCAGC	GUUCAUGAAGUGAGGAGUGAGC	Cleavage
osa-miR156f-3p	8217665	5	13.14	1	22	79	99	GCUCACUUCUCUUUCUGUCAGC	GCUGACA-ACUGAGAAGUGAGA	Cleavage
osa-miR156f-3p	226111	4	15.025	1	22	260	281	GCUCACUUCUCUUUCUGUCAGC	GGAGGCAGAGAGAGCAGUGGUC	Cleavage
osa-miR156f-3p	23179343	4.5	21.077	1	22	187	208	GCUCACUUCUCUUUCUGUCAGC	UAAGUAAGAUAGGGAAGUGAGC	Cleavage
osa-miR156f-3p	32977696	4.5	21.692	1	22	152	173	GCUCACUUCUCUUUCUGUCAGC	GGAGAUGGAAAGGGAAAUGAUC	Cleavage
osa-miR156f-3p	29795663	4.5	15.137	1	22	53	74	GCUCACUUCUCUUUCUGUCAGC	GGUAGCAGAAAAGGAUGUGAGC	Translation
osa-miR156f-3p	29067145	3.5	17.029	1	22	125	146	GCUCACUUCUCUUUCUGUCAGC	AAAGAAAGAAAGAAAGGUGGGU	Translation
osa-miR156f-3p	27449450	5	18.601	1	22	30	51	GCUCACUUCUCUUUCUGUCAGC	CGUGUCAGGAAGAGAGGAGGGG	Cleavage
osa-miR156f-3p	27449450	5	18.88	1	19	1	19	GCUCACUUCUCUUUCUGUC	GAUGGGACGAGCAAUGAGC	Cleavage
osa-miR156f-3p	4982147	4	17.959	1	22	120	141	GCUCACUUCUCUUUCUGUCAGC	UUAGGCAGAGGUGGGAGUGAGU	Translation
osa-miR156f-3p	1367251	5	21.487	1	22	31	52	GCUCACUUCUCUUUCUGUCAGC	GAUCCAGGAGAGGGAGGUGAGC	Cleavage
osa-miR156f-3p	586323	5	14.783	1	22	192	213	GCUCACUUCUCUUUCUGUCAGC	AAAAAAAGAGAGAGAAGUGAUG	Cleavage
osa-miR156f-3p	7746588	4	17.915	1	22	60	81	GCUCACUUCUCUUUCUGUCAGC	UUCGCCAGAGGGAGGAGCGAGC	Cleavage
osa-miR156f-3p	34692926	5	13.845	1	22	145	166	GCUCACUUCUCUUUCUGUCAGC	AAGGGCGGAAAUAGGAGUGAUG	Translation
osa-miR156f-3p	1108831	5	13.588	1	22	8	29	GCUCACUUCUCUUUCUGUCAGC	GGAUUCAGAAAGAGAAGGAAGC	Cleavage
osa-miR156f-3p	28067090	4	11.697	1	22	266	287	GCUCACUUCUCUUUCUGUCAGC	AAAAAAAGAAAGAAAAGUGAGG	Translation
osa-miR156f-3p	27412302	5	20.553	1	22	43	64	GCUCACUUCUCUUUCUGUCAGC	CAGGACAGAGCGAGGAGUGGUU	Cleavage
osa-miR156f-3p	30997993	4.5	19.374	1	22	142	164	GCUCACUUCUCUUUC-UGUCAGC	CUUGACAAGAAACCGGAGUGAGC	Translation
osa-miR156f-3p	17565266	5	21.727	1	22	53	74	GCUCACUUCUCUUUCUGUCAGC	UGUGGCAGGAUGGGAACUGGGU	Cleavage
osa-miR156f-3p	29117018	5	18.839	1	22	113	134	GCUCACUUCUCUUUCUGUCAGC	AAUGAAGGAAGGAGAAGUCCGC	Cleavage
osa-miR156f-3p	28066827	4	13.507	1	22	3	24	GCUCACUUCUCUUUCUGUCAGC	AAAAAAAGAAAGAAAAGUGAGG	Translation
osa-miR156f-3p	10211175	5	11.955	1	22	45	66	GCUCACUUCUCUUUCUGUCAGC	AGAGAGAGGAAGAGAGGUGGAG	Cleavage
osa-miR156f-3p	16301381	4.5	23.555	1	22	59	80	GCUCACUUCUCUUUCUGUCAGC	AGAGAUGAAAAGAGAAGAGAGA	Cleavage
osa-miR156f-3p	21154163	4.5	21.462	1	22	44	65	GCUCACUUCUCUUUCUGUCAGC	AGAUACCGAAGGAGAAAUGGGC	Cleavage
osa-miR156f-3p	27050992	5	21.058	1	22	99	120	GCUCACUUCUCUUUCUGUCAGC	UCUGCCGGAAGCAUAGGUGGGC	Translation
osa-miR156f-3p	2368651	5	12.24	1	22	25	46	GCUCACUUCUCUUUCUGUCAGC	GUGGAAAGGGAGAGGAGAGAGG	Cleavage
osa-miR156f-3p	6977203	4.5	14.902	1	22	126	147	GCUCACUUCUCUUUCUGUCAGC	UUGAAGAGAGAGAGAGCUGAGC	Cleavage
osa-miR156f-3p	27038787	5	20.762	1	22	55	76	GCUCACUUCUCUUUCUGUCAGC	GCAGACACUGAGAGAUGUGAGG	Cleavage
osa-miR156f-3p	19021711	4.5	15.491	1	22	164	185	GCUCACUUCUCUUUCUGUCAGC	GAAUACGGAAAGAAAAAUGGGC	Translation
osa-miR156f-3p	28382944	4.5	16.412	1	22	68	89	GCUCACUUCUCUUUCUGUCAGC	UUUGACAGAAACGACGGUGGGC	Translation
osa-miR156f-3p	26137325	4.5	17.185	1	22	29	50	GCUCACUUCUCUUUCUGUCAGC	CUUGUAAGGAAGUGAGGUGAGU	Translation
osa-miR156f-3p	27125480	5	22.61	1	22	37	58	GCUCACUUCUCUUUCUGUCAGC	UUGGACAGAGAGGGAAAAGAGG	Cleavage
osa-miR156f-3p	15369588	5	12.959	1	22	274	295	GCUCACUUCUCUUUCUGUCAGC	CUUGAUAGAAGGAUUUGUGAGU	Translation
osa-miR156f-3p	28551315	5	16.364	1	22	25	46	GCUCACUUCUCUUUCUGUCAGC	UUUUAAGGAGGGAGAAAUGAGC	Cleavage
osa-miR156f-3p	19021604	4.5	14.367	1	22	57	78	GCUCACUUCUCUUUCUGUCAGC	GAAUACGGAAAGAAAAAUGGGC	Translation
osa-miR156f-3p	26096068	4.5	17.155	1	22	210	231	GCUCACUUCUCUUUCUGUCAGC	AGAGAGAGAGAGAGAGGAGAGG	Cleavage
osa-miR156f-3p	41925756	4.5	18.273	1	22	156	177	GCUCACUUCUCUUUCUGUCAGC	UUGGACAAAAGGAGAGCUGAGA	Cleavage
osa-miR156f-3p	41925811	4.5	18.944	1	22	211	232	GCUCACUUCUCUUUCUGUCAGC	UUGGACAAAAGGAGAGCUGAGA	Cleavage
osa-miR156f-3p	28131595	4.5	23.889	1	22	72	93	GCUCACUUCUCUUUCUGUCAGC	GAGAAUAGAAAGUGAAGUGUGU	Translation
osa-miR156f-3p	16301470	4.5	23.554	1	22	148	169	GCUCACUUCUCUUUCUGUCAGC	AGAGAUGAAAAGAGAAGAGAGA	Cleavage
osa-miR156f-3p	26137139	4.5	14.892	1	22	215	236	GCUCACUUCUCUUUCUGUCAGC	CUUGUAAGGAAGUGAGGUGAGU	Translation
osa-miR156f-3p	20216030	5	4.308	1	22	29	50	GCUCACUUCUCUUUCUGUCAGC	GGAGGUGGAGAGGAAGGUGAGG	Translation
osa-miR156f-3p	15424959	5	21.436	1	22	71	92	GCUCACUUCUCUUUCUGUCAGC	GUCGACAGAAUGGGGAGUUCGC	Cleavage
osa-miR156f-3p	16988969	5	19.427	1	22	168	189	GCUCACUUCUCUUUCUGUCAGC	GCAUAUAUGAAGAGAGGAGAGC	Cleavage
osa-miR156f-3p	14323299	5	16.736	1	22	257	280	GCUCACUUCUC--UUUCUGUCAGC	UUGGACUGAAAUUGAGAAGUGAGG	Translation
osa-miR156f-3p	911376	5	19.724	1	22	137	158	GCUCACUUCUCUUUCUGUCAGC	GGUGAUUAGAAGAGAAGAGAGU	Cleavage
osa-miR156f-3p	28712922	5	24.921	1	22	147	168	GCUCACUUCUCUUUCUGUCAGC	AUGGGCAGAGAGAGAGGCUGGC	Cleavage
osa-miR156f-3p	6171824	5	24.669	1	22	69	90	GCUCACUUCUCUUUCUGUCAGC	GUGGACGCAAGGAGAAUCGAGC	Cleavage
osa-miR156g-5p	25376135	3.5	14.605	1	20	172	191	UGACAGAAGAGAGUGAGCAC	GUGCUCGCUCUCUUUUUUCC	Cleavage
osa-miR156g-5p	32513522	3	9.848	1	20	18	37	UGACAGAAGAGAGUGAGCAC	AUGUUUGCUCUCUUUUGUUG	Cleavage
osa-miR156g-5p	32513611	3	13.601	1	20	107	126	UGACAGAAGAGAGUGAGCAC	AUGUUUGCUCUCUUUUGUUG	Cleavage
osa-miR156g-5p	26208984	3	13.886	1	20	210	229	UGACAGAAGAGAGUGAGCAC	CUGCUUUCUCUUUUUUGUUA	Cleavage
osa-miR156g-5p	30782723	5	13.899	1	20	135	154	UGACAGAAGAGAGUGAGCAC	AUGCUCAUUCUCUUUUGCUU	Cleavage
osa-miR156g-5p	30914492	4	18.673	1	20	210	229	UGACAGAAGAGAGUGAGCAC	GUGCUUGUACUCUUCUGUUU	Cleavage
osa-miR156g-5p	22479262	3.5	7.239	1	20	26	45	UGACAGAAGAGAGUGAGCAC	UUGCUUAUUCUUUUCUAUUA	Cleavage
osa-miR156g-5p	14958212	4	14.86	1	20	205	224	UGACAGAAGAGAGUGAGCAC	AGUCUCACUCUCUUUUGGCA	Cleavage
osa-miR156g-5p	12257012	4	15.357	1	20	152	171	UGACAGAAGAGAGUGAGCAC	GUGCUCACUGUUUUAUGUUG	Translation
osa-miR156g-5p	30755807	4	15.444	1	20	131	150	UGACAGAAGAGAGUGAGCAC	AGAUUUAUUUUCUUCUGUCA	Cleavage
osa-miR156g-5p	15890028	3.5	13.316	1	20	211	230	UGACAGAAGAGAGUGAGCAC	GAGUUUACUGUUUUCUGUCA	Translation
osa-miR156g-5p	33502461	4.5	15.609	1	20	149	168	UGACAGAAGAGAGUGAGCAC	GUGUUUACUCUUUUUUUUUG	Cleavage
osa-miR156g-5p	17255634	4	10.135	1	20	176	195	UGACAGAAGAGAGUGAGCAC	GUAUUCGUUUUCUUCUGUUG	Cleavage
osa-miR156g-5p	17954222	3.5	12.436	1	20	141	160	UGACAGAAGAGAGUGAGCAC	AUGUUUACCCUCUUCUGUUU	Cleavage
osa-miR156g-5p	34415938	3.5	20.851	1	20	236	255	UGACAGAAGAGAGUGAGCAC	AUGCUUUCUUUCUUCUGUUC	Cleavage
osa-miR156g-5p	2401952	3.5	16.812	1	20	194	213	UGACAGAAGAGAGUGAGCAC	UUGCUGAUUCUUUUCUGUUU	Cleavage
osa-miR156g-5p	21293387	4.5	19.463	1	20	145	164	UGACAGAAGAGAGUGAGCAC	GUGUUUGCUGUUUUCUGUUC	Translation
osa-miR156g-5p	26909909	3.5	19.017	1	20	20	39	UGACAGAAGAGAGUGAGCAC	UUGCUCACUGUUUUCUGCUA	Translation
osa-miR156g-5p	6726391	4.5	15.058	1	20	91	110	UGACAGAAGAGAGUGAGCAC	GUUUUCGUUCUUUUUUGUCU	Cleavage
osa-miR156g-5p	25093058	3.5	10.139	1	20	21	40	UGACAGAAGAGAGUGAGCAC	UUGUUCAUACUCUUCUGCCA	Cleavage
osa-miR156g-5p	7554159	3	18.16	1	20	252	271	UGACAGAAGAGAGUGAGCAC	AUGUUCAGUCUCAUUUGUCA	Cleavage
osa-miR156g-5p	20628285	3	16.555	1	20	97	116	UGACAGAAGAGAGUGAGCAC	UUCCUCGUUAUCUUCUGUCA	Translation
osa-miR156g-5p	331712	4.5	24.427	1	20	239	258	UGACAGAAGAGAGUGAGCAC	GUGCUUGUUGUCUUCUCUUA	Translation
osa-miR156g-5p	35040190	4	11.541	1	20	274	293	UGACAGAAGAGAGUGAGCAC	GUGUACCCUUUCUUUUGUUA	Cleavage
osa-miR156g-5p	331680	4.5	16.801	1	20	271	290	UGACAGAAGAGAGUGAGCAC	GUGCUUGUUGUCUUCUCUUA	Translation
osa-miR156g-5p	5909538	4	18.859	1	20	234	253	UGACAGAAGAGAGUGAGCAC	GUGAUCACUGUUUUCUUUCA	Translation
osa-miR156g-5p	17355807	4.5	10.134	1	20	216	235	UGACAGAAGAGAGUGAGCAC	UGUUUUACUUUUUUUUGUCA	Cleavage
osa-miR156g-5p	35040457	4	10.341	1	20	7	26	UGACAGAAGAGAGUGAGCAC	GUGUACCCUUUCUUUUGUUA	Cleavage
osa-miR156g-5p	150500	5	18.42	1	20	99	118	UGACAGAAGAGAGUGAGCAC	GUGUUUGUUCUUUUUUAUUA	Cleavage
osa-miR156g-5p	25859567	3.5	20.356	1	20	22	41	UGACAGAAGAGAGUGAGCAC	GUGCUGCCUCUCCUCUGUCG	Cleavage
osa-miR156g-5p	8417555	4.5	12.852	1	20	162	181	UGACAGAAGAGAGUGAGCAC	AAUUUUGUUCUCUUCUGUUA	Cleavage
osa-miR156g-5p	23930729	4	20.687	1	20	209	228	UGACAGAAGAGAGUGAGCAC	GUACUCCCUCUUUUUUGUUG	Cleavage
osa-miR156g-5p	20632046	4.5	18.804	1	20	146	165	UGACAGAAGAGAGUGAGCAC	GUGUUCGUGUUCUGCUGUCA	Cleavage
osa-miR156g-5p	1931012	4	23.249	1	20	60	79	UGACAGAAGAGAGUGAGCAC	GUGCUCGCUUCUGUUUGUCA	Translation
osa-miR156g-5p	22270992	4.5	9.2	1	20	224	243	UGACAGAAGAGAGUGAGCAC	UCCUUCAUUUUUUUUUGUCA	Cleavage
osa-miR156g-5p	19750936	4	10.859	1	20	81	100	UGACAGAAGAGAGUGAGCAC	CUUCUUGUUCUCUUUUGUCC	Cleavage
osa-miR156g-5p	23810623	4.5	7.295	1	20	210	229	UGACAGAAGAGAGUGAGCAC	UUGUUCGUUUUCUUCUCUCU	Cleavage
osa-miR156g-5p	23382140	4.5	5.66	1	20	197	216	UGACAGAAGAGAGUGAGCAC	UUGUUCGCUCUCUUUUUUUU	Cleavage
osa-miR156g-5p	8464889	5	12.978	1	20	136	155	UGACAGAAGAGAGUGAGCAC	GAUCUCCCUCUCCUCUGUCC	Cleavage
osa-miR156g-5p	1499659	4	20.542	1	20	173	192	UGACAGAAGAGAGUGAGCAC	CUGCAUACUUUUUUCUGUUC	Cleavage
osa-miR156g-5p	11260707	4.5	16.498	1	20	174	193	UGACAGAAGAGAGUGAGCAC	UUGUUCAUUCUUUUUUGCCU	Cleavage
osa-miR156g-5p	20520510	5	23.701	1	20	170	189	UGACAGAAGAGAGUGAGCAC	GUGCUAAUUCUUUUGUGUUU	Cleavage
osa-miR156g-5p	22436120	4	16.012	1	20	116	135	UGACAGAAGAGAGUGAGCAC	CUGCUUCUUCUUUUUUGUUG	Cleavage
osa-miR156g-5p	15880231	5	10.194	1	20	113	132	UGACAGAAGAGAGUGAGCAC	GUGUUCCUUCUCUUCUUUUU	Cleavage
osa-miR156g-5p	4328619	4	12.761	1	20	90	109	UGACAGAAGAGAGUGAGCAC	AUCUUCACUUUUUUCUGACA	Cleavage
osa-miR156g-5p	4328619	5	16.734	1	20	206	225	UGACAGAAGAGAGUGAGCAC	AUAUUAGUUCUUUUCUGUUG	Cleavage
osa-miR156g-5p	25176085	4.5	10.661	1	20	278	297	UGACAGAAGAGAGUGAGCAC	AUGUUUGCUUUUUUUUUUCA	Cleavage
osa-miR156g-5p	4314717	4.5	10.965	1	20	260	279	UGACAGAAGAGAGUGAGCAC	GUAAUCAUUCUUUUUUGUCU	Cleavage
osa-miR156g-5p	27929531	3.5	19.574	1	20	95	114	UGACAGAAGAGAGUGAGCAC	UUGUUCAUUCAUAUCUGUCA	Translation
osa-miR156g-5p	2025441	4	24.398	1	20	125	144	UGACAGAAGAGAGUGAGCAC	UUGUUGAUUUUUUUUUGUUA	Cleavage
osa-miR156g-5p	27524793	4	8.265	1	20	167	186	UGACAGAAGAGAGUGAGCAC	UUGCUCUCUUUUUUUUUUCA	Cleavage
osa-miR156g-5p	16926947	5	20.225	1	20	71	90	UGACAGAAGAGAGUGAGCAC	UCGCUCGCUCUGUUCUGUGU	Translation
osa-miR156g-5p	16991361	5	14.208	1	20	92	111	UGACAGAAGAGAGUGAGCAC	GUUCUCGCUUUUUUCUUUCU	Cleavage
osa-miR156g-5p	33394116	4	9.77	1	20	158	177	UGACAGAAGAGAGUGAGCAC	UUAUUCAUUCUUUCCUGUCA	Cleavage
osa-miR156g-5p	1681087	4	17.34	1	20	175	194	UGACAGAAGAGAGUGAGCAC	UUGCUUGCUUGCUUCUGUGA	Translation
osa-miR156g-5p	1681087	5	16.75	1	20	43	62	UGACAGAAGAGAGUGAGCAC	AAGAUCGCUCUCUUCCGUCU	Cleavage
osa-miR156g-5p	14366934	4	13.777	1	20	175	194	UGACAGAAGAGAGUGAGCAC	CUGUUCCUUCUUUUCUUUCA	Cleavage
osa-miR156g-5p	42214	4	14.093	1	20	216	235	UGACAGAAGAGAGUGAGCAC	AUGUUCAUUCUUCUCUGUGA	Cleavage
osa-miR156g-5p	908671	4	14.562	1	20	209	228	UGACAGAAGAGAGUGAGCAC	AUGCCUACUUUCUUCUGCUA	Cleavage
osa-miR156g-5p	23425082	3.5	11.653	1	20	95	114	UGACAGAAGAGAGUGAGCAC	CUUCUAAUUUUCUUCUGUUA	Cleavage
osa-miR156g-5p	22427472	4.5	11.446	1	20	133	152	UGACAGAAGAGAGUGAGCAC	GUGCUGCCUUUUUUCUGUUU	Cleavage
osa-miR156g-5p	10378587	5	20.26	1	20	82	103	UGACAGAAG--AGAGUGAGCAC	UUGCUCACUCUUCCUCUUGUCA	Translation
osa-miR156g-5p	2932167	4.5	17.224	1	20	122	141	UGACAGAAGAGAGUGAGCAC	GAUCUCAUUUUGUUCUGUUA	Translation
osa-miR156g-5p	25946691	5	13.6	1	20	233	252	UGACAGAAGAGAGUGAGCAC	UGGUUUACUCUUUUCUAUCU	Cleavage
osa-miR156g-5p	4552768	4	20.543	1	20	84	103	UGACAGAAGAGAGUGAGCAC	GUGCACCCUGUCUUCUGUUG	Translation
osa-miR156g-5p	4532860	4.5	17.21	1	20	64	83	UGACAGAAGAGAGUGAGCAC	GAGCUUUUUUUCUUUUGUUA	Cleavage
osa-miR156g-5p	1078099	5	9.89	1	20	278	297	UGACAGAAGAGAGUGAGCAC	UAAUUUGUUCUUUUCUGUUA	Cleavage
osa-miR156g-5p	34343452	5	8.332	1	20	169	188	UGACAGAAGAGAGUGAGCAC	CAGUUCACUCUUUUUUGCCU	Cleavage
osa-miR156g-5p	2268520	4.5	12.965	1	20	178	197	UGACAGAAGAGAGUGAGCAC	GUUCUUUUUCUUUUUUGUUA	Cleavage
osa-miR156g-5p	24069456	4	20.795	1	20	28	47	UGACAGAAGAGAGUGAGCAC	GUGAAUUCUCUUUUCUGUCA	Cleavage
osa-miR156g-5p	16481196	5	16.348	1	20	34	53	UGACAGAAGAGAGUGAGCAC	GUGUUUCCUUUUUUUUGUAA	Cleavage
osa-miR156g-5p	1366644	5	4.249	1	20	20	39	UGACAGAAGAGAGUGAGCAC	AGGCUUACUUUCUUCUUUUC	Cleavage
osa-miR156g-5p	2260896	3.5	7.39	1	20	233	251	UGACAGAAGAGAGUGAGCAC	UUGCUCAUUC-CUUUUGUCG	Translation
osa-miR156g-5p	25946399	5	8.626	1	20	106	125	UGACAGAAGAGAGUGAGCAC	UUGUUCGCUUUUUUUUUUCU	Cleavage
osa-miR156g-5p	30959386	5	19.351	1	20	207	227	UGACAGAAG-AGAGUGAGCAC	UCUAUCACUCUGCUUCUGUCA	Translation
osa-miR156g-5p	2973625	4.5	14.723	1	20	84	103	UGACAGAAGAGAGUGAGCAC	CUGUUUGGUUUCUUUUGUCU	Cleavage
osa-miR156g-5p	33333378	5	11.747	1	20	175	194	UGACAGAAGAGAGUGAGCAC	AUGUUCGUUCUUUUUUUUCC	Cleavage
osa-miR156g-5p	13985118	4.5	22.562	1	20	178	197	UGACAGAAGAGAGUGAGCAC	UUUUUCAUUUUCUUUUGUUU	Cleavage
osa-miR156g-5p	18466	4.5	16.407	1	20	160	178	UGACAGAAGAGAGUGAGCAC	GUGCU-ACUCUUUUUUGUGA	Cleavage
osa-miR156g-5p	38800709	5	16.228	1	20	105	124	UGACAGAAGAGAGUGAGCAC	AGGCUUACUUUUUUUUGACG	Cleavage
osa-miR156g-5p	26468375	5	8.608	1	20	83	102	UGACAGAAGAGAGUGAGCAC	UUGUUCGCUUUUUUUUUUCU	Cleavage
osa-miR156g-5p	10843915	4.5	21.713	1	20	125	145	UGACAGAA-GAGAGUGAGCAC	UUGUUCGUUUUCGUUCUGUUA	Cleavage
osa-miR156g-5p	31011143	4	16.411	1	20	82	102	UGACAGAAGAGAGU-GAGCAC	UUGCUCUGCUCUGUUCUGUUA	Translation
osa-miR156g-5p	35501743	5	20.028	1	20	168	188	UGA-CAGAAGAGAGUGAGCAC	UUGUUUAGUCUCUUCUGAUCA	Cleavage
osa-miR156g-5p	2793707	4	22.869	1	20	198	216	UGACAGAAGAGAGUGAGCAC	GUGCUCUCU-UCUUUUGUCG	Translation
osa-miR156g-5p	17994574	4.5	14.286	1	20	22	41	UGACAGAAGAGAGUGAGCAC	UUGGUCAUUUUCUUCUGGCU	Cleavage
osa-miR156g-5p	17755750	4.5	18.545	1	20	12	32	UGACAGAAG-AGAGUGAGCAC	UUGCUUACUUUGCUUUUGUUG	Translation
osa-miR156g-5p	22189541	4.5	16.241	1	20	44	63	UGACAGAAGAGAGUGAGCAC	CCGAUUACUCUCUGUUGUCA	Cleavage
osa-miR156g-5p	34332717	4.5	20.644	1	20	196	215	UGACAGAAGAGAGUGAGCAC	CAGCUCAGUCUUUUUAGUCA	Cleavage
osa-miR156g-5p	21653341	5	13.725	1	20	188	207	UGACAGAAGAGAGUGAGCAC	CCGUUUAUUCUCUUCAGUUG	Cleavage
osa-miR156g-5p	22189364	4.5	15.904	1	20	221	240	UGACAGAAGAGAGUGAGCAC	CCGAUUACUCUCUGUUGUCA	Cleavage
osa-miR156g-5p	28299367	4.5	13.961	1	20	207	226	UGACAGAAGAGAGUGAGCAC	UUGCUCAAUUUUUUGUGUUG	Cleavage
osa-miR156g-5p	19613007	5	13.345	1	20	245	263	UGACAGAAGAGAGUGAGCAC	CAGCUCAUUUUCUUCU-UCA	Cleavage
osa-miR156g-5p	31307742	4.5	18.678	1	20	101	120	UGACAGAAGAGAGUGAGCAC	AUGCUCUCUCUUUUUUUUUG	Cleavage
osa-miR156g-5p	2141142	5	12.856	1	20	146	165	UGACAGAAGAGAGUGAGCAC	GUUCUCUCUUUUUUUUGUUC	Cleavage
osa-miR156g-5p	27441641	4.5	24.095	1	20	134	153	UGACAGAAGAGAGUGAGCAC	UUGCUUCUUUUCUUUCGUCA	Cleavage
osa-miR156g-5p	3463606	5	15.863	1	20	126	145	UGACAGAAGAGAGUGAGCAC	GUGCCUCCUUUCUUUUGUUU	Cleavage
osa-miR156g-5p	9432666	4	17.657	1	20	238	257	UGACAGAAGAGAGUGAGCAC	AUGUUUUUUUUAUUCUGUCA	Translation
osa-miR156g-5p	39374942	5	13.218	1	20	139	158	UGACAGAAGAGAGUGAGCAC	AUGUUCACUUUUUUUUUUGA	Cleavage
osa-miR156g-5p	26727237	5	12.429	1	20	102	121	UGACAGAAGAGAGUGAGCAC	GUUCUUGCUCUUCUCUGUUC	Cleavage
osa-miR156g-5p	9647081	4.5	13.858	1	20	45	64	UGACAGAAGAGAGUGAGCAC	UUGUUCAUUUUCAUCAGUUA	Cleavage
osa-miR156g-5p	24921072	4.5	5.06	1	20	200	219	UGACAGAAGAGAGUGAGCAC	UUUUUCACUCUUUUUUUUUA	Cleavage
osa-miR156g-5p	4229999	4.5	14.831	1	20	146	165	UGACAGAAGAGAGUGAGCAC	UUGCUCUCUCUCUUCAUUUA	Cleavage
osa-miR156g-5p	19133731	5	10.546	1	20	184	203	UGACAGAAGAGAGUGAGCAC	GUUUUCUUUUUCUUCUGUUC	Cleavage
osa-miR156g-5p	138334	4.5	22.134	1	20	102	121	UGACAGAAGAGAGUGAGCAC	GUGCUGACCCUGUUCUGUUU	Translation
osa-miR156g-5p	31890125	5	7.266	1	20	125	144	UGACAGAAGAGAGUGAGCAC	UUACUUAGUUUCUUUUGCCA	Cleavage
osa-miR156g-5p	10559810	4	17.537	1	20	248	267	UGACAGAAGAGAGUGAGCAC	AUGUGCACUUUGUUUUGUUA	Translation
osa-miR156g-5p	37914769	4.5	9.612	1	20	249	268	UGACAGAAGAGAGUGAGCAC	AUGUUCACUCUUCUUCGUCG	Cleavage
osa-miR156g-5p	8854631	4.5	13.527	1	20	96	115	UGACAGAAGAGAGUGAGCAC	CUUUUCGUUUUCUUCUGUAA	Cleavage
osa-miR156g-5p	5914258	5	11.745	1	20	222	241	UGACAGAAGAGAGUGAGCAC	GAUUUCCCUCUUUUCUGUCU	Cleavage
osa-miR156g-5p	34574322	5	8.44	1	20	163	182	UGACAGAAGAGAGUGAGCAC	UCUCUCUCUCUCUUUUGUUU	Cleavage
osa-miR156g-5p	16534629	4	17.826	1	20	176	195	UGACAGAAGAGAGUGAGCAC	UUGUUUAAUUUAUUUUGUCA	Translation
osa-miR156g-5p	4536530	5	13.661	1	20	129	148	UGACAGAAGAGAGUGAGCAC	UCCAUCAUUCUAUUCUGUCG	Translation
osa-miR156g-5p	4834987	5	15.243	1	20	3	22	UGACAGAAGAGAGUGAGCAC	GUGCUUGCUUUACUCUGUUU	Translation
osa-miR156g-5p	4834987	5	16.073	1	20	126	145	UGACAGAAGAGAGUGAGCAC	UUGCUGAAUUUGUUCUUUCA	Translation
osa-miR156g-5p	838238	4.5	9.813	1	20	158	177	UGACAGAAGAGAGUGAGCAC	UUCCUUGCUCUCUUUUUUUA	Cleavage
osa-miR156g-5p	4887135	5	11.925	1	20	121	140	UGACAGAAGAGAGUGAGCAC	UUGUUCAUUCUUUUUAAUCA	Cleavage
osa-miR156g-5p	3711277	4	14.155	1	20	174	193	UGACAGAAGAGAGUGAGCAC	CUGUUCAAUCCCUUCUGUAA	Translation
osa-miR156g-5p	27536708	5	16.081	1	20	201	220	UGACAGAAGAGAGUGAGCAC	GUGUUGUUUCUUUUCUGUUC	Cleavage
osa-miR156g-5p	38679637	4.5	8.737	1	20	144	163	UGACAGAAGAGAGUGAGCAC	AUGCUUAUCUUUUUCUUUCA	Cleavage
osa-miR156g-5p	14209984	4.5	18	1	20	202	221	UGACAGAAGAGAGUGAGCAC	UUGCUAAUUCUCUUUUUUUG	Cleavage
osa-miR156g-5p	29067145	5	9.056	1	20	26	45	UGACAGAAGAGAGUGAGCAC	GGUUUCGUGUUCUUCUGUCA	Cleavage
osa-miR156g-5p	27858420	5	14.435	1	20	118	137	UGACAGAAGAGAGUGAGCAC	GUGCUUUUUGUUUGCUGUCA	Translation
osa-miR156g-5p	9617905	5	13.712	1	20	4	23	UGACAGAAGAGAGUGAGCAC	GUGUUUACUGGUUUCUGUAA	Translation
osa-miR156g-5p	2584166	5	15.896	1	20	27	46	UGACAGAAGAGAGUGAGCAC	AGACUUGCAUUCUUCUGUCG	Cleavage
osa-miR156g-5p	1472908	4.5	16.783	1	20	4	23	UGACAGAAGAGAGUGAGCAC	GUGGUCAUACUCGUCUGUUG	Cleavage
osa-miR156g-5p	18015563	4.5	13.823	1	20	228	247	UGACAGAAGAGAGUGAGCAC	GGGUGUAAUUUCUUCUGUCA	Cleavage
osa-miR156g-5p	21482748	5	9.107	1	20	11	30	UGACAGAAGAGAGUGAGCAC	UCGCUCGAUUUCUUUUGUUU	Cleavage
osa-miR156g-5p	38149497	5	19.619	1	20	165	184	UGACAGAAGAGAGUGAGCAC	GUGUGUACUCGUUUCUGGCA	Translation
osa-miR156g-5p	28294540	4.5	14.276	1	20	105	124	UGACAGAAGAGAGUGAGCAC	UUGUUCCUUCUCAUCUCUCA	Cleavage
osa-miR156g-5p	12093588	5	19.098	1	20	204	223	UGACAGAAGAGAGUGAGCAC	GGCCUCGAUCUCUUCUUUCA	Cleavage
osa-miR156g-5p	1473094	4.5	19.217	1	20	190	209	UGACAGAAGAGAGUGAGCAC	GUGGUCAUACUCGUCUGUUG	Cleavage
osa-miR156g-5p	29885218	5	19.576	1	20	99	118	UGACAGAAGAGAGUGAGCAC	AUGUUCAAUCUCCUCUGUAG	Cleavage
osa-miR156g-5p	14866704	5	13.702	1	20	228	247	UGACAGAAGAGAGUGAGCAC	GAACCCACUUUUUUUUGUUA	Cleavage
osa-miR156g-5p	22268277	5	4.876	1	20	72	91	UGACAGAAGAGAGUGAGCAC	GUUCUCUCUCUUUUUUUUUA	Cleavage
osa-miR156g-5p	2766043	5	13.72	1	20	50	69	UGACAGAAGAGAGUGAGCAC	ACUCUCACUCUUAACUGUCA	Cleavage
osa-miR156g-3p	5689412	4	15.983	1	22	151	172	GCUCACUUCUCUCUCUGUCAGC	GGUGAGAGAGAGAGAAGUGGAA	Cleavage
osa-miR156g-3p	5689554	4	10.945	1	22	9	30	GCUCACUUCUCUCUCUGUCAGC	GGUGAGAGAGAGAGAAGUGGAA	Cleavage
osa-miR156g-3p	9269492	4	16.992	1	22	77	97	GCUCACUUCUCUCUCUGUCAGC	GCUGGCA-AGAGAGGAGUGGGU	Cleavage
osa-miR156g-3p	18056783	3	20.255	1	22	78	99	GCUCACUUCUCUCUCUGUCAGC	GGCGACAGGGAGAGAAUUGAGA	Cleavage
osa-miR156g-3p	18418680	3.5	23.392	1	22	259	280	GCUCACUUCUCUCUCUGUCAGC	CUUGUCAGUGAGAGGAGUGAGG	Cleavage
osa-miR156g-3p	31286707	4.5	16.235	1	22	162	183	GCUCACUUCUCUCUCUGUCAGC	UCUGACAGAUGGAGAGUUGAGA	Cleavage
osa-miR156g-3p	15406354	4.5	18.205	1	22	28	48	GCUCACUUCUCUCUCUGUCAGC	AUUGACAGA-AGAGAAGUGAUG	Cleavage
osa-miR156g-3p	2202904	3.5	18.961	1	22	79	100	GCUCACUUCUCUCUCUGUCAGC	AGAGAAAGAGAGAGAAGAGAGG	Cleavage
osa-miR156g-3p	12651341	3.5	23.564	1	22	66	87	GCUCACUUCUCUCUCUGUCAGC	AGCGAGAGAGAGAGAAGGGAGG	Cleavage
osa-miR156g-3p	6558730	4	24.922	1	22	127	149	GCUCACU-UCUCUCUCUGUCAGC	AGAGAGAGAGAGAGAGAGUGAGC	Cleavage
osa-miR156g-3p	7746588	3.5	17.915	1	22	60	81	GCUCACUUCUCUCUCUGUCAGC	UUCGCCAGAGGGAGGAGCGAGC	Cleavage
osa-miR156g-3p	34377213	5	20.634	1	22	20	41	GCUCACUUCUCUCUCUGUCAGC	AAAAACAGAGAGAGAAGAGAUU	Cleavage
osa-miR156g-3p	226111	3.5	15.025	1	22	260	281	GCUCACUUCUCUCUCUGUCAGC	GGAGGCAGAGAGAGCAGUGGUC	Cleavage
osa-miR156g-3p	4982147	3.5	17.959	1	22	120	141	GCUCACUUCUCUCUCUGUCAGC	UUAGGCAGAGGUGGGAGUGAGU	Translation
osa-miR156g-3p	18450504	5	22.278	1	22	140	161	GCUCACUUCUCUCUCUGUCAGC	UGUGGCAGGGAGAGGGGAGGGA	Cleavage
osa-miR156g-3p	4731140	4.5	18.046	1	22	262	283	GCUCACUUCUCUCUCUGUCAGC	GUUCAUGAAGUGAGGAGUGAGC	Cleavage
osa-miR156g-3p	586323	4.5	14.783	1	22	192	213	GCUCACUUCUCUCUCUGUCAGC	AAAAAAAGAGAGAGAAGUGAUG	Cleavage
osa-miR156g-3p	1367251	4.5	21.487	1	22	31	52	GCUCACUUCUCUCUCUGUCAGC	GAUCCAGGAGAGGGAGGUGAGC	Cleavage
osa-miR156g-3p	34377060	5	20.424	1	22	173	194	GCUCACUUCUCUCUCUGUCAGC	AAAAACAGAGAGAGAAGAGAUU	Cleavage
osa-miR156g-3p	19740888	5	22.59	1	22	46	66	GCUCACUUCUCUCUCUGUCAGC	UCUGACGGAGGAAGAAG-GAGC	Translation
osa-miR156g-3p	27412302	4.5	20.553	1	22	43	64	GCUCACUUCUCUCUCUGUCAGC	CAGGACAGAGCGAGGAGUGGUU	Cleavage
osa-miR156g-3p	35469673	4	17.016	1	22	89	110	GCUCACUUCUCUCUCUGUCAGC	AGAUUUAGAAAGAGGAGUGAGC	Cleavage
osa-miR156g-3p	29272225	5	22.001	1	22	21	42	GCUCACUUCUCUCUCUGUCAGC	GAUGGCAGUGAGAGCAGUGACG	Cleavage
osa-miR156g-3p	27125480	4.5	22.61	1	22	37	58	GCUCACUUCUCUCUCUGUCAGC	UUGGACAGAGAGGGAAAAGAGG	Cleavage
osa-miR156g-3p	28551315	4.5	16.364	1	22	25	46	GCUCACUUCUCUCUCUGUCAGC	UUUUAAGGAGGGAGAAAUGAGC	Cleavage
osa-miR156g-3p	27038787	4.5	20.762	1	22	55	76	GCUCACUUCUCUCUCUGUCAGC	GCAGACACUGAGAGAUGUGAGG	Cleavage
osa-miR156g-3p	6977203	4	14.902	1	22	126	147	GCUCACUUCUCUCUCUGUCAGC	UUGAAGAGAGAGAGAGCUGAGC	Cleavage
osa-miR156g-3p	2368651	4.5	12.24	1	22	25	46	GCUCACUUCUCUCUCUGUCAGC	GUGGAAAGGGAGAGGAGAGAGG	Cleavage
osa-miR156g-3p	26096068	4	17.155	1	22	210	231	GCUCACUUCUCUCUCUGUCAGC	AGAGAGAGAGAGAGAGGAGAGG	Cleavage
osa-miR156g-3p	18959390	5	21.145	1	22	77	98	GCUCACUUCUCUCUCUGUCAGC	CAGUCCAGAGAGAGGAGAGAGA	Cleavage
osa-miR156g-3p	292346	5	13.061	1	22	108	129	GCUCACUUCUCUCUCUGUCAGC	AGUGGCAGCGGGAGAUGUGGGA	Cleavage
osa-miR156g-3p	28712922	4.5	24.921	1	22	147	168	GCUCACUUCUCUCUCUGUCAGC	AUGGGCAGAGAGAGAGGCUGGC	Cleavage
osa-miR156g-3p	23179343	4.5	21.077	1	22	187	208	GCUCACUUCUCUCUCUGUCAGC	UAAGUAAGAUAGGGAAGUGAGC	Cleavage
osa-miR156g-3p	1238957	5	22.752	1	22	136	157	GCUCACUUCUCUCUCUGUCAGC	GCGGAGAGAGAGAGGGGGAAGC	Cleavage
osa-miR156g-3p	8217665	5	13.14	1	22	79	99	GCUCACUUCUCUCUCUGUCAGC	GCUGACA-ACUGAGAAGUGAGA	Cleavage
osa-miR156g-3p	17938888	5	24.331	1	22	180	201	GCUCACUUCUCUCUCUGUCAGC	GAUGAGGGAGAGAGAACUUGGC	Cleavage
osa-miR156g-3p	20216030	4.5	4.308	1	22	29	50	GCUCACUUCUCUCUCUGUCAGC	GGAGGUGGAGAGGAAGGUGAGG	Translation
osa-miR156g-3p	17938757	5	22.426	1	22	49	70	GCUCACUUCUCUCUCUGUCAGC	GAUGAGGGAGAGAGAACUUGGC	Cleavage
osa-miR156g-3p	23093182	5	23.082	1	22	78	99	GCUCACUUCUCUCUCUGUCAGC	CAUGAUAUGGGGAGAUGUGAGA	Cleavage
osa-miR156g-3p	3761702	5	13.516	1	22	76	97	GCUCACUUCUCUCUCUGUCAGC	GGUGAUAGGAAGAGAUCUGAGC	Cleavage
osa-miR156g-3p	13552214	4.5	20.471	1	22	181	202	GCUCACUUCUCUCUCUGUCAGC	UCGGAUGGGGUGAGGAGUGGGG	Cleavage
osa-miR156g-3p	2019219	5	18.222	1	22	125	145	GCUCACUUCUCUCUCUGUCAGC	GCUGUCACAGA-AGAGGUGGGC	Translation
osa-miR156g-3p	25972213	4.5	18.809	1	22	51	72	GCUCACUUCUCUCUCUGUCAGC	AGAGAGAGAGAGAGAGGAGGGG	Cleavage
osa-miR156g-3p	662345	4	7.413	1	22	42	62	GCUCACUUCUCUCUCUGUCAGC	AGUGAGAG-GAGAGAAGUGAGG	Cleavage
osa-miR156g-3p	729333	4.5	16.376	1	22	214	235	GCUCACUUCUCUCUCUGUCAGC	UAAGACAGUGAUAGAAGUGAAG	Translation
osa-miR156g-3p	9002785	4.5	12.004	1	22	134	155	GCUCACUUCUCUCUCUGUCAGC	GAGCGCAGAGAGGAAGGUGAGG	Translation
osa-miR156g-3p	32755641	4.5	21.775	1	22	216	237	GCUCACUUCUCUCUCUGUCAGC	ACAGGCGUAGAGGGGGGUGGGU	Cleavage
osa-miR156g-3p	12308001	5	15.764	1	22	26	47	GCUCACUUCUCUCUCUGUCAGC	AGGGGUAGAGGGAGGAGAGGGA	Cleavage
osa-miR156g-3p	21321316	4.5	17.888	1	22	91	112	GCUCACUUCUCUCUCUGUCAGC	AGAGAGGGAGAGAGGAGGGAGG	Cleavage
osa-miR156g-3p	25972260	4.5	2.938	1	22	4	25	GCUCACUUCUCUCUCUGUCAGC	AGAGAGAGAGAGAGAGGAGGGG	Cleavage
osa-miR156g-3p	4971314	4.5	18.358	1	22	122	143	GCUCACUUCUCUCUCUGUCAGC	GGUGAGAUGGAGAGUAGUGAGA	Cleavage
osa-miR156g-3p	31285354	4.5	20.096	1	22	141	162	GCUCACUUCUCUCUCUGUCAGC	GAGGAAAGGGAGAGAGAUGAGG	Cleavage
osa-miR156g-3p	19568413	5	14.742	1	22	191	212	GCUCACUUCUCUCUCUGUCAGC	UCUUUCAGAGACAGAAUUGAGU	Translation
osa-miR156g-3p	8301984	4	19.038	1	22	95	116	GCUCACUUCUCUCUCUGUCAGC	AAGGAAAGAGAGAGUGGUGGGA	Cleavage
osa-miR156g-3p	4763592	4.5	6.353	1	22	44	65	GCUCACUUCUCUCUCUGUCAGC	AGAGGAAGAGAGAGAAGAGGGG	Cleavage
osa-miR156g-3p	5883460	4.5	10.147	1	22	67	88	GCUCACUUCUCUCUCUGUCAGC	AGAGGGAGAGAGAGAGGAGAGG	Cleavage
osa-miR156g-3p	7500162	4	12.886	1	22	14	35	GCUCACUUCUCUCUCUGUCAGC	CUCGGCAAAGAAGGAAGUGAGA	Translation
osa-miR156g-3p	19962640	4.5	16.459	1	22	154	175	GCUCACUUCUCUCUCUGUCAGC	UAAGAGAGGGAGAGAGUUGAGA	Cleavage
osa-miR156g-3p	18511753	5	20.118	1	22	19	40	GCUCACUUCUCUCUCUGUCAGC	CCCAAUGGAGAGAGAAGGCAGC	Cleavage
osa-miR156g-3p	4699540	4.5	14.241	1	22	254	275	GCUCACUUCUCUCUCUGUCAGC	UAAGAGAGAGAGAGAUAUGAGU	Cleavage
osa-miR156g-3p	32002716	5	22.815	1	22	77	98	GCUCACUUCUCUCUCUGUCAGC	AAUGGCAUAGCGAGAACUGAGA	Cleavage
osa-miR156g-3p	440009	4.5	12.211	1	22	134	155	GCUCACUUCUCUCUCUGUCAGC	UGGGAUGGAGGGAGUAGUUAGU	Cleavage
osa-miR156g-3p	9019595	4.5	11.977	1	22	277	298	GCUCACUUCUCUCUCUGUCAGC	UGAGAAAGAGAGAGAGCAGAGC	Cleavage
osa-miR156g-3p	18777965	4	18.147	1	22	77	98	GCUCACUUCUCUCUCUGUCAGC	AGAGAGAGAAAGAGAGGAGAGC	Cleavage
osa-miR156g-3p	22849585	5	21.777	1	22	83	104	GCUCACUUCUCUCUCUGUCAGC	CUGCCCAGGGAGAUGAGUGAGA	Translation
osa-miR156g-3p	3457450	5	23.343	1	22	220	241	GCUCACUUCUCUCUCUGUCAGC	GGUGGCGGUGAAGGAGGUGGGU	Translation
osa-miR156g-3p	21275026	5	17.295	1	22	48	68	GCUCACUUCUCUCUCUGUCAGC	GAAGAUGGAGAGAGAA-UGAGA	Cleavage
osa-miR156g-3p	2890247	4.5	13.571	1	22	71	92	GCUCACUUCUCUCUCUGUCAGC	UGAGACAAAGAGGGAAGAGAAC	Cleavage
osa-miR156g-3p	3457546	5	24.008	1	22	124	145	GCUCACUUCUCUCUCUGUCAGC	GGUGGCGGUGAAGGAGGUGGGU	Translation
osa-miR156g-3p	18956407	5	11.593	1	22	194	214	GCUCACUUCUCUCUCUGUCAGC	AGAGAUAGAGAGAGGAG-GAGA	Cleavage
osa-miR156g-3p	18956407	5	14.75	1	22	175	196	GCUCACUUCUCUCUCUGUCAGC	UAAGAUAGAUACAUAGGUGAGA	Translation
osa-miR156g-3p	27791295	5	12.671	1	22	97	118	GCUCACUUCUCUCUCUGUCAGC	AAACACAGGGAAAGAAGUCAGA	Translation
osa-miR156g-3p	5317462	5	20.091	1	22	8	29	GCUCACUUCUCUCUCUGUCAGC	UCGAACCGAGGGAGAUGUGAGG	Cleavage
osa-miR156g-3p	16315023	4.5	14.989	1	22	76	97	GCUCACUUCUCUCUCUGUCAGC	CCAGGCAUGCAGAGAGGUGAGA	Cleavage
osa-miR156h-5p	25376135	3.5	14.605	1	20	172	191	UGACAGAAGAGAGUGAGCAC	GUGCUCGCUCUCUUUUUUCC	Cleavage
osa-miR156h-5p	32513522	3	9.848	1	20	18	37	UGACAGAAGAGAGUGAGCAC	AUGUUUGCUCUCUUUUGUUG	Cleavage
osa-miR156h-5p	32513611	3	13.601	1	20	107	126	UGACAGAAGAGAGUGAGCAC	AUGUUUGCUCUCUUUUGUUG	Cleavage
osa-miR156h-5p	26208984	3	13.886	1	20	210	229	UGACAGAAGAGAGUGAGCAC	CUGCUUUCUCUUUUUUGUUA	Cleavage
osa-miR156h-5p	30782723	5	13.899	1	20	135	154	UGACAGAAGAGAGUGAGCAC	AUGCUCAUUCUCUUUUGCUU	Cleavage
osa-miR156h-5p	30914492	4	18.673	1	20	210	229	UGACAGAAGAGAGUGAGCAC	GUGCUUGUACUCUUCUGUUU	Cleavage
osa-miR156h-5p	22479262	3.5	7.239	1	20	26	45	UGACAGAAGAGAGUGAGCAC	UUGCUUAUUCUUUUCUAUUA	Cleavage
osa-miR156h-5p	14958212	4	14.86	1	20	205	224	UGACAGAAGAGAGUGAGCAC	AGUCUCACUCUCUUUUGGCA	Cleavage
osa-miR156h-5p	12257012	4	15.357	1	20	152	171	UGACAGAAGAGAGUGAGCAC	GUGCUCACUGUUUUAUGUUG	Translation
osa-miR156h-5p	30755807	4	15.444	1	20	131	150	UGACAGAAGAGAGUGAGCAC	AGAUUUAUUUUCUUCUGUCA	Cleavage
osa-miR156h-5p	15890028	3.5	13.316	1	20	211	230	UGACAGAAGAGAGUGAGCAC	GAGUUUACUGUUUUCUGUCA	Translation
osa-miR156h-5p	33502461	4.5	15.609	1	20	149	168	UGACAGAAGAGAGUGAGCAC	GUGUUUACUCUUUUUUUUUG	Cleavage
osa-miR156h-5p	17255634	4	10.135	1	20	176	195	UGACAGAAGAGAGUGAGCAC	GUAUUCGUUUUCUUCUGUUG	Cleavage
osa-miR156h-5p	17954222	3.5	12.436	1	20	141	160	UGACAGAAGAGAGUGAGCAC	AUGUUUACCCUCUUCUGUUU	Cleavage
osa-miR156h-5p	34415938	3.5	20.851	1	20	236	255	UGACAGAAGAGAGUGAGCAC	AUGCUUUCUUUCUUCUGUUC	Cleavage
osa-miR156h-5p	2401952	3.5	16.812	1	20	194	213	UGACAGAAGAGAGUGAGCAC	UUGCUGAUUCUUUUCUGUUU	Cleavage
osa-miR156h-5p	21293387	4.5	19.463	1	20	145	164	UGACAGAAGAGAGUGAGCAC	GUGUUUGCUGUUUUCUGUUC	Translation
osa-miR156h-5p	26909909	3.5	19.017	1	20	20	39	UGACAGAAGAGAGUGAGCAC	UUGCUCACUGUUUUCUGCUA	Translation
osa-miR156h-5p	6726391	4.5	15.058	1	20	91	110	UGACAGAAGAGAGUGAGCAC	GUUUUCGUUCUUUUUUGUCU	Cleavage
osa-miR156h-5p	25093058	3.5	10.139	1	20	21	40	UGACAGAAGAGAGUGAGCAC	UUGUUCAUACUCUUCUGCCA	Cleavage
osa-miR156h-5p	7554159	3	18.16	1	20	252	271	UGACAGAAGAGAGUGAGCAC	AUGUUCAGUCUCAUUUGUCA	Cleavage
osa-miR156h-5p	20628285	3	16.555	1	20	97	116	UGACAGAAGAGAGUGAGCAC	UUCCUCGUUAUCUUCUGUCA	Translation
osa-miR156h-5p	331712	4.5	24.427	1	20	239	258	UGACAGAAGAGAGUGAGCAC	GUGCUUGUUGUCUUCUCUUA	Translation
osa-miR156h-5p	35040190	4	11.541	1	20	274	293	UGACAGAAGAGAGUGAGCAC	GUGUACCCUUUCUUUUGUUA	Cleavage
osa-miR156h-5p	331680	4.5	16.801	1	20	271	290	UGACAGAAGAGAGUGAGCAC	GUGCUUGUUGUCUUCUCUUA	Translation
osa-miR156h-5p	5909538	4	18.859	1	20	234	253	UGACAGAAGAGAGUGAGCAC	GUGAUCACUGUUUUCUUUCA	Translation
osa-miR156h-5p	17355807	4.5	10.134	1	20	216	235	UGACAGAAGAGAGUGAGCAC	UGUUUUACUUUUUUUUGUCA	Cleavage
osa-miR156h-5p	35040457	4	10.341	1	20	7	26	UGACAGAAGAGAGUGAGCAC	GUGUACCCUUUCUUUUGUUA	Cleavage
osa-miR156h-5p	150500	5	18.42	1	20	99	118	UGACAGAAGAGAGUGAGCAC	GUGUUUGUUCUUUUUUAUUA	Cleavage
osa-miR156h-5p	25859567	3.5	20.356	1	20	22	41	UGACAGAAGAGAGUGAGCAC	GUGCUGCCUCUCCUCUGUCG	Cleavage
osa-miR156h-5p	8417555	4.5	12.852	1	20	162	181	UGACAGAAGAGAGUGAGCAC	AAUUUUGUUCUCUUCUGUUA	Cleavage
osa-miR156h-5p	23930729	4	20.687	1	20	209	228	UGACAGAAGAGAGUGAGCAC	GUACUCCCUCUUUUUUGUUG	Cleavage
osa-miR156h-5p	20632046	4.5	18.804	1	20	146	165	UGACAGAAGAGAGUGAGCAC	GUGUUCGUGUUCUGCUGUCA	Cleavage
osa-miR156h-5p	1931012	4	23.249	1	20	60	79	UGACAGAAGAGAGUGAGCAC	GUGCUCGCUUCUGUUUGUCA	Translation
osa-miR156h-5p	22270992	4.5	9.2	1	20	224	243	UGACAGAAGAGAGUGAGCAC	UCCUUCAUUUUUUUUUGUCA	Cleavage
osa-miR156h-5p	19750936	4	10.859	1	20	81	100	UGACAGAAGAGAGUGAGCAC	CUUCUUGUUCUCUUUUGUCC	Cleavage
osa-miR156h-5p	23810623	4.5	7.295	1	20	210	229	UGACAGAAGAGAGUGAGCAC	UUGUUCGUUUUCUUCUCUCU	Cleavage
osa-miR156h-5p	23382140	4.5	5.66	1	20	197	216	UGACAGAAGAGAGUGAGCAC	UUGUUCGCUCUCUUUUUUUU	Cleavage
osa-miR156h-5p	8464889	5	12.978	1	20	136	155	UGACAGAAGAGAGUGAGCAC	GAUCUCCCUCUCCUCUGUCC	Cleavage
osa-miR156h-5p	1499659	4	20.542	1	20	173	192	UGACAGAAGAGAGUGAGCAC	CUGCAUACUUUUUUCUGUUC	Cleavage
osa-miR156h-5p	11260707	4.5	16.498	1	20	174	193	UGACAGAAGAGAGUGAGCAC	UUGUUCAUUCUUUUUUGCCU	Cleavage
osa-miR156h-5p	20520510	5	23.701	1	20	170	189	UGACAGAAGAGAGUGAGCAC	GUGCUAAUUCUUUUGUGUUU	Cleavage
osa-miR156h-5p	22436120	4	16.012	1	20	116	135	UGACAGAAGAGAGUGAGCAC	CUGCUUCUUCUUUUUUGUUG	Cleavage
osa-miR156h-5p	15880231	5	10.194	1	20	113	132	UGACAGAAGAGAGUGAGCAC	GUGUUCCUUCUCUUCUUUUU	Cleavage
osa-miR156h-5p	4328619	4	12.761	1	20	90	109	UGACAGAAGAGAGUGAGCAC	AUCUUCACUUUUUUCUGACA	Cleavage
osa-miR156h-5p	4328619	5	16.734	1	20	206	225	UGACAGAAGAGAGUGAGCAC	AUAUUAGUUCUUUUCUGUUG	Cleavage
osa-miR156h-5p	25176085	4.5	10.661	1	20	278	297	UGACAGAAGAGAGUGAGCAC	AUGUUUGCUUUUUUUUUUCA	Cleavage
osa-miR156h-5p	4314717	4.5	10.965	1	20	260	279	UGACAGAAGAGAGUGAGCAC	GUAAUCAUUCUUUUUUGUCU	Cleavage
osa-miR156h-5p	27929531	3.5	19.574	1	20	95	114	UGACAGAAGAGAGUGAGCAC	UUGUUCAUUCAUAUCUGUCA	Translation
osa-miR156h-5p	2025441	4	24.398	1	20	125	144	UGACAGAAGAGAGUGAGCAC	UUGUUGAUUUUUUUUUGUUA	Cleavage
osa-miR156h-5p	27524793	4	8.265	1	20	167	186	UGACAGAAGAGAGUGAGCAC	UUGCUCUCUUUUUUUUUUCA	Cleavage
osa-miR156h-5p	16926947	5	20.225	1	20	71	90	UGACAGAAGAGAGUGAGCAC	UCGCUCGCUCUGUUCUGUGU	Translation
osa-miR156h-5p	16991361	5	14.208	1	20	92	111	UGACAGAAGAGAGUGAGCAC	GUUCUCGCUUUUUUCUUUCU	Cleavage
osa-miR156h-5p	33394116	4	9.77	1	20	158	177	UGACAGAAGAGAGUGAGCAC	UUAUUCAUUCUUUCCUGUCA	Cleavage
osa-miR156h-5p	1681087	4	17.34	1	20	175	194	UGACAGAAGAGAGUGAGCAC	UUGCUUGCUUGCUUCUGUGA	Translation
osa-miR156h-5p	1681087	5	16.75	1	20	43	62	UGACAGAAGAGAGUGAGCAC	AAGAUCGCUCUCUUCCGUCU	Cleavage
osa-miR156h-5p	14366934	4	13.777	1	20	175	194	UGACAGAAGAGAGUGAGCAC	CUGUUCCUUCUUUUCUUUCA	Cleavage
osa-miR156h-5p	42214	4	14.093	1	20	216	235	UGACAGAAGAGAGUGAGCAC	AUGUUCAUUCUUCUCUGUGA	Cleavage
osa-miR156h-5p	908671	4	14.562	1	20	209	228	UGACAGAAGAGAGUGAGCAC	AUGCCUACUUUCUUCUGCUA	Cleavage
osa-miR156h-5p	23425082	3.5	11.653	1	20	95	114	UGACAGAAGAGAGUGAGCAC	CUUCUAAUUUUCUUCUGUUA	Cleavage
osa-miR156h-5p	22427472	4.5	11.446	1	20	133	152	UGACAGAAGAGAGUGAGCAC	GUGCUGCCUUUUUUCUGUUU	Cleavage
osa-miR156h-5p	10378587	5	20.26	1	20	82	103	UGACAGAAG--AGAGUGAGCAC	UUGCUCACUCUUCCUCUUGUCA	Translation
osa-miR156h-5p	2932167	4.5	17.224	1	20	122	141	UGACAGAAGAGAGUGAGCAC	GAUCUCAUUUUGUUCUGUUA	Translation
osa-miR156h-5p	25946691	5	13.6	1	20	233	252	UGACAGAAGAGAGUGAGCAC	UGGUUUACUCUUUUCUAUCU	Cleavage
osa-miR156h-5p	4552768	4	20.543	1	20	84	103	UGACAGAAGAGAGUGAGCAC	GUGCACCCUGUCUUCUGUUG	Translation
osa-miR156h-5p	4532860	4.5	17.21	1	20	64	83	UGACAGAAGAGAGUGAGCAC	GAGCUUUUUUUCUUUUGUUA	Cleavage
osa-miR156h-5p	1078099	5	9.89	1	20	278	297	UGACAGAAGAGAGUGAGCAC	UAAUUUGUUCUUUUCUGUUA	Cleavage
osa-miR156h-5p	34343452	5	8.332	1	20	169	188	UGACAGAAGAGAGUGAGCAC	CAGUUCACUCUUUUUUGCCU	Cleavage
osa-miR156h-5p	2268520	4.5	12.965	1	20	178	197	UGACAGAAGAGAGUGAGCAC	GUUCUUUUUCUUUUUUGUUA	Cleavage
osa-miR156h-5p	24069456	4	20.795	1	20	28	47	UGACAGAAGAGAGUGAGCAC	GUGAAUUCUCUUUUCUGUCA	Cleavage
osa-miR156h-5p	16481196	5	16.348	1	20	34	53	UGACAGAAGAGAGUGAGCAC	GUGUUUCCUUUUUUUUGUAA	Cleavage
osa-miR156h-5p	1366644	5	4.249	1	20	20	39	UGACAGAAGAGAGUGAGCAC	AGGCUUACUUUCUUCUUUUC	Cleavage
osa-miR156h-5p	2260896	3.5	7.39	1	20	233	251	UGACAGAAGAGAGUGAGCAC	UUGCUCAUUC-CUUUUGUCG	Translation
osa-miR156h-5p	25946399	5	8.626	1	20	106	125	UGACAGAAGAGAGUGAGCAC	UUGUUCGCUUUUUUUUUUCU	Cleavage
osa-miR156h-5p	30959386	5	19.351	1	20	207	227	UGACAGAAG-AGAGUGAGCAC	UCUAUCACUCUGCUUCUGUCA	Translation
osa-miR156h-5p	2973625	4.5	14.723	1	20	84	103	UGACAGAAGAGAGUGAGCAC	CUGUUUGGUUUCUUUUGUCU	Cleavage
osa-miR156h-5p	33333378	5	11.747	1	20	175	194	UGACAGAAGAGAGUGAGCAC	AUGUUCGUUCUUUUUUUUCC	Cleavage
osa-miR156h-5p	13985118	4.5	22.562	1	20	178	197	UGACAGAAGAGAGUGAGCAC	UUUUUCAUUUUCUUUUGUUU	Cleavage
osa-miR156h-5p	18466	4.5	16.407	1	20	160	178	UGACAGAAGAGAGUGAGCAC	GUGCU-ACUCUUUUUUGUGA	Cleavage
osa-miR156h-5p	38800709	5	16.228	1	20	105	124	UGACAGAAGAGAGUGAGCAC	AGGCUUACUUUUUUUUGACG	Cleavage
osa-miR156h-5p	26468375	5	8.608	1	20	83	102	UGACAGAAGAGAGUGAGCAC	UUGUUCGCUUUUUUUUUUCU	Cleavage
osa-miR156h-5p	10843915	4.5	21.713	1	20	125	145	UGACAGAA-GAGAGUGAGCAC	UUGUUCGUUUUCGUUCUGUUA	Cleavage
osa-miR156h-5p	31011143	4	16.411	1	20	82	102	UGACAGAAGAGAGU-GAGCAC	UUGCUCUGCUCUGUUCUGUUA	Translation
osa-miR156h-5p	35501743	5	20.028	1	20	168	188	UGA-CAGAAGAGAGUGAGCAC	UUGUUUAGUCUCUUCUGAUCA	Cleavage
osa-miR156h-5p	2793707	4	22.869	1	20	198	216	UGACAGAAGAGAGUGAGCAC	GUGCUCUCU-UCUUUUGUCG	Translation
osa-miR156h-5p	17994574	4.5	14.286	1	20	22	41	UGACAGAAGAGAGUGAGCAC	UUGGUCAUUUUCUUCUGGCU	Cleavage
osa-miR156h-5p	17755750	4.5	18.545	1	20	12	32	UGACAGAAG-AGAGUGAGCAC	UUGCUUACUUUGCUUUUGUUG	Translation
osa-miR156h-5p	22189541	4.5	16.241	1	20	44	63	UGACAGAAGAGAGUGAGCAC	CCGAUUACUCUCUGUUGUCA	Cleavage
osa-miR156h-5p	34332717	4.5	20.644	1	20	196	215	UGACAGAAGAGAGUGAGCAC	CAGCUCAGUCUUUUUAGUCA	Cleavage
osa-miR156h-5p	21653341	5	13.725	1	20	188	207	UGACAGAAGAGAGUGAGCAC	CCGUUUAUUCUCUUCAGUUG	Cleavage
osa-miR156h-5p	22189364	4.5	15.904	1	20	221	240	UGACAGAAGAGAGUGAGCAC	CCGAUUACUCUCUGUUGUCA	Cleavage
osa-miR156h-5p	28299367	4.5	13.961	1	20	207	226	UGACAGAAGAGAGUGAGCAC	UUGCUCAAUUUUUUGUGUUG	Cleavage
osa-miR156h-5p	19613007	5	13.345	1	20	245	263	UGACAGAAGAGAGUGAGCAC	CAGCUCAUUUUCUUCU-UCA	Cleavage
osa-miR156h-5p	31307742	4.5	18.678	1	20	101	120	UGACAGAAGAGAGUGAGCAC	AUGCUCUCUCUUUUUUUUUG	Cleavage
osa-miR156h-5p	2141142	5	12.856	1	20	146	165	UGACAGAAGAGAGUGAGCAC	GUUCUCUCUUUUUUUUGUUC	Cleavage
osa-miR156h-5p	27441641	4.5	24.095	1	20	134	153	UGACAGAAGAGAGUGAGCAC	UUGCUUCUUUUCUUUCGUCA	Cleavage
osa-miR156h-5p	3463606	5	15.863	1	20	126	145	UGACAGAAGAGAGUGAGCAC	GUGCCUCCUUUCUUUUGUUU	Cleavage
osa-miR156h-5p	9432666	4	17.657	1	20	238	257	UGACAGAAGAGAGUGAGCAC	AUGUUUUUUUUAUUCUGUCA	Translation
osa-miR156h-5p	39374942	5	13.218	1	20	139	158	UGACAGAAGAGAGUGAGCAC	AUGUUCACUUUUUUUUUUGA	Cleavage
osa-miR156h-5p	26727237	5	12.429	1	20	102	121	UGACAGAAGAGAGUGAGCAC	GUUCUUGCUCUUCUCUGUUC	Cleavage
osa-miR156h-5p	9647081	4.5	13.858	1	20	45	64	UGACAGAAGAGAGUGAGCAC	UUGUUCAUUUUCAUCAGUUA	Cleavage
osa-miR156h-5p	24921072	4.5	5.06	1	20	200	219	UGACAGAAGAGAGUGAGCAC	UUUUUCACUCUUUUUUUUUA	Cleavage
osa-miR156h-5p	4229999	4.5	14.831	1	20	146	165	UGACAGAAGAGAGUGAGCAC	UUGCUCUCUCUCUUCAUUUA	Cleavage
osa-miR156h-5p	19133731	5	10.546	1	20	184	203	UGACAGAAGAGAGUGAGCAC	GUUUUCUUUUUCUUCUGUUC	Cleavage
osa-miR156h-5p	138334	4.5	22.134	1	20	102	121	UGACAGAAGAGAGUGAGCAC	GUGCUGACCCUGUUCUGUUU	Translation
osa-miR156h-5p	31890125	5	7.266	1	20	125	144	UGACAGAAGAGAGUGAGCAC	UUACUUAGUUUCUUUUGCCA	Cleavage
osa-miR156h-5p	10559810	4	17.537	1	20	248	267	UGACAGAAGAGAGUGAGCAC	AUGUGCACUUUGUUUUGUUA	Translation
osa-miR156h-5p	37914769	4.5	9.612	1	20	249	268	UGACAGAAGAGAGUGAGCAC	AUGUUCACUCUUCUUCGUCG	Cleavage
osa-miR156h-5p	8854631	4.5	13.527	1	20	96	115	UGACAGAAGAGAGUGAGCAC	CUUUUCGUUUUCUUCUGUAA	Cleavage
osa-miR156h-5p	5914258	5	11.745	1	20	222	241	UGACAGAAGAGAGUGAGCAC	GAUUUCCCUCUUUUCUGUCU	Cleavage
osa-miR156h-5p	34574322	5	8.44	1	20	163	182	UGACAGAAGAGAGUGAGCAC	UCUCUCUCUCUCUUUUGUUU	Cleavage
osa-miR156h-5p	16534629	4	17.826	1	20	176	195	UGACAGAAGAGAGUGAGCAC	UUGUUUAAUUUAUUUUGUCA	Translation
osa-miR156h-5p	4536530	5	13.661	1	20	129	148	UGACAGAAGAGAGUGAGCAC	UCCAUCAUUCUAUUCUGUCG	Translation
osa-miR156h-5p	4834987	5	15.243	1	20	3	22	UGACAGAAGAGAGUGAGCAC	GUGCUUGCUUUACUCUGUUU	Translation
osa-miR156h-5p	4834987	5	16.073	1	20	126	145	UGACAGAAGAGAGUGAGCAC	UUGCUGAAUUUGUUCUUUCA	Translation
osa-miR156h-5p	838238	4.5	9.813	1	20	158	177	UGACAGAAGAGAGUGAGCAC	UUCCUUGCUCUCUUUUUUUA	Cleavage
osa-miR156h-5p	4887135	5	11.925	1	20	121	140	UGACAGAAGAGAGUGAGCAC	UUGUUCAUUCUUUUUAAUCA	Cleavage
osa-miR156h-5p	3711277	4	14.155	1	20	174	193	UGACAGAAGAGAGUGAGCAC	CUGUUCAAUCCCUUCUGUAA	Translation
osa-miR156h-5p	27536708	5	16.081	1	20	201	220	UGACAGAAGAGAGUGAGCAC	GUGUUGUUUCUUUUCUGUUC	Cleavage
osa-miR156h-5p	38679637	4.5	8.737	1	20	144	163	UGACAGAAGAGAGUGAGCAC	AUGCUUAUCUUUUUCUUUCA	Cleavage
osa-miR156h-5p	14209984	4.5	18	1	20	202	221	UGACAGAAGAGAGUGAGCAC	UUGCUAAUUCUCUUUUUUUG	Cleavage
osa-miR156h-5p	29067145	5	9.056	1	20	26	45	UGACAGAAGAGAGUGAGCAC	GGUUUCGUGUUCUUCUGUCA	Cleavage
osa-miR156h-5p	27858420	5	14.435	1	20	118	137	UGACAGAAGAGAGUGAGCAC	GUGCUUUUUGUUUGCUGUCA	Translation
osa-miR156h-5p	9617905	5	13.712	1	20	4	23	UGACAGAAGAGAGUGAGCAC	GUGUUUACUGGUUUCUGUAA	Translation
osa-miR156h-5p	2584166	5	15.896	1	20	27	46	UGACAGAAGAGAGUGAGCAC	AGACUUGCAUUCUUCUGUCG	Cleavage
osa-miR156h-5p	1472908	4.5	16.783	1	20	4	23	UGACAGAAGAGAGUGAGCAC	GUGGUCAUACUCGUCUGUUG	Cleavage
osa-miR156h-5p	18015563	4.5	13.823	1	20	228	247	UGACAGAAGAGAGUGAGCAC	GGGUGUAAUUUCUUCUGUCA	Cleavage
osa-miR156h-5p	21482748	5	9.107	1	20	11	30	UGACAGAAGAGAGUGAGCAC	UCGCUCGAUUUCUUUUGUUU	Cleavage
osa-miR156h-5p	38149497	5	19.619	1	20	165	184	UGACAGAAGAGAGUGAGCAC	GUGUGUACUCGUUUCUGGCA	Translation
osa-miR156h-5p	28294540	4.5	14.276	1	20	105	124	UGACAGAAGAGAGUGAGCAC	UUGUUCCUUCUCAUCUCUCA	Cleavage
osa-miR156h-5p	12093588	5	19.098	1	20	204	223	UGACAGAAGAGAGUGAGCAC	GGCCUCGAUCUCUUCUUUCA	Cleavage
osa-miR156h-5p	1473094	4.5	19.217	1	20	190	209	UGACAGAAGAGAGUGAGCAC	GUGGUCAUACUCGUCUGUUG	Cleavage
osa-miR156h-5p	29885218	5	19.576	1	20	99	118	UGACAGAAGAGAGUGAGCAC	AUGUUCAAUCUCCUCUGUAG	Cleavage
osa-miR156h-5p	14866704	5	13.702	1	20	228	247	UGACAGAAGAGAGUGAGCAC	GAACCCACUUUUUUUUGUUA	Cleavage
osa-miR156h-5p	22268277	5	4.876	1	20	72	91	UGACAGAAGAGAGUGAGCAC	GUUCUCUCUCUUUUUUUUUA	Cleavage
osa-miR156h-5p	2766043	5	13.72	1	20	50	69	UGACAGAAGAGAGUGAGCAC	ACUCUCACUCUUAACUGUCA	Cleavage
osa-miR156h-3p	35469673	3	17.016	1	22	89	110	GCUCACUUCUCUUUCUGUCAGC	AGAUUUAGAAAGAGGAGUGAGC	Cleavage
osa-miR156h-3p	18552719	4.5	19.321	1	22	83	104	GCUCACUUCUCUUUCUGUCAGC	GCUGAUGAAAGGAGCAGUGAGA	Cleavage
osa-miR156h-3p	3761702	4	13.516	1	22	76	97	GCUCACUUCUCUUUCUGUCAGC	GGUGAUAGGAAGAGAUCUGAGC	Cleavage
osa-miR156h-3p	5689412	4.5	15.983	1	22	151	172	GCUCACUUCUCUUUCUGUCAGC	GGUGAGAGAGAGAGAAGUGGAA	Cleavage
osa-miR156h-3p	9269492	4.5	16.992	1	22	77	97	GCUCACUUCUCUUUCUGUCAGC	GCUGGCA-AGAGAGGAGUGGGU	Cleavage
osa-miR156h-3p	5689554	4.5	10.945	1	22	9	30	GCUCACUUCUCUUUCUGUCAGC	GGUGAGAGAGAGAGAAGUGGAA	Cleavage
osa-miR156h-3p	31286707	4.5	16.235	1	22	162	183	GCUCACUUCUCUUUCUGUCAGC	UCUGACAGAUGGAGAGUUGAGA	Cleavage
osa-miR156h-3p	18056783	3.5	20.255	1	22	78	99	GCUCACUUCUCUUUCUGUCAGC	GGCGACAGGGAGAGAAUUGAGA	Cleavage
osa-miR156h-3p	662345	3	10.309	1	22	27	48	GCUCACUUCUCUUUCUGUCAGC	GGAGAGAGGAGGAGAAGUGAGA	Cleavage
osa-miR156h-3p	18777965	3	18.147	1	22	77	98	GCUCACUUCUCUUUCUGUCAGC	AGAGAGAGAAAGAGAGGAGAGC	Cleavage
osa-miR156h-3p	10006951	5	21.798	1	22	81	103	GCUCACUUC-UCUUUCUGUCAGC	UCUGGCAGGAAGAUGGAGUGAAC	Translation
osa-miR156h-3p	18418680	4	23.392	1	22	259	280	GCUCACUUCUCUUUCUGUCAGC	CUUGUCAGUGAGAGGAGUGAGG	Cleavage
osa-miR156h-3p	15406354	4.5	18.205	1	22	28	48	GCUCACUUCUCUUUCUGUCAGC	AUUGACAGAA-GAGAAGUGAUG	Cleavage
osa-miR156h-3p	719162	4.5	21.151	1	22	61	82	GCUCACUUCUCUUUCUGUCAGC	CCUGAAAGAAAGGAAAAUGAGU	Translation
osa-miR156h-3p	5150646	4.5	24.757	1	22	39	60	GCUCACUUCUCUUUCUGUCAGC	GGUGGGAGGAGGAGGAGAGAGC	Cleavage
osa-miR156h-3p	3251083	4	19.167	1	22	260	281	GCUCACUUCUCUUUCUGUCAGC	GAUAAAAGGAAGAGAAGGGAGC	Cleavage
osa-miR156h-3p	22227026	4.5	12.035	1	22	28	49	GCUCACUUCUCUUUCUGUCAGC	GAAAGCAGAAAGGGAAGCGAGA	Cleavage
osa-miR156h-3p	37004462	4.5	22.976	1	22	137	158	GCUCACUUCUCUUUCUGUCAGC	AAUGGUAGAAGAAGAAGAGGGC	Translation
osa-miR156h-3p	2605809	4	12.844	1	22	32	53	GCUCACUUCUCUUUCUGUCAGC	UCAGAUAGGAGCAGAAGUAAGC	Translation
osa-miR156h-3p	3544374	5	16.893	1	22	89	110	GCUCACUUCUCUUUCUGUCAGC	ACUGCAAGGAAGAGAGGGGGGC	Cleavage
osa-miR156h-3p	12651341	4	23.564	1	22	66	87	GCUCACUUCUCUUUCUGUCAGC	AGCGAGAGAGAGAGAAGGGAGG	Cleavage
osa-miR156h-3p	4415832	4	7.106	1	22	77	98	GCUCACUUCUCUUUCUGUCAGC	AAAGAAGGAAAGAGAAGAGAGA	Cleavage
osa-miR156h-3p	14868691	3.5	19.518	1	22	51	72	GCUCACUUCUCUUUCUGUCAGC	CCAGAAGCAAAGAGGAGUGGGC	Cleavage
osa-miR156h-3p	18116423	3.5	10.43	1	22	16	38	GCUCACUUCUC-UUUCUGUCAGC	CAAGAAGGAAAUGAGAAGUGAGC	Translation
osa-miR156h-3p	6558730	4.5	24.922	1	22	127	149	GCUCACU-UCUCUUUCUGUCAGC	AGAGAGAGAGAGAGAGAGUGAGC	Cleavage
osa-miR156h-3p	5684613	5	15.801	1	22	29	50	GCUCACUUCUCUUUCUGUCAGC	UAUGGCAGAAAAUGAAGUGAAA	Translation
osa-miR156h-3p	2202904	4	18.961	1	22	79	100	GCUCACUUCUCUUUCUGUCAGC	AGAGAAAGAGAGAGAAGAGAGG	Cleavage
osa-miR156h-3p	29067270	3.5	17.769	1	22	250	271	GCUCACUUCUCUUUCUGUCAGC	AAAGAAAGAAAGAAAGGUGGGU	Translation
osa-miR156h-3p	4731140	5	18.046	1	22	262	283	GCUCACUUCUCUUUCUGUCAGC	GUUCAUGAAGUGAGGAGUGAGC	Cleavage
osa-miR156h-3p	8217665	5	13.14	1	22	79	99	GCUCACUUCUCUUUCUGUCAGC	GCUGACA-ACUGAGAAGUGAGA	Cleavage
osa-miR156h-3p	226111	4	15.025	1	22	260	281	GCUCACUUCUCUUUCUGUCAGC	GGAGGCAGAGAGAGCAGUGGUC	Cleavage
osa-miR156h-3p	23179343	4.5	21.077	1	22	187	208	GCUCACUUCUCUUUCUGUCAGC	UAAGUAAGAUAGGGAAGUGAGC	Cleavage
osa-miR156h-3p	32977696	4.5	21.692	1	22	152	173	GCUCACUUCUCUUUCUGUCAGC	GGAGAUGGAAAGGGAAAUGAUC	Cleavage
osa-miR156h-3p	29795663	4.5	15.137	1	22	53	74	GCUCACUUCUCUUUCUGUCAGC	GGUAGCAGAAAAGGAUGUGAGC	Translation
osa-miR156h-3p	29067145	3.5	17.029	1	22	125	146	GCUCACUUCUCUUUCUGUCAGC	AAAGAAAGAAAGAAAGGUGGGU	Translation
osa-miR156h-3p	27449450	5	18.601	1	22	30	51	GCUCACUUCUCUUUCUGUCAGC	CGUGUCAGGAAGAGAGGAGGGG	Cleavage
osa-miR156h-3p	27449450	5	18.88	1	19	1	19	GCUCACUUCUCUUUCUGUC	GAUGGGACGAGCAAUGAGC	Cleavage
osa-miR156h-3p	4982147	4	17.959	1	22	120	141	GCUCACUUCUCUUUCUGUCAGC	UUAGGCAGAGGUGGGAGUGAGU	Translation
osa-miR156h-3p	1367251	5	21.487	1	22	31	52	GCUCACUUCUCUUUCUGUCAGC	GAUCCAGGAGAGGGAGGUGAGC	Cleavage
osa-miR156h-3p	586323	5	14.783	1	22	192	213	GCUCACUUCUCUUUCUGUCAGC	AAAAAAAGAGAGAGAAGUGAUG	Cleavage
osa-miR156h-3p	7746588	4	17.915	1	22	60	81	GCUCACUUCUCUUUCUGUCAGC	UUCGCCAGAGGGAGGAGCGAGC	Cleavage
osa-miR156h-3p	34692926	5	13.845	1	22	145	166	GCUCACUUCUCUUUCUGUCAGC	AAGGGCGGAAAUAGGAGUGAUG	Translation
osa-miR156h-3p	1108831	5	13.588	1	22	8	29	GCUCACUUCUCUUUCUGUCAGC	GGAUUCAGAAAGAGAAGGAAGC	Cleavage
osa-miR156h-3p	28067090	4	11.697	1	22	266	287	GCUCACUUCUCUUUCUGUCAGC	AAAAAAAGAAAGAAAAGUGAGG	Translation
osa-miR156h-3p	27412302	5	20.553	1	22	43	64	GCUCACUUCUCUUUCUGUCAGC	CAGGACAGAGCGAGGAGUGGUU	Cleavage
osa-miR156h-3p	30997993	4.5	19.374	1	22	142	164	GCUCACUUCUCUUUC-UGUCAGC	CUUGACAAGAAACCGGAGUGAGC	Translation
osa-miR156h-3p	17565266	5	21.727	1	22	53	74	GCUCACUUCUCUUUCUGUCAGC	UGUGGCAGGAUGGGAACUGGGU	Cleavage
osa-miR156h-3p	29117018	5	18.839	1	22	113	134	GCUCACUUCUCUUUCUGUCAGC	AAUGAAGGAAGGAGAAGUCCGC	Cleavage
osa-miR156h-3p	28066827	4	13.507	1	22	3	24	GCUCACUUCUCUUUCUGUCAGC	AAAAAAAGAAAGAAAAGUGAGG	Translation
osa-miR156h-3p	10211175	5	11.955	1	22	45	66	GCUCACUUCUCUUUCUGUCAGC	AGAGAGAGGAAGAGAGGUGGAG	Cleavage
osa-miR156h-3p	16301381	4.5	23.555	1	22	59	80	GCUCACUUCUCUUUCUGUCAGC	AGAGAUGAAAAGAGAAGAGAGA	Cleavage
osa-miR156h-3p	21154163	4.5	21.462	1	22	44	65	GCUCACUUCUCUUUCUGUCAGC	AGAUACCGAAGGAGAAAUGGGC	Cleavage
osa-miR156h-3p	27050992	5	21.058	1	22	99	120	GCUCACUUCUCUUUCUGUCAGC	UCUGCCGGAAGCAUAGGUGGGC	Translation
osa-miR156h-3p	2368651	5	12.24	1	22	25	46	GCUCACUUCUCUUUCUGUCAGC	GUGGAAAGGGAGAGGAGAGAGG	Cleavage
osa-miR156h-3p	6977203	4.5	14.902	1	22	126	147	GCUCACUUCUCUUUCUGUCAGC	UUGAAGAGAGAGAGAGCUGAGC	Cleavage
osa-miR156h-3p	27038787	5	20.762	1	22	55	76	GCUCACUUCUCUUUCUGUCAGC	GCAGACACUGAGAGAUGUGAGG	Cleavage
osa-miR156h-3p	19021711	4.5	15.491	1	22	164	185	GCUCACUUCUCUUUCUGUCAGC	GAAUACGGAAAGAAAAAUGGGC	Translation
osa-miR156h-3p	28382944	4.5	16.412	1	22	68	89	GCUCACUUCUCUUUCUGUCAGC	UUUGACAGAAACGACGGUGGGC	Translation
osa-miR156h-3p	26137325	4.5	17.185	1	22	29	50	GCUCACUUCUCUUUCUGUCAGC	CUUGUAAGGAAGUGAGGUGAGU	Translation
osa-miR156h-3p	27125480	5	22.61	1	22	37	58	GCUCACUUCUCUUUCUGUCAGC	UUGGACAGAGAGGGAAAAGAGG	Cleavage
osa-miR156h-3p	15369588	5	12.959	1	22	274	295	GCUCACUUCUCUUUCUGUCAGC	CUUGAUAGAAGGAUUUGUGAGU	Translation
osa-miR156h-3p	28551315	5	16.364	1	22	25	46	GCUCACUUCUCUUUCUGUCAGC	UUUUAAGGAGGGAGAAAUGAGC	Cleavage
osa-miR156h-3p	19021604	4.5	14.367	1	22	57	78	GCUCACUUCUCUUUCUGUCAGC	GAAUACGGAAAGAAAAAUGGGC	Translation
osa-miR156h-3p	26096068	4.5	17.155	1	22	210	231	GCUCACUUCUCUUUCUGUCAGC	AGAGAGAGAGAGAGAGGAGAGG	Cleavage
osa-miR156h-3p	41925756	4.5	18.273	1	22	156	177	GCUCACUUCUCUUUCUGUCAGC	UUGGACAAAAGGAGAGCUGAGA	Cleavage
osa-miR156h-3p	41925811	4.5	18.944	1	22	211	232	GCUCACUUCUCUUUCUGUCAGC	UUGGACAAAAGGAGAGCUGAGA	Cleavage
osa-miR156h-3p	28131595	4.5	23.889	1	22	72	93	GCUCACUUCUCUUUCUGUCAGC	GAGAAUAGAAAGUGAAGUGUGU	Translation
osa-miR156h-3p	16301470	4.5	23.554	1	22	148	169	GCUCACUUCUCUUUCUGUCAGC	AGAGAUGAAAAGAGAAGAGAGA	Cleavage
osa-miR156h-3p	26137139	4.5	14.892	1	22	215	236	GCUCACUUCUCUUUCUGUCAGC	CUUGUAAGGAAGUGAGGUGAGU	Translation
osa-miR156h-3p	20216030	5	4.308	1	22	29	50	GCUCACUUCUCUUUCUGUCAGC	GGAGGUGGAGAGGAAGGUGAGG	Translation
osa-miR156h-3p	15424959	5	21.436	1	22	71	92	GCUCACUUCUCUUUCUGUCAGC	GUCGACAGAAUGGGGAGUUCGC	Cleavage
osa-miR156h-3p	16988969	5	19.427	1	22	168	189	GCUCACUUCUCUUUCUGUCAGC	GCAUAUAUGAAGAGAGGAGAGC	Cleavage
osa-miR156h-3p	14323299	5	16.736	1	22	257	280	GCUCACUUCUC--UUUCUGUCAGC	UUGGACUGAAAUUGAGAAGUGAGG	Translation
osa-miR156h-3p	911376	5	19.724	1	22	137	158	GCUCACUUCUCUUUCUGUCAGC	GGUGAUUAGAAGAGAAGAGAGU	Cleavage
osa-miR156h-3p	28712922	5	24.921	1	22	147	168	GCUCACUUCUCUUUCUGUCAGC	AUGGGCAGAGAGAGAGGCUGGC	Cleavage
osa-miR156h-3p	6171824	5	24.669	1	22	69	90	GCUCACUUCUCUUUCUGUCAGC	GUGGACGCAAGGAGAAUCGAGC	Cleavage
osa-miR156i	25376135	3.5	14.605	1	20	172	191	UGACAGAAGAGAGUGAGCAC	GUGCUCGCUCUCUUUUUUCC	Cleavage
osa-miR156i	32513522	3	9.848	1	20	18	37	UGACAGAAGAGAGUGAGCAC	AUGUUUGCUCUCUUUUGUUG	Cleavage
osa-miR156i	32513611	3	13.601	1	20	107	126	UGACAGAAGAGAGUGAGCAC	AUGUUUGCUCUCUUUUGUUG	Cleavage
osa-miR156i	26208984	3	13.886	1	20	210	229	UGACAGAAGAGAGUGAGCAC	CUGCUUUCUCUUUUUUGUUA	Cleavage
osa-miR156i	30782723	5	13.899	1	20	135	154	UGACAGAAGAGAGUGAGCAC	AUGCUCAUUCUCUUUUGCUU	Cleavage
osa-miR156i	30914492	4	18.673	1	20	210	229	UGACAGAAGAGAGUGAGCAC	GUGCUUGUACUCUUCUGUUU	Cleavage
osa-miR156i	22479262	3.5	7.239	1	20	26	45	UGACAGAAGAGAGUGAGCAC	UUGCUUAUUCUUUUCUAUUA	Cleavage
osa-miR156i	14958212	4	14.86	1	20	205	224	UGACAGAAGAGAGUGAGCAC	AGUCUCACUCUCUUUUGGCA	Cleavage
osa-miR156i	12257012	4	15.357	1	20	152	171	UGACAGAAGAGAGUGAGCAC	GUGCUCACUGUUUUAUGUUG	Translation
osa-miR156i	30755807	4	15.444	1	20	131	150	UGACAGAAGAGAGUGAGCAC	AGAUUUAUUUUCUUCUGUCA	Cleavage
osa-miR156i	15890028	3.5	13.316	1	20	211	230	UGACAGAAGAGAGUGAGCAC	GAGUUUACUGUUUUCUGUCA	Translation
osa-miR156i	33502461	4.5	15.609	1	20	149	168	UGACAGAAGAGAGUGAGCAC	GUGUUUACUCUUUUUUUUUG	Cleavage
osa-miR156i	17255634	4	10.135	1	20	176	195	UGACAGAAGAGAGUGAGCAC	GUAUUCGUUUUCUUCUGUUG	Cleavage
osa-miR156i	17954222	3.5	12.436	1	20	141	160	UGACAGAAGAGAGUGAGCAC	AUGUUUACCCUCUUCUGUUU	Cleavage
osa-miR156i	34415938	3.5	20.851	1	20	236	255	UGACAGAAGAGAGUGAGCAC	AUGCUUUCUUUCUUCUGUUC	Cleavage
osa-miR156i	2401952	3.5	16.812	1	20	194	213	UGACAGAAGAGAGUGAGCAC	UUGCUGAUUCUUUUCUGUUU	Cleavage
osa-miR156i	21293387	4.5	19.463	1	20	145	164	UGACAGAAGAGAGUGAGCAC	GUGUUUGCUGUUUUCUGUUC	Translation
osa-miR156i	26909909	3.5	19.017	1	20	20	39	UGACAGAAGAGAGUGAGCAC	UUGCUCACUGUUUUCUGCUA	Translation
osa-miR156i	6726391	4.5	15.058	1	20	91	110	UGACAGAAGAGAGUGAGCAC	GUUUUCGUUCUUUUUUGUCU	Cleavage
osa-miR156i	25093058	3.5	10.139	1	20	21	40	UGACAGAAGAGAGUGAGCAC	UUGUUCAUACUCUUCUGCCA	Cleavage
osa-miR156i	7554159	3	18.16	1	20	252	271	UGACAGAAGAGAGUGAGCAC	AUGUUCAGUCUCAUUUGUCA	Cleavage
osa-miR156i	20628285	3	16.555	1	20	97	116	UGACAGAAGAGAGUGAGCAC	UUCCUCGUUAUCUUCUGUCA	Translation
osa-miR156i	331712	4.5	24.427	1	20	239	258	UGACAGAAGAGAGUGAGCAC	GUGCUUGUUGUCUUCUCUUA	Translation
osa-miR156i	35040190	4	11.541	1	20	274	293	UGACAGAAGAGAGUGAGCAC	GUGUACCCUUUCUUUUGUUA	Cleavage
osa-miR156i	331680	4.5	16.801	1	20	271	290	UGACAGAAGAGAGUGAGCAC	GUGCUUGUUGUCUUCUCUUA	Translation
osa-miR156i	5909538	4	18.859	1	20	234	253	UGACAGAAGAGAGUGAGCAC	GUGAUCACUGUUUUCUUUCA	Translation
osa-miR156i	17355807	4.5	10.134	1	20	216	235	UGACAGAAGAGAGUGAGCAC	UGUUUUACUUUUUUUUGUCA	Cleavage
osa-miR156i	35040457	4	10.341	1	20	7	26	UGACAGAAGAGAGUGAGCAC	GUGUACCCUUUCUUUUGUUA	Cleavage
osa-miR156i	150500	5	18.42	1	20	99	118	UGACAGAAGAGAGUGAGCAC	GUGUUUGUUCUUUUUUAUUA	Cleavage
osa-miR156i	25859567	3.5	20.356	1	20	22	41	UGACAGAAGAGAGUGAGCAC	GUGCUGCCUCUCCUCUGUCG	Cleavage
osa-miR156i	8417555	4.5	12.852	1	20	162	181	UGACAGAAGAGAGUGAGCAC	AAUUUUGUUCUCUUCUGUUA	Cleavage
osa-miR156i	23930729	4	20.687	1	20	209	228	UGACAGAAGAGAGUGAGCAC	GUACUCCCUCUUUUUUGUUG	Cleavage
osa-miR156i	20632046	4.5	18.804	1	20	146	165	UGACAGAAGAGAGUGAGCAC	GUGUUCGUGUUCUGCUGUCA	Cleavage
osa-miR156i	1931012	4	23.249	1	20	60	79	UGACAGAAGAGAGUGAGCAC	GUGCUCGCUUCUGUUUGUCA	Translation
osa-miR156i	22270992	4.5	9.2	1	20	224	243	UGACAGAAGAGAGUGAGCAC	UCCUUCAUUUUUUUUUGUCA	Cleavage
osa-miR156i	19750936	4	10.859	1	20	81	100	UGACAGAAGAGAGUGAGCAC	CUUCUUGUUCUCUUUUGUCC	Cleavage
osa-miR156i	23810623	4.5	7.295	1	20	210	229	UGACAGAAGAGAGUGAGCAC	UUGUUCGUUUUCUUCUCUCU	Cleavage
osa-miR156i	23382140	4.5	5.66	1	20	197	216	UGACAGAAGAGAGUGAGCAC	UUGUUCGCUCUCUUUUUUUU	Cleavage
osa-miR156i	8464889	5	12.978	1	20	136	155	UGACAGAAGAGAGUGAGCAC	GAUCUCCCUCUCCUCUGUCC	Cleavage
osa-miR156i	1499659	4	20.542	1	20	173	192	UGACAGAAGAGAGUGAGCAC	CUGCAUACUUUUUUCUGUUC	Cleavage
osa-miR156i	11260707	4.5	16.498	1	20	174	193	UGACAGAAGAGAGUGAGCAC	UUGUUCAUUCUUUUUUGCCU	Cleavage
osa-miR156i	20520510	5	23.701	1	20	170	189	UGACAGAAGAGAGUGAGCAC	GUGCUAAUUCUUUUGUGUUU	Cleavage
osa-miR156i	22436120	4	16.012	1	20	116	135	UGACAGAAGAGAGUGAGCAC	CUGCUUCUUCUUUUUUGUUG	Cleavage
osa-miR156i	15880231	5	10.194	1	20	113	132	UGACAGAAGAGAGUGAGCAC	GUGUUCCUUCUCUUCUUUUU	Cleavage
osa-miR156i	4328619	4	12.761	1	20	90	109	UGACAGAAGAGAGUGAGCAC	AUCUUCACUUUUUUCUGACA	Cleavage
osa-miR156i	4328619	5	16.734	1	20	206	225	UGACAGAAGAGAGUGAGCAC	AUAUUAGUUCUUUUCUGUUG	Cleavage
osa-miR156i	25176085	4.5	10.661	1	20	278	297	UGACAGAAGAGAGUGAGCAC	AUGUUUGCUUUUUUUUUUCA	Cleavage
osa-miR156i	4314717	4.5	10.965	1	20	260	279	UGACAGAAGAGAGUGAGCAC	GUAAUCAUUCUUUUUUGUCU	Cleavage
osa-miR156i	27929531	3.5	19.574	1	20	95	114	UGACAGAAGAGAGUGAGCAC	UUGUUCAUUCAUAUCUGUCA	Translation
osa-miR156i	2025441	4	24.398	1	20	125	144	UGACAGAAGAGAGUGAGCAC	UUGUUGAUUUUUUUUUGUUA	Cleavage
osa-miR156i	27524793	4	8.265	1	20	167	186	UGACAGAAGAGAGUGAGCAC	UUGCUCUCUUUUUUUUUUCA	Cleavage
osa-miR156i	16926947	5	20.225	1	20	71	90	UGACAGAAGAGAGUGAGCAC	UCGCUCGCUCUGUUCUGUGU	Translation
osa-miR156i	16991361	5	14.208	1	20	92	111	UGACAGAAGAGAGUGAGCAC	GUUCUCGCUUUUUUCUUUCU	Cleavage
osa-miR156i	33394116	4	9.77	1	20	158	177	UGACAGAAGAGAGUGAGCAC	UUAUUCAUUCUUUCCUGUCA	Cleavage
osa-miR156i	1681087	4	17.34	1	20	175	194	UGACAGAAGAGAGUGAGCAC	UUGCUUGCUUGCUUCUGUGA	Translation
osa-miR156i	1681087	5	16.75	1	20	43	62	UGACAGAAGAGAGUGAGCAC	AAGAUCGCUCUCUUCCGUCU	Cleavage
osa-miR156i	14366934	4	13.777	1	20	175	194	UGACAGAAGAGAGUGAGCAC	CUGUUCCUUCUUUUCUUUCA	Cleavage
osa-miR156i	42214	4	14.093	1	20	216	235	UGACAGAAGAGAGUGAGCAC	AUGUUCAUUCUUCUCUGUGA	Cleavage
osa-miR156i	908671	4	14.562	1	20	209	228	UGACAGAAGAGAGUGAGCAC	AUGCCUACUUUCUUCUGCUA	Cleavage
osa-miR156i	23425082	3.5	11.653	1	20	95	114	UGACAGAAGAGAGUGAGCAC	CUUCUAAUUUUCUUCUGUUA	Cleavage
osa-miR156i	22427472	4.5	11.446	1	20	133	152	UGACAGAAGAGAGUGAGCAC	GUGCUGCCUUUUUUCUGUUU	Cleavage
osa-miR156i	10378587	5	20.26	1	20	82	103	UGACAGAAG--AGAGUGAGCAC	UUGCUCACUCUUCCUCUUGUCA	Translation
osa-miR156i	2932167	4.5	17.224	1	20	122	141	UGACAGAAGAGAGUGAGCAC	GAUCUCAUUUUGUUCUGUUA	Translation
osa-miR156i	25946691	5	13.6	1	20	233	252	UGACAGAAGAGAGUGAGCAC	UGGUUUACUCUUUUCUAUCU	Cleavage
osa-miR156i	4552768	4	20.543	1	20	84	103	UGACAGAAGAGAGUGAGCAC	GUGCACCCUGUCUUCUGUUG	Translation
osa-miR156i	4532860	4.5	17.21	1	20	64	83	UGACAGAAGAGAGUGAGCAC	GAGCUUUUUUUCUUUUGUUA	Cleavage
osa-miR156i	1078099	5	9.89	1	20	278	297	UGACAGAAGAGAGUGAGCAC	UAAUUUGUUCUUUUCUGUUA	Cleavage
osa-miR156i	34343452	5	8.332	1	20	169	188	UGACAGAAGAGAGUGAGCAC	CAGUUCACUCUUUUUUGCCU	Cleavage
osa-miR156i	2268520	4.5	12.965	1	20	178	197	UGACAGAAGAGAGUGAGCAC	GUUCUUUUUCUUUUUUGUUA	Cleavage
osa-miR156i	24069456	4	20.795	1	20	28	47	UGACAGAAGAGAGUGAGCAC	GUGAAUUCUCUUUUCUGUCA	Cleavage
osa-miR156i	16481196	5	16.348	1	20	34	53	UGACAGAAGAGAGUGAGCAC	GUGUUUCCUUUUUUUUGUAA	Cleavage
osa-miR156i	1366644	5	4.249	1	20	20	39	UGACAGAAGAGAGUGAGCAC	AGGCUUACUUUCUUCUUUUC	Cleavage
osa-miR156i	2260896	3.5	7.39	1	20	233	251	UGACAGAAGAGAGUGAGCAC	UUGCUCAUUC-CUUUUGUCG	Translation
osa-miR156i	25946399	5	8.626	1	20	106	125	UGACAGAAGAGAGUGAGCAC	UUGUUCGCUUUUUUUUUUCU	Cleavage
osa-miR156i	30959386	5	19.351	1	20	207	227	UGACAGAAG-AGAGUGAGCAC	UCUAUCACUCUGCUUCUGUCA	Translation
osa-miR156i	2973625	4.5	14.723	1	20	84	103	UGACAGAAGAGAGUGAGCAC	CUGUUUGGUUUCUUUUGUCU	Cleavage
osa-miR156i	33333378	5	11.747	1	20	175	194	UGACAGAAGAGAGUGAGCAC	AUGUUCGUUCUUUUUUUUCC	Cleavage
osa-miR156i	13985118	4.5	22.562	1	20	178	197	UGACAGAAGAGAGUGAGCAC	UUUUUCAUUUUCUUUUGUUU	Cleavage
osa-miR156i	18466	4.5	16.407	1	20	160	178	UGACAGAAGAGAGUGAGCAC	GUGCU-ACUCUUUUUUGUGA	Cleavage
osa-miR156i	38800709	5	16.228	1	20	105	124	UGACAGAAGAGAGUGAGCAC	AGGCUUACUUUUUUUUGACG	Cleavage
osa-miR156i	26468375	5	8.608	1	20	83	102	UGACAGAAGAGAGUGAGCAC	UUGUUCGCUUUUUUUUUUCU	Cleavage
osa-miR156i	10843915	4.5	21.713	1	20	125	145	UGACAGAA-GAGAGUGAGCAC	UUGUUCGUUUUCGUUCUGUUA	Cleavage
osa-miR156i	31011143	4	16.411	1	20	82	102	UGACAGAAGAGAGU-GAGCAC	UUGCUCUGCUCUGUUCUGUUA	Translation
osa-miR156i	35501743	5	20.028	1	20	168	188	UGA-CAGAAGAGAGUGAGCAC	UUGUUUAGUCUCUUCUGAUCA	Cleavage
osa-miR156i	2793707	4	22.869	1	20	198	216	UGACAGAAGAGAGUGAGCAC	GUGCUCUCU-UCUUUUGUCG	Translation
osa-miR156i	17994574	4.5	14.286	1	20	22	41	UGACAGAAGAGAGUGAGCAC	UUGGUCAUUUUCUUCUGGCU	Cleavage
osa-miR156i	17755750	4.5	18.545	1	20	12	32	UGACAGAAG-AGAGUGAGCAC	UUGCUUACUUUGCUUUUGUUG	Translation
osa-miR156i	22189541	4.5	16.241	1	20	44	63	UGACAGAAGAGAGUGAGCAC	CCGAUUACUCUCUGUUGUCA	Cleavage
osa-miR156i	34332717	4.5	20.644	1	20	196	215	UGACAGAAGAGAGUGAGCAC	CAGCUCAGUCUUUUUAGUCA	Cleavage
osa-miR156i	21653341	5	13.725	1	20	188	207	UGACAGAAGAGAGUGAGCAC	CCGUUUAUUCUCUUCAGUUG	Cleavage
osa-miR156i	22189364	4.5	15.904	1	20	221	240	UGACAGAAGAGAGUGAGCAC	CCGAUUACUCUCUGUUGUCA	Cleavage
osa-miR156i	28299367	4.5	13.961	1	20	207	226	UGACAGAAGAGAGUGAGCAC	UUGCUCAAUUUUUUGUGUUG	Cleavage
osa-miR156i	19613007	5	13.345	1	20	245	263	UGACAGAAGAGAGUGAGCAC	CAGCUCAUUUUCUUCU-UCA	Cleavage
osa-miR156i	31307742	4.5	18.678	1	20	101	120	UGACAGAAGAGAGUGAGCAC	AUGCUCUCUCUUUUUUUUUG	Cleavage
osa-miR156i	2141142	5	12.856	1	20	146	165	UGACAGAAGAGAGUGAGCAC	GUUCUCUCUUUUUUUUGUUC	Cleavage
osa-miR156i	27441641	4.5	24.095	1	20	134	153	UGACAGAAGAGAGUGAGCAC	UUGCUUCUUUUCUUUCGUCA	Cleavage
osa-miR156i	3463606	5	15.863	1	20	126	145	UGACAGAAGAGAGUGAGCAC	GUGCCUCCUUUCUUUUGUUU	Cleavage
osa-miR156i	9432666	4	17.657	1	20	238	257	UGACAGAAGAGAGUGAGCAC	AUGUUUUUUUUAUUCUGUCA	Translation
osa-miR156i	39374942	5	13.218	1	20	139	158	UGACAGAAGAGAGUGAGCAC	AUGUUCACUUUUUUUUUUGA	Cleavage
osa-miR156i	26727237	5	12.429	1	20	102	121	UGACAGAAGAGAGUGAGCAC	GUUCUUGCUCUUCUCUGUUC	Cleavage
osa-miR156i	9647081	4.5	13.858	1	20	45	64	UGACAGAAGAGAGUGAGCAC	UUGUUCAUUUUCAUCAGUUA	Cleavage
osa-miR156i	24921072	4.5	5.06	1	20	200	219	UGACAGAAGAGAGUGAGCAC	UUUUUCACUCUUUUUUUUUA	Cleavage
osa-miR156i	4229999	4.5	14.831	1	20	146	165	UGACAGAAGAGAGUGAGCAC	UUGCUCUCUCUCUUCAUUUA	Cleavage
osa-miR156i	19133731	5	10.546	1	20	184	203	UGACAGAAGAGAGUGAGCAC	GUUUUCUUUUUCUUCUGUUC	Cleavage
osa-miR156i	138334	4.5	22.134	1	20	102	121	UGACAGAAGAGAGUGAGCAC	GUGCUGACCCUGUUCUGUUU	Translation
osa-miR156i	31890125	5	7.266	1	20	125	144	UGACAGAAGAGAGUGAGCAC	UUACUUAGUUUCUUUUGCCA	Cleavage
osa-miR156i	10559810	4	17.537	1	20	248	267	UGACAGAAGAGAGUGAGCAC	AUGUGCACUUUGUUUUGUUA	Translation
osa-miR156i	37914769	4.5	9.612	1	20	249	268	UGACAGAAGAGAGUGAGCAC	AUGUUCACUCUUCUUCGUCG	Cleavage
osa-miR156i	8854631	4.5	13.527	1	20	96	115	UGACAGAAGAGAGUGAGCAC	CUUUUCGUUUUCUUCUGUAA	Cleavage
osa-miR156i	5914258	5	11.745	1	20	222	241	UGACAGAAGAGAGUGAGCAC	GAUUUCCCUCUUUUCUGUCU	Cleavage
osa-miR156i	34574322	5	8.44	1	20	163	182	UGACAGAAGAGAGUGAGCAC	UCUCUCUCUCUCUUUUGUUU	Cleavage
osa-miR156i	16534629	4	17.826	1	20	176	195	UGACAGAAGAGAGUGAGCAC	UUGUUUAAUUUAUUUUGUCA	Translation
osa-miR156i	4536530	5	13.661	1	20	129	148	UGACAGAAGAGAGUGAGCAC	UCCAUCAUUCUAUUCUGUCG	Translation
osa-miR156i	4834987	5	15.243	1	20	3	22	UGACAGAAGAGAGUGAGCAC	GUGCUUGCUUUACUCUGUUU	Translation
osa-miR156i	4834987	5	16.073	1	20	126	145	UGACAGAAGAGAGUGAGCAC	UUGCUGAAUUUGUUCUUUCA	Translation
osa-miR156i	838238	4.5	9.813	1	20	158	177	UGACAGAAGAGAGUGAGCAC	UUCCUUGCUCUCUUUUUUUA	Cleavage
osa-miR156i	4887135	5	11.925	1	20	121	140	UGACAGAAGAGAGUGAGCAC	UUGUUCAUUCUUUUUAAUCA	Cleavage
osa-miR156i	3711277	4	14.155	1	20	174	193	UGACAGAAGAGAGUGAGCAC	CUGUUCAAUCCCUUCUGUAA	Translation
osa-miR156i	27536708	5	16.081	1	20	201	220	UGACAGAAGAGAGUGAGCAC	GUGUUGUUUCUUUUCUGUUC	Cleavage
osa-miR156i	38679637	4.5	8.737	1	20	144	163	UGACAGAAGAGAGUGAGCAC	AUGCUUAUCUUUUUCUUUCA	Cleavage
osa-miR156i	14209984	4.5	18	1	20	202	221	UGACAGAAGAGAGUGAGCAC	UUGCUAAUUCUCUUUUUUUG	Cleavage
osa-miR156i	29067145	5	9.056	1	20	26	45	UGACAGAAGAGAGUGAGCAC	GGUUUCGUGUUCUUCUGUCA	Cleavage
osa-miR156i	27858420	5	14.435	1	20	118	137	UGACAGAAGAGAGUGAGCAC	GUGCUUUUUGUUUGCUGUCA	Translation
osa-miR156i	9617905	5	13.712	1	20	4	23	UGACAGAAGAGAGUGAGCAC	GUGUUUACUGGUUUCUGUAA	Translation
osa-miR156i	2584166	5	15.896	1	20	27	46	UGACAGAAGAGAGUGAGCAC	AGACUUGCAUUCUUCUGUCG	Cleavage
osa-miR156i	1472908	4.5	16.783	1	20	4	23	UGACAGAAGAGAGUGAGCAC	GUGGUCAUACUCGUCUGUUG	Cleavage
osa-miR156i	18015563	4.5	13.823	1	20	228	247	UGACAGAAGAGAGUGAGCAC	GGGUGUAAUUUCUUCUGUCA	Cleavage
osa-miR156i	21482748	5	9.107	1	20	11	30	UGACAGAAGAGAGUGAGCAC	UCGCUCGAUUUCUUUUGUUU	Cleavage
osa-miR156i	38149497	5	19.619	1	20	165	184	UGACAGAAGAGAGUGAGCAC	GUGUGUACUCGUUUCUGGCA	Translation
osa-miR156i	28294540	4.5	14.276	1	20	105	124	UGACAGAAGAGAGUGAGCAC	UUGUUCCUUCUCAUCUCUCA	Cleavage
osa-miR156i	12093588	5	19.098	1	20	204	223	UGACAGAAGAGAGUGAGCAC	GGCCUCGAUCUCUUCUUUCA	Cleavage
osa-miR156i	1473094	4.5	19.217	1	20	190	209	UGACAGAAGAGAGUGAGCAC	GUGGUCAUACUCGUCUGUUG	Cleavage
osa-miR156i	29885218	5	19.576	1	20	99	118	UGACAGAAGAGAGUGAGCAC	AUGUUCAAUCUCCUCUGUAG	Cleavage
osa-miR156i	14866704	5	13.702	1	20	228	247	UGACAGAAGAGAGUGAGCAC	GAACCCACUUUUUUUUGUUA	Cleavage
osa-miR156i	22268277	5	4.876	1	20	72	91	UGACAGAAGAGAGUGAGCAC	GUUCUCUCUCUUUUUUUUUA	Cleavage
osa-miR156i	2766043	5	13.72	1	20	50	69	UGACAGAAGAGAGUGAGCAC	ACUCUCACUCUUAACUGUCA	Cleavage
osa-miR156j-5p	25376135	3.5	14.605	1	20	172	191	UGACAGAAGAGAGUGAGCAC	GUGCUCGCUCUCUUUUUUCC	Cleavage
osa-miR156j-5p	32513522	3	9.848	1	20	18	37	UGACAGAAGAGAGUGAGCAC	AUGUUUGCUCUCUUUUGUUG	Cleavage
osa-miR156j-5p	32513611	3	13.601	1	20	107	126	UGACAGAAGAGAGUGAGCAC	AUGUUUGCUCUCUUUUGUUG	Cleavage
osa-miR156j-5p	26208984	3	13.886	1	20	210	229	UGACAGAAGAGAGUGAGCAC	CUGCUUUCUCUUUUUUGUUA	Cleavage
osa-miR156j-5p	30782723	5	13.899	1	20	135	154	UGACAGAAGAGAGUGAGCAC	AUGCUCAUUCUCUUUUGCUU	Cleavage
osa-miR156j-5p	30914492	4	18.673	1	20	210	229	UGACAGAAGAGAGUGAGCAC	GUGCUUGUACUCUUCUGUUU	Cleavage
osa-miR156j-5p	22479262	3.5	7.239	1	20	26	45	UGACAGAAGAGAGUGAGCAC	UUGCUUAUUCUUUUCUAUUA	Cleavage
osa-miR156j-5p	14958212	4	14.86	1	20	205	224	UGACAGAAGAGAGUGAGCAC	AGUCUCACUCUCUUUUGGCA	Cleavage
osa-miR156j-5p	12257012	4	15.357	1	20	152	171	UGACAGAAGAGAGUGAGCAC	GUGCUCACUGUUUUAUGUUG	Translation
osa-miR156j-5p	30755807	4	15.444	1	20	131	150	UGACAGAAGAGAGUGAGCAC	AGAUUUAUUUUCUUCUGUCA	Cleavage
osa-miR156j-5p	15890028	3.5	13.316	1	20	211	230	UGACAGAAGAGAGUGAGCAC	GAGUUUACUGUUUUCUGUCA	Translation
osa-miR156j-5p	33502461	4.5	15.609	1	20	149	168	UGACAGAAGAGAGUGAGCAC	GUGUUUACUCUUUUUUUUUG	Cleavage
osa-miR156j-5p	17255634	4	10.135	1	20	176	195	UGACAGAAGAGAGUGAGCAC	GUAUUCGUUUUCUUCUGUUG	Cleavage
osa-miR156j-5p	17954222	3.5	12.436	1	20	141	160	UGACAGAAGAGAGUGAGCAC	AUGUUUACCCUCUUCUGUUU	Cleavage
osa-miR156j-5p	34415938	3.5	20.851	1	20	236	255	UGACAGAAGAGAGUGAGCAC	AUGCUUUCUUUCUUCUGUUC	Cleavage
osa-miR156j-5p	2401952	3.5	16.812	1	20	194	213	UGACAGAAGAGAGUGAGCAC	UUGCUGAUUCUUUUCUGUUU	Cleavage
osa-miR156j-5p	21293387	4.5	19.463	1	20	145	164	UGACAGAAGAGAGUGAGCAC	GUGUUUGCUGUUUUCUGUUC	Translation
osa-miR156j-5p	26909909	3.5	19.017	1	20	20	39	UGACAGAAGAGAGUGAGCAC	UUGCUCACUGUUUUCUGCUA	Translation
osa-miR156j-5p	6726391	4.5	15.058	1	20	91	110	UGACAGAAGAGAGUGAGCAC	GUUUUCGUUCUUUUUUGUCU	Cleavage
osa-miR156j-5p	25093058	3.5	10.139	1	20	21	40	UGACAGAAGAGAGUGAGCAC	UUGUUCAUACUCUUCUGCCA	Cleavage
osa-miR156j-5p	7554159	3	18.16	1	20	252	271	UGACAGAAGAGAGUGAGCAC	AUGUUCAGUCUCAUUUGUCA	Cleavage
osa-miR156j-5p	20628285	3	16.555	1	20	97	116	UGACAGAAGAGAGUGAGCAC	UUCCUCGUUAUCUUCUGUCA	Translation
osa-miR156j-5p	331712	4.5	24.427	1	20	239	258	UGACAGAAGAGAGUGAGCAC	GUGCUUGUUGUCUUCUCUUA	Translation
osa-miR156j-5p	35040190	4	11.541	1	20	274	293	UGACAGAAGAGAGUGAGCAC	GUGUACCCUUUCUUUUGUUA	Cleavage
osa-miR156j-5p	331680	4.5	16.801	1	20	271	290	UGACAGAAGAGAGUGAGCAC	GUGCUUGUUGUCUUCUCUUA	Translation
osa-miR156j-5p	5909538	4	18.859	1	20	234	253	UGACAGAAGAGAGUGAGCAC	GUGAUCACUGUUUUCUUUCA	Translation
osa-miR156j-5p	17355807	4.5	10.134	1	20	216	235	UGACAGAAGAGAGUGAGCAC	UGUUUUACUUUUUUUUGUCA	Cleavage
osa-miR156j-5p	35040457	4	10.341	1	20	7	26	UGACAGAAGAGAGUGAGCAC	GUGUACCCUUUCUUUUGUUA	Cleavage
osa-miR156j-5p	150500	5	18.42	1	20	99	118	UGACAGAAGAGAGUGAGCAC	GUGUUUGUUCUUUUUUAUUA	Cleavage
osa-miR156j-5p	25859567	3.5	20.356	1	20	22	41	UGACAGAAGAGAGUGAGCAC	GUGCUGCCUCUCCUCUGUCG	Cleavage
osa-miR156j-5p	8417555	4.5	12.852	1	20	162	181	UGACAGAAGAGAGUGAGCAC	AAUUUUGUUCUCUUCUGUUA	Cleavage
osa-miR156j-5p	23930729	4	20.687	1	20	209	228	UGACAGAAGAGAGUGAGCAC	GUACUCCCUCUUUUUUGUUG	Cleavage
osa-miR156j-5p	20632046	4.5	18.804	1	20	146	165	UGACAGAAGAGAGUGAGCAC	GUGUUCGUGUUCUGCUGUCA	Cleavage
osa-miR156j-5p	1931012	4	23.249	1	20	60	79	UGACAGAAGAGAGUGAGCAC	GUGCUCGCUUCUGUUUGUCA	Translation
osa-miR156j-5p	22270992	4.5	9.2	1	20	224	243	UGACAGAAGAGAGUGAGCAC	UCCUUCAUUUUUUUUUGUCA	Cleavage
osa-miR156j-5p	19750936	4	10.859	1	20	81	100	UGACAGAAGAGAGUGAGCAC	CUUCUUGUUCUCUUUUGUCC	Cleavage
osa-miR156j-5p	23810623	4.5	7.295	1	20	210	229	UGACAGAAGAGAGUGAGCAC	UUGUUCGUUUUCUUCUCUCU	Cleavage
osa-miR156j-5p	23382140	4.5	5.66	1	20	197	216	UGACAGAAGAGAGUGAGCAC	UUGUUCGCUCUCUUUUUUUU	Cleavage
osa-miR156j-5p	8464889	5	12.978	1	20	136	155	UGACAGAAGAGAGUGAGCAC	GAUCUCCCUCUCCUCUGUCC	Cleavage
osa-miR156j-5p	1499659	4	20.542	1	20	173	192	UGACAGAAGAGAGUGAGCAC	CUGCAUACUUUUUUCUGUUC	Cleavage
osa-miR156j-5p	11260707	4.5	16.498	1	20	174	193	UGACAGAAGAGAGUGAGCAC	UUGUUCAUUCUUUUUUGCCU	Cleavage
osa-miR156j-5p	20520510	5	23.701	1	20	170	189	UGACAGAAGAGAGUGAGCAC	GUGCUAAUUCUUUUGUGUUU	Cleavage
osa-miR156j-5p	22436120	4	16.012	1	20	116	135	UGACAGAAGAGAGUGAGCAC	CUGCUUCUUCUUUUUUGUUG	Cleavage
osa-miR156j-5p	15880231	5	10.194	1	20	113	132	UGACAGAAGAGAGUGAGCAC	GUGUUCCUUCUCUUCUUUUU	Cleavage
osa-miR156j-5p	4328619	4	12.761	1	20	90	109	UGACAGAAGAGAGUGAGCAC	AUCUUCACUUUUUUCUGACA	Cleavage
osa-miR156j-5p	4328619	5	16.734	1	20	206	225	UGACAGAAGAGAGUGAGCAC	AUAUUAGUUCUUUUCUGUUG	Cleavage
osa-miR156j-5p	25176085	4.5	10.661	1	20	278	297	UGACAGAAGAGAGUGAGCAC	AUGUUUGCUUUUUUUUUUCA	Cleavage
osa-miR156j-5p	4314717	4.5	10.965	1	20	260	279	UGACAGAAGAGAGUGAGCAC	GUAAUCAUUCUUUUUUGUCU	Cleavage
osa-miR156j-5p	27929531	3.5	19.574	1	20	95	114	UGACAGAAGAGAGUGAGCAC	UUGUUCAUUCAUAUCUGUCA	Translation
osa-miR156j-5p	2025441	4	24.398	1	20	125	144	UGACAGAAGAGAGUGAGCAC	UUGUUGAUUUUUUUUUGUUA	Cleavage
osa-miR156j-5p	27524793	4	8.265	1	20	167	186	UGACAGAAGAGAGUGAGCAC	UUGCUCUCUUUUUUUUUUCA	Cleavage
osa-miR156j-5p	16926947	5	20.225	1	20	71	90	UGACAGAAGAGAGUGAGCAC	UCGCUCGCUCUGUUCUGUGU	Translation
osa-miR156j-5p	16991361	5	14.208	1	20	92	111	UGACAGAAGAGAGUGAGCAC	GUUCUCGCUUUUUUCUUUCU	Cleavage
osa-miR156j-5p	33394116	4	9.77	1	20	158	177	UGACAGAAGAGAGUGAGCAC	UUAUUCAUUCUUUCCUGUCA	Cleavage
osa-miR156j-5p	1681087	4	17.34	1	20	175	194	UGACAGAAGAGAGUGAGCAC	UUGCUUGCUUGCUUCUGUGA	Translation
osa-miR156j-5p	1681087	5	16.75	1	20	43	62	UGACAGAAGAGAGUGAGCAC	AAGAUCGCUCUCUUCCGUCU	Cleavage
osa-miR156j-5p	14366934	4	13.777	1	20	175	194	UGACAGAAGAGAGUGAGCAC	CUGUUCCUUCUUUUCUUUCA	Cleavage
osa-miR156j-5p	42214	4	14.093	1	20	216	235	UGACAGAAGAGAGUGAGCAC	AUGUUCAUUCUUCUCUGUGA	Cleavage
osa-miR156j-5p	908671	4	14.562	1	20	209	228	UGACAGAAGAGAGUGAGCAC	AUGCCUACUUUCUUCUGCUA	Cleavage
osa-miR156j-5p	23425082	3.5	11.653	1	20	95	114	UGACAGAAGAGAGUGAGCAC	CUUCUAAUUUUCUUCUGUUA	Cleavage
osa-miR156j-5p	22427472	4.5	11.446	1	20	133	152	UGACAGAAGAGAGUGAGCAC	GUGCUGCCUUUUUUCUGUUU	Cleavage
osa-miR156j-5p	10378587	5	20.26	1	20	82	103	UGACAGAAG--AGAGUGAGCAC	UUGCUCACUCUUCCUCUUGUCA	Translation
osa-miR156j-5p	2932167	4.5	17.224	1	20	122	141	UGACAGAAGAGAGUGAGCAC	GAUCUCAUUUUGUUCUGUUA	Translation
osa-miR156j-5p	25946691	5	13.6	1	20	233	252	UGACAGAAGAGAGUGAGCAC	UGGUUUACUCUUUUCUAUCU	Cleavage
osa-miR156j-5p	4552768	4	20.543	1	20	84	103	UGACAGAAGAGAGUGAGCAC	GUGCACCCUGUCUUCUGUUG	Translation
osa-miR156j-5p	4532860	4.5	17.21	1	20	64	83	UGACAGAAGAGAGUGAGCAC	GAGCUUUUUUUCUUUUGUUA	Cleavage
osa-miR156j-5p	1078099	5	9.89	1	20	278	297	UGACAGAAGAGAGUGAGCAC	UAAUUUGUUCUUUUCUGUUA	Cleavage
osa-miR156j-5p	34343452	5	8.332	1	20	169	188	UGACAGAAGAGAGUGAGCAC	CAGUUCACUCUUUUUUGCCU	Cleavage
osa-miR156j-5p	2268520	4.5	12.965	1	20	178	197	UGACAGAAGAGAGUGAGCAC	GUUCUUUUUCUUUUUUGUUA	Cleavage
osa-miR156j-5p	24069456	4	20.795	1	20	28	47	UGACAGAAGAGAGUGAGCAC	GUGAAUUCUCUUUUCUGUCA	Cleavage
osa-miR156j-5p	16481196	5	16.348	1	20	34	53	UGACAGAAGAGAGUGAGCAC	GUGUUUCCUUUUUUUUGUAA	Cleavage
osa-miR156j-5p	1366644	5	4.249	1	20	20	39	UGACAGAAGAGAGUGAGCAC	AGGCUUACUUUCUUCUUUUC	Cleavage
osa-miR156j-5p	2260896	3.5	7.39	1	20	233	251	UGACAGAAGAGAGUGAGCAC	UUGCUCAUUC-CUUUUGUCG	Translation
osa-miR156j-5p	25946399	5	8.626	1	20	106	125	UGACAGAAGAGAGUGAGCAC	UUGUUCGCUUUUUUUUUUCU	Cleavage
osa-miR156j-5p	30959386	5	19.351	1	20	207	227	UGACAGAAG-AGAGUGAGCAC	UCUAUCACUCUGCUUCUGUCA	Translation
osa-miR156j-5p	2973625	4.5	14.723	1	20	84	103	UGACAGAAGAGAGUGAGCAC	CUGUUUGGUUUCUUUUGUCU	Cleavage
osa-miR156j-5p	33333378	5	11.747	1	20	175	194	UGACAGAAGAGAGUGAGCAC	AUGUUCGUUCUUUUUUUUCC	Cleavage
osa-miR156j-5p	13985118	4.5	22.562	1	20	178	197	UGACAGAAGAGAGUGAGCAC	UUUUUCAUUUUCUUUUGUUU	Cleavage
osa-miR156j-5p	18466	4.5	16.407	1	20	160	178	UGACAGAAGAGAGUGAGCAC	GUGCU-ACUCUUUUUUGUGA	Cleavage
osa-miR156j-5p	38800709	5	16.228	1	20	105	124	UGACAGAAGAGAGUGAGCAC	AGGCUUACUUUUUUUUGACG	Cleavage
osa-miR156j-5p	26468375	5	8.608	1	20	83	102	UGACAGAAGAGAGUGAGCAC	UUGUUCGCUUUUUUUUUUCU	Cleavage
osa-miR156j-5p	10843915	4.5	21.713	1	20	125	145	UGACAGAA-GAGAGUGAGCAC	UUGUUCGUUUUCGUUCUGUUA	Cleavage
osa-miR156j-5p	31011143	4	16.411	1	20	82	102	UGACAGAAGAGAGU-GAGCAC	UUGCUCUGCUCUGUUCUGUUA	Translation
osa-miR156j-5p	35501743	5	20.028	1	20	168	188	UGA-CAGAAGAGAGUGAGCAC	UUGUUUAGUCUCUUCUGAUCA	Cleavage
osa-miR156j-5p	2793707	4	22.869	1	20	198	216	UGACAGAAGAGAGUGAGCAC	GUGCUCUCU-UCUUUUGUCG	Translation
osa-miR156j-5p	17994574	4.5	14.286	1	20	22	41	UGACAGAAGAGAGUGAGCAC	UUGGUCAUUUUCUUCUGGCU	Cleavage
osa-miR156j-5p	17755750	4.5	18.545	1	20	12	32	UGACAGAAG-AGAGUGAGCAC	UUGCUUACUUUGCUUUUGUUG	Translation
osa-miR156j-5p	22189541	4.5	16.241	1	20	44	63	UGACAGAAGAGAGUGAGCAC	CCGAUUACUCUCUGUUGUCA	Cleavage
osa-miR156j-5p	34332717	4.5	20.644	1	20	196	215	UGACAGAAGAGAGUGAGCAC	CAGCUCAGUCUUUUUAGUCA	Cleavage
osa-miR156j-5p	21653341	5	13.725	1	20	188	207	UGACAGAAGAGAGUGAGCAC	CCGUUUAUUCUCUUCAGUUG	Cleavage
osa-miR156j-5p	22189364	4.5	15.904	1	20	221	240	UGACAGAAGAGAGUGAGCAC	CCGAUUACUCUCUGUUGUCA	Cleavage
osa-miR156j-5p	28299367	4.5	13.961	1	20	207	226	UGACAGAAGAGAGUGAGCAC	UUGCUCAAUUUUUUGUGUUG	Cleavage
osa-miR156j-5p	19613007	5	13.345	1	20	245	263	UGACAGAAGAGAGUGAGCAC	CAGCUCAUUUUCUUCU-UCA	Cleavage
osa-miR156j-5p	31307742	4.5	18.678	1	20	101	120	UGACAGAAGAGAGUGAGCAC	AUGCUCUCUCUUUUUUUUUG	Cleavage
osa-miR156j-5p	2141142	5	12.856	1	20	146	165	UGACAGAAGAGAGUGAGCAC	GUUCUCUCUUUUUUUUGUUC	Cleavage
osa-miR156j-5p	27441641	4.5	24.095	1	20	134	153	UGACAGAAGAGAGUGAGCAC	UUGCUUCUUUUCUUUCGUCA	Cleavage
osa-miR156j-5p	3463606	5	15.863	1	20	126	145	UGACAGAAGAGAGUGAGCAC	GUGCCUCCUUUCUUUUGUUU	Cleavage
osa-miR156j-5p	9432666	4	17.657	1	20	238	257	UGACAGAAGAGAGUGAGCAC	AUGUUUUUUUUAUUCUGUCA	Translation
osa-miR156j-5p	39374942	5	13.218	1	20	139	158	UGACAGAAGAGAGUGAGCAC	AUGUUCACUUUUUUUUUUGA	Cleavage
osa-miR156j-5p	26727237	5	12.429	1	20	102	121	UGACAGAAGAGAGUGAGCAC	GUUCUUGCUCUUCUCUGUUC	Cleavage
osa-miR156j-5p	9647081	4.5	13.858	1	20	45	64	UGACAGAAGAGAGUGAGCAC	UUGUUCAUUUUCAUCAGUUA	Cleavage
osa-miR156j-5p	24921072	4.5	5.06	1	20	200	219	UGACAGAAGAGAGUGAGCAC	UUUUUCACUCUUUUUUUUUA	Cleavage
osa-miR156j-5p	4229999	4.5	14.831	1	20	146	165	UGACAGAAGAGAGUGAGCAC	UUGCUCUCUCUCUUCAUUUA	Cleavage
osa-miR156j-5p	19133731	5	10.546	1	20	184	203	UGACAGAAGAGAGUGAGCAC	GUUUUCUUUUUCUUCUGUUC	Cleavage
osa-miR156j-5p	138334	4.5	22.134	1	20	102	121	UGACAGAAGAGAGUGAGCAC	GUGCUGACCCUGUUCUGUUU	Translation
osa-miR156j-5p	31890125	5	7.266	1	20	125	144	UGACAGAAGAGAGUGAGCAC	UUACUUAGUUUCUUUUGCCA	Cleavage
osa-miR156j-5p	10559810	4	17.537	1	20	248	267	UGACAGAAGAGAGUGAGCAC	AUGUGCACUUUGUUUUGUUA	Translation
osa-miR156j-5p	37914769	4.5	9.612	1	20	249	268	UGACAGAAGAGAGUGAGCAC	AUGUUCACUCUUCUUCGUCG	Cleavage
osa-miR156j-5p	8854631	4.5	13.527	1	20	96	115	UGACAGAAGAGAGUGAGCAC	CUUUUCGUUUUCUUCUGUAA	Cleavage
osa-miR156j-5p	5914258	5	11.745	1	20	222	241	UGACAGAAGAGAGUGAGCAC	GAUUUCCCUCUUUUCUGUCU	Cleavage
osa-miR156j-5p	34574322	5	8.44	1	20	163	182	UGACAGAAGAGAGUGAGCAC	UCUCUCUCUCUCUUUUGUUU	Cleavage
osa-miR156j-5p	16534629	4	17.826	1	20	176	195	UGACAGAAGAGAGUGAGCAC	UUGUUUAAUUUAUUUUGUCA	Translation
osa-miR156j-5p	4536530	5	13.661	1	20	129	148	UGACAGAAGAGAGUGAGCAC	UCCAUCAUUCUAUUCUGUCG	Translation
osa-miR156j-5p	4834987	5	15.243	1	20	3	22	UGACAGAAGAGAGUGAGCAC	GUGCUUGCUUUACUCUGUUU	Translation
osa-miR156j-5p	4834987	5	16.073	1	20	126	145	UGACAGAAGAGAGUGAGCAC	UUGCUGAAUUUGUUCUUUCA	Translation
osa-miR156j-5p	838238	4.5	9.813	1	20	158	177	UGACAGAAGAGAGUGAGCAC	UUCCUUGCUCUCUUUUUUUA	Cleavage
osa-miR156j-5p	4887135	5	11.925	1	20	121	140	UGACAGAAGAGAGUGAGCAC	UUGUUCAUUCUUUUUAAUCA	Cleavage
osa-miR156j-5p	3711277	4	14.155	1	20	174	193	UGACAGAAGAGAGUGAGCAC	CUGUUCAAUCCCUUCUGUAA	Translation
osa-miR156j-5p	27536708	5	16.081	1	20	201	220	UGACAGAAGAGAGUGAGCAC	GUGUUGUUUCUUUUCUGUUC	Cleavage
osa-miR156j-5p	38679637	4.5	8.737	1	20	144	163	UGACAGAAGAGAGUGAGCAC	AUGCUUAUCUUUUUCUUUCA	Cleavage
osa-miR156j-5p	14209984	4.5	18	1	20	202	221	UGACAGAAGAGAGUGAGCAC	UUGCUAAUUCUCUUUUUUUG	Cleavage
osa-miR156j-5p	29067145	5	9.056	1	20	26	45	UGACAGAAGAGAGUGAGCAC	GGUUUCGUGUUCUUCUGUCA	Cleavage
osa-miR156j-5p	27858420	5	14.435	1	20	118	137	UGACAGAAGAGAGUGAGCAC	GUGCUUUUUGUUUGCUGUCA	Translation
osa-miR156j-5p	9617905	5	13.712	1	20	4	23	UGACAGAAGAGAGUGAGCAC	GUGUUUACUGGUUUCUGUAA	Translation
osa-miR156j-5p	2584166	5	15.896	1	20	27	46	UGACAGAAGAGAGUGAGCAC	AGACUUGCAUUCUUCUGUCG	Cleavage
osa-miR156j-5p	1472908	4.5	16.783	1	20	4	23	UGACAGAAGAGAGUGAGCAC	GUGGUCAUACUCGUCUGUUG	Cleavage
osa-miR156j-5p	18015563	4.5	13.823	1	20	228	247	UGACAGAAGAGAGUGAGCAC	GGGUGUAAUUUCUUCUGUCA	Cleavage
osa-miR156j-5p	21482748	5	9.107	1	20	11	30	UGACAGAAGAGAGUGAGCAC	UCGCUCGAUUUCUUUUGUUU	Cleavage
osa-miR156j-5p	38149497	5	19.619	1	20	165	184	UGACAGAAGAGAGUGAGCAC	GUGUGUACUCGUUUCUGGCA	Translation
osa-miR156j-5p	28294540	4.5	14.276	1	20	105	124	UGACAGAAGAGAGUGAGCAC	UUGUUCCUUCUCAUCUCUCA	Cleavage
osa-miR156j-5p	12093588	5	19.098	1	20	204	223	UGACAGAAGAGAGUGAGCAC	GGCCUCGAUCUCUUCUUUCA	Cleavage
osa-miR156j-5p	1473094	4.5	19.217	1	20	190	209	UGACAGAAGAGAGUGAGCAC	GUGGUCAUACUCGUCUGUUG	Cleavage
osa-miR156j-5p	29885218	5	19.576	1	20	99	118	UGACAGAAGAGAGUGAGCAC	AUGUUCAAUCUCCUCUGUAG	Cleavage
osa-miR156j-5p	14866704	5	13.702	1	20	228	247	UGACAGAAGAGAGUGAGCAC	GAACCCACUUUUUUUUGUUA	Cleavage
osa-miR156j-5p	22268277	5	4.876	1	20	72	91	UGACAGAAGAGAGUGAGCAC	GUUCUCUCUCUUUUUUUUUA	Cleavage
osa-miR156j-5p	2766043	5	13.72	1	20	50	69	UGACAGAAGAGAGUGAGCAC	ACUCUCACUCUUAACUGUCA	Cleavage
osa-miR156j-3p	7746588	2	17.915	1	22	60	81	GCUCGCUCCUCUUUCUGUCAGC	UUCGCCAGAGGGAGGAGCGAGC	Cleavage
osa-miR156j-3p	35469673	3	17.016	1	22	89	110	GCUCGCUCCUCUUUCUGUCAGC	AGAUUUAGAAAGAGGAGUGAGC	Cleavage
osa-miR156j-3p	9269492	4.5	16.992	1	22	77	97	GCUCGCUCCUCUUUCUGUCAGC	GCUGGCA-AGAGAGGAGUGGGU	Cleavage
osa-miR156j-3p	18552719	5	19.321	1	22	83	104	GCUCGCUCCUCUUUCUGUCAGC	GCUGAUGAAAGGAGCAGUGAGA	Cleavage
osa-miR156j-3p	21493709	4	19.349	1	22	20	41	GCUCGCUCCUCUUUCUGUCAGC	GCAGAUGGAAGGAAGAGCGGGA	Translation
osa-miR156j-3p	5150646	4	24.757	1	22	39	60	GCUCGCUCCUCUUUCUGUCAGC	GGUGGGAGGAGGAGGAGAGAGC	Cleavage
osa-miR156j-3p	10006951	5	21.798	1	22	81	103	GCUCGCUCC-UCUUUCUGUCAGC	UCUGGCAGGAAGAUGGAGUGAAC	Translation
osa-miR156j-3p	18418680	4	23.392	1	22	259	280	GCUCGCUCCUCUUUCUGUCAGC	CUUGUCAGUGAGAGGAGUGAGG	Cleavage
osa-miR156j-3p	25323351	4.5	21.585	1	22	133	154	GCUCGCUCCUCUUUCUGUCAGC	CCUGUGAGGAGGAGGAGCGUGC	Cleavage
osa-miR156j-3p	25323469	4.5	18.744	1	22	15	36	GCUCGCUCCUCUUUCUGUCAGC	CCUGUGAGGAGGAGGAGCGUGC	Cleavage
osa-miR156j-3p	7065261	4.5	16.657	1	22	114	136	GCUCGCUCCUCUU-UCUGUCAGC	AGUGGUGGAUAGGAGGAGCGAGU	Cleavage
osa-miR156j-3p	7065218	4.5	16.657	1	22	157	179	GCUCGCUCCUCUU-UCUGUCAGC	AGUGGUGGAUAGGAGGAGCGAGU	Cleavage
osa-miR156j-3p	18450504	5	22.278	1	22	140	161	GCUCGCUCCUCUUUCUGUCAGC	UGUGGCAGGGAGAGGGGAGGGA	Cleavage
osa-miR156j-3p	17798961	4	11.739	1	22	6	27	GCUCGCUCCUCUUUCUGUCAGC	AAGAAGGGGAAGAGGAGCGAGG	Cleavage
osa-miR156j-3p	22227026	4	12.035	1	22	28	49	GCUCGCUCCUCUUUCUGUCAGC	GAAAGCAGAAAGGGAAGCGAGA	Cleavage
osa-miR156j-3p	36257699	4.5	19.407	1	22	232	253	GCUCGCUCCUCUUUCUGUCAGC	AGAUACAGGAAGAGGAGCUGGA	Cleavage
osa-miR156j-3p	24569206	4	15.221	1	22	17	38	GCUCGCUCCUCUUUCUGUCAGC	UUAGACAGAGAGAGUAGCCAGA	Cleavage
osa-miR156j-3p	22851421	5	24.673	1	22	118	139	GCUCGCUCCUCUUUCUGUCAGC	ACUGAAGGGAAGAAGAGCAAGU	Translation
osa-miR156j-3p	2368651	4.5	12.24	1	22	25	46	GCUCGCUCCUCUUUCUGUCAGC	GUGGAAAGGGAGAGGAGAGAGG	Cleavage
osa-miR156j-3p	4147267	5	17.978	1	22	34	55	GCUCGCUCCUCUUUCUGUCAGC	UCUGAUGGAAAUGGCAGCAAGC	Translation
osa-miR156j-3p	14868691	3.5	19.518	1	22	51	72	GCUCGCUCCUCUUUCUGUCAGC	CCAGAAGCAAAGAGGAGUGGGC	Cleavage
osa-miR156j-3p	22233954	4	17.79	1	22	118	140	GCUCGCUCCUCUUUC-UGUCAGC	GAAGACACGAAAGAGGAGCUAGU	Cleavage
osa-miR156j-3p	4731140	5	18.046	1	22	262	283	GCUCGCUCCUCUUUCUGUCAGC	GUUCAUGAAGUGAGGAGUGAGC	Cleavage
osa-miR156j-3p	1238957	5	22.752	1	22	136	157	GCUCGCUCCUCUUUCUGUCAGC	GCGGAGAGAGAGAGGGGGAAGC	Cleavage
osa-miR156j-3p	4982147	4	17.959	1	22	120	141	GCUCGCUCCUCUUUCUGUCAGC	UUAGGCAGAGGUGGGAGUGAGU	Translation
osa-miR156j-3p	18959390	5	21.145	1	22	77	98	GCUCGCUCCUCUUUCUGUCAGC	CAGUCCAGAGAGAGGAGAGAGA	Cleavage
osa-miR156j-3p	34692926	5	13.845	1	22	145	166	GCUCGCUCCUCUUUCUGUCAGC	AAGGGCGGAAAUAGGAGUGAUG	Translation
osa-miR156j-3p	2140315	4.5	22.493	1	22	50	71	GCUCGCUCCUCUUUCUGUCAGC	UAUGACCGGAAGGCGAUCGAGC	Translation
osa-miR156j-3p	27346288	5	13.244	1	22	184	205	GCUCGCUCCUCUUUCUGUCAGC	AGAGACAGAAAGAAGAGAGAUG	Translation
osa-miR156j-3p	2140270	4.5	16.158	1	22	5	26	GCUCGCUCCUCUUUCUGUCAGC	UAUGACCGGAAGGCGAUCGAGC	Translation
osa-miR156j-3p	7902370	4.5	14.404	1	22	82	102	GCUCGCUCCUCUUUCUGUCAGC	GAUGGUAGAAA-AGGAGGGAGC	Translation
osa-miR156j-3p	6558730	4	24.922	1	22	127	149	GCUCGCUC-CUCUUUCUGUCAGC	AGAGAGAGAGAGAGAGAGUGAGC	Cleavage
osa-miR156j-3p	27412302	5	20.553	1	22	43	64	GCUCGCUCCUCUUUCUGUCAGC	CAGGACAGAGCGAGGAGUGGUU	Cleavage
osa-miR156j-3p	25972213	4.5	21.03	1	22	53	74	GCUCGCUCCUCUUUCUGUCAGC	AGAGAGAGAGAGAGGAGGGGGA	Cleavage
osa-miR156j-3p	27317355	4	19.439	1	22	23	44	GCUCGCUCCUCUUUCUGUCAGC	CCAGUCAGGGAGAGCAGCGAGG	Cleavage
osa-miR156j-3p	30997993	4.5	19.374	1	22	142	164	GCUCGCUCCUCUUUC-UGUCAGC	CUUGACAAGAAACCGGAGUGAGC	Translation
osa-miR156j-3p	662345	5	13.266	1	22	14	35	GCUCGCUCCUCUUUCUGUCAGC	UCAAGCAGGAGGAGGAGAGAGG	Cleavage
osa-miR156j-3p	12308001	5	15.764	1	22	26	47	GCUCGCUCCUCUUUCUGUCAGC	AGGGGUAGAGGGAGGAGAGGGA	Cleavage
osa-miR156j-3p	31286707	4	23.346	1	22	34	55	GCUCGCUCCUCUUUCUGUCAGC	UGAGGGAGAUGGAGGAGCGAGG	Cleavage
osa-miR156j-3p	15944571	5	15.793	1	22	51	72	GCUCGCUCCUCUUUCUGUCAGC	GCCGGAAGGAGCGGGAGCGAGA	Translation
osa-miR156j-3p	21321316	4.5	17.888	1	22	91	112	GCUCGCUCCUCUUUCUGUCAGC	AGAGAGGGAGAGAGGAGGGAGG	Cleavage
osa-miR156j-3p	25972260	4.5	2.938	1	22	6	27	GCUCGCUCCUCUUUCUGUCAGC	AGAGAGAGAGAGAGGAGGGGGA	Cleavage
osa-miR156j-3p	18956407	5	11.593	1	22	194	214	GCUCGCUCCUCUUUCUGUCAGC	AGAGAUAGAGAGAGGAG-GAGA	Cleavage
osa-miR156j-3p	6827301	5	9.232	1	22	98	120	GCUCGCUC-CUCUUUCUGUCAGC	AGAGAGAGAGAGAGAGAGAGAGC	Cleavage
osa-miR156j-3p	15424959	5	21.436	1	22	71	92	GCUCGCUCCUCUUUCUGUCAGC	GUCGACAGAAUGGGGAGUUCGC	Cleavage
osa-miR156j-3p	6171824	4.5	24.669	1	22	69	90	GCUCGCUCCUCUUUCUGUCAGC	GUGGACGCAAGGAGAAUCGAGC	Cleavage
osa-miR156j-3p	12961399	5	17.58	1	22	217	238	GCUCGCUCCUCUUUCUGUCAGC	GAUGAUAGUAGGAGCAGCAAGU	Cleavage
osa-miR156j-3p	6827191	5	8.34	1	22	208	230	GCUCGCUC-CUCUUUCUGUCAGC	AGAGAGAGAGAGAGAGAGAGAGC	Cleavage
osa-miR156j-3p	1121878	4.5	22.468	1	22	192	213	GCUCGCUCCUCUUUCUGUCAGC	GCGUGUAGGUAGCGGAGCGAGC	Translation
osa-miR156j-3p	16004889	5	20.627	1	22	100	121	GCUCGCUCCUCUUUCUGUCAGC	CGUGAGGGAGAGGAGGGCGAGG	Translation
osa-miR156j-3p	18777965	4	18.147	1	22	77	98	GCUCGCUCCUCUUUCUGUCAGC	AGAGAGAGAAAGAGAGGAGAGC	Cleavage
osa-miR156j-3p	1121806	4.5	22.468	1	22	120	141	GCUCGCUCCUCUUUCUGUCAGC	GCGUGUAGGUAGCGGAGCGAGC	Translation
osa-miR156j-3p	226111	4.5	15.025	1	22	260	281	GCUCGCUCCUCUUUCUGUCAGC	GGAGGCAGAGAGAGCAGUGGUC	Cleavage
osa-miR156j-3p	28712922	4.5	24.921	1	22	147	168	GCUCGCUCCUCUUUCUGUCAGC	AUGGGCAGAGAGAGAGGCUGGC	Cleavage
osa-miR156j-3p	10927106	5	19.389	1	22	212	233	GCUCGCUCCUCUUUCUGUCAGC	CCAUCUAGGUAGAGGAGCGGGU	Cleavage
osa-miR156j-3p	13552214	5	20.471	1	22	181	202	GCUCGCUCCUCUUUCUGUCAGC	UCGGAUGGGGUGAGGAGUGGGG	Cleavage
osa-miR156j-3p	12915612	5	19.046	1	22	169	190	GCUCGCUCCUCUUUCUGUCAGC	GGCCACAGUAAGAGGAGCUGGA	Cleavage
osa-miR156j-3p	22984799	4.5	15.419	1	22	225	245	GCUCGCUCCUCUUUCUGUCAGC	AGUGA-GGAAUGAGGAGUGAGU	Cleavage
osa-miR156j-3p	8797008	5	15.38	1	22	151	172	GCUCGCUCCUCUUUCUGUCAGC	GAAGAAAGGAGGGGGAGAGAGA	Cleavage
osa-miR156j-3p	20216030	5	7.677	1	22	57	78	GCUCGCUCCUCUUUCUGUCAGC	AUGGAGGGGGAGAGGAGCAAGG	Cleavage
osa-miR156j-3p	41519637	5	15.769	1	22	34	55	GCUCGCUCCUCUUUCUGUCAGC	GUGAAUAGGAUGAGGAGAGGGC	Cleavage
osa-miR160a-5p	875507	3.5	16.015	1	21	7	27	UGCCUGGCUCCCUGUAUGCCA	AGGCAUGUGGGGAUUUAGGCA	Cleavage
osa-miR160a-5p	23840673	3.5	20.431	1	21	14	34	UGCCUGGCUCCCUGUAUGCCA	CAGUGUGCAGGGUGCCAGGUG	Translation
osa-miR160a-5p	24759380	4	24.015	1	21	246	266	UGCCUGGCUCCCUGUAUGCCA	CUUUGUACAGGCAGUCAGGUA	Translation
osa-miR160a-5p	30153824	5	19.04	1	21	17	37	UGCCUGGCUCCCUGUAUGCCA	UGGCAUGCAUGGUGUUAGGAA	Translation
osa-miR160a-5p	8659455	4	16.633	1	21	225	245	UGCCUGGCUCCCUGUAUGCCA	GUCUAUACUGGGAGCAAGGCA	Cleavage
osa-miR160a-5p	16926947	3.5	16.071	1	21	183	203	UGCCUGGCUCCCUGUAUGCCA	GAGCAUGCAGCUAGCCAGGUG	Translation
osa-miR160a-5p	32419322	4.5	20.821	1	21	133	152	UGCCUGGCUCCCUGUAUGCCA	UGGCAUACAGU-AGCUAGGUG	Translation
osa-miR160a-5p	38026975	4.5	17.734	1	21	171	193	UGCCUGGCUCC--CUGUAUGCCA	GUGCAUGCACCUGGAGCCAGGCA	Translation
osa-miR160a-5p	8829836	4	11.973	1	21	140	160	UGCCUGGCUCCCUGUAUGCCA	UUGUUUGCAGGGUGCUGGGCA	Translation
osa-miR160a-5p	29950979	5	13.907	1	21	45	65	UGCCUGGCUCCCUGUAUGCCA	AUAUAUACAGGGAGUCCUGCA	Cleavage
osa-miR160a-5p	26344348	4	15.727	1	21	88	108	UGCCUGGCUCCCUGUAUGCCA	CUUCAUUCAGGGGUUCAGGCA	Cleavage
osa-miR160a-5p	28281173	3.5	18.721	1	21	235	255	UGCCUGGCUCCCUGUAUGCCA	AAGCCUACAGGCAAUCAGGCA	Translation
osa-miR160a-5p	1871506	4	22.788	1	21	57	77	UGCCUGGCUCCCUGUAUGCCA	GUGUAUGCGUGUAGUCAGGCA	Translation
osa-miR160a-5p	184613	5	15.952	1	21	85	105	UGCCUGGCUCCCUGUAUGCCA	UUUAAUUUGGGGAGCUAGGUA	Cleavage
osa-miR160a-5p	8359018	4.5	24.347	1	21	85	105	UGCCUGGCUCCCUGUAUGCCA	GCAAAUAUUAGGAGCCAGGCA	Cleavage
osa-miR160a-5p	12916505	4.5	16.515	1	21	171	190	UGCCUGGCUCCCUGUAUGCCA	CAGAGUACAGGGAGC-AGGCA	Cleavage
osa-miR160a-5p	28083404	5	23.377	1	21	47	67	UGCCUGGCUCCCUGUAUGCCA	CGGCAGGCAGGGCGUCGGCCA	Translation
osa-miR160a-5p	11951026	5	16.974	1	21	141	161	UGCCUGGCUCCCUGUAUGCCA	UUGCAUGCAGGGGUCCUGGAA	Cleavage
osa-miR160a-5p	26369839	5	14.984	1	21	272	292	UGCCUGGCUCCCUGUAUGCCA	CUCUAUGCAAGGAGCGAGGCG	Cleavage
osa-miR160a-5p	22989483	4.5	11.733	1	21	272	292	UGCCUGGCUCCCUGUAUGCCA	UAAUAUAUAAUGAGCUAGGCA	Translation
osa-miR160a-5p	3869215	4	20.5	1	21	233	254	UGCCUGGCUCCCUG-UAUGCCA	AAGCAUAGCAGAGACCCAGGCA	Translation
osa-miR160a-5p	19569892	4.5	17.282	1	21	212	232	UGCCUGGCUCCCUGUAUGCCA	UUUCAUACAAGCAGCCUGGCA	Translation
osa-miR160a-5p	21981856	4.5	23.437	1	21	173	193	UGCCUGGCUCCCUGUAUGCCA	ACGCAUGCAGGUGCCCGGGUG	Translation
osa-miR160a-5p	9576626	4.5	20.674	1	21	32	52	UGCCUGGCUCCCUGUAUGCCA	AUGCAUGCAGCUAGCCAGUUA	Translation
osa-miR160a-5p	26425680	4	16.503	1	21	271	291	UGCCUGGCUCCCUGUAUGCCA	GUGCUUACAGCAAGUUAGGCA	Translation
osa-miR160a-5p	28754391	4.5	16.744	1	21	99	119	UGCCUGGCUCCCUGUAUGCCA	AUGUAGGUAGUGAGUUAGGCA	Translation
osa-miR160a-5p	26618696	5	22.599	1	21	113	133	UGCCUGGCUCCCUGUAUGCCA	CAGCGUGCAUGGAGGCAAGCA	Cleavage
osa-miR160a-5p	29372885	5	20.745	1	21	1	21	UGCCUGGCUCCCUGUAUGCCA	AACUAUGCCAGGAGCCAGGCU	Cleavage
osa-miR160a-5p	8461372	5	10.807	1	21	155	175	UGCCUGGCUCCCUGUAUGCCA	GAAUAUACAUGCAGCCAGGUU	Translation
osa-miR160a-5p	27427479	5	17.047	1	21	49	69	UGCCUGGCUCCCUGUAUGCCA	AUUAAUGCUGGGAACUAGGCA	Cleavage
osa-miR160a-5p	1195674	5	10.4	1	21	1	21	UGCCUGGCUCCCUGUAUGCCA	GGGCAUUUGUGGUGUUAGGCA	Translation
osa-miR160a-5p	11321355	5	19.326	1	21	20	40	UGCCUGGCUCCCUGUAUGCCA	CGGGUUGCGAGGAGUCAGGCG	Cleavage
osa-miR160a-5p	11255457	4.5	17.784	1	21	200	220	UGCCUGGCUCCCUGUAUGCCA	UCGCCAAUAGGAAGUUAGGCA	Translation
osa-miR160a-5p	31052007	5	22.608	1	21	106	126	UGCCUGGCUCCCUGUAUGCCA	CUGCAGGCAGGCAGGCAGGCU	Translation
osa-miR160a-5p	28954887	5	19.231	1	21	179	199	UGCCUGGCUCCCUGUAUGCCA	AUUCAUAUGGCCGGUCAGGCA	Translation
osa-miR160a-5p	10301816	4.5	18.294	1	21	38	58	UGCCUGGCUCCCUGUAUGCCA	UCACAUGCAGUGCACCAGGCA	Translation
osa-miR160a-5p	15920694	5	12.573	1	21	209	229	UGCCUGGCUCCCUGUAUGCCA	UUGUAUACAUGCGGUCAUGCA	Translation
osa-miR160a-5p	20013825	5	19.012	1	21	107	127	UGCCUGGCUCCCUGUAUGCCA	CCACGAAAAGGGAGGCAGGCA	Cleavage
osa-miR160a-5p	11255580	4.5	17.789	1	21	77	97	UGCCUGGCUCCCUGUAUGCCA	UCGCCAAUAGGAAGUUAGGCA	Translation
osa-miR160a-5p	138001	5	22.567	1	21	86	106	UGCCUGGCUCCCUGUAUGCCA	GUGCAUGUAUGCAGUCAGACA	Translation
osa-miR160a-5p	3504744	4.5	15.65	1	21	6	26	UGCCUGGCUCCCUGUAUGCCA	GUGCAGACAAGAAGGCAGGCA	Translation
osa-miR160a-5p	137892	5	22.788	1	21	195	215	UGCCUGGCUCCCUGUAUGCCA	GUGCAUGUAUGCAGUCAGACA	Translation
osa-miR160a-5p	21576735	5	13.245	1	21	55	75	UGCCUGGCUCCCUGUAUGCCA	AUGUUUACAGGGGUCUUGGCA	Cleavage
osa-miR160a-3p	11798892	4	18.608	1	21	163	183	GCGUGCAAGGAGCCAAGCAUG	CAUGUUUGGCUUUUUGCACAU	Cleavage
osa-miR160a-3p	12397426	2.5	14.87	1	21	233	253	GCGUGCAAGGAGCCAAGCAUG	CUUGUUUGGCUUCUUGUACGA	Cleavage
osa-miR160a-3p	23239605	4	13.317	1	21	84	104	GCGUGCAAGGAGCCAAGCAUG	CGUGUUUGGCUCUUUGGGUGU	Cleavage
osa-miR160a-3p	7204584	4.5	21.026	1	21	148	168	GCGUGCAAGGAGCCAAGCAUG	UUUGUUUGGUUUUUUGCACUA	Cleavage
osa-miR160a-3p	23454670	3.5	18.271	1	21	67	87	GCGUGCAAGGAGCCAAGCAUG	CUUGUUUGUCUCUUUGCAGGC	Cleavage
osa-miR160a-3p	25432527	4	15.994	1	21	205	225	GCGUGCAAGGAGCCAAGCAUG	UGUGUUCGGCUCCUUACAUGU	Cleavage
osa-miR160a-3p	17172484	5	18.471	1	21	56	76	GCGUGCAAGGAGCCAAGCAUG	GUAACUUGGUUCCUUGCACAA	Cleavage
osa-miR160a-3p	29534712	4.5	23.419	1	21	204	224	GCGUGCAAGGAGCCAAGCAUG	CAUGUUAUGCUCUUUGCAAGC	Cleavage
osa-miR160a-3p	25069245	5	16.778	1	21	25	45	GCGUGCAAGGAGCCAAGCAUG	CAUUCUUGGCUCUUUACUUGC	Cleavage
osa-miR160a-3p	6438428	3.5	15.286	1	21	91	111	GCGUGCAAGGAGCCAAGCAUG	AUUGCUUAGUUCUUUGCAUGG	Cleavage
osa-miR160a-3p	29238372	4	18.512	1	21	29	49	GCGUGCAAGGAGCCAAGCAUG	CAUGCUUUGCAGUUUGCAUGC	Translation
osa-miR160a-3p	11460836	5	23.538	1	21	258	278	GCGUGCAAGGAGCCAAGCAUG	AAUGUUUGGCUUUUGGAAUGC	Cleavage
osa-miR160a-3p	14759372	4	20.464	1	21	218	238	GCGUGCAAGGAGCCAAGCAUG	AAUCUUUGGUACCUUGUGCGC	Translation
osa-miR160a-3p	24244045	5	14.606	1	21	38	58	GCGUGCAAGGAGCCAAGCAUG	UCUGCUUGGCUCCUUUCGUAA	Cleavage
osa-miR160a-3p	31787776	4.5	12.791	1	21	131	151	GCGUGCAAGGAGCCAAGCAUG	CAUCCAUGGCCUCUUGCACGA	Translation
osa-miR160a-3p	4057801	4.5	16.801	1	21	253	274	GCGUGCAAGGA-GCCAAGCAUG	UAUAUUUGGCAUUCUUGCAUGC	Translation
osa-miR160a-3p	2473399	5	14.002	1	21	175	195	GCGUGCAAGGAGCCAAGCAUG	AAUGUUUGGUUCUUUCUACAC	Cleavage
osa-miR160a-3p	21500428	4.5	15.766	1	21	40	60	GCGUGCAAGGAGCCAAGCAUG	UAGGUUUUGCUCCUUGCUUGC	Cleavage
osa-miR160a-3p	23507180	4.5	15.2	1	21	274	294	GCGUGCAAGGAGCCAAGCAUG	UAUUCUUGGUUCCAAGCAUGC	Cleavage
osa-miR160a-3p	12359285	4	16.231	1	21	136	156	GCGUGCAAGGAGCCAAGCAUG	CUUCCUUGGUUCUUUGUACAC	Cleavage
osa-miR160a-3p	34937350	4.5	11.979	1	21	29	49	GCGUGCAAGGAGCCAAGCAUG	GUUGCUUGGUUCCUUGAUCGA	Cleavage
osa-miR160a-3p	23507007	4.5	15.276	1	21	101	121	GCGUGCAAGGAGCCAAGCAUG	UAUUCUUGGUUCCAAGCAUGC	Cleavage
osa-miR160a-3p	15740738	5	18.499	1	21	19	39	GCGUGCAAGGAGCCAAGCAUG	UUCCUUUGGUUCCUUGCAGGU	Cleavage
osa-miR160a-3p	12755151	5	17.682	1	21	35	55	GCGUGCAAGGAGCCAAGCAUG	AAUGAUUGGUUCCUACCAUGC	Cleavage
osa-miR160a-3p	21474999	4.5	19.919	1	21	235	255	GCGUGCAAGGAGCCAAGCAUG	AAUCCUUGGUUCUAUGCAAGC	Cleavage
osa-miR160a-3p	7610475	5	18.896	1	21	48	68	GCGUGCAAGGAGCCAAGCAUG	AAUGAUUGGUUCCUACCAUGC	Cleavage
osa-miR160a-3p	21475162	4.5	19.454	1	21	72	92	GCGUGCAAGGAGCCAAGCAUG	AAUCCUUGGUUCUAUGCAAGC	Cleavage
osa-miR160a-3p	13555320	4.5	15.141	1	21	94	116	GCGUGCAAGGAG--CCAAGCAUG	AUUGAUUGGUUCUCCUUGCACGU	Cleavage
osa-miR160a-3p	31850536	4.5	21.899	1	21	40	61	GCGUGCAAG-GAGCCAAGCAUG	CUAGCUUGGCUUGCUUGUACGU	Translation
osa-miR160a-3p	12839216	5	21.218	1	21	84	105	GCGUGCAAGGA-GCCAAGCAUG	CAAGCUUGACAUCCUUGUACGU	Translation
osa-miR160a-3p	22632956	4.5	20.792	1	21	216	236	GCGUGCAAGGAGCCAAGCAUG	GAACUUUGGCUCUGUGCAUGC	Cleavage
osa-miR160a-3p	11205671	4	21.091	1	21	214	234	GCGUGCAAGGAGCCAAGCAUG	CCUGCUGGGUUUCAUGCACGA	Cleavage
osa-miR160a-3p	1358957	5	9.26	1	21	113	133	GCGUGCAAGGAGCCAAGCAUG	UGGCUUUGGCUCUUUGUACUC	Cleavage
osa-miR160a-3p	1109248	4	13.529	1	21	213	232	GCGUGCAAGGAGCCAAGCAUG	AAUACUUG-CUCCUUGCACGA	Cleavage
osa-miR160a-3p	22710839	5	21.607	1	21	12	32	GCGUGCAAGGAGCCAAGCAUG	UAAGCUUGGCCUCUUGUGCUC	Translation
osa-miR160a-3p	11348347	4	18.044	1	21	151	171	GCGUGCAAGGAGCCAAGCAUG	CUUGAUUUGUUUCUUGUAUGC	Cleavage
osa-miR160a-3p	21401891	4	24.213	1	21	219	239	GCGUGCAAGGAGCCAAGCAUG	UGUGCUUGCUUGCAUGCAUGC	Translation
osa-miR160a-3p	5297291	4.5	21.682	1	21	191	211	GCGUGCAAGGAGCCAAGCAUG	UAUUGUUGGUUCAUUGCAUGU	Translation
osa-miR160a-3p	35685567	4.5	19.839	1	21	198	218	GCGUGCAAGGAGCCAAGCAUG	UAUGCUAGACUGUUUGCAUGU	Translation
osa-miR160a-3p	4546381	5	18.061	1	21	143	164	GCG-UGCAAGGAGCCAAGCAUG	AUUCCUUGGUUUCUUGCAGCGC	Cleavage
osa-miR160a-3p	35685726	4.5	18.454	1	21	39	59	GCGUGCAAGGAGCCAAGCAUG	UAUGCUAGACUGUUUGCAUGU	Translation
osa-miR160a-3p	17453194	4	16.808	1	21	245	265	GCGUGCAAGGAGCCAAGCAUG	UGUGCUUGUGUACUUGUAUGC	Translation
osa-miR160a-3p	3211539	5	18.608	1	21	63	83	GCGUGCAAGGAGCCAAGCAUG	CCUGCUUGGCUAGUUGUACCU	Translation
osa-miR160a-3p	15185173	4.5	21.644	1	21	212	231	GCGUGCAAGGAGCCAAGCAUG	CAUGCUGGGCAC-UUGCAUGC	Translation
osa-miR160a-3p	8333964	4.5	16.249	1	21	221	241	GCGUGCAAGGAGCCAAGCAUG	UUUUCUUGGUUCUUUGUGCCC	Cleavage
osa-miR160a-3p	15067525	4.5	20.085	1	21	74	94	GCGUGCAAGGAGCCAAGCAUG	UCUGUUUUGUUCCUUUCGUGC	Cleavage
osa-miR160a-3p	18994070	5	13.953	1	21	260	279	GCGUGCAAGGAGCCAAGCAUG	CAUG-UUGACUCUUUGUGCGU	Cleavage
osa-miR160a-3p	13170947	4.5	19.595	1	21	213	232	GCGUGCAAGGAGCCAAGCAUG	UGUGUUUG-CUUCUUGCAAGC	Cleavage
osa-miR160a-3p	603158	5	13.929	1	21	257	277	GCGUGCAAGGAGCCAAGCAUG	CCUGCUUCGUUCCCUGCACUU	Cleavage
osa-miR160a-3p	1826715	5	17.377	1	21	227	247	GCGUGCAAGGAGCCAAGCAUG	AUAUAUUGGCUUGUUGCACGU	Translation
osa-miR160a-3p	28985666	4	11.23	1	21	254	274	GCGUGCAAGGAGCCAAGCAUG	ACUGCUUUGCUCCCUGCCUGC	Cleavage
osa-miR160a-3p	26664729	4.5	12.451	1	21	76	96	GCGUGCAAGGAGCCAAGCAUG	GUUGCUUUGCUUCUUUCACCC	Cleavage
osa-miR160a-3p	36105255	4.5	18.404	1	21	7	27	GCGUGCAAGGAGCCAAGCAUG	GAGGUUUGCUUCAUUGUACGC	Translation
osa-miR160a-3p	19167823	5	15.681	1	21	236	257	GCGUGCAAGGAGC-CAAGCAUG	CGUUCUUGAGUUCGUUGCAUGC	Translation
osa-miR160a-3p	34545632	4.5	19.468	1	21	185	205	GCGUGCAAGGAGCCAAGCAUG	GGUUCUUGCCUUCUUGCAGGU	Cleavage
osa-miR160a-3p	3819094	5	22.081	1	21	46	66	GCGUGCAAGGAGCCAAGCAUG	UCGUUUUGGCUUGUUGCGUGC	Translation
osa-miR160a-3p	14746230	5	20.569	1	21	33	53	GCGUGCAAGGAGCCAAGCAUG	AAUGUUGGGAUUCUUUCAUGC	Cleavage
osa-miR160a-3p	26209464	5	16.187	1	21	128	148	GCGUGCAAGGAGCCAAGCAUG	CGUUUUGGGUUCGUUGCACGG	Translation
osa-miR160a-3p	27692254	5	18.774	1	21	185	205	GCGUGCAAGGAGCCAAGCAUG	GAUGCUAUGCUUUUUGUGUGU	Cleavage
osa-miR160a-3p	28795908	5	17.976	1	21	107	127	GCGUGCAAGGAGCCAAGCAUG	GAUGCUUGGCACCCUCUGUGC	Translation
osa-miR160a-3p	36105068	4.5	23.747	1	21	194	214	GCGUGCAAGGAGCCAAGCAUG	GAGGUUUGCUUCAUUGUACGC	Translation
osa-miR160a-3p	7434071	5	16.545	1	21	140	160	GCGUGCAAGGAGCCAAGCAUG	UGUGCUUUUCUUUUUGCGCUC	Cleavage
osa-miR160a-3p	6647320	4.5	12.914	1	21	38	58	GCGUGCAAGGAGCCAAGCAUG	UUUGUUUUUCUCUUUGCAUGA	Cleavage
osa-miR160a-3p	10849989	4.5	19.279	1	21	215	235	GCGUGCAAGGAGCCAAGCAUG	UGUAAUUGGCAUCUUGUAUGC	Translation
osa-miR160a-3p	22382491	4.5	22.713	1	21	140	160	GCGUGCAAGGAGCCAAGCAUG	CCAGUUGGGCUUCGUGCGCGC	Cleavage
osa-miR160a-3p	22382413	4.5	22.531	1	21	218	238	GCGUGCAAGGAGCCAAGCAUG	CCAGUUGGGCUUCGUGCGCGC	Cleavage
osa-miR160a-3p	34541198	4.5	21.636	1	21	113	133	GCGUGCAAGGAGCCAAGCAUG	CCUGCUUGGUUGUCUGUGUGC	Translation
osa-miR160a-3p	3858165	4.5	16.754	1	21	214	234	GCGUGCAAGGAGCCAAGCAUG	UGUUCUUUGCAUUUUGUACGC	Translation
osa-miR160a-3p	35423171	5	20.226	1	21	29	49	GCGUGCAAGGAGCCAAGCAUG	UGUCUUUGGGUCUUUGCAGGU	Cleavage
osa-miR160a-3p	8759048	5	13.989	1	21	173	193	GCGUGCAAGGAGCCAAGCAUG	UAUGCUUGUCAUCGUGUAUGU	Translation
osa-miR160a-3p	21981654	4.5	21.443	1	21	115	135	GCGUGCAAGGAGCCAAGCAUG	CGUGCAGAACUUCUUGCACGC	Cleavage
osa-miR160a-3p	2087169	5	19.834	1	21	237	257	GCGUGCAAGGAGCCAAGCAUG	AUUGUAUGGUUUCUUGUGUGG	Cleavage
osa-miR160a-3p	3858066	4.5	16.714	1	21	115	135	GCGUGCAAGGAGCCAAGCAUG	UGUUCUUUGCAUUUUGUACGC	Translation
osa-miR160a-3p	22235965	5	23.292	1	21	144	164	GCGUGCAAGGAGCCAAGCAUG	GAUUCUUGGUUGAUUGCAUGA	Translation
osa-miR160a-3p	3100322	4.5	11.373	1	21	175	195	GCGUGCAAGGAGCCAAGCAUG	GUUGUUUCAUUCUUUGUGCGC	Cleavage
osa-miR160a-3p	36177309	5	18.977	1	21	2	22	GCGUGCAAGGAGCCAAGCAUG	UCUGUUUGGCUGCUAGCCUGC	Translation
osa-miR160a-3p	23823709	5	16.557	1	21	235	255	GCGUGCAAGGAGCCAAGCAUG	AUUAUUUGGCUUCUUUUGUGC	Cleavage
osa-miR160a-3p	443397	4.5	13.941	1	21	88	108	GCGUGCAAGGAGCCAAGCAUG	UCUGUGUGACUCUUUGUAUGU	Cleavage
osa-miR160a-3p	443274	4.5	13.94	1	21	211	231	GCGUGCAAGGAGCCAAGCAUG	UCUGUGUGACUCUUUGUAUGU	Cleavage
osa-miR160a-3p	6455886	5	13.344	1	21	86	105	GCGUGCAAGGAGCCAAGCAUG	UAUGCUUGG-UUGUUGCAAGC	Translation
osa-miR160a-3p	27990271	4.5	14.511	1	21	100	120	GCGUGCAAGGAGCCAAGCAUG	ACUGCUGGGGUCUUUGUAAGC	Cleavage
osa-miR160a-3p	32656602	4.5	20.432	1	21	222	242	GCGUGCAAGGAGCCAAGCAUG	UUUGUUUUGUUUCCUGCGUGC	Cleavage
osa-miR160a-3p	34613801	5	20.373	1	21	219	240	GCGUGCAAGGAGC-CAAGCAUG	AGUGAUUGAGCUCCUUGUACAC	Cleavage
osa-miR160a-3p	27990341	4.5	15.712	1	21	30	50	GCGUGCAAGGAGCCAAGCAUG	ACUGCUGGGGUCUUUGUAAGC	Cleavage
osa-miR160a-3p	488011	4	21.914	1	21	208	228	GCGUGCAAGGAGCCAAGCAUG	ACUGGGUGGUUGCUUGUACGC	Translation
osa-miR160a-3p	20124867	4.5	16.929	1	21	210	230	GCGUGCAAGGAGCCAAGCAUG	UCUGUCUUGUUUUUUGCACGU	Cleavage
osa-miR160a-3p	22235895	5	21.132	1	21	214	234	GCGUGCAAGGAGCCAAGCAUG	GAUUCUUGGUUGAUUGCAUGA	Translation
osa-miR160b-5p	875507	3.5	16.015	1	21	7	27	UGCCUGGCUCCCUGUAUGCCA	AGGCAUGUGGGGAUUUAGGCA	Cleavage
osa-miR160b-5p	23840673	3.5	20.431	1	21	14	34	UGCCUGGCUCCCUGUAUGCCA	CAGUGUGCAGGGUGCCAGGUG	Translation
osa-miR160b-5p	24759380	4	24.015	1	21	246	266	UGCCUGGCUCCCUGUAUGCCA	CUUUGUACAGGCAGUCAGGUA	Translation
osa-miR160b-5p	30153824	5	19.04	1	21	17	37	UGCCUGGCUCCCUGUAUGCCA	UGGCAUGCAUGGUGUUAGGAA	Translation
osa-miR160b-5p	8659455	4	16.633	1	21	225	245	UGCCUGGCUCCCUGUAUGCCA	GUCUAUACUGGGAGCAAGGCA	Cleavage
osa-miR160b-5p	16926947	3.5	16.071	1	21	183	203	UGCCUGGCUCCCUGUAUGCCA	GAGCAUGCAGCUAGCCAGGUG	Translation
osa-miR160b-5p	32419322	4.5	20.821	1	21	133	152	UGCCUGGCUCCCUGUAUGCCA	UGGCAUACAGU-AGCUAGGUG	Translation
osa-miR160b-5p	38026975	4.5	17.734	1	21	171	193	UGCCUGGCUCC--CUGUAUGCCA	GUGCAUGCACCUGGAGCCAGGCA	Translation
osa-miR160b-5p	8829836	4	11.973	1	21	140	160	UGCCUGGCUCCCUGUAUGCCA	UUGUUUGCAGGGUGCUGGGCA	Translation
osa-miR160b-5p	29950979	5	13.907	1	21	45	65	UGCCUGGCUCCCUGUAUGCCA	AUAUAUACAGGGAGUCCUGCA	Cleavage
osa-miR160b-5p	26344348	4	15.727	1	21	88	108	UGCCUGGCUCCCUGUAUGCCA	CUUCAUUCAGGGGUUCAGGCA	Cleavage
osa-miR160b-5p	28281173	3.5	18.721	1	21	235	255	UGCCUGGCUCCCUGUAUGCCA	AAGCCUACAGGCAAUCAGGCA	Translation
osa-miR160b-5p	1871506	4	22.788	1	21	57	77	UGCCUGGCUCCCUGUAUGCCA	GUGUAUGCGUGUAGUCAGGCA	Translation
osa-miR160b-5p	184613	5	15.952	1	21	85	105	UGCCUGGCUCCCUGUAUGCCA	UUUAAUUUGGGGAGCUAGGUA	Cleavage
osa-miR160b-5p	8359018	4.5	24.347	1	21	85	105	UGCCUGGCUCCCUGUAUGCCA	GCAAAUAUUAGGAGCCAGGCA	Cleavage
osa-miR160b-5p	12916505	4.5	16.515	1	21	171	190	UGCCUGGCUCCCUGUAUGCCA	CAGAGUACAGGGAGC-AGGCA	Cleavage
osa-miR160b-5p	28083404	5	23.377	1	21	47	67	UGCCUGGCUCCCUGUAUGCCA	CGGCAGGCAGGGCGUCGGCCA	Translation
osa-miR160b-5p	11951026	5	16.974	1	21	141	161	UGCCUGGCUCCCUGUAUGCCA	UUGCAUGCAGGGGUCCUGGAA	Cleavage
osa-miR160b-5p	26369839	5	14.984	1	21	272	292	UGCCUGGCUCCCUGUAUGCCA	CUCUAUGCAAGGAGCGAGGCG	Cleavage
osa-miR160b-5p	22989483	4.5	11.733	1	21	272	292	UGCCUGGCUCCCUGUAUGCCA	UAAUAUAUAAUGAGCUAGGCA	Translation
osa-miR160b-5p	3869215	4	20.5	1	21	233	254	UGCCUGGCUCCCUG-UAUGCCA	AAGCAUAGCAGAGACCCAGGCA	Translation
osa-miR160b-5p	19569892	4.5	17.282	1	21	212	232	UGCCUGGCUCCCUGUAUGCCA	UUUCAUACAAGCAGCCUGGCA	Translation
osa-miR160b-5p	21981856	4.5	23.437	1	21	173	193	UGCCUGGCUCCCUGUAUGCCA	ACGCAUGCAGGUGCCCGGGUG	Translation
osa-miR160b-5p	9576626	4.5	20.674	1	21	32	52	UGCCUGGCUCCCUGUAUGCCA	AUGCAUGCAGCUAGCCAGUUA	Translation
osa-miR160b-5p	26425680	4	16.503	1	21	271	291	UGCCUGGCUCCCUGUAUGCCA	GUGCUUACAGCAAGUUAGGCA	Translation
osa-miR160b-5p	28754391	4.5	16.744	1	21	99	119	UGCCUGGCUCCCUGUAUGCCA	AUGUAGGUAGUGAGUUAGGCA	Translation
osa-miR160b-5p	26618696	5	22.599	1	21	113	133	UGCCUGGCUCCCUGUAUGCCA	CAGCGUGCAUGGAGGCAAGCA	Cleavage
osa-miR160b-5p	29372885	5	20.745	1	21	1	21	UGCCUGGCUCCCUGUAUGCCA	AACUAUGCCAGGAGCCAGGCU	Cleavage
osa-miR160b-5p	8461372	5	10.807	1	21	155	175	UGCCUGGCUCCCUGUAUGCCA	GAAUAUACAUGCAGCCAGGUU	Translation
osa-miR160b-5p	27427479	5	17.047	1	21	49	69	UGCCUGGCUCCCUGUAUGCCA	AUUAAUGCUGGGAACUAGGCA	Cleavage
osa-miR160b-5p	1195674	5	10.4	1	21	1	21	UGCCUGGCUCCCUGUAUGCCA	GGGCAUUUGUGGUGUUAGGCA	Translation
osa-miR160b-5p	11321355	5	19.326	1	21	20	40	UGCCUGGCUCCCUGUAUGCCA	CGGGUUGCGAGGAGUCAGGCG	Cleavage
osa-miR160b-5p	11255457	4.5	17.784	1	21	200	220	UGCCUGGCUCCCUGUAUGCCA	UCGCCAAUAGGAAGUUAGGCA	Translation
osa-miR160b-5p	31052007	5	22.608	1	21	106	126	UGCCUGGCUCCCUGUAUGCCA	CUGCAGGCAGGCAGGCAGGCU	Translation
osa-miR160b-5p	28954887	5	19.231	1	21	179	199	UGCCUGGCUCCCUGUAUGCCA	AUUCAUAUGGCCGGUCAGGCA	Translation
osa-miR160b-5p	10301816	4.5	18.294	1	21	38	58	UGCCUGGCUCCCUGUAUGCCA	UCACAUGCAGUGCACCAGGCA	Translation
osa-miR160b-5p	15920694	5	12.573	1	21	209	229	UGCCUGGCUCCCUGUAUGCCA	UUGUAUACAUGCGGUCAUGCA	Translation
osa-miR160b-5p	20013825	5	19.012	1	21	107	127	UGCCUGGCUCCCUGUAUGCCA	CCACGAAAAGGGAGGCAGGCA	Cleavage
osa-miR160b-5p	11255580	4.5	17.789	1	21	77	97	UGCCUGGCUCCCUGUAUGCCA	UCGCCAAUAGGAAGUUAGGCA	Translation
osa-miR160b-5p	138001	5	22.567	1	21	86	106	UGCCUGGCUCCCUGUAUGCCA	GUGCAUGUAUGCAGUCAGACA	Translation
osa-miR160b-5p	3504744	4.5	15.65	1	21	6	26	UGCCUGGCUCCCUGUAUGCCA	GUGCAGACAAGAAGGCAGGCA	Translation
osa-miR160b-5p	137892	5	22.788	1	21	195	215	UGCCUGGCUCCCUGUAUGCCA	GUGCAUGUAUGCAGUCAGACA	Translation
osa-miR160b-5p	21576735	5	13.245	1	21	55	75	UGCCUGGCUCCCUGUAUGCCA	AUGUUUACAGGGGUCUUGGCA	Cleavage
osa-miR160b-3p	11798892	4	18.608	1	21	163	183	GCGUGCAAGGAGCCAAGCAUG	CAUGUUUGGCUUUUUGCACAU	Cleavage
osa-miR160b-3p	12397426	2.5	14.87	1	21	233	253	GCGUGCAAGGAGCCAAGCAUG	CUUGUUUGGCUUCUUGUACGA	Cleavage
osa-miR160b-3p	23239605	4	13.317	1	21	84	104	GCGUGCAAGGAGCCAAGCAUG	CGUGUUUGGCUCUUUGGGUGU	Cleavage
osa-miR160b-3p	7204584	4.5	21.026	1	21	148	168	GCGUGCAAGGAGCCAAGCAUG	UUUGUUUGGUUUUUUGCACUA	Cleavage
osa-miR160b-3p	23454670	3.5	18.271	1	21	67	87	GCGUGCAAGGAGCCAAGCAUG	CUUGUUUGUCUCUUUGCAGGC	Cleavage
osa-miR160b-3p	25432527	4	15.994	1	21	205	225	GCGUGCAAGGAGCCAAGCAUG	UGUGUUCGGCUCCUUACAUGU	Cleavage
osa-miR160b-3p	17172484	5	18.471	1	21	56	76	GCGUGCAAGGAGCCAAGCAUG	GUAACUUGGUUCCUUGCACAA	Cleavage
osa-miR160b-3p	29534712	4.5	23.419	1	21	204	224	GCGUGCAAGGAGCCAAGCAUG	CAUGUUAUGCUCUUUGCAAGC	Cleavage
osa-miR160b-3p	25069245	5	16.778	1	21	25	45	GCGUGCAAGGAGCCAAGCAUG	CAUUCUUGGCUCUUUACUUGC	Cleavage
osa-miR160b-3p	6438428	3.5	15.286	1	21	91	111	GCGUGCAAGGAGCCAAGCAUG	AUUGCUUAGUUCUUUGCAUGG	Cleavage
osa-miR160b-3p	29238372	4	18.512	1	21	29	49	GCGUGCAAGGAGCCAAGCAUG	CAUGCUUUGCAGUUUGCAUGC	Translation
osa-miR160b-3p	11460836	5	23.538	1	21	258	278	GCGUGCAAGGAGCCAAGCAUG	AAUGUUUGGCUUUUGGAAUGC	Cleavage
osa-miR160b-3p	14759372	4	20.464	1	21	218	238	GCGUGCAAGGAGCCAAGCAUG	AAUCUUUGGUACCUUGUGCGC	Translation
osa-miR160b-3p	24244045	5	14.606	1	21	38	58	GCGUGCAAGGAGCCAAGCAUG	UCUGCUUGGCUCCUUUCGUAA	Cleavage
osa-miR160b-3p	31787776	4.5	12.791	1	21	131	151	GCGUGCAAGGAGCCAAGCAUG	CAUCCAUGGCCUCUUGCACGA	Translation
osa-miR160b-3p	4057801	4.5	16.801	1	21	253	274	GCGUGCAAGGA-GCCAAGCAUG	UAUAUUUGGCAUUCUUGCAUGC	Translation
osa-miR160b-3p	2473399	5	14.002	1	21	175	195	GCGUGCAAGGAGCCAAGCAUG	AAUGUUUGGUUCUUUCUACAC	Cleavage
osa-miR160b-3p	21500428	4.5	15.766	1	21	40	60	GCGUGCAAGGAGCCAAGCAUG	UAGGUUUUGCUCCUUGCUUGC	Cleavage
osa-miR160b-3p	23507180	4.5	15.2	1	21	274	294	GCGUGCAAGGAGCCAAGCAUG	UAUUCUUGGUUCCAAGCAUGC	Cleavage
osa-miR160b-3p	12359285	4	16.231	1	21	136	156	GCGUGCAAGGAGCCAAGCAUG	CUUCCUUGGUUCUUUGUACAC	Cleavage
osa-miR160b-3p	34937350	4.5	11.979	1	21	29	49	GCGUGCAAGGAGCCAAGCAUG	GUUGCUUGGUUCCUUGAUCGA	Cleavage
osa-miR160b-3p	23507007	4.5	15.276	1	21	101	121	GCGUGCAAGGAGCCAAGCAUG	UAUUCUUGGUUCCAAGCAUGC	Cleavage
osa-miR160b-3p	15740738	5	18.499	1	21	19	39	GCGUGCAAGGAGCCAAGCAUG	UUCCUUUGGUUCCUUGCAGGU	Cleavage
osa-miR160b-3p	12755151	5	17.682	1	21	35	55	GCGUGCAAGGAGCCAAGCAUG	AAUGAUUGGUUCCUACCAUGC	Cleavage
osa-miR160b-3p	21474999	4.5	19.919	1	21	235	255	GCGUGCAAGGAGCCAAGCAUG	AAUCCUUGGUUCUAUGCAAGC	Cleavage
osa-miR160b-3p	7610475	5	18.896	1	21	48	68	GCGUGCAAGGAGCCAAGCAUG	AAUGAUUGGUUCCUACCAUGC	Cleavage
osa-miR160b-3p	21475162	4.5	19.454	1	21	72	92	GCGUGCAAGGAGCCAAGCAUG	AAUCCUUGGUUCUAUGCAAGC	Cleavage
osa-miR160b-3p	13555320	4.5	15.141	1	21	94	116	GCGUGCAAGGAG--CCAAGCAUG	AUUGAUUGGUUCUCCUUGCACGU	Cleavage
osa-miR160b-3p	31850536	4.5	21.899	1	21	40	61	GCGUGCAAG-GAGCCAAGCAUG	CUAGCUUGGCUUGCUUGUACGU	Translation
osa-miR160b-3p	12839216	5	21.218	1	21	84	105	GCGUGCAAGGA-GCCAAGCAUG	CAAGCUUGACAUCCUUGUACGU	Translation
[truncated: 1,585 more rows]
